# Supplementary material for: Data-Independent Acquisition-Based Proteome and Phosphoproteome Profiling Reveals Early Protein Phosphorylation and Dephosphorylation Events in Arabidopsis Seedlings upon Cold Exposure
Source: Int J Mol Sci. 2021 Nov 27;22(23):12856. doi: 10.3390/ijms222312856 (PMC8657928; doi:10.3390/ijms222312856)
Supplement: Supplementary file 1 [file ijms-22-12856-s001.zip]

Archive with 22 entries (22 files):
- Figure S1. Box plot representing the between-replicate CV distribution of the quantified phosphopeptides (A) and total proteins (B)..png
- Figure S10. Heatmap diagram showing transcription factors with cold responsive phosphopeptides.png
- Figure S11. Cold-Regulated (COR) genes respond to cold stress at protein phosphorylation level.png
- Figure S12. Venn diagram showing p-sites identified in this study (high-confidence) and three other reported phosphoproteomes in Arabidopsis.png
- Figure S2. Time-course profiling of three phosphopeptides which were initially down-regulated and subsequently up-regulated upon cold stress..png
- Figure S3. GO enrichment (A, B, C) and KEGG pathway (D) analyses of proteins containing up-accumulated and down-accumulated phosphopeptides in response to cold stress..png
- Figure S4. Phosphoproteins contain both up-regulated and down-regulated phosphopeptides upon cold stress.png
- Figure S5. Phosphorylation motif analysis of up-regulated (A) and down-regulated (B) phosphopeptides upon cold stress.png
- Figure S6. Cold responsive phosphopeptides belonging to proteins involved in phospholipid signaling.png
- Figure S7. Cold responsive phosphopeptides belonging to proteins involved in cytoskeleton reorganization.png
- Figure S8. Heatmap diagram showing the cold-responsive phosphopeptides involved in calcium signaling.png
- Figure S9. Heatmap diagram showing the cold-responsive phosphopeptides involved in MAPK cascades.png
- Table S1. Lists of proteins, peptide groups, peptide isoforms, modification sites and PSMs identified by Proteome Discoverer in building phosphoproteome of Arabidopsis seedlings.xlsb
- Table S10. Isolation lists for PRM analysis of cold-responsive proteins and phosphopepetides.xlsx
- Table S2. p-sites identified in this study (high-confidence) and three other reported phosphoproteome in Arabidopsis.xlsx
- Table S3. Phosphopeptides and p-sites identified by DIA analysis.xlsx
- Table S4. Lists of proteins and peptide groups identified by Proteome Discoverer in building Arabidopsis global proteome.xlsx
- Table S5. Phosphopeptides significantly respond to cold stress (Fold change over 2 and adjusted p values below 0.01).xlsx
- Table S6. Representative phosphopeptides mentioned in this study which responded to cold stress to a lesser extent.xlsx
- Table S7. Cold-responsive phosphopeptides with undetected sample group(s).xlsx
- Table S8. Motif analysis of cold-responsive phosphopeptides.xlsx
- Table S9. Cold-responsive phosphopepetides validated by PRM.xlsx
