# Supplementary material for: Data-Independent Acquisition-Based Proteome and Phosphoproteome Profiling Reveals Early Protein Phosphorylation and Dephosphorylation Events in Arabidopsis Seedlings upon Cold Exposure
Source: Int J Mol Sci. 2021 Nov 27;22(23):12856. doi: 10.3390/ijms222312856 (PMC8657928; doi:10.3390/ijms222312856)
Supplement: Supplementary file 1 [file ijms-22-12856-s001.zip › Table S10. Isolation lists for PRM analysis of cold-responsive proteins and phosphopepetides.xlsx]

## Sheet: total_peptides
Mass [m/z]	Formula [M]	Species	CS [z]	Polarity	Start [min]	End [min]	NCE	Comment
378.224			2	Positive	34.33	44.33	27	ADPLALR (light)
726.836			2	Positive	51.8	67.8	27	ADVTPADFSEWSK (light)
471.897			3	Positive	25.42	41.42	27	AEYDEAGPGIVHR (light)
699.338			2	Positive	51.4	67.4	27	DGLDAASYYAPVR (light)
473.94			3	Positive	35.87	45.87	27	DLKPSNLLINHR (light)
639.327			3	Positive	55.82	71.82	27	DNLQEVYFLHPGLQSR (light)
742.301			2	Positive	34.97	50.97	27	DTC[+57.021464]PEC[+57.021464]DGAGFVR (light)
498.298			2	Positive	58.81	68.81	27	DVPLSIVPR (light)
573.799			2	Positive	38.15	54.15	27	FPGQLNSDLR (light)
644.823			2	Positive	25.08	41.08	27	GAGSSEPVTGLDAK (light)
653.006			3	Positive	76.81	92.81	27	GHYTEGAELIDAVLDVVR (light)
636.869			2	Positive	68	84	27	GTFIIDPAAVIR (light)
622.854			2	Positive	60.95	76.95	27	GTFIIDPGGVIR (light)
656.698			3	Positive	47.99	63.99	27	IAPEEHPVLLTEAPLNPK (light)
595.786			2	Positive	34.29	50.29	27	IDC[+57.021464]VPLC[+57.021464]GTR (light)
536.303			2	Positive	32.69	48.69	27	IIVIC[+57.021464]SNPR (light)
501.579			3	Positive	38.49	48.49	27	INDVFEHVSDATR (light)
501.764			2	Positive	20.44	30.44	27	INTDLNQGK (light)
493.287			2	Positive	18.96	34.96	27	IQTAAVASPK (light)
671.36			2	Positive	39.02	49.02	27	LASISGGLDGQAPR (light)
519.77			2	Positive	16.13	26.13	27	LDHQDAIAR (light)
485.237			2	Positive	51.45	61.45	27	LEFEFER (light)
776.93			2	Positive	71.08	87.08	27	LFLQFGAQGSPFLK (light)
402.237			2	Positive	41.44	51.44	27	LLAFDPK (light)
778.358			2	Positive	28.51	44.51	27	LLC[+57.021464]SSEVC[+57.021464]TTTER (light)
631.361			2	Positive	24.58	40.58	27	LLKPLNSEYGK (light)
750.327			2	Positive	20.82	36.82	27	LSC[+57.021464]SSEVC[+57.021464]TATER (light)
549.278			3	Positive	40.61	50.61	27	LYEEIGDGVSATVHR (light)
717.83			2	Positive	22.9	38.9	27	MQGLTNEGPSASDK (light)
862.742			3	Positive	60.63	76.63	27	NNAGYPHNVVFDEDEIPSGVDVAK (light)
887.952			2	Positive	58.63	74.63	27	NYELPDGQVITIGAER (light)
618.775			2	Positive	23.81	39.81	27	QSC[+57.021464]FNPDNVR (light)
692.859			2	Positive	61.5	77.5	27	SDSQVFLFLNSK (light)
789.361			2	Positive	64.02	74.02	27	SETDFMTEYVVTR (light)
534.577			3	Positive	34.25	50.25	27	SHC[+57.021464]NYAVNSFFQK (light)
752.359			2	Positive	33.35	49.35	27	TPGSSGNSC[+57.021464]PIDALK (light)
669.838			2	Positive	38.13	54.13	27	TPVISGGPYEYR (light)
683.854			2	Positive	41.29	57.29	27	TPVITGAPYEYR (light)
683.828			2	Positive	31.44	47.44	27	VEATFGVDESNAK (light)
547.298			2	Positive	33.27	49.27	27	YILAGVENSK (light)
399.216			3	Positive	16.78	26.78	27	YVHSANVLHR (light)

## Sheet: Phosphopeptides_batch1
Mass [m/z]	Formula [M]	Formula type	Species	CS [z]	Polarity	Start [min]	End [min]	(N)CE	(N)CE type	MSX ID	Comment
487.257				2	Positive	16.23	28.23	27	NCE		LGGNEQVTR (light)
644.823				2	Positive	27.82	39.82	27	NCE		GAGSSEPVTGLDAK (light)
683.828				2	Positive	34.23	46.23	27	NCE		VEATFGVDESNAK (light)
547.298				2	Positive	36.31	48.31	27	NCE		YILAGVENSK (light)
669.838				2	Positive	41.39	53.39	27	NCE		TPVISGGPYEYR (light)
683.854				2	Positive	44.6	56.6	27	NCE		TPVITGAPYEYR (light)
699.338				2	Positive	54.57	66.57	27	NCE		DGLDAASYYAPVR (light)
726.836				2	Positive	55.04	67.04	27	NCE		ADVTPADFSEWSK (light)
622.854				2	Positive	64.39	76.39	27	NCE		GTFIIDPGGVIR (light)
636.869				2	Positive	71.66	83.66	27	NCE		GTFIIDPAAVIR (light)
776.93				2	Positive	74.89	86.89	27	NCE		LFLQFGAQGSPFLK (light)
819.904				2	Positive	21.14	37.14	27	NCE		LEPVVAKPHS[+79.966331]PDNR (light)
693.296				3	Positive	33.54	49.54	27	NCE		ASEQNQHGNS[+79.966331]PAVLS[+79.966331]PPGK (light)
589.302				2	Positive	45.26	61.26	27	NCE		AAS[+79.966331]NPNLVALK (light)
690.986				3	Positive	52.62	68.62	27	NCE		EVSEEWNS[+79.966331]PAKYPVDLK (light)
927.441				3	Positive	59.95	75.95	27	NCE		TLSDQLNEVVVGDS[+79.966331]DDVVSSNVRPR (light)
835.871				2	Positive	69.81	85.81	27	NCE		SIPGAPPVT[+79.966331]PAGS[+79.966331]FGR (light)
850.424				2	Positive	71.55	87.55	27	NCE		ILS[+79.966331]PTASVSSAFIGNR (light)
653.782				2	Positive	39.11	55.11	27	NCE		FTDS[+79.966331]SVQSDIK (light)
418.875				3	Positive	14.55	30.55	27	NCE		GRLS[+79.966331]KDEIEK (light)
629.613				3	Positive	52.13	72.13	27	NCE		TKSETDFMT[+79.966331]EYVVTR (light)
759.66				3	Positive	47.4	63.4	27	NCE		AAAAVASTLESEEADNGGGYS[+79.966331]AR (light)
816.156				4	Positive	44.78	60.78	27	NCE		ASPSQNRS[+79.966331]PQNLHQLLPPPRPLSSSSSPTT (light)
762.016				3	Positive	81.98	97.98	27	NCE		VAFNDTPTTVFWTDY[+79.966331]VATR (light)
686.329				2	Positive	50.12	66.12	27	NCE		LSGVVS[+79.966331]LESSTGR (light)
1079.95				2	Positive	67.78	83.78	27	NCE		S[+79.966331]PGSGGNFYTNSFFQEPSR (light)
671.319				2	Positive	35.32	51.32	27	NCE		TTAAVASTLDS[+79.966331]PK (light)
649.293				2	Positive	31.04	47.04	27	NCE		TPS[+79.966331]SVSGNELAR (light)
531.255				2	Positive	43.01	59.01	27	NCE		SQLT[+79.966331]TIYR (light)
852.394				3	Positive	62.02	78.02	27	NCE		SIASLVTT[+79.966331]LESPPTSQHEGSDYR (light)
540.244				2	Positive	36.3	52.3	27	NCE		FKS[+79.966331]FDLDK (light)
615.769				2	Positive	66.27	82.27	27	NCE		GVS[+79.966331]AWNFDVR (light)
570.756				2	Positive	20.93	36.93	27	NCE		QSQS[+79.966331]GPLTSR (light)
577.776				2	Positive	36.14	52.14	27	NCE		AS[+79.966331]SNSLSAPIK (light)
555.594				3	Positive	43.44	59.44	27	NCE		FLTQSGT[+79.966331]FKDGDLR (light)
1134.52				2	Positive	87.32	103.32	27	NCE		VAFNDTPTAIFWTDY[+79.966331]VATR (light)
810.856				2	Positive	38.57	54.57	27	NCE		SQGAPGYSFQGNT[+79.966331]VK (light)
962.378				2	Positive	67.27	87.27	27	NCE		VTSESDFMT[+79.966331]EY[+79.966331]VVTR (light)
961.739				3	Positive	73.65	93.65	27	NCE		IC[+57.021464]DFGLARPTSENDFMT[+79.966331]EY[+79.966331]VVTR (light)
449.208				2	Positive	11.43	27.43	27	NCE		HHAS[+79.966331]LPR (light)
935.888				2	Positive	64.71	80.71	27	NCE		ATPESNLMT[+79.966331]EY[+79.966331]VVTR (light)
745.793				2	Positive	66.03	82.03	27	NCE		GQFMT[+79.966331]EY[+79.966331]VVTR (light)
538.218				2	Positive	40	56	27	NCE		GFM[+15.994915]S[+79.966331]GPLDR (light)
507.226				2	Positive	21.35	37.35	27	NCE		HNTFLS[+79.966331]SK (light)
615.781				2	Positive	30.1	46.1	27	NCE		LNT[+79.966331]LAASTM[+15.994915]GR (light)
635.948				3	Positive	12.15	28.15	27	NCE		T[+79.966331]RGSPSSSSATTTSAASNR (light)
816.385				2	Positive	65.7	81.7	27	NCE		TFT[+79.966331]HEVVTLWYR (light)
789.337				2	Positive	48.29	64.29	27	NCE		TDDIVPC[+57.021464]PPGS[+79.966331]SPR (light)
942.14				3	Positive	69.95	85.95	27	NCE		SSVLHS[+79.966331]QPKS[+79.966331]TVGTPAYIAPEILLR (light)
531.753				2	Positive	14.03	30.03	27	NCE		SSVLHS[+79.966331]QPK (light)
890.966				2	Positive	83.9	107.9	27	NCE		ST[+79.966331]VGTPAYIAPEILLR (light)
831.872				2	Positive	52.53	68.53	27	NCE		APPSPLNDAES[+79.966331]LSER (light)
707.84				2	Positive	40.77	56.77	27	NCE		RS[+79.966331]LEIFNPSSGK (light)
629.789				2	Positive	58.33	74.33	27	NCE		S[+79.966331]LEIFNPSSGK (light)
796.371				4	Positive	34.17	50.17	27	NCE		S[+79.966331]LEIFNPSSGKETHGSTSSSSKPPLDGNNK (light)
1195.86				3	Positive	39.5	55.5	27	NCE		LIEGQISASPASEEAGQNGHHASS[+79.966331]PQAEEMGETR (light)
1039.49				3	Positive	60.82	76.82	27	NCE		ALLAAHNIDPSNPNAAAFST[+79.966331]TTSIAAPEDR (light)
856.051				3	Positive	60.67	76.67	27	NCE		TVTET[+79.966331]IDEISDGRKT[+79.966331]VWWNR (light)
832.408				3	Positive	69.97	85.97	27	NCE		ATMALQAQSVVAPSLEDTST[+79.966331]LGPK (light)
921.179				4	Positive	41.13	57.13	27	NCE		VVTHNNMLDSEVDDKEGDANKT[+79.966331]PQSSTLQSITK (light)
840.859				2	Positive	38.83	54.83	27	NCE		SVT[+79.966331]LYEASSDSQGTR (light)
569.766				2	Positive	30.08	46.08	27	NCE		SS[+79.966331]SPGLAAAAAR (light)
642.303				2	Positive	32.77	48.77	27	NCE		SGPLAATTS[+79.966331]AATR (light)
831.051				3	Positive	60.65	76.65	27	NCE		LRS[+79.966331]YQDLDAPEEEVTVIDYR (light)
547.766				2	Positive	15.06	31.06	27	NCE		RPTLES[+79.966331]PSK (light)
817.844				2	Positive	32.6	48.6	27	NCE		KTMS[+79.966331]LPS[+79.966331]SPHAYR (light)
820.849				2	Positive	24.68	40.68	27	NCE		LGSGSGSASDS[+79.966331]AGPSAPR (light)
620.784				2	Positive	54.8	70.8	27	NCE		IS[+79.966331]SNITDPWK (light)
695.792				2	Positive	9.82	25.82	27	NCE		SHS[+79.966331]VS[+79.966331]PHRPAR (light)
583.753				2	Positive	42.03	58.03	27	NCE		NIGEGAPS[+79.966331]WR (light)
816.023				3	Positive	49.17	65.17	27	NCE		ATFGSVTQFPAASTS[+79.966331]EGNHVDDK (light)
569.744				2	Positive	64.19	80.19	27	NCE		SIFS[+79.966331]FDNTK (light)
794.824				2	Positive	46.65	62.65	27	NCE		NQTQS[+79.966331]LS[+79.966331]PPDVSR (light)
693.819				2	Positive	78.93	94.93	27	NCE		DLSSVPDFLS[+79.966331]AR (light)
1079.27				4	Positive	69.46	85.46	27	NCE		DTRGS[+79.966331]LEVFNPSTQLTRPDNPVFRPEPPAWQNLSDPR (light)
986.23				4	Positive	72.76	88.76	27	NCE		GS[+79.966331]LEVFNPSTQLTRPDNPVFRPEPPAWQNLSDPR (light)
836.376				2	Positive	42.01	58.01	27	NCE		ALS[+79.966331]ESTNLHPFM[+15.994915]TK (light)
664.295				2	Positive	17.66	33.66	27	NCE		RM[+15.994915]S[+79.966331]ENVVPSGR (light)
656.297				2	Positive	23.6	39.6	27	NCE		RMS[+79.966331]ENVVPSGR (light)
578.247				2	Positive	31.53	47.53	27	NCE		MSENVVPS[+79.966331]GR (light)
578.247				2	Positive	33.48	49.48	27	NCE		MS[+79.966331]ENVVPSGR (light)
525.24				2	Positive	64.26	80.26	27	NCE		SSLS[+79.966331]FMGIK (light)
556.226				2	Positive	42.27	58.27	27	NCE		SSYGFS[+79.966331]VER (light)
791.853				2	Positive	44.45	60.45	27	NCE		S[+79.966331]ASVLESPDIENGGK (light)
565.784				2	Positive	17.63	33.63	27	NCE		YVSKT[+79.966331]PLSR (light)
543.754				2	Positive	42.55	58.55	27	NCE		TVS[+79.966331]GLGIGM[+15.994915]R (light)
689.964				3	Positive	55.58	71.58	27	NCE		GPDS[+79.966331]GTAAGGSNSDPFPANLR (light)
721.842				2	Positive	58.75	74.75	27	NCE		NTDTS[+79.966331]VVVADLTK (light)
860.899				2	Positive	37.46	53.46	27	NCE		DETALPVS[+79.966331]SRPTDPR (light)
684.332				2	Positive	59.45	75.45	27	NCE		NVPDISSS[+79.966331]LSLR (light)
748.064				3	Positive	81.7	93.7	27	NCE		KLAFS[+79.966331]TVGTPDYIAPEVLLK (light)
928.132				3	Positive	65.78	81.78	27	NCE		SSVLHS[+79.966331]QPKS[+79.966331]TVGTPAYIAPEVLLK (light)
869.955				2	Positive	78.59	94.59	27	NCE		S[+79.966331]TVGTPAYIAPEVLLK (light)
1015.13				3	Positive	56.32	72.32	27	NCE		IELQSQSWPMQQS[+79.966331]FSPEKENGQTGAR (light)
1115.5				2	Positive	67.28	83.28	27	NCE		IELQSQSWPMQQSFS[+79.966331]PEK (light)
863.924				2	Positive	63.8	79.8	27	NCE		ST[+79.966331]VGTPAYVAPEVLSR (light)
460.71				2	Positive	30.78	46.78	27	NCE		AST[+79.966331]FLSSK (light)
577.612				3	Positive	26.09	42.09	27	NCE		RNS[+79.966331]LLGGSENGPPPQK (light)
516.57				3	Positive	17.9	33.9	27	NCE		HRPVDLS[+79.966331]ANDTSR (light)
867.048				3	Positive	52.4	68.4	27	NCE		ISGFDGM[+15.994915]SS[+79.966331]LGQPSYPNPHLQDR (light)
620.328				2	Positive	82.21	98.21	27	NCE		SVS[+79.966331]IAGIFLPR (light)
651.798				2	Positive	58.96	74.96	27	NCE		FGFLSNPST[+79.966331]PR (light)
656.268				3	Positive	51.6	71.6	27	NCE		TKSETDFMT[+79.966331]EY[+79.966331]VVTR (light)
985.422				2	Positive	54.2	74.2	27	NCE		TSQGNEQFMTEY[+79.966331]VVTR (light)
934.415				3	Positive	48.4	68.4	27	NCE		IC[+57.021464]DFGLARPTSENDFMTEY[+79.966331]VVTR (light)

## Sheet: Phosphopeptides_batch2
Mass [m/z]	Formula [M]	Species	CS [z]	Polarity	Start [min]	End [min]	NCE	Comment
487.257			2	Positive	19.55	29.55	27	LGGNEQVTR (light)
547.298			2	Positive	41.72	51.72	27	YILAGVENSK (light)
622.854			2	Positive	71.94	81.94	27	GTFIIDPGGVIR (light)
636.869			2	Positive	79.54	89.54	27	GTFIIDPAAVIR (light)
644.823			2	Positive	32.97	42.97	27	GAGSSEPVTGLDAK (light)
669.838			2	Positive	47.03	57.03	27	TPVISGGPYEYR (light)
683.828			2	Positive	39.82	49.82	27	VEATFGVDESNAK (light)
683.854			2	Positive	50.41	60.41	27	TPVITGAPYEYR (light)
699.338			2	Positive	61.49	71.49	27	DGLDAASYYAPVR (light)
726.836			2	Positive	61.83	71.83	27	ADVTPADFSEWSK (light)
776.93			2	Positive	82.58	92.58	27	LFLQFGAQGSPFLK (light)
518.763			2	Positive	28.16	38.16	27	RNS[+79.966331]IPLEK (light)
577.906			3	Positive	40.25	50.25	27	KAS[+79.966331]KS[+79.966331]FFVEDEER (light)
459.207			3	Positive	21.43	31.43	27	VKS[+79.966331]M[+15.994915]AQYPEAR (light)
702.323			2	Positive	27.28	37.28	27	VKS[+79.966331]M[+15.994915]VQYPEAR (light)
729.082			4	Positive	43.9	53.9	27	ETHEVHAAPAT[+79.966331]PGNSYSSSITDHLSPK (light)
749.073			4	Positive	45.11	55.11	27	ETHEVHAAPAT[+79.966331]PGNSYSSSIT[+79.966331]DHLSPK (light)
820.849			2	Positive	31.54	41.54	27	LGSGSGS[+79.966331]ASDSAGPSAPR (light)
820.849			2	Positive	31.56	41.56	27	LGSGSGSASDS[+79.966331]AGPSAPR (light)
913.765			3	Positive	75.84	85.84	27	MAGIVTEPWSVAENGNPSITAKGS[+79.966331]SR (light)
969.096			3	Positive	47.44	57.44	27	NNVPEHET[+79.966331]PTVATEESPATTTEVTDR (light)
503.218			2	Positive	25.53	35.53	27	RVS[+79.966331]S[+79.966331]AGLR (light)
515.723			2	Positive	36.04	46.04	27	NS[+79.966331]LNISM[+15.994915]R (light)
944.417			2	Positive	66.96	76.96	27	AAPTSNFTVGSDGPPS[+79.966331]FR (light)
716.309			2	Positive	32.29	42.29	27	SLSGEGGS[+79.966331]GTGSLSR (light)
743.851			2	Positive	70.1	80.1	27	TPGS[+79.966331]IDSLYGLQR (light)
1001.16			3	Positive	73	83	27	KPEDSQVVNTTPLVETAT[+79.966331]PIADIPEEK (light)
579.277			4	Positive	35.45	45.45	27	KKDETKPEET[+79.966331]PIASEFEQK (light)
756.382			3	Positive	61.39	71.39	27	SIS[+79.966331]LPTQPNYSSKPVQEALK (light)
660.949			3	Positive	45.41	55.41	27	TYDLNFKEENNNGS[+79.966331]QK (light)
1035.76			3	Positive	28.24	38.24	27	GGSSGPNTSSSNNNVEEEDRVGSSS[+79.966331]PGSDSK (light)
694.356			3	Positive	43.39	53.39	27	RET[+79.966331]LNRPAAPTNYVAISK (light)
770.344			2	Positive	36.64	46.64	27	STS[+79.966331]NVSSGHDLLSR (light)
555.594			3	Positive	51.48	61.48	27	FLTQSGT[+79.966331]FKDGDLR (light)
869.955			2	Positive	89.87	99.87	27	S[+79.966331]TVGTPAYIAPEVLLK (light)
427.705			2	Positive	30.15	40.15	27	S[+79.966331]AQELVK (light)
657.28			2	Positive	26.67	36.67	27	TNS[+79.966331]SLHEFGNK (light)
628.769			2	Positive	30.44	40.44	27	DSS[+79.966331]VGNLHGYK (light)
556.281			2	Positive	64.96	74.96	27	LPYVSPLS[+79.966331]R (light)
576.798			2	Positive	27.5	37.5	27	RNT[+79.966331]LVTGGVR (light)
616.781			2	Positive	32.79	42.79	27	RNT[+79.966331]LVT[+79.966331]GGVR (light)
481.917			3	Positive	54.01	64.01	27	VIS[+79.966331]PQHELATLR (light)
671.29			2	Positive	45.78	55.78	27	QEGYS[+79.966331]DGPAPLK (light)
552.782			2	Positive	18.96	28.96	27	SSLLHS[+79.966331]RPK (light)
870.932			2	Positive	79.02	89.02	27	ST[+79.966331]VGTPAYIAPEVLSR (light)
551.768			2	Positive	64.82	74.82	27	TTFGS[+79.966331]QILR (light)
852.914			2	Positive	63.93	73.93	27	VTSIIDSVPES[+79.966331]PQRP (light)
837.896			2	Positive	78.35	88.35	27	AAALAALTSAFNSS[+79.966331]SGR (light)
1178.52			3	Positive	49.83	59.83	27	AYGAEGHQEPTPGLGGGSTDAPT[+79.966331]PSGDAPAATTTDAK (light)
546.938			3	Positive	27.34	37.34	27	LEPVVAKPHS[+79.966331]PDNR (light)
418.875			3	Positive	19.44	29.44	27	GRLS[+79.966331]KDEIEK (light)
