# Supplementary material for: Data-Independent Acquisition-Based Proteome and Phosphoproteome Profiling Reveals Early Protein Phosphorylation and Dephosphorylation Events in Arabidopsis Seedlings upon Cold Exposure
Source: Int J Mol Sci. 2021 Nov 27;22(23):12856. doi: 10.3390/ijms222312856 (PMC8657928; doi:10.3390/ijms222312856)
Supplement: Supplementary file 1 [file ijms-22-12856-s001.zip › Table S2. p-sites identified in this study (high-confidence) and three other reported phosphoproteome in Arabidopsis.xlsx]

## Sheet: venn_P_site_15mer
This sutdy_24277	Mergner et al_2020_Naure_35322	Wang et al_2018_Molecular Cell_22149	Xu et al_2017_PNAS_21277
ERLPQSFSPPQVAEN	GRCYYTGSPLDHRNI	YYTSSSASPSRPSSS	GEIGASSSSSSALRL
VGNINNQSDEKVCKR	RLNERILSSLSRRSV	YYSGKSKSFTNLTAE	RLNERILSSLSRRSV
ENVNRKQSDTSMPLA	LNERILSSLSRRSVA	YYHRSSQSQLHDLQY	LNERILSSLSRRSVA
LVSSASSSQLNQAFL	ERILSSLSRRSVAAH	YYFSPAVSEIDISTP	ERILSSLSRRSVAAH
__MDTNTSGEELLAK	PLPTKQVSGDIETSK	YVTGLAISKATNKKI	LRLEGEAST______
DQNLASKSPASSSDD	ERLPQSFSPPQVAEN	YVSSKGYSFTKKTEV	ERLPQSFSPPQVAEN
NRKQSDTSMPLAPNF	LRLEGEAST______	YVPTLPDSPKFASGS	__MDTNTSGEELLAK
GSNTPSGSDAETDAL	RLEGEAST_______	YVPPVSPSGKDDIVN	NHFSKFGTIVSTRVL
RSSCGSNTPSGSDAE	MSHLRATSDPEIWKK	YVPPHLRSRTPSSEF	LGSTRSLSLRRLNHS
ENQDENCSGVSTVNK	EVVKEKQSTNNTSLL	YVPGGPESIYDVDQR	LVKAAGVSIESYWPM
IETSKTSTVDNAVQD	DRDRAAYSYTSNTPS	YVLLHENSAE_____	AAGVSIESYWPMLFA
EVVKEKQSTNNTSLL	SYTSNTPSLRSNYSF	YVLEEEASDYVNAVQ	YSRTGAGSPSRGQRP
FIKLLTKSDSVVSTY	QSMSREGSSAAEDWD	YVLARLPSFTAKSPS	YQSRNNFSATPSPAK
ASPQPGRSQLLENVF	SMSREGSSAAEDWDD	YVKNLSESLSDEELN	TNLSQAFSQKMWRTV
KDEPAEESDGDLGFG	NNFSATPSPAKSRPI	YVISSPNSPPNKSCV	SYTSNTPSLRSNYSF
SYTSNTPSLRSNYSF	TNLSQAFSQKMWRTV	YVGPEIESDRDSDDE	SRNNFSATPSPAKSR
NNSLRSPSFKSVAGS	QDLSDRQSMSREGSS	YVDRQTTTVRSFQGR	RHDKTNLSQAFSQKM
NNFSATPSPAKSRPI	__MERTNSIEMDRER	YVDDADNSTHNVTAD	PSLRSNYSFTARSGC
PSLRSNYSFTARSGC	EERIVMVSVPTSPES	YVCPTPGSPCNSEQS	NNSLRSPSFKSVAGS
TNLSQAFSQKMWRTV	VMVSVPTSPESDYAR	YVAHVTVTTITKGQI	NNFSATPSPAKSRPI
__MERTNSIEMDRER	IVMVSVPTSPESDYA	YVAEKYRSQGPDLLG	GSRKSAFSDSHAVFE
VMVSVPTSPESDYAR	FTSQRSASEIMSKME	YTWDDGDSEPKKLYS	DRDRAAYSYTSNTPS
EERIVMVSVPTSPES	REDGLLHTACGTPNY	YTSNTPSLRSNYSFT	APRQRPSTPERDRAG
REDGLLHTACGTPNY	LRKTGGDTLEFHKFY	YTSFDDASTSGTVVV	AEYEDNNSLRSPSFK
GNYEMGRTLGEGSFA	NEEMSGESPENNKHV	YTQGFSPSPISGYGV	RKPATQESPVKSSGI
NEEMSGESPENNKHV	DRFERSLSYNGSTES	YTPVRSDSVVGELKM	__MERTNSIEMDRER
KQLLVKKSIEAVVTK	SRASENNSDGEGGGE	YTPTASSSAKELKFD	VMVSVPTSPESDYAR
DRFERSLSYNGSTES	EAGETSHSFPKLGSF	YTPIAGSSPMHISGR	EERIVMVSVPTSPES
SRASENNSDGEGGGE	REKQKEMSEEDTEET	YTPGPLPSFQITDLN	DKETASASGEVAARR
SEIVRILSMGREEET	EDTEETGSEEGKSSE	YTERVGLSWPEPPLR	LRKTGGDTLEFHKFY
EDLKAKLSISTTDSG	IDQLAADSEDLKAKL	YTELKIHSDTESEAV	FTSQRSASEIMSKME
EAGETSHSFPKLGSF	VALAPPGSIAKYQVW	YTDYGILSEDELTEK	DRFERSLSYNGSTES
VALAPPGSIAKYQVW	KKKTDVSSPKTPQTA	YTARYQFSGGGGGAR	SRASENNSDGEGGGE
IASKGHLSVSDLLDY	GEEIDRDSIMRWELG	YSVVGMDSSRRGVGD	WVPQAEVSDKQEDDE
GEEIDRDSIMRWELG	AAPFNPSSPPSIIRP	YSVSSVSSDSMVPDQ	VSLGKSPSYKEVALA
LKAKLSISTTDSGDA	LSISTTDSGDASRGL	YSTNEPQTAFNSRIA	SVVSLGKSPSYKEVA
QEAARNGTPKPDASI	SVVSLGKSPSYKEVA	YSTGDDESIGSMKEA	SSYADHHSPGLTTQG
SVVSLGKSPSYKEVA	VSLGKSPSYKEVALA	YSTATSPSPSEISVK	SDTSPPPSPASKDTV
HTKNSVVSLGKSPSY	NSKQSDTSPPPSPAS	YSSYPSPSHKALFGV	RMKQRRASIGKVYTY
REKQKEMSEEDTEET	SDTSPPPSPASKDTV	YSSLSQFTSKHIVLL	QPVQRPRSAGSYGRR
NSKQSDTSPPPSPAS	LKEKSKQSNVSEHLV	YSSLRAPSSSEGWEH	QEAARNGTPKPDASI
SDTSPPPSPASKDTV	AKTAGETSEEDGLKT	YSSDVNQSPNRRIVD	NSKQSDTSPPPSPAS
GGKNSKQSDTSPPPS	ILKKRTASYSSYADH	YSSAAPLSPDARLRI	ILKKRTASYSSYADH
KNSKQSDTSPPPSPA	KKRTASYSSYADHHS	YSRSLPHSPINGFSF	HTKNSVVSLGKSPSY
LKEKSKQSNVSEHLV	SSYADHHSPGLTTQG	YSRSGLESETFSRRN	GLGKPLKSLNSSKKK
VSLGKSPSYKEVALA	KKTEQGTSMELTRDE	YSRRPQPSPSPMLAA	FSSGPSKSSTTTSGA
NAKTAGETSEEDGLK	GLGKPLKSLNSSKKK	YSQVVIMTNNFQRIL	FRREQTISSEKAGGS
AKTAGETSEEDGLKT	WVPQAEVSDKQEDDE	YSPTETRSDAETPF_	QQTNPTTSPATGTRR
ILKKRTASYSSYADH	AKLSISTTDSGDASR	YSPSIAYSPSNARLS	QAAGPTTTPTRRGGE
DGLKTDASSVEPPTL	QEAARNGTPKPDASI	YSPNLVEYDSPYQKS	NLLIPAASFIREVRS
KKTEQGTSMELTRDE	NAKTAGETSEEDGLK	YSPMSEDSDEARFCE	TKPDESASASSPRRS
SQVDAVSSEADTAAS	ATTNGGRSGFFNAVN	YSPADPRTPSYSKYT	RTIEKDRSPGSAFPR
GLGKPLKSLNSSKKK	RSVFHYDSSKEIQVQ	YSNNNNSSKNDIIRS	TKIVHAVSPSDHSND
WVPQAEVSDKQEDDE	QQTNPTTSPATGTRR	YSLQKPSTSQSQAEL	RYGDVPFSPALHHGE
ATTNGGRSGFFNAVN	TDAAGASSSQAAGPT	YSLPSSPSPSPQPAV	LLELFEYSNVNRAAI
DDEADKDSDEDENAL	DAAGASSSQAAGPTT	YSLNPDASPKDDIKS	LGYYKQESYTKQDSL
FSSGPSKSSTTTSGA	QAAGPTTTPTRRGGE	YSLNKNYSLNSRKHI	GYVQQAVSDTDSRRC
EEDGDSKSESSILQN	RTIEKDRSPGSAFPR	YSLARQRSSPADFFT	GEKVGPFSPHGGVHT
QQTNPTTSPATGTRR	EKDRSPGSAFPRHKR	YSKFHGHSPAVVTGK	ESYTKQDSLKSESVA
DPRFFPGTPSRYGDV	RNEVDHETPTKPDES	YSKEPFQTWSGPLAP	DSNSRPGSQRFVKSS
DLNESATSPMRNRLD	SLRLISKSIKIEGTP	YSIQSSHSFSQKGED	DPRFFPGTPSRYGDV
GYVQQAVSDTDSRRC	DLNESATSPMRNRLD	YSIGTELSEESKVEE	DLNESATSPMRNRLD
ELLRKLDSIKDHLLR	GYVQQAVSDTDSRRC	YSGSGGPTKSIRKPN	AVSPSDHSNDEDRSS
KKLVFSSSALGETTN	TKIVHAVSPSDHSND	YSGRVSFSDNEMQSP	VGNMFLLSKDDRFLI
TKIVHAVSPSDHSND	AVSPSDHSNDEDRSS	YSGPASHSEKNNLKS	TLRKLSTSKVGNMFL
AVSPSDHSNDEDRSS	ELLRKLDSIKDHLLR	YSGNGIPTKSIRRPN	DFVADKLTAIPKPEG
IVHAVSPSDHSNDED	NRLDDSNSRPGSQRF	YSGGSIDSDSGRKWS	AIPKPEGSVTDVDLK
ESYTKQDSLKSESVA	DSNSRPGSQRFVKSS	YSFTPANSFAGNLGQ	LTKTIQASPRRKVAR
GEKVGPFSPHGGVHT	ADTGSSRSDEDRGFK	YSFGGEFTPNQPIDK	SELKESLSPGQQHVS
GVHTRWPSEIDSEMG	GEKVGPFSPHGGVHT	YSFFPSPSANGAQGA	SDTEEVLSSSSRCAS
RYGDVPFSPALHHGE	RYGDVPFSPALHHGE	YSESGVSSHSRNSHE	RRDDIAMSDTEEVLS
AIPKPEGSVTDVDLK	_____MASLLDKAKD	YSDMPPYSPVSSHHR	QQKYMQKTDGSSGLN
SELKESLSPGQQHVS	AIPKPEGSVTDVDLK	YSDLGASTSDGLPCG	QGESTLTSTEIVRRE
EASELKESLSPGQQH	RKVARHVTLDAIPED	YSAGNNGSPSAAEAS	LEVMQESSPNQLVMS
LEVMQESSPNQLVMS	RRDDIAMSDTEEVLS	YSAELVVSSLVLGCK	EKLAIVESTSRQQGE
QGESTLTSTEIVRRE	SDTEEVLSSSSRCAS	YRYMHNNSESEDFME	VVAAGSESGESGSRH
RRDDIAMSDTEEVLS	EIVRREASELKESLS	YRTSRRISPVAATAI	VFSDRVSSGESRGTA
SDTEEVLSSSSRCAS	SELKESLSPGQQHVS	YRTNGNKSMGSHHHY	TAVVAAGSESGESGS
EEVLSSSSRCASPED	PLEVMQESSPNQLVM	YRSVSVDSCFMEKLS	IEHRVVFSDRVSSGE
ASPEDSRSRKTPLEV	LEVMQESSPNQLVMS	YRSVGNSSPLHAAGF	FASAAIATPPISKEI
YMQKTDGSSGLNEES	EKLAIVESTSRQQGE	YRSSSDLSMFSSSLP	AIATPPISKEIKEIV
FASAAIATPPISKEI	LAIVESTSRQQGEST	YRSQNNASPYVAFNQ	ASTLQATSPKKAAGK
AIATPPISKEIKEIV	QGESTLTSTEIVRRE	YRRNRSPSPLYRRNR	GNDGKVESINKTKSM
SESSYVTTRVMGTFG	YMQKTDGSSGLNEES	YRQLVNSSFADLQKP	YEEMIGESPKREKTA
VVFSDRVSSGESRGT	MQKTDGSSGLNEEST	YRPPGKKSPPAASLN	TAKSDSLSNGKATTT
VFSDRVSSGESRGTA	SSGLNEESTSRRDDI	YRPEPSETGSPERKL	QRSAELPSPAQPAQM
ASTLQATSPKKAAGK	QQHVSQNTAVKPEGR	YRNSEAVSVESVYGR	PTSADQRSAELPSPA
LVICPEGTTCREPYL	SGLNEESTSRRDDIA	YRMGSRQSSMMGSSQ	PELTRTPSKISSIFC
_MSPAKKSRSFPPIS	AIATPPISKEIKEIV	YRLSELSSSQVDSLK	RIGESSESSDETEAT
GNDGKVESINKTKSM	FASAAIATPPISKEI	YRLEHSLSDSGTGEL	EWAKGVLSDAENLTE
NSTNQTKSPPRLNYW	GSESSYVTTRVMGTF	YRKAGETSAIASQAK	RRTNDGGSPFNFSSL
PLLQKLPSSSLKKIA	SESSYVTTRVMGTFG	YRIISKKSISSDQTT	KRLKRPLSPSSAVVE
QRSAELPSPAQPAQM	ASTLQATSPKKAAGK	YRHSRSRSAHIAGGI	TTSVIRESDEKETVR
PETSEHHSPEKMPKL	GASTLQATSPKKAAG	YRGNAVIPLNYVALQ	GFFPRTTSVIRESDE
ANHRRTASGNTLPPE	VQNVDRPSPTSSPTS	YRFVRSPSLSLASLS	WHDAKVPSPLTKEME
RRTASGNTLPPEPTE	SLREIESTPQESLVQ	YRFKRVVSLGGRRRI	SIHSAGASLRRYNEL
PELTRTPSKISSIFC	GNDGKVESINKTKSM	YRFDGKFSPEEGHYY	SSNLRSSSFKSRIPS
RIGESSESSDETEAT	DKLLKDGSDELLQLS	YRESSSSSVLIAEKL	PRRSSSASIGAADNG
EETQGQLSDEETSQE	WILEPEESPKKGRKE	YREMDSDSDFDGFGP	NSYSGTDSLPSRHSQ
PLLQSSDSPRIVSIA	YLGNPSDSFSEFSTS	YRDTKGISPGLVWNP	NEMKLRKSAEEEVSK
KRLKRPLSPSSAVVE	EKSKSNESDEDPRLE	YRDRRSDSGFGGTSS	ERVHKSGSEGHMLEE
SSAVVETSATEERSG	SCSEQVVSPEFTSEV	YQVMKRASEVDLSTV	QQKQPTNSSRLLGLD
SIHSAGASLRRYNEL	YEEMIGESPKREKTA	YQTLESPTVEGPAQQ	GKLQYAASAMIRGSY
WHDAKVPSPLTKEME	HVLEVLRTPDLRNSK	YQTERSYSGSLYRTK	GGFERSDSQSELSSG
DRGAPGNSYSGTDSL	LTMRGYQSGFHHSPA	YQSRNNFSATPSPAK	HLDDIPSTPGKFKMM
DSLPSRHSQARESVN	PETSEHHSPEKMPKL	YQQSQISTPPPRHHG	TGSVRKSSAPTAVPE
EDLMEDVSNEDETND	FEQLFKESGNFSKNF	YQQADPLSPKISCIG	SPENKAKSGSFSLKF
PQTESGNSPLAKPNS	FKESGNFSKNFQPGK	YQPSFQGSGRGFGRG	RTGSVRKSSAPTAVP
NPTDLLDSTDKDMLD	TRTPSKISSIFCGTQ	YQNDYMESIKKLEEN	NMQLIAGSPENKAKS
GKLQYAASAMIRGSY	RTPSKISSIFCGTQD	YQMGHGRSRSVGVGL	NKAAQMRSRDGSELS
LRRNPPLSPQGGKIG	ANHRRTASGNTLPPE	YQLTHSASPLNSSSS	KAKSGSFSLKFDAGK
GGFERSDSQSELSSG	______MSFTGTLDK	YQLKPQSSFSGSHPS	ENKAKSGSFSLKFDA
AAFLKDASGLNKTLI	PELTRTPSKISSIFC	YQKPNIFSNTAITSL	DSVLKSASTEFKKLG
HLDDIPSTPGKFKMM	KCAACEKTVYPLEKI	YQIGRVRSQDLLTGG	AIYFIQPSKENIVMF
GAAGFVGTHVSAALK	KNFQPGKTEKPELTR	YQHKMDISELRSGES	____MSFSDSESSSH
GFVGTHVSAALKRRG	KTEKPELTRTPSKIS	YQEEESISPYHFEEI	______MSFSDSESS
QTLTSAATMERLGAS	RRTASGNTLPPEPTE	YQASAPLSGDVLGQT	TGKTTPKSPNDSGVK
TTSTRFGSALNIETL	EKPELTRTPSKISSI	YPVSSMPSDLIVPDD	SGVKASSSPSSNAPP
ASNITQPSLSTRDAL	RIGESSESSDETEAT	YPVNTDALDALYEKV	GDGGGVTSPKTATRR
MRLPDPSTPNLKIDL	EWAKGVLSDAENLTE	YPVLIATSRSSSPQF	FSNRSEYSPGHRIKH
TAGLSDSSTGNDNND	KRLKRPLSPSSAVVE	YPSSQQSSAANSPPR	TTSTRFGSALNIETL
VTNTAGLSDSSTGND	LKRPLSPSSAVVETS	YPSSEAGSEGGWRER	TSLQTLTSAATMERL
LPLDVANSPNTDVPS	____MLNSDINDQLA	YPSNPESTEPVNKGY	TMERLGASNITQPSL
MVSGGWVSDNSH___	DINDQLASAADVKEG	YPRGGNLTPAAVFVQ	SSLQFTKSLPTSELN
SSLQFTKSLPTSELN	TVRSCNFSWSGKRKM	YPQTVNNSSPRMASG	QTLTSAATMERLGAS
IPEPKTISPLKQIDL	VQTHNEDSGKTSRKE	YPQGRGGSGDVPPYD	MRLPDPSTPNLKIDL
EEVKKSLSMKGDVDI	ASGRSIHSAGASLRR	YPPTRINSAPASITT	LPLDVANSPNTDVPS
MKVSRAWSPIGFTFP	SIHSAGASLRRYNEL	YPPPPPRSMYDRASN	FTKSLPTSELNLAES
PRVPSSHSPEPPPPP	EEAEEDKSSKDGVIL	YPPPGSISPDQRLGH	ASNITQPSLSTRDAL
AAREERVSECDEEGK	PEVTKANTVVQTHNE	YPPDSDNSRPPGFET	______MTPSKVAGH
DPSTSSPSPSRGGDN	PAPRRSSSASIGAAD	YPPDEIESSSETAAL	EEVKKSLSMKGDVDI
LVTEPQVSDGVVKRA	DRGAPGNSYSGTDSL	YPNASGSSLRSLMLR	PRVPSSHSPEPPPPP
PPSSPKGSPDRHDPS	NSYSGTDSLPSRHSQ	YPLYLSDSVDGLDGL	NHKHRPPSDYDAETE
AGQERFRTITSSYYR	EVEKDDDSEVQIGNK	YPLPLVGTMLEKFPQ	KKASSLRSIERKYYQ
KLLLIGDSGVGKSCL	DIDGVFNSANAKGTF	YPKTNGFSPSDVVPE	GRAELDRSFSKLRKT
GNNARPPTVQIRGQP	GKLQYAASAMIRGSY	YPGLTMATSLPTPFA	AELDRSFSKLRKTVY
QERFRTITSSYYRGA	LRRNPPLSPQGGKIG	YPFERQLSEVSESKV	PPSSPKGSPDRHDPS
CYLQYSASLKCLEEF	VDPSEDDSTDQRGYN	YPDTSPVSPDVIDRR	DPSTSSPSPSRGGDN
RFSPATFSPVSSEDS	GGFERSDSQSELSSG	YPDSTDSSPRSREIE	RFRTITSSYYRGAHG
EAAKPSTSSSTNNNA	SDSQSELSSGNSDAL	YPDSAESSPRSRDVE	AGQERFRTITSSYYR
KRNFRKRSFEEEEED	DSQSELSSGNSDALA	YPDPPLKTPAEFASV	SAARISDSPCYLQYS
FSIPSSYSADYFQRG	SELSSGNSDALAIEQ	YPDLSVETPSRSTSS	KFSFHYKSQRHHESI
KLRAGPASPFGYGCK	RWAVPSGSGKKKELT	YPAKLEGSPNTTSET	TLRNRAGSAGESELI
CRAIGFVSDDVGLDA	HLDDIPSTPGKFKMM	YPADPRLSSSGSVIS	SELISCNSNASREQH
PHGDAGLTGRKIIID	______MSFSDSESS	YNVELLPSDDDAPPL	RFSPATFSPVSSEDS
TIFHLNPSGRFVIGG	____MSFSDSESSSH	YNQYSVSSPRSVVSG	QFIMEGITVRKDDLF
LVNIEQQSPDIAQGV	__MSFSDSESSSHGG	YNPEVLTSQKRQWAK	RYLVKLESFGQNIEY
GLDLGSHSQRAGQDE	GSTKTGDSKAWKILI	YNNSSYFSPARAASP	TIFHLNPSGRFVIGG
SELSSGSSFRNSNLK	SPENKAKSGSFSLKF	YNLTPSPSPRSCVKL	LVNIEQQSPDIAQGV
LGNVAGDSPKCRDHV	ENKAKSGSFSLKFDA	YNLTHSLSPPNALDL	IVRQAAKSVVANGMA
RRNRYKVSVDADEGR	KAKSGSFSLKFDAGK	YNISPFQSPLPAGVA	QDETGTASQEPLPKV
QPLVPPKSPRATAHK	QMRSRDGSELSTRDL	YNIEMLKSDDEDIDI	GTSSVGNSSRHHSLN
SVITNQNSPLSSRAT	SRDGSELSTRDLQKI	YNGVRKVSFSLDDTE	RRNRYKVSVDADEGR
GGGNGYETPPEFGER	QANRKDRSGEEETWQ	YNEHRPRTPPPDLPS	LGNVAGDSPKCRDHV
DINDDPETEEEDEED	RTGSVRKSSAPTAVP	YNDTEMVSPETQPIK	TVTPCKGSGDRSLGL
KRLSVVKSFKAQNQA	TGSVRKSSAPTAVPE	YNDEDDVSTKPWGHF	TNQNSPLSSRATRRT
SPVTITVTPCKGSGD	EKMTNFASKNKAAQM	YMYYCSFSGLPVCKQ	SVITNQNSPLSSRAT
TVTPCKGSGDRSLGL	QSSHKEESEARTGSV	YMQKTDGSSGLNEES	SRATRRTSISSGNRR
DRSLGLTSPIPRASV	ESEARTGSVRKSSAP	YMMNRSMSFTGVSDH	KRLSVVKSFKAQNQA
_____MGSPNAAAET	NMQLIAGSPENKAKS	YMFTPSESNDVSDLH	GGGNGYETPPEFGER
VSKMKPRSPNVARGR	RDGSELSTRDLQKIV	YMEVEDWTEPELPDE	DRSLGLTSPIPRASV
KAREKTLSDQFEAKR	DSVLKSASTEFKKLG	YMDQARDSPANASHS	_____MGSPNAAAET
AAPAPAATPAPTAAV	ATWARPHSSDDGYSS	YLYTHGRSEELVDPK	KAREKTLSDQFEAKR
WLDPNESSDISMANS	TWARPHSSDDGYSSD	YLWQRVNSQLASPSQ	AEKAREKTLSDQFEA
VQKEGSKSPSKPSPA	HSSDDGYSSDSVLKS	YLVSPEPSPAKSRTT	AAPAPAATPAPTAAV
SKPSPAKSPIHTRSP	SSDDGYSSDSVLKSA	YLTGERNSPRRSDRT	VRVREYDSRKDSRSP
PSVQKEGSKSPSKPS	MRSRRTATWARPHSS	YLSSRTGSRLLFLVK	VQKEGSKSPSKPSPA
SKSPSKPSPAKSPIH	SGVKASSSPSSNAPP	YLSIDSDSE______	TGLPSSASWQDLKDH
RSRSRSRSPLPSVQK	TGKTTPKSPNDSGVK	YLSAVRLSGPR____	TEFRNAFSNGYVRVR
PRRSRSRSRSPLPSV	TSLQTLTSAATMERL	YLRKGSGSPQISSRS	SSDDTRGSFNGGGRG
PSPRRSRSRSRSPLP	MKEVVPTSLLKDRKR	YLRGLRSSPASGGGF	RSRSRSRSPLPSVQK
TGLPSSASWQDLKDH	TTSTRFGSALNIETL	YLRAFSSSPVVPLAI	PSVQKEGSKSPSKPS
KEFEPIDSGSELEED	DVPSKLLSQYVAPQR	YLQVSTISQALIFVT	PRRSRSRSRSPLPSV
FEPIDSGSELEEDDL	VTNTAGLSDSSTGND	YLQSGDASPV_____	PIHTRSPSR______
GLSIQDHTP______	NTAGLSDSSTGNDNN	YLPDLTDSELAKEVD	KEGSKSPSKPSPAKS
VSDPGSISGDPELRT	TAGLSDSSTGNDNND	YLNRRSNSFRSPTSL	KEFEPIDSGSELEED
AAEPASSSSASEVPI	LPLDVANSPNTDVPS	YLMSGTLSEITKEDL	FEPIDSGSELEEDDL
AEPASSSSASEVPID	MVSGGWVSDNSH___	YLLSSVGTPSLSSTE	GLSIQDHTP______
RFCAATSSSSRPTKR	SSLQFTKSLPTSELN	YLLEETLSSNSKTPI	VREMPKEYERPSASV
RFLGPSTSSLASLRA	FTKSLPTSELNLAES	YLKGKVPSWVGIPTS	PKEYERPSASVLTRR
ITGGSTLSSQAVRRQ	PVSGKVASEFLSNAG	YLKGIRSSPLHSGAL	AAPDRTSSLSLFEAQ
EAGITGGSTLSSQAV	KVASEFLSNAGNARM	YLINYAKSQPDLAIL	QLKNKSASPAQVEVL
AAPDRTSSLSLFEAQ	GTSLQTLTSAATMER	YLIDTPNSGEDVLHS	LPLLSCLSPSYIHPA
VLHEKRLSYEPITVK	QTLTSAATMERLGAS	YLHRSPISTPRDSEP	LHKDQLLSPLSDDLI
KEGLLFGSPKLSGGS	MRLPDPSTPNLKIDL	YLHPSPATTPMDPEP	HLPSTLSSPSLCKDL
DVVEVPDSPEESYIS	EEVKKSLSMKGDVDI	YLGNHLPSPSKNSRN	SPRDNYASVRRENRE
DHSPCPRSPVKLNTV	GRAELDRSFSKLRKT	YLGKSSDTDSSSPVD	PGSPKQSSILKVSKL
LHKDQLLSPLSDDLI	PHILSDSSPSSSPAT	YLGEGAVSEPYWLQF	KRGFRLNSTIRHASE
HLPSTLSSPSLCKDL	SDSSPSSSPATSFYP	YLEVSKMTPPPKVSP	GAGSGAISPRDNYAS
LPLLSCLSPSYIHPA	PRVPSSHSPEPPPPP	YLEMQSKSLALREQK	KVNGRSASLSELDVA
SKEEKQISPVLKAEK	AAREERVSECDEEGK	YLEHILESQDRAEVD	WNDDRASSTNEASLH
QLKNKSASPAQVEVL	GVVKRARSSMDLANE	YLAARLASFYERAGK	VTALHLTSDLKQLLS
LLNGICDSPTKILMA	PPSSPKGSPDRHDPS	YLAAELASMNIKMTL	VKKDVSGSSDFHSKS
KGLVGQTSGFLPRDL	DRHDPSTSSPSPSRG	YKVERMSSPDHSGYS	TKDAIISSPKLMESG
GAGSGAISPRDNYAS	RHDPSTSSPSPSRGG	YKTMISDSDYTEFDN	SGSAKQESNEGGRLF
ELIIKSKTNADLLIR	DPSTSSPSPSRGGDN	YKSGSSASFGGSFQS	PVTALHLTSDLKQLL
WNDDRASSTNEASLH	VVSDLPPSSPKGSPD	YKSDDEYSVIADKGE	NDADDSGSQGSLPHD
TKDAIISSPKLMESG	VSDLPPSSPKGSPDR	YKRWLRVTLYTFFVI	FFELLAESGLLCVEL
ERDFQDFTGNPVQVQ	DGWLEYGSAVKSEGE	YKRVAPGSPLEDIKL	DDFKDVASARNGWND
TDSQSSASFPMIESP	LGHTRNVSFQHPIKI	YKRRPSLSPPPPYRD	TAVVNGNSKRYSWWW
TNGREEKSEKELNDD	GNNARPPTVQIRGQP	YKRPTLESPSKLALE	RSDGSKSSMDLDENE
DDFKDVASARNGWND	SAARISDSPCYLQYS	YKQSVQESELMNRKF	KVLERLNSDLQKLSN
YDSSSVGSHGDMDDF	CYLQYSASLKCLEEF	YKQSTLQSPAKSTQS	GAFGISSSHLSTVKR
PSGKGLLSLGRATRQ	TLRNRAGSAGESELI	YKPPPPLSPPFDAPA	HIMNDETTRKYLQSV
NDADDSGSQGSLPHD	SELISCNSNASREQH	YKPATISSVLSFSTK	ASSKSSASDAAAIAD
DDSGSQGSLPHDQDQ	EQHNDAESQGESNNT	YKNNFRDSGGIENQS	AHIMNDETTRKYLQS
FVSSNHDSGSDDPEV	RFSPATFSPVSSEDS	YKNLGSDSFNSVEMS	IPLKRPITPDELEYD
PKNPIFVSSNHDSGS	DVNKAAISEEEEKRR	YKLNHTDSFANGDAK	PPMSRNNSFPPPIKF
KNPIFVSSNHDSGSD	LSSTAQSSIGKVKPV	YKLLRSPSLFKLTRF	PMEKRSVSKLNEKSL
PTQDTSKSLQGVEDV	KRNFRKRSFEEEEED	YKKSTTESRAGVMRL	KTLPIDPTLLKINAS
TDTTHVKSETGSPRH	KLRAGPASPFGYGCK	YKKSRRGSPEYGRDR	YRAILEETPTNPTSE
FHSKSSTSWTTTVKT	EGLPNKGSVRFFPKG	YKKIGEASEENIHEG	LNKEGSSSPPTVEQR
HSRSRTSSVDSIYDE	DGAREGDSVSHEPST	YKKHSPDSGSSPEHQ	TLATRSESVIETYRR
NEDGPVISDTDSEPP	DSVSHEPSTSKSPKE	YKKAHRQSFTRSNCK	QSFGRRDSFSSKPYS
PVISDTDSEPPFLLS	HEPSTSKSPKEGEET	YKHLGSGSGLGLVRP	ILAAGNESDSSDNNS
DGPVISDTDSEPPFL	GLDLGSHSQRAGQDE	YKFDPPTSP______	ETSRSGGSPNRAELR
RFRYDSSSVGSHGDM	RNSNLKKSMEGTSSV	YKENQDDSDFDFLYE	ETESESDSPKHSEEH
GCVQPPPSP______	GTSSVGNSSRHHSLN	YKASGSMSPGVQVLR	CQGMRSTSFTLVSDE
QNPPKGKSLSEESLV	TSSVGNSSRHHSLNV	YITKGYVSETESGKR	AKFASVGSFLLEKRV
PPKGKSLSEESLVVD	TSELSSGSSFRNSNL	YISEQLSSPANRVAV	SPDLRLESPIDPSTC
GKSLSEESLVVDKLE	SELSSGSSFRNSNLK	YIPSPSNSPPTKRHR	IDPSTCASPSRSDDA
EIIPGIGSGDENSRD	SGSSFRNSNLKKSME	YIPSPPPSPPRPPPA	ATLEDRFSMKCYHTS
KVLERLNSDLQKLSN	DGAGEGDSVSHEHST	YIPIVGISDFNKLSA	PGGGGGISRVLQDGN
ASGGDGKSSGSAPGS	SREGSVISGGTSSFG	YIPGGSISAPVTPPL	LVYDRGTTFGLKTGG
IADSKALTDENLILP	GTSSFGNSSRHHSLN	YIPANPPSPVPEGSE	LRDSDDVTPSSSSSS
MTTIRRFSCNDLLRF	RNSNLNISREGSVIS	YIGGHVHTRGWLEWN	KTGGRIESILVSLPL
IPLKRPITPDELEYD	RRNRYKVSVDADEGR	YIAPEVLLKKGYGME	KFKEDVWSRPGGGGG
EITFLCYSDLESEEQ	RREDETESDQEFYKH	YIAGPSSSADKSSKK	AVDDDEKSDEAKGEM
TSVSRGLSLEKKIEA	QPLVPPKSPRATAHK	YIAEKYRSQGPDLLG	TVDIPLDSGNDLRAK
NVMRRDESLLIDPQR	SVITNQNSPLSSRAT	YIADNDSSGSFHVKI	EPYDRGATVDIPLDS
KALVSIHSQEAGKGG	TNQNSPLSSRATRRT	YHVHSPESLTKLLVK	WSGLEGVTRVNSLVQ
ESAGEPTSGIQSGTV	KRLSVVKSFKAQNQA	YHTRSIQSPDEIINA	SLLNSIKSKQNGPIG
ENRLLNLSEERNKSL	TVTPCKGSGDRSLGL	YHSNQPCSPRKTSRS	REGEQNWSGLEGVTR
VPLTKSISSSFTSSC	DRSLGLTSPIPRASV	YHQGGGGSYHARRK_	QRNVTVRSLSTDQEN
LNKEGSSSPPTVEQR	DINDDPETEEEDEED	YHPVRAVSMFSSSTT	NVTVRSLSTDQENNS
GSLSKSPSFDWGEDV	SPVTITVTPCKGSGD	YHPEVTHSPKGMETL	KLLSLLNSIKSKQNG
RNCFIRGSVVRYVQL	GDRSLGLTSPIPRAS	YHPDKIQSPQMKEVA	GFSDRMVSLHNLVSI
QSFGRRDSFSSKPYS	_____MGSPNAAAET	YHPAGNRTPERPRKS	EGVTRVNSLVQLPRF
SDNNSSQSFGRRDSF	WLDPNESSDISMANS	YHLRTLSSALGSEEA	ETTFTGSSFSNHLRA
ILAAGNESDSSDNNS	AAPAPAATPAPTAAV	YHLACPASPIFYKYN	RVSLSSLSKNSRVSR
AGNESDSSDNNSSQS	PAATPAPTAAVPKKK	YHIPQTPSQSQQTME	DTIIGAVSKDTLATS
AELRKRLSAAEEDED	PSVQKEGSKSPSKPS	YHDNDDESHRVDPGS	_MMDPTGSPRTSNGS
SSSTQQPSEEDLGWD	VQKEGSKSPSKPSPA	YGYSTGKSVGHVTPF	TGVRISHSGPLMSNR
TLATRSESVIETYRR	SKSPSKPSPAKSPIH	YGYDNRDSSPENDRE	SDSKIYMSGPLLAQP
VDAAPPASDEAPIQD	SKPSPAKSPIHTRSP	YGVSESPSPRISWEN	KMLSGSVSSKTLLER
ETSRSGGSPNRAELR	KSPIHTRSPSR____	YGTHENQSYLARPVP	DQELRRASSAVVDSD
DGKETSRSGGSPNRA	PIHTRSPSR______	YGSRSNLSFNLRQLP	PPAKGTVTPLGFSEE
TYSVAKVSTQDEVTS	RSRSRSRSPLPSVQK	YGSRGALSFAAAAMA	SALSCAPSPSVPRIK
DEVTSADSVTEVSNV	RSRSPLPSVQKEGSK	YGSKPSPSKPLGGKK	NLMEKEDSFMVWDEA
AKFASVGSFLLEKRV	PRRSRSRSRSPLPSV	YGSIAHQSRNASVTR	ETEEDSVSQESRKVR
GCFVRKNSKLDSPVV	PSPRRSRSRSRSPLP	YGSGGAGYQLSHGSP	TIFSRRDSFITHRAF
CQGMRSTSFTLVSDE	TEFRNAFSNGYVRVR	YGSDDNNSFHNGKDA	LHRLEQLSEGEDDVE
IDPSTCASPSRSDDA	TGLPSSASWQDLKDH	YGQRESMSRVKRERD	KSKKRSSSKDYSEEK
GKKINVRSPQTNSAF	KEFEPIDSGSELEED	YGPYGTKSGFQISAP	QTINRSYSNPTPRGM
QKLQSEESGLFLGVD	FEPIDSGSELEEDDL	YGNNGGYTN______	GPWRKMLSSKDINFV
ICFSQKNSVLDLTSS	GLSIQDHTP______	YGMTTDKTVVEEEEA	DINFVGYTYKNFEIV
TSSGDQTSASRSPDL	KRFCAATSSSSRPTK	YGMRRAFSESDIQTL	TGGVGTVSNRASTSQ
FTSSPSLSPSSSSGG	AAPDRTSSLSLFEAQ	YGMRRAFSEGDIQKL	SGAVEAFSRRHPATS
TGRLSPQTFTSSPSL	KEGLLFGSPKLSGGS	YGLQRGSSPSPLVNR	REDPLRRSLELLTLR
NSGLLPNSFKIISSC	DHSPCPRSPVKLNTV	YGLQADHTVHMVRGF	PSSSRPSSAGGPSDS
TMKTGRLSPQTFTSS	SHLPSTLSSPSLCKD	YGLINSQSHTPSA__	PGLTAGASLEKQERI
LPSVCTESPENGLRV	HLPSTLSSPSLCKDL	YGKWSRKSLEEAIFT	GNESRTSSFSRAARN
GGLVRTASLDQSTQD	AKEIDNVSDSNVESI	YGKEENDSPVNNDIP	TSPPSLHSPLRSLKE
KLYRKLVSFRDPFAR	HKDHVGLSPFKKEST	YGISDGDSDVISLPC	SVFLSSSTPPLSPRS
IPDELEFSDDEKEAE	LPLLSCLSPSYIHPA	YGIADVSTPPPGMGE	SSSTPPLSPRSSSGS
VVSENSRSMEGETEP	QLKNKSASPAQVEVL	YGGYGGGSVGNQRQP	SDLSRRNSSSASSSP
AVDDDEKSDEAKGEM	KGLVGQTSGFLPRDL	YGGVLSGSAVRERII	NSSSASSSPSIRSSH
WSGLEGVTRVNSLVQ	YDFDSPGSPKQSSIL	YGGSGFGSGQMKEYD	LSRRNSSSASSSPSI
EGVTRVNSLVQLPRF	ACKEQLTSGLLKLDY	YGGLLSQSPRPIDFL	KLMSSSNSDLSRRNS
KLLSLLNSIKSKQNG	QFPQRSGSGAGSGAI	YGGGDGGSYGGGGGG	FPMQRHSSFQMVEGS
GFSDRMVSLHNLVSI	GAGSGAISPRDNYAS	YGEKLRHSGQLTAPS	ERLNNDGSYTFDFPM
NVTVRSLSTDQENNS	KVNGRSASLSELDVA	YGEGYDDSDKRIPDM	AEMDEGASDEIDVKI
SKVRSTLSMQKTDPN	RDVSRSNSWDYSAFV	YGEEEPVSPMARVFQ	DSSSRDGSPLPTSEE
YITKGYVSEEEAGKR	EHTKQSKSVKSEADE	YGDRDTDSLVKMVEE	DSFIQESSPNPKTQD
DTIIGAVSKDTLATS	KQSKSVKSEADEDDD	YGDLPPYSPVSSHHR	IDCGSASSFKGIPNT
_MMDPTGSPRTSNGS	WNDDRASSTNEASLH	YGDDIFASFRAATTG	MTVYNNASPSSSSRL
ASSAVVDSDLDIDPK	DTKDAIISSPKLMES	YGATGDGSSSDEEGV	FDEADAQSTEKNKKE
RELKRGSSIVSPKDA	TKDAIISSPKLMESG	YGAEEGLSWVARPVK	VDGSTEQSPKLESAS
EDGFDRLSNSGDAKV	VKKDVSGSSDFHSKS	YFTQTQASPPDAPNG	TSELKKRSADDFLAS
TGVRISHSGPLMSNR	DDFKDVASARNGWND	YFKYEGGSPAGSHKP	PKLESASSTEPEELK
SDSKIYMSGPLLAQP	YDSSSVGSHGDMDDF	YFKGMTMSPPGPHGV	LVLHNPKSDVFENDI
KMLSGSVSSKTLLER	NDADDSGSQGSLPHD	YFIPSSTSPGT____	EDTSATKTPSYLKGS
QELRRASSAVVDSDL	DDSGSQGSLPHDQDQ	YFDLLDVTDDEE___	AISQGVLSDSETSIL
KRGSSIVSPKDAERK	HVGPSASSERDFQDF	YFDDSVPSTPAYSTS	SAMTRSTSPGYLRYP
KSFKEERTPHGPVPD	DQYSGVSSHSDRKPS	YEYDDESSEEDEVDK	QSSVEHGSRTISPSP
EKEPCNLSEGETEEG	IHCTDPVSAESKTSS	YESVSSRSFSHGLPV	IWLNDQSSPRSMIPS
CNLSEGETEEGELED	PTQDTSKSLQGVEDV	YESGKEESQSMISEA	LQQTILNTPVKSVAG
PPAKGTVTPLGFSEE	HSRSRTSSVDSIYDE	YESAVGDSNTKTAPK	VTVLHPLSPEVISRQ
LEGEDGDSRGEDPDS	TDTTHVKSETGSPRH	YERRLLLSPSVSETS	LDALLDMSTDDLVKL
RNIEQDTSEANDDDD	HVKSETGSPRHSSSA	YEQEESVSHGGGKHR	LKVKRVISTLVEEMR
PDLDLNASP______	TGHSRSRTSSVDSIY	YEQDGDVTPRNSSPP	LSGGRTRSFGEEGLH
EAEVIALSPKTLMAT	DFHSKSSTSWTTTVK	YEQDDDVTPRNSSPP	KSTAVLSSPRNVAKN
TIFSRRDSFITHRAF	QNPPKGKSLSEESLV	YEPVISHSPV_____	GRGISISTPNGITEG
LSWLTSGSPKPTSIS	PPKGKSLSEESLVVD	YEPLLSDSPNATRRS	MSRGGGYSGETFRTS
IAQTIAQSANKVYLS	GKSLSEESLVVDKLE	YEPHNEMSNEEASMQ	AVWRHCYSKEYMEVR
EKETGETSESDNHID	LKIEDDHSLEAKSQN	YENPLYVSPNQIRAL	PLLSPTESPPQKPPA
RREKEKETGETSESD	KVLERLNSDLQKLSN	YENPFYVSPNQIRAL	KVAIPLLSPTESPPQ
LHRLEQLSEGEDDVE	RSDGSKSSMDLDENE	YEKKFAASQETEENG	SSDQITTSLGKNGCK
YLDLDRATPTRVQYW	QKVGIEFSEDEEGVQ	YEIRLLNTTQRVAAA	TCRNGDWSIVQGLPI
KSKKRSSSKDYSEEK	GGVADSMSAGARLNQ	YEHGHSSSPVNLFEE	RKLSSALSAASSACD
DINFVGYTYKNFEIV	SSSEMKTTPGGVADS	YEGNVTDSRSSGIDM	NHAKVQTSSGEKPVR
NRRMLAYSTVGTPDY	_MAQHQHSPQRPRDQ	YEGLDPETSDLDTDN	HAKVQTSSGEKPVRE
QTINRSYSNPTPRGM	DQYGIVFSVSGDDVA	YEFSFEPSKTHVEFK	ERLSVPVSDVKNVII
PSSSRPSSAGGPSDS	ETREDELSGGESSDV	YEEVVSGTQEGEDLA	DVMSKNVSIYKSQAA
DRSASRNSVDGPLSK	ELSGGESSDVDADKD	YEERNHDSPANEGFM	SSVRATSSADFTENR
SGAVEAFSRRHPATS	MTTIRRFSCNDLLRF	YEEQDQLSDLDKQRE	RKAIAGSSVRATSSA
TGGVGTVSNRASTSQ	IPLKRPITPDELEYD	YEEMIGESPKREKTA	QNQERPNSLSRNLSS
PGLTAGASLEKQERI	IQNLSAGTTSKRLEQ	YEEAVSDSRSPVYSE	LQSLELLSIGNSKRK
REDPLRRSLELLTLR	PPMSRNNSFPPPIKF	YEDSWGDSLHLRSNK	GSSVRATSSADFTEN
SSSTPPLSPRSSSGS	NVMRRDESLLIDPQR	YEDQMVPSITSSLIR	GRKANQVYIIDYGLA
TSPPSLHSPLRSLKE	TEPLLAESDR_____	YEDGDDESENAYIEK	ARDITLQSLELLSIG
FPMQRHSSFQMVEGS	QLLSNGETPKENMKF	YEAVHPISNLLDLKR	HHRSRHGSIDSSNDP
RPPSRPLSRSHSLEW	LESEEIQSVKKARGK	YEAPTPGSGWASTPG	GSPPRRNSSASASDM
DEKPRPPSRPLSRSH	GEVYGEKSILATEVK	YEADANVSPFHPFRS	GSGGGELSMKKTKGK
KLMSSSNSDLSRRNS	ENRLLNLSEERNKSL	YEADADITPRNSPPM	ETVSQNGSPPRRNSS
ERLNNDGSYTFDFPM	LNKEGSSSPPTVEQR	YDTRSARSASPPAAP	GRLNRLPSACVGDMV
EILSGYESDESCCKE	EEKKETDSEEVPEEK	YDTQGRDSSVEEESE	QIPKTLASVDALEKF
KERDAFISSVTDNPP	QSFGRRDSFSSKPYS	YDSSSVGSHGDMDDF	ATSNAALSNGKRGID
ERDAFISSVTDNPPE	ILAAGNESDSSDNNS	YDSSPNVSVHGASNF	FKSEDPVTGIEENLE
DAFISSVTDNPPEIA	AGNESDSSDNNSSQS	YDSPYQKSYMDTAAQ	FEKAVEASPNDSIIL
PEIAKFPSPPPKLVP	SDSSDNNSSQSFGRR	YDRRPPLSPPRGGRW	ENLERTVTIGDAIDG
DSFIQESSPNPKTQD	SDNNSSQSFGRRDSF	YDPLFITSDKSLSAF	RSNIVGSTPIRSNYM
IDCGSASSFKGIPNT	AELRKRLSAAEEDED	YDPAHAMSRGGSMRQ	DYDRGRASPYLSKHG
ATSTPRKSPSKSPDE	TLATRSESVIETYRR	YDNYERDSPQRKGGA	SSSHQGASPPRSSQV
DTTAMDVSPSSAIGE	EEVPEEKSFVDAAPP	YDNTASETDEVVETS	YDSRNIGTPVLSVED
MTVYNNASPSSSSRL	VDAAPPASDEAPIQD	YDNNHSVSPSSSRWP	VCKTNLPSRTSLRAP
PSSSSRLSMEPEEVP	DGKETSRSGGSPNRA	YDMLPIQSPELVGSV	SRRFGTESFRRSRIE
FDEADAQSTEKNKKE	ETSRSGGSPNRAELR	YDLKNAQSFSYDALS	WEHKDSNSPTFMKPY
LAETRPLSELRSAEE	LDPPETESESDSPKH	YDKDPFFSDRLQIPA	RNSFGQQSPPTSPFS
TSELKKRSADDFLAS	PPETESESDSPKHSE	YDIAKIASLPELKIK	PSTESSESPKIFHER
SESAASESGEKADEG	ETESESDSPKHSEEH	YDHKGTDSNGDLPGY	NSCFSGGSSEQARQT
VDGSTEQSPKLESAS	STQDEVTSADSVTEV	YDGPPRSSPEMEVEP	LSRIKRNTLVSGGVR
AMDIPSPSSEDSDEN	DEVTSADSVTEVSNV	YDGKGLESDEEGDDD	ILIRSHTSATDQLCS
MDIPSPSSEDSDENP	DSEEKKETDSEEVPE	YDGHNIHSPTNTALL	IKRNTLVSGGVRGTL
PSPSSEDSDENPIRD	EDLDPPETESESDSP	YDENEPHTPPLTGPY	FYAGFPETVPIRTVN
KDDTVSASNLSLERE	GCFVRKNSKLDSPVV	YDDYDYASDVPKFNR	IVNLDEVSPASDKRS
KEVQEGGSASDLKAI	RKNSKLDSPVVVVDA	YDDNSATSFNR____	AATAQANSLNKEFGS
AEESMRLSPHNVKAV	CQGMRSTSFTLVSDE	YDDEAGGLQIDARRS	SSVPPRNSLCVDEKV
IWLNDQSSPRSMIPS	KVEAFTVSPQEKGRK	YDAGGSRSMDFETVD	SQKQNSCSFEDREIP
TQAGARNSTTAVDAM	QKLQSEESGLFLGVD	YDAALWISTSPIPSL	RISQKQNSCSFEDRE
EVISRQATINIGTIG	ICFSQKNSVLDLTSS	YCTLSSKARINSCLQ	QRPSTSSSSGGFNIG
LTGDKLQSIKINLSG	SVLDLTSSGDQTSAS	YAVSAPASPTHRHQF	QIKPGRHSTVETVVR
LVSDDLESPYGPMLS	GKKINVRSPQTNSAF	YAVSAPASPTHHRQF	FQWIKTPSQRPSTSS
PHCTEVMSPVAHNKR	IDPSTCASPSRSDDA	YAVKDDDSRGNGYSP	ELALKLDSPEESSNG
LKVKRVISTLVEEMR	DQTSASRSPDLRLES	YAVFGYVTDNEDFLA	EEGHRRSSVPPRNSL
TDAHSLASETDDQPS	QKNAITATPTQSSSR	YASSAHRSADEQIPS	DLLGDDDSPSRGGRQ
NDEEEKDSVTEKAQS	NAITATPTQSSSRSI	YARPQTTSPGKARYR	DEPQGVASILEKLLR
GRGISISTPNGITEG	ISFHVMDSPRDSSST	YAPRNTTSFIIRAKK	VFVDLEPTVIDEVRT
LHNQQTYTPQSYKNA	PVFDHFHSTKATLED	YAPNQAFSQVETGSP	SVDYGKKSKLGFTVY
LSGGRTRSFGEEGLH	NSGLLPNSFKIISSC	YAPLFASSKRAVVTL	QFVDWCPTGFKCGIN
EKSTAVLSSPRNVAK	LPSVCTESPENGLRV	YANRDRLSPEHERTI	SSNTSVPSPSHRPRN
MSRGGGYSGETFRTS	ANATNVASSVRSAGA	YANGGRSSRDLTNDF	GNSISGGSGEYGHSV
KVAIPLLSPTESPPQ	NATNVASSVRSAGAS	YALNRQLSMDDLTKP	ALQSLPDSPGIRSTV
PLLSPTESPPQKPPA	MLPDGSTSPASPNAI	YALNHKGSMVRPNGD	LKCGDCGTLLKSVEE
VMKRCFFSFGSSRTS	SFIMRSTSEIAMDRL	YAGMNLVTKVVLDRG	KIRLTNQTFQERVGS
QPIRRSISMDSSVDR	GGLVRTASLDQSTQD	YAGGSYRSVGANDPS	GPAKPALTPEEVKLK
GNSPKSVSPLPIKFG	KTLPGASSPLQVKYA	YAGEAFRSP______	GDVVMETSPLKKADE
PGLCPSVSSNDQQVP	VIDEDADSFAARAEM	YAFSHQNTWKNSTKM	SSGSRRKSMSAVDYE
KEPGLCPSVSSNDQQ	YDLLRPSSVHKHGSD	YAETDPISPGFPRIE	KNRDLYKSDSEVAYS
SSDQITTSLGKNGCK	KLYRKLVSFRDPFAR	YAELPEESPDAAVLK	EELTRRASLPPLPSK
GQISERLSVPVSDVK	IPDELEFSDDEKEAE	YAAGSSESSKSCDQI	RQLQRNLSNLEIWSD
DLAYSCLS_______	TDEGLACSIEVGLEK	WYRAPELCGSFFSKY	VDSSENQSPQKRLIT
ILKEFAPSIPEKNIS	AVDDDEKSDEAKGEM	WYKSVHESTGFSSPK	TEMRSSISQIGFDFK
IIKARKLSSALSAAS	MKREATKSTLMRAL_	WWKRRAISMYSRTRE	VALNRGLSESSDQPE
RKLSSALSAASSACD	SLLNSIKSKQNGPIG	WVSCVRFSPNTLQPT	RSDSKSLSNGKPDVK
ERLSVPVSDVKNVII	GFSDRMVSLHNLVSI	WVRTRTVSDSLDPKW	PTPNRSDSKSLSNGK
IIWGNHSSSQYPDVN	NVTVRSLSTDQENNS	WVRLSEISPGDIEWI	DLSEDASSP______
KNVSIYKSQAAALEK	STDQENNSYGKVIAE	WVQTDRKSGGLGDLN	ERYSDYGSFRSTSLE
HAKVQTSSGEKPVRE	WSGLEGVTRVNSLVQ	WVPQAEVSDKQEDDE	WSRELGPSSEISEKR
SSVRATSSADFTENR	AVISKVRSTLSMQKT	WVPLKPHSDNNLVEL	RTAAWAVSPNHGIVF
QNQERPNSLSRNLSS	LIRLREESEDGECEG	WVNLKEISPGDIRWE	NNNVDAFSDAGWSRE
AYTRRNGSGTGVQAD	YITKGYVSEEEAGKR	WVGIVNRSQADINKN	NDVPVSYSGSGGPTK
TRRNGSGTGVQADQS	AQVVSDPSLGKSGVY	WVEAQIESHSRSRVE	LGPSSEISEKRIYWE
DQSSRPRTSENVLAS	DTIIGAVSKDTLATS	WTPTSFISPRFLSPI	GSEAASSSSITDERA
QFAPSSSSVATKAAP	ETIEPADSDEGCEEE	WTMEKRKSLSDGEDN	AFSDAGWSRELGPSS
KMHKKVISFSSKTFS	SDSKIYMSGPLLAQP	WTLTNILTPRLKKTE	VELTKEESGFLRVKK
TEDSAQDS_______	DQELRRASSAVVDSD	WTFSRTSSAAHAASV	KQPIAVPSNVTIALE
ATSNAALSNGKRGID	QELRRASSAVVDSDL	WTEDAPFTVVFEKAS	LPYPVPRTYILYGDG
QIPKTLASVDALEKF	ASSAVVDSDLDIDPK	WSWSDIGSPMAIDEK	SPNTKSGSENQEGGS
FEKAVEASPNDSIIL	RELKRGSSIVSPKDA	WSVSGLKSPKSKLSG	SENQEGGSGNDQDPL
FEIERPPSPPMHLAA	KRGSSIVSPKDAERK	WSTPTKATNPDSNGS	TTKAASSSDTLPEGL
GKSSLSKTEDGETLC	EKPEVEASVRVVHRE	WSRELGPSSEISEKR	RSKVKELSSEVVDSN
ENLERTVTIGDAIDG	EDGFDRLSNSGDAKV	WSPFTLASDDGGAAT	KDTTKAASSSDTLPE
IGLHRMNSLVNNQAM	NQTGVRISHSGPLMS	WSNTTRRSFSSHSSP	IASGSGETEEEDDLE
GRGRKADSLQDTYFG	TGVRISHSGPLMSNR	WSKRKAVSIAEKLEQ	DVLEKSLSDPALINK
TFMHTQGSDDFFKSK	AKLDRWNSKDSKVRL	WSHPKTPAKPQSSTG	AIAIASGSGETEEED
TLKKNALSDPQLHDE	KMLSGSVSSKTLLER	WSAQPFSSLDRVEQR	ISPLNARSFSFASPA
RNSFGQQSPPTSPFS	KSFKEERTPHGPVPD	WRVYFYVSPYERTRT	HNTGAYISPLNARSF
IKRNTLVSGGVRGTL	HSSSPRVSEPRVEAK	WRTSPPKSPAHLHNN	ARSFSFASPAARSEP
LSRIKRNTLVSGGVR	SRGEDPDSSVESVEQ	WRTFANESGDNDPVR	SSDLSSISQEVKSEQ
AESNVADSPRKMFQT	LEGEDGDSRGEDPDS	WRRVVAASPHLQVNE	FASRRVDSSVGRSGS
IVNLDEVSPASDKRS	EGQSRGGTPQQNAET	WRRLVETSFMNWNPE	EIYERPPSSRKAQRR
AATAQANSLNKEFGS	PPAKGTVTPLGFSEE	WRRKKIDSPADGITA	TTPASVSRPILKLMI
AKVKAQVSEVKGVMM	ALGEEEDSKERSQSS	WRNPAKHSGAAAILE	TKEKNEWSDGWNSNG
IELLVDKTENLRSQA	KMDEKDESGDEEDDV	WRKTGAASFRHASPL	MSVSGYKSDDEYSVI
DKTENLRSQAQDFRT	MPSLKSFSAAEEEDD	WRKSGAASFRNASPL	DGWKDGGSGEEIKNG
AIEDEFVTPPSSPTS	DDQLGRNSEAERFNP	WRGLPRTSLSDIEEL	VFFSHRPSDFDPSFR
EFVTPPSSPTSSVKN	RNIEQDTSEANDDDD	WRGLAYDTSDDQQDI	STFFHRRSFQTPSST
PTSSVKNSPREETQS	CRNIEQDTSEANDDD	WRGGRAASFNIIPSS	SDYSRRPSDYSRRPS
ELALKLDSPEESSNG	ALGEEEVSDSKERSQ	WQYGDIESDDEDTGP	NRIKRTTSYSASRVQ
QIKPGRHSTVETVVR	RLRNRAASAVSAAAA	WQNTLQFSLTREVEK	IEVEHRSSFSAEKAP
SQKQNSCSFEDREIP	SAAAAAGSMNYKDVL	WQNELSRSLSFSTSG	VRYKRSGSSLTKPRE
RISQKQNSCSFEDRE	NKSNKITSEHEEDNE	WQNEDANSMGRSSMN	LGVEKKCSPEITDLD
EEGHRRSSVPPRNSL	KLLLSSKSFPSDSSS	WQISEDPSLRRQPSL	TTDEENASSRKRKDV
REEGHRRSSVPPRNS	SDSSSPRSPRKHNWN	WQDPVALSV______	RVLKNDTTDEENASS
NTNQENDTESEDLGD	NLSHLSRSPSLSPPM	WQDEKALSIAEEDDE	______MSEMASMDP
NQENDTESEDLGDIL	SHLSRSPSLSPPMSP	WPYPGGDSDGDTNKG	YKFERNRSGLGGYDS
SSVPPRNSLCVDEKV	LSRSPSLSPPMSPAN	WPMQQSFSPEKENGQ	VRRVATRSAGAFSED
FQWIKTPSQRPSTSS	PSLSPPMSPANKAAA	WPLIRGMSPPPLDAP	KLKFFSASKREKPQG
SQRPSTSSSSGGFNI	SGVSASPSPAAKNPC	WPFSRSRSAGNNVTR	KALDEKNTFERMGSR
QRPSTSSSSGGFNIG	LTQQPISSPRIAECL	WPEKREVSEEWNSPA	KQLNQTVSDIKHEVQ
DLLGDDDSPSRGGRQ	MTPRRCTSSEAGATS	WNVQLFRSIDGGAAA	ERKKKTDSPGKRGDS
EVKRRPHSPVAPLRY	NLMEKEDSFMVWDEA	WNPYTPMSPPRDNWE	VLAQEAVSEGGSSDK
LRTSNGCSPLRGDHN	EAEVIALSPKTLMAT	WNKGRKHSPETLQKI	APVKTPLSPAFSVTS
AGKANAASDEKEAES	AKRVKFSTIETTLTH	WNIVRANSLEFNAWT	AFSVTSQSPFR____
DKHEDTMSKMGAILA	KFSTIETTLTHSSPM	WNEIPIQSPNAKPKS	YSLARQRSSPADFFT
DVNAAVGTIKTKRTI	AFKINVETAQQLQNQ	WNAAIFGSWRQSASD	SRLKSQLSFTNHDSL
FHPEQLISGKEDAAN	NENAQVNTLAGRTSV	WMITRCGSLMKSGYD	RGHSRLKSQLSFTNH
QFVDWCPTGFKCGIN	KAAGVTRSPLPPPPN	WMGPSLLSSDEEEDE	DIGGGNSSGSYSLAR
IYDICRRSLSIERPT	PSTAGSGSSKSTGAA	WMDSMSKSFNLASSV	SKPPRHPSPIIASTP
DAFNTFFSETGAGKH	SRRNEPLSDLSQLKK	WMALKDPSPETISKK	VEISSRRSFVAGEGS
SSNTSVPSPSHRPRN	LKKNLPSTAGSGSSK	WLVSKMGSLTVGVQY	IANWKISSPGDNPDD
HRPRNGNSISGGSGE	GVPLEEFSVKAEKRR	WLSFDESSPNLNKLV	DDLTRSKSLTDDDLE
PPSKAEASGVGFMAF	LHRLEQLSEGEDDVE	WLMEETKSGVAASGE	YIKSTEASPSASSIK
GVGFMAFSSESDPEE	DNQTQAPSRTGPWRK	WLLTPPDTPLFPSLD	LSSAKSISAESLNLR
VGFMAFSSESDPEEI	VSTTPKRSQQEQLEH	WLFRKTPSFLWRSRD	SNAAPIASDLRRSTR
FMAFSSESDPEEIDD	SKRPSVKSLFESESD	WLEKDADTPPSWYDK	NKQQQPRSPRRVLHQ
MEISKKVSEEPPSQA	QTINRSYSNPTPRGM	WLDTVFTSEKPDFPS	KKTTDAVSIDSAADK
GLVEHSGTMRGGHYV	FDEEDNQTQAPSRTG	WLDPNESSDISMANS	QTAVRSTSGDSLVRR
KPEAGLKSVINPRAF	PSSSRPSSAGGPSDS	WLDGSGESPEVNNGE	FSNQRLSSATWFSHF
LPVPFKKSPPKKPQP	SKHPPGDSERPRSSS	WKSFSHASFSKKSEK	ASALRSKSLPPPSSQ
RDATEDLSEDLSEGE	SSSRLVTSTGGVGTV	WKQDLGNSDDPESTS	SLLSKATSLSETALK
EDLSEDLSEGEKGDG	TGGVGTVSNRASTSQ	WKLWRTTSVDSWKGF	SQEVPQNSFRLPPSS
GEIVQPETPRRQLQR	PGLTAGASLEKQERI	WKLWRTSSEGLISSS	QKMSVLRSFKPQATK
QDMSLRLSMDGDKPS	DRSASRNSVDGPLSK	WKLNRTNSLLVLPRG	PNMTKKVSFKPNPVT
RQLQRNLSNLEIWSD	NSVDGPLSKHPPGDS	WKLNRSNSVFVLPRG	TWRNELASTSNLQST
LPRLGLGSPVGLGPI	TTRDRSASRNSVDGP	WKLDSMESFSRMRQS	SGRYSAFSPNGSSFA
PDDPDEESADEDKED	REDPLRRSLELLTLR	WKLAELYSPASSPGQ	ESSFPPLTPSGSNSS
VDSSENQSPQKRLIT	TSTGGVGTVSNRAST	WKDANVNSGQQLLTK	__MDKEKSPAPPPSG
TEMRSSISQIGFDFK	RRSLELLTLRK____	WKAEGNESGEDDDFL	SIVEQESSGSKDTGP
DLSEDASSP______	KKAEDVGSSGIDELE	WISVGRKSVDVYPSA	KIELGLSSDEDEK__
NGEVQDLSEDASSP_	RFSRQRTSPPSLHSP	WIPASKKSTSAETIG	DETEKKASIVEQESS
VTTHQRISPTPNRSD	TSPPSLHSPLRSLKE	WINDDTMSFVRVD__	AQMSRMVSEKVKDML
SSLVSIRSSDKIEDA	PRFSRQRTSPPSLHS	WILSHRSSPQSTATL	LYPKSDTSVFDVFGR
MEERFKESIKNRGLD	AEMDEGASDEIDVKI	WILEPEESPKKGRKE	SNRQPTTTPGRTPTS
HLPVSNISDVPDLDD	FPMQRHSSFQMVEGS	WIKKGSKTVESSLKV	RILSGFASAGLPREV
YGSFRSTSLEDLMSR	ASFKLMSSSNSDLSR	WIIKVELSDAGEAEK	PTTTPGRTPTSATPS
RTEAGTSSPPMSCHS	KLMSSSNSDLSRRNS	WIHGIGGSPVYRIAK	NGGGRILSGFASAGL
ERYSDYGSFRSTSLE	ERLNNDGSYTFDFPM	WIEVSGSSAKDVARQ	GYEMNLPTPTMRSRL
AFSDAGWSRELGPSS	SDLSRRNSSSASSSP	WIDDMEMSPDWNYGV	GRTPTSATPSGRTPA
NNNVDAFSDAGWSRE	DSSSRDGSPLPTSEE	WGSWGQPSPTAEDKD	EAALGTNSHGDKNLT
NDVPVSYSGSGGPTK	DSFIQESSPNPKTQD	WGRVQPLTPSKDDEK	APAAHEFSREGGNTA
SEAASSSSITDERAV	AIDCGSASSFKGIPN	WGRRREESGAANGSP	VLLLDYPSHQRRLLP
RTAAWAVSPNHGIVF	IDCGSASSFKGIPNT	WGPPPSRSPNQHIRH	HKIVSKRSVDGGGES
KKIGRDPSSIPKPTI	DEAEEKCSPSTISRK	WGPDDPFTPTGAQNS	ERYRAITSAYYRGAV
KGKGVKYSDEIVRRK	DTTAMDVSPSSAIGE	WGFKRSSSLNCGSTY	LSIPCIVSDYKRAKS
SENQEGGSGNDQDPL	AMDVSPSSAIGESSE	WGFDASKSQDGDYFG	CRQGLLGSESDFSGP
ERLRSQISSLEEEKN	MTVYNNASPSSSSRL	WGEEGHRSEAEIVSL	TTGFDSSSPAYAAPH
TTKAASSSDTLPEGL	TSELKKRSADDFLAS	WGEDGYATPAETTAL	LYFARQASSAQGFFM
ARSFSFASPAARSEP	SADDFLASDRTKMAK	WGDSRSASYGALSDH	GFFMRPASPDDVLEN
EESGISSSPCQITLK	SESAASESGEKADEG	WFPDGPVNWQSSVHP	ANLGTVWSPRSNVAE
FASRRVDSSVGRSGS	EKADEGRSQVDGSTE	WFLDDDPSPRPPKCT	VGTMETISNEGDVDR
VQLPVYSSDEDPMRD	GRSQVDGSTEQSPKL	WFHQRNRSSEFNESV	EMDDQENSP______
QVQLPVYSSDEDPMR	VDGSTEQSPKLESAS	WEYGDIQSDDEDNVP	TELQKWITEKMVVED
AKEEDEWSDGWK___	RSQVDGSTEQSPKLE	WERDKVGSNELVYRS	EKMVVEDSLKDSEKK
MSVSGYKSDDEYSVI	LSKDDTVSASNLSLE	WENRFLDSNLRDDAK	__MAEERSLNGEATG
PGLDRRFSVCDRVFF	KDDTVSASNLSLERE	WEMNEMPSPRVVEEA	LTIDKDNSPKWNPAT
STFFHRRSFQTPSST	TVSASNLSLEREVNH	WELLHHGSDTESTDS	LVQPDGSSPVTKCQI
VFFSHRPSDFDPSFR	LVLHNPKSDVFENDI	WELLEDDTSADEDKE	SKKDTEATPVARAST
TTDEENASSRKRKDV	KEVQEGGSASDLKAI	WELALVTTPSNDISA	PWGPPVISPDSGSRK
FPMGRDNSANFGYSG	VQEGGSASDLKAIKE	WEKLHVLSYPHSKND	VRLEKALSEEGGQSL
VVCDQHGSQARFLLA	LQSRFAGSGLAEGRS	WEKFSSFSPNKYLEE	SQFVHSVSNIMENAS
______MSEMASMDP	SAMTRSTSPGYLRYP	WEKFSAFSPNKYLEE	SNLVSHSSLANSRKA
YKFERNRSGLGGYDS	IWLNDQSSPRSMIPS	WEIIKTLTTDEIISK	NSRKAQDSQNDLSAL
KQLNQTVSDIKHEVQ	ILNTPVKSVAGHPPT	WEHQQPATVHGYQMK	KICFTVSSPNPTPLK
VVMERQLSFMNVGGE	LQQTILNTPVKSVAG	WEFQRSKSGLDLEVK	KKEPKSVSKLDLGSE
RALDKQVSFLAVNVV	SVAGHPPTATIKNLE	WDVNDPASAEGFTVI	KALIGEGSYGRVYYA
KLADFGLSRSFHTES	AGHPPTATIKNLENG	WDTAGQESFRSITRS	DNAARLHSTRVLGTF
VNSAPQTSPMAKSEN	VTVLHPLSPEVISRQ	WDSAMALSPNEDGDE	VEIENAATIEGNTAA
APVKTPLSPAFSVTS	EDERGEESEGKAKVQ	WDSAMALSPNEDDED	KLVKVKASFKLPSAS
AFSVTSQSPFR____	PGTVDYNSSSERKKP	WDQIKSNSFQVNEEM	AKTAKVTSPAKKAVA
PSRAPAVTLPLSRVW	LKVKRVISTLVEEMR	WDPYNVLSPPPQPPS	______MSEVEIENA
RGHSRLKSQLSFTNH	PHCTEVMSPVAHNKR	WDPELAVSAAELSED	VPDMEGISPQHVSTV
SRLKSQLSFTNHDSL	___MDLESVKKYLEG	WDNQALKYLVLAYFE	RKRSSKASLKIEGVK
NQPTSDYSPQGGSNG	NDEEEKDSVTEKAQS	WDNLSTNSRKSGVFS	PRHRHSNSVDAGCAM
GNNNNNNSNKDIFLD	EKSTAVLSSPRNVAK	WDHLRSSSFKLDEEM	TVAPVWNSNKDFQA_
YSLARQRSSPADFFT	KSTAVLSSPRNVAKN	WDGTSPISSSNAGAR	ENGSGVLSDGGGGVQ
GGLIRYGSAPGSFLN	TVQSIVNSVDMDRPK	WDEAKYPTMSPLKEV	VLPTEGQSLKGDEVA
VSRKQLNSDTYKDEL	LSGGRTRSFGEEGLH	WDDSTVNTFRPRARP	KRLANAVSSGDLEAQ
_____MSSDDEGREE	NGSYQGNSLNFRNQK	WDDSNVESKSQDLER	GDLEAQDSKAKYLQK
______MSSDDEGRE	QTKPEKKSISTADGI	WDASFENSLARYQNL	DLRKSQLSFKLSDEL
TVKRAMSSDDEGREE	GLLWTGRSPSSVNMG	WDAKSWGTVDLNLKG	MEAMRAISFPGTAPD
RRRRRRESFLELAIL	LWTGRSPSSVNMGMY	WATPWSKTAENFANY	VTVDGSPSAKEMTIV
SKPPRHPSPIIASTP	GRGISISTPNGITEG	WANSHGHSIARSVMR	VKSLSASSFLIDTKQ
TGDEIEGSGDNDNNN	LHNQQTYTPQSYKNA	WAFLRNPSFLWRNTT	SKSVETLSPFQQKDG
SSVEDCPSPPLVTAT	MSRGGGYSGETFRTS	WAFLRNASFLWRNSS	SGVTVDGSPSAKEMT
ASSKPANSKPSSKTK	AVWRHCYSKEYMEVR	WAELALASPSNEDDD	RSLSASGSFRNDSTP
LEGPVVTTPDGREFT	VMKRCFFSFGSSRTS	WAAENGVSGDYDALC	PRLVKSLSASSFLID
WTEHGERTGGFYACN	QPIRRSISMDSSVDR	VYYVQSPSRDSHDGE	PKAAQRNSEDSGVTV
TTLSSAKSISAESLN	GNSPKSVSPLPIKFG	VYVRNLPSDISASEI	GSPRLVKSLSASSFL
SNAAPIASDLRRSTR	RKFHKVTSMGDECID	VYVEDDQHDSVRSIG	GSFRNDSTPKAAQRN
RFTRTDDSDDSLLVD	VTSNEVSTGNSPKSV	VYVDRQTTTVRSFQG	AENPRSLSASGSFRN
RTDDSDDSLLVDELD	PGLCPSVSSNDQQVP	VYTYDGLYKVEKFWA	TEAKAVETAKTEVKA
KRHRFTRTDDSDDSL	GLCPSVSSNDQQVPS	VYSDGNASFVADYRF	KAVETAKTEVKAEEK
DSGQEMPSPDAANPQ	NLEGIQDSSDQITTS	VYSDDERSDHGVQAG	ETKTEEKTEAKAVET
ASALRSKSLPPPSSQ	SSDQITTSLGKNGCK	VYREHGNTPGYYDGR	QKTMGGLSLEEERAA
AVPDRLNSIHKLNST	GQISERLSVPVSDVK	VYREHGNSPGYYDGR	ERAAAERSESDFGAR
KNVGNEMSPCKDNYS	ERLSVPVSDVKNVII	VYRDIVGSAYYVAPE	AAAERSESDFGARPN
PQEETYGSDKDDSAA	VIIWGNHSSSQYPDV	VYQPNGGSPISSTNK	LVPRNTGSLSSSLAA
PNMTKKVSFKPNPVT	NHAKVQTSSGEKPVR	VYNEKRISVQNEDGT	EIPNTAKSPKLQKFK
SFRLPPSSPYDKFLK	HAKVQTSSGEKPVRE	VYMPLTNSLEEHPPK	YYRGRDRSYSPHYQG
QKMSVLRSFKPQATK	QNQERPNSLSRNLSS	VYMDVKGSGGLVLST	RRRDRSYSPYYRRRD
KVNSSDNSVEEDVIP	AYTRRNGSGTGVQAD	VYLWHETTRSMGLAY	RGRDRSYSPHYQGRD
ESSFPPLTPSGSNSS	DQSSRPRTSENVLAS	VYLPRIRSEVFASSP	NCRARDRSPYYMRRY
KSPAPPPSGGLPPPS	TCNDNNISDKE____	VYLMRVPSPSSLSPL	ARRRRGRTPTPGKYL
GQKESVTSPDRETPL	RHRKPKGSGGGELSM	VYIPRGVSVPALDKD	RAGLDYESSFGKMRP
PSPGQKESVTSPDRE	GSGGGELSMKKTKGK	VYGVVVFTGHDTKVM	ILKLQRTTPYYKRNR
IRHQHSQSMDGSTTI	HHRSRHGSIDSSNDP	VYGPHFASPKRALVT	GEMGTLESPDDESIK
PRIRHQHSQSMDGST	SRHGSIDSSNDPSVR	VYGADTGSSRSDEDR	SPYMPPPSPWTNPRL
__MDKEKSPAPPPSG	RHGSIDSSNDPSVRR	VYFVGYKTPNIEPQG	IDVKARPSPYMPPPS
SGRYSAFSPNGSSFA	IDSSNDPSVRRRRVV	VYEQRPTSPQRVYIG	VNPNSQASPTREGHD
VELLGSDSS______	HKKTRRKSETVSQNG	VYEQRPSSPQRVHFG	SSSSSSISRSSSKKE
DETEKKASIVEQESS	ETVSQNGSPPRRNSS	VYAEDERSENILESD	SKSKFSRSFSTSASS
VKIELGLSSDEDEK_	GSPPRRNSSASASDM	VWPWVRNEQQKQQAY	SKFSRSFSTSASSSK
KIELGLSSDEDEK__	SPPRRNSSASASDMQ	VWGWLAGSPQEKDDD	KKDALAASCSSSSTS
AQMSRMVSEKVKDML	VRRRRVVSVTTNDME	VWGREVPSFIQRNKS	DALAASCSSSSTSSK
KHLEENGSDGEQGPG	MEGSYPLSDSSTHSR	VVYVLALSILLFFGL	SRRNLLASVPLLFCQ
YVGPEIESDRDSDDE	NTRRHHRSRHGSIDS	VVYDKSGSLTTIPES	LLASVPLLFCQGAST
EIESDRDSDDEVEDE	DDDNTEDSAQDS___	VVWLWTQSLKKTVVT	SIVAPIKSVKDSDNW
DTRVFKRSPPVGGGE	TEDSAQDS_______	VVVVGESSVTKSNGV	SGPIVLGSGPIERGF
GYEMNLPTPTMRSRL	ATSNAALSNGKRGID	VVVVGAPTRNPTRRV	SDNWGIRSEKSRNLH
NGGGRILSGFASAGL	QIPKTLASVDALEKF	VVVPSKDSDIDKNKG	HQFQRSFSHGLALRV
ENLPGDDSDKVIDKP	FEKAVEASPNDSIIL	VVVPATESDGDDSVV	DSNVESKSQDLERSN
PTTTPGRTPTSATPS	FEIERPPSPPMHLAA	VVVFSSPTHFGDRYI	AAFESTTSFSSIPLQ
DWSNRQPTTTPGRTP	_MLKSEASLSIYCDS	VVVEELPSNVADLL_	SSSVNAQSPSSGQLR
ERYRAITSAYYRGAV	ENLERTVTIGDAIDG	VVVDPPLTPTRGGTP	WQNELSRSLSFSTSG
HKIVSKRSVDGGGES	PELRRTKSDTSSMVV	VVVAYGGTPVNQQIR	TSGPRTASANSLVDA
DADPGFGSLQAKEML	LIDGSMRSMPLYTHM	VVVAYGGTPINQQLR	RSLSFSTSGPRTASA
___MISRSYTNLLDL	MRSNIVGSTPIRSNY	VVVAYGGTPIHQQLR	PRTASANSLVDAEEK
VSSDNPSSVSSDRMI	VPRQRYNSIESDLIN	VVTVQPSSPRFPIST	NELSRSLSFSTSGPR
RRLPRVMTVPGNVSE	KKHNRRHTDGGNGLF	VVTSPFMSSRQMAYY	DDGNTHISTRIAGTI
DQAYSVSSDNPSSVS	RSNIIASTPMRSNGV	VVTFSENSSYDDKWV	RGGVKRISGLIYEET
SVSSDNPSSVSSDRM	RSNIVGSTPIRSNYM	VVSVGVTSSVDEGEP	SELVKSDTFPAWGKD
GRFDRQVSVDVPDVK	IGLHRMNSLVNNQAM	VVSSGLRSPVELSSC	CGNKQTNSSELVKSD
DIFFPSLSPNLQKER	SSSHQGASPPRSSQV	VVSRGSESPGVDGNT	NRGGLGVSPILGNVG
ANLGTVWSPRSNVAE	HKAGVGSTMAV____	VVSNRNPSLLPWKEL	LSSGGGLSIPSLGSR
LYFARQASSAQGFFM	YRDQDYATGQAHGHG	VVSMAKKSVGDLTSA	LSIPSLGSRLNLAVN
TTGFDSSSPAYAAPH	PGYRDQDYATGQAHG	VVSGVNLSPRSTRIY	LNSSINGSTSNLSDG
SFDVGYSSGDTLETL	KAHNSQSSPDYLTAL	VVSDLPPSSPKGSPD	GTMGRTLSSGGGLSI
RVQLRVGTMETISNE	YDSRNIGTPVLSVED	VVSAVSQSTTVLDLS	KPTKKASSHEPTHKF
RKMTRAGTMMIEHPN	CDSSVVNSPSKSSEE	VVSANKPSPRPSKRN	TVKKLVGSQTGNGIV
VPVVIAQSRRIPTSL	KESSGDKSPQKLSDD	VVRSLSSSPQKTSLS	TSVWKSLSPEVLQAA
QKIGDLESQNQELAR	QKLSDDNSPSKEGQA	VVRSLRTSPVHPRDR	FRSTRTSSAIFFPPS
__MAEERSLNGEATG	SRRFGTESFRRSRIE	VVRSLRTSPVHLRDR	HPDIGISSKAMGIMN
DDESFFDSDQQGDDG	DRKHDETSPNITEKL	VVRDKKESMEVDTSE	ARYNKKPTITSREIQ
QQGDDGKSTELNQKI	APETTKSSYDEVDAC	VVQVFEGTSGIDNKF	_MYHRLPSLMEPFLR
LTIDKDNSPKWNPAT	INESGNNSTDEQEEG	VVQSGGQSPSLNNVW	EDLVKKESLNSTPVN
HDDGAASSPGFKLVG	RRMSPQVSFTGAPPL	VVQNDEVSGNNGDVV	SSSGKNPSFHRDRDD
PWGPPVISPDSGSRK	RQQALVNSASRRMSP	VVQKLTGSPAHERIS	SSKYDPNSPSSSSGK
SDLLHLKTIPTIDLG	TQGFRSTSSPNLSTD	VVPYEKMTPVSQDVA	SGDKTHVSTRVMGTY
LHLKTIPTIDLGGRV	NRDNNPDSFDQATKK	VVPTNQDSDTEPKKE	KQGVTPATPEPAVKE
SCTMAPDTPKPQDLP	VGCGNNCSQTGEEFS	VVPSTVMTE______	VAVGVIKSVDKKDPT
PRIFHHPTVKLSTPK	WEHKDSNSPTFMKPY	VVPPPKISRSSSPAN	EIIKEVSSYLKKVGY
HPTVKLSTPKPLPSD	PTFHLRDSPTSVHTW	VVNDKPASDSNPVVT	DPTGAKVTKAAVKKG
CEEVGRPSFTSEQTA	KSLPREESIHYSGLP	VVMVLPSSARSISRD	DAGMVKMTPTKPMVV
ACGTIPETPIEIRKA	REESIHYSGLPLRKV	VVMRRAQSMLTRPAL	LVKAEVITLTPETFS
NSRKAQDSQNDLSAL	ITNADHESEMEEKYK	VVMHRSLTMPAAVSP	VGSFAMASPSTVGGS
SRLAESSTPMKACEE	TFMHTQGSDDFFKSK	VVMERQLSFIGERRK	VGGSTGASGATRSTP
KICFTVSSPNPTPLK	RHDLETNSDDSDTQK	VVLTSLQSFPRGMEC	PLRPVRMSPGAQKFT
ARISSASSDGTEVES	LETNSDDSDTQKSLP	VVLQRSRSLRDPSAS	PGAQKFTTPPKKGEG
SQFVHSVSNIMENAS	TLKKNALSDPQLHDE	VVLLNEGTQRGKKDA	NNTTQGSSPSPKPSK
FSREIAVSTTESYDA	NSCFSGGSSEQARQT	VVLLDENTD______	KAVSSPWSGRRSSAK
NMEENTPSDLANGNE	SCFSGGSSEQARQTK	VVLKVGMSCQGCVGA	GQDKAVSSPWSGRRS
EQPDPNTSPVEDVSA	KMQIPRNSFGQQSPP	VVLDEFGSPKVVNDG	ESAGKMRTPPPTVGS
EEKPSIPSDQ_____	RNSFGQQSPPTSPFS	VVKVSGVSLLALFKE	LQDRTRDSDEEDRDY
EDNFDATSNLNVMVT	GQQSPPTSPFSVHKR	VVKTTTGSDGGVTVV	DGIVRKCTHCETTKT
SNLNVMVTPTDKKSI	LNGIVDVSPQKSSSG	VVKQRPSSPFASKPK	VEESDNVTQDMKETG
FGKPKTNTDFLPYNG	NLHDRRPSDDIYPHG	VVKPKADTPIDANEI	SLENLSASPEFSLNR
AAVGSKVSPADAAYG	ILIRSHTSATDQLCS	VVKNPIYSPGSPIKS	SIRKGDTSPDIEQRK
KALIGEGSYGRVYYA	FGNASEFSPTFHLRD	VVKHDGDSSLGDGDD	KSERLAPSPASVSKK
AAAPAPES_______	AESNVADSPRKMFQT	VVIGPNGSMYSMGVP	GKMVLYASPIVETRD
DNAARLHSTRVLGTF	PSTESSESPKIFHER	VVIAKKCSVFPIEFV	GDDSVIGSPSENLET
NAARLHSTRVLGTFG	DEDWLRFSPVKEVVH	VVHRADHSPDVGNSA	EKIVLDASPIVETGD
HSTRVLGTFGYHAPE	IVNLDEVSPASDKRS	VVHPLKVSLEDVYLG	DRITSAASDEDVSSR
______MSEVEIENA	LDEVSPASDKRSKID	VVHNHQLSFYGSNLK	DIEQRKDSVEESTDK
RTVKKEESSGDELLE	ELALKLDSPEESSNG	VVHDTLPSPSVSASM	DHMGALESPKVITLQ
TVKKEESSGDELLES	EESSNGESSRISQKQ	VVGSMGGTNPDHPLN	MASEARESPANNPGL
RKRSSKASLKIEGVK	SSVPPRNSLCVDEKV	VVGIGSASIKQGISN	QDANLGKTIVSEGTL
IMKHHYTSMDVSGSD	QIKPGRHSTVETVVR	VVGDAEGSEELKINA	NLGKTIVSEGTLPKT
VPDMEGISPQHVSTV	RISQKQNSCSFEDRE	VVGAGGDSSKEDRSP	LRSQVIATPKQYYRV
GISPQHVSTVVKGTP	SQKQNSCSFEDREIP	VVFGGQVTDEEVESL	KTIVSEGTLPKTEDL
TMTHPSSSSNSSIMK	NQENDTESEDLGDIL	VVFDNARTNKRQDLY	KAADLTISPVHRAAT
KVADFGLSRLAPVPD	FQWIKTPSQRPSTSS	VVEVPNVSWNDIGGL	EDLLEPVSDSANPRS
PRHRHSNSVDAGCAM	KTPSQRPSTSSSSGG	VVEQGSLSVENVAEK	VEVRDEPSPQPPETP
____MEKSDPPPVPK	SQRPSTSSSSGGFNI	VVEPDEPSDIEEMES	______MSKLLETLE
ENGSGVLSDGGGGVQ	QRPSTSSSSGGFNIG	VVENAVETEAEGEGE	REDNNRSSFSQRMVV
KRKRIVVSPLKRNRC	RPSTSSSSGGFNIGK	VVELTTGSSEDGKET	DNNRSSFSQRMVVDK
WNDSIDDSDGEMGDD	DLLGDDDSPSRGGRQ	VVELTSTSSHGPKKG	SGETAIESPTIDVSS
EMEDGALSSAAEEGN	LGDDDSPSRGGRQIK	VVELNSSSNKGPKRG	ISPCIFGSIEKQRWS
KRLANAVSSGDLEAQ	NTNQENDTESEDLGD	VVEIENFSPSPSPRE	TIVSRLSSVSEQTRA
VLPTEGQSLKGDEVA	LVRHGCISPHEIAAR	VVEGVATSVVDQNDT	ITTITGKSEAKKRNF
RAPDSFDSDDEFPGE	EVKRRPHSPVAPLRY	VVEGQQSSPILMESF	__MSKLQSEAVREAI
PTPSRGGSNVNFDRA	LRTSNGCSPLRGDHN	VVEEKPASPEPVKAE	______MSKLQSEAV
MEAMRAISFPGTAPD	AGKANAASDEKEAES	VVEEDVVSPAETGGK	LQPFPPPTPPPSLAP
PGPSFVSSPPATPSR	PTAVLSTSAKAKAKA	VVEDVFSSFEKIRTG	______MSQNGKIIP
_____MESADSGRSD	SVAPRLNSAPPPSSN	VVEDNGHSPMKGSNS	AASVSSQSWTGEYQR
ESADSGRSDPVKGDD	SSNTSVPSPSHRPRN	VVEASTGSPKKSILP	VSYGTPESATAARKL
FVSSPPATPSRYESQ	GNSISGGSGEYGHSV	VVDVLGGSKQKRNRD	TPFGEPPTPRAAHVA
DVASSRQSDGDPCNV	LETIKPISLEAPKVA	VVDTAMGSPDLALSE	SPRTGRYSADAAGGD
FGHQQPPSPCSCPLK	KIRLTNQTFQERVGS	VVDSYGESECDEFVF	QSLDGGQSPSPMERE
PKAAQRNSEDSGVTV	GPAKPALTPEEVKLK	VVDRSWSSFNNGLVG	PLPPALSSPETSPER
LYAKKLASFVEKRLK	TQDEDEDSEKVITVK	VVDRRAKSVVEDLSE	PALSSPETSPERHIE
TEEDDDGSNGGGGQL	RKAARIHSADESESK	VVDNVRQSSSSPPPA	KLLDRQMSINSVPKK
RSLSASGSFRNDSTP	MEISKKVSEEPPSQA	VVDKLFHRSNSGEFV	GTPTSAGSAGIRLAG
GSFRNDSTPKAAQRN	KLEGAVTSDIEARDG	VVDHGGDSGGGERLD	GRRVSYGTPESATAA
PRLVKSLSASSFLID	GDVVMETSPLKKADE	VVDDLQPSPKRQKVE	GNSGGTGTPTSAGSA
SKSVETLSPFQQKDG	TSLERLHSLLGTKFM	VVDDGDESEVKDEEI	GGTGTPTSAGSAGIR
LFCIRFASIENCKTF	DHPKPNRSGYNFFFA	VVAHPYASGVYDNRA	ENEGRRVSYGTPESA
FASVPTSTQPNRFYV	ELQALTFTPQPKINT	VVAGRATSMHHAVVM	DTKSVVTSPRTGRYS
IKGPYGKSPGCTTSC	KNRDLYKSDSEVAYS	VVAGIVIAACVAFGL	ALSSPETSPERHIED
QFINSSSSFTRSNST	RDLYKSDSEVAYSRV	VVAEEIKSQGQEEVT	TENKFVSTGFAKEIA
SPPSKVSSFSGRSQP	SVGKPKESLDENSII	VVADDARSEDSPEGE	DTENKFVSTGFAKEI
ERAAAERSESDFGAR	KESLDENSIIVSGIA	VVAAPSPSSGGDQAH	NKEIKRLSGTPVYRS
SAPVDAFSSIDHKQP	KKKNLEESSVGKPKE	VVAAESGSEPKDVEK	LMTKSFMSYVDLKKA
PPMGSRLSSYGVPNG	KKNLEESSVGKPKES	VTYLLRRYKPATISS	EIKRLSGTPVYRSRT
AAAERSESDFGARPN	EELTRRASLPPLPSK	VTYISNGSAKGNKDD	ASEDSKKSPRKFSVK
RSMYDRASNYGLPSG	SSGSRRKSMSAVDYE	VTWDGLATPTPKRQR	PSCSQNNSPDRFIRQ
YPPPPPRSMYDRASN	RSWTRSCSMDLHSS_	VTVSCFRS_______	PNDVILLSDDEYDIP
EDDDEDETEGSEEA_	VNCASLRSISSSEAF	VTVPTVKSPEPPTLP	GFRSRVKYINILDPT
DEDETEGSEEA____	CASLRSISSSEAFDE	VTVPSSPYKHEDPTE	KKGVTFGSFKVSKDI
EDDDEDETEEEA___	ASLRSISSSEAFDET	VTVPSATSKVQQIKT	VYSPGRFSDHMFEDQ
EDDDEDETEG_____	QPYDETCSNDDQKDC	VTVMPIISPERPVKK	TSSGSVRSVDSNFMS
RYRARDRSCSPYYRG	RDATEDLSEDLSEGE	VTVLHPLSPEVISRQ	SYHSYSQSPPYDYQY
RARDRSCSPYYRGRD	EDLSEDLSEGEKGDG	VTVIDYRSL______	SVDSNFMSIKSYTSG
NCRARDRSPYYMRRY	LKDVQDMSLRLSMDG	VTVERDPSPVVSGKG	RQHQRTTSSGSVRSV
HYQGRDRSYSPESRY	QDMSLRLSMDGDKPS	VTVDGSPSAKEMTIV	QQEAEFRSPQFQHSN
QGRDRSYSPESRYYR	NGSLEPNSADPVKQI	VTVAHPLSPVRLTAT	PFRSDIQSPNFQQEA
YYRGRDRSYSPHYQG	AAQDDEFSLNDSLKD	VTTTTTDSLASDDDR	MSIKSYTSGGLGEAV
RGRDRSYSPHYQGRD	KQLEWEDSQRIANRR	VTTTATTSARSSRRT	KSTNVITSPGDFQLE
YNRRRDRSYSPYYRR	ELQGKKQSDNLGSKY	VTTKPSVSVESTAKR	KDSQDHVSSEDMTRR
RRRDRSYSPYYRRRD	RQLQRNLSNLEIWSD	VTTHQRISPTPNRSD	KASSFVYSPGRFSDH
GRRGRSSSYSPFYRR	GEIVQPETPRRQLQR	VTTGTQDSGELKKKF	IEANPLDSSRNIHQQ
RGRSSSYSPFYRRRR	PDDPDEESADEDKED	VTSTFAPSGDDEYLD	HMFEDQFSNEDSAPR
SYGRRGRSSSYSPFY	DPHKRKLSVDSSENQ	VTSSVPGSLSQKESE	GLHAKASSFVYSPGR
PLRLENRSPMSYSRR	RKLSVDSSENQSPQK	VTSSSNGSSHNFRER	EDSAPRASDYSVSSA
YSRRSRYSPSLSPYD	VDSSENQSPQKRLIT	VTSSGHDSPAHSLKN	ASDYSVSSAGDPFRS
RSPTRSVSSDAENPG	TEMRSSISQIGFDFK	VTSPDPETPAKEKAS	APRASDYSVSSAGDP
SPTRSVSSDAENPGN	SSLVSIRSSDKIEDA	VTSLSASSPTRSPRR	GFTGKSASVKGDPFR
KGYRRLKTLKENGDM	NGEVQDLSEDASSP_	VTSLAASSPARSPRR	SRGGLERSPLVGSPS
KKDALAASCSSSSTS	DLSEDASSP______	VTSAEDGSGPSKSTA	SPLVGSPSASEHSTS
SKFSRSFSTSASSSK	VALNRGLSESSDQPE	VTRSIMIIKPPGYQG	NQLGRENSHNMDYNA
TRNFRPDSVLGEGGF	PTPNRSDSKSLSNGK	VTRRIRGSSDSLMVH	GGVSDSGSVELQAVR
VVAYPRPSASPLYV_	PNRSDSKSLSNGKPD	VTRQNSGSIPILPAT	ERSPLVGSPSASEHS
KSVLSSESPVRAEKE	RSDSKSLSNGKPDVK	VTQSPRFTEEIKEIS	RMDSRRDSSEVVAQR
RAAAFESTTSFSSIP	GNNFDTVSTKSLPNN	VTQNSGKSDGAGIGG	LSRLKHNTFLSSKST
PIERGFLSGPIERGF	GAVKDQTSISLAKVA	VTQEINSTPSRNLRN	LKHNTFLSSKSTAGT
PIERGFMSGPLDRVG	YGSFRSTSLEDLMSR	VTPPVQLTPPVQVTP	DHESTSSSLDSTSYR
TMSRGQNSIVAPIKS	RTEAGTSSPPMSCHS	VTPPLARSPTRDQVT	ATLLSLGSHQRMDSR
SIVAPIKSVKDSDNW	ERYSDYGSFRSTSLE	VTPKSIDSDDEGAFG	RSNLDLHSHSINHRD
HQFQRSFSHGLALRV	DYGSFRSTSLEDLMS	VTPKKKDSDVEMVDA	PQRRRSSSATLFGRM
TTTFRTISGASVSAN	NNNVDAFSDAGWSRE	VTPIPTDSTRRKGGR	NLDLHSHSINHRDPS
LDRVGLFSGPLDKPN	AFSDAGWSRELGPSS	VTPEVVTSQDVSVEE	MAPQRRRSSSATLFG
SSSVNAQSPSSGQLR	RDNDVPVSYSGSGGP	VTPEKLPSPSLTPSE	LFGRMSQSFRGAPPG
DDGNTHISTRIAGTI	NDVPVSYSGSGGPTK	VTPDDDVSGMRSPSA	KKVTAKLSKIYPKDV
NELSRSLSFSTSGPR	VPVSYSGSGGPTKSI	VTPAVLPTPMFSPSR	ILQRGSESGHLAVDA
RSLSFSTSGPRTASA	WSRELGPSSEISEKR	VTPAKKLSAIGGDEG	FLSGRSRSILQRGSE
QELLSDPSFSTVNPK	LGPSSEISEKRIYWE	VTNTVLLYRPNSMNR	ATTGKKVTAKLSKIY
TSGPRTASANSLVDA	IKGSEAASSSSITDE	VTNTAGLSDSSTGND	APRTSRASLVKGASR
PRTASANSLVDAEEK	GSEAASSSSITDERA	VTNQDPPSYTPQART	APQRRRSSSATLFGR
PEGLNEASSDGNVLR	SEAASSSSITDERAV	VTMQDKESAEDPGEF	VDRVESSSPVPILRG
SELVKSDTFPAWGKD	KKIGRDPSSIPKPTI	VTMKTRTSSSLDIMR	TSVAGSESPPLNWVK
SRIGTLRSFNVEGTS	VELTKEESGFLRVKK	VTLTSNGSPSETKEK	SISRDDSSDGKKPVS
SDKTGTLTTNQMAVS	KKLKSTQSAAGTSQS	VTLQRFQSLGAAFYR	RSLLKAESPKVGKKL
DKTGTLTTNQMAVSK	LRDDEFDSPNTKSGS	VTKVPSKSAQHLNEV	KTSSGSKSIPSSPTS
KHNVVDEYDEQSEVA	FDSPNTKSGSENQEG	VTKTRSATVDLISF_	KPVIILESPGNNSSS
NRGGLGVSPILGNVG	SPNTKSGSENQEGGS	VTKPDSNSPSPTQQQ	KLLSLMSSPDNEENR
GTMGRTLSSGGGLSI	SENQEGGSGNDQDPL	VTKNKRFTYSQVVIM	IGNRLSVSISRDDSS
TVKKLVGSQTGNGIV	RGSDSVFSGGDGGGA	VTKLMSLSLTLIFVL	GSKSIPSSPTSCYSL
TSVWKSLSPEVLQAA	DDGGECSSEATKVEL	VTKKLGRSSEADLVA	FRAKSAKSSLSLDVK
FRSTRTSSAIFFPPS	KSRDSDLSFSNPKQT	VTKAGYGSESEGDEE	YTELKIHSDTESEAV
VAPEVEKSFRSTRTS	HEDIGNVSTKRSVEL	VTISWMASKGANQTE	TESEAVFSDTEPKQE
LNKCGVISPRFDVGV	KDTTKAASSSDTLPE	VTIRRNSTGGVTENL	SAPKKSVSFNHLPDV
___MVRISVLNDALK	DTTKAASSSDTLPEG	VTHSPDRSPADQGSK	RMLERNESNLSLEGV
_MYHRLPSLMEPFLR	TTKAASSSDTLPEGL	VTHRRQRSLIFADDL	KKDTSRVSEDLKALL
EDLVKKESLNSTPVN	EKAIAIASGSGETEE	VTHRRNQSWSSVDHY	KALLTQISASRGIEF
MVRLAWHSAGTFDCQ	AIAIASGSGETEEED	VTHNKLLSPIRNPGF	IEYFRDQTPQKKNKL
TKNYPTVSEDYKKAV	RSKVKELSSEVVDSN	VTGGFPNSPQMQQQQ	FLSPRDVSPKISVNS
KQGVTPATPEPAVKE	SKVKELSSEVVDSNP	VTGEPALSKKNEDIG	ETSLRISSLSEMAPR
TKDQFSLSNRQLELL	DDNEWNISVVDDENE	VTGDTTVSEKEKSSK	EKVTEMDSPSEGMSN
PGAQKFTTPPKKGEG	DVLEKSLSDPALINK	VTFSENSSYDDKWVE	TLVPPSDSPELSPIN
ESAGKMRTPPPTVGS	IASGSGETEEEDDLE	VTFLGIASDDGFEEE	PSDSPELSPINTPKQ
DKVVGSSSPTNIHSK	GYGNRASSKTPAISG	VTFGDLGSKRIRHGS	KVEQWLSSPSKKASK
RGQHMFESPVPVSPE	GNRASSKTPAISGLR	VTEDDLKSVFGQFGE	DQQLTEASPKISKNL
ESMIPNGSERSLFEK	HNTGAYISPLNARSF	VTDTTVDSTNNKDAH	KGDIGSASQEF____
LQDRTRDSDEEDRDY	PLNARSFSFASPAAR	VTDGGSDSDSSPKKR	ELSKLLGSVTIANGG
MIPALKQSCSSEALS	ARSFSFASPAARSEP	VTDEEVESLNKRKPC	SLQRLRGSDVDISRE
PALKQSYSSEALSST	EESGISSSPCQITLK	VTDDELKSIFGQFGE	GLLRKSLSIRERKFP
SQLLVLESPTKPSPG	SSDLSSISQEVKSEQ	VTDAVLDSEQEVFIS	SPTSTSSSPPSLQGL
LESPTKPSPGRGEQS	VQLPVYSSDEDPMRD	VTAPGGGSLKKENNS	PPKSRSPSRGPLGGS
PKTLDPSSPSPSDAS	ILKLMISSPKKKLTK	VTADEFPTPEVTTIE	KLPPKSRSPSRGPLG
LADGGDLSGAVGILR	TKEKNEWSDGWNSNG	VTAATSSENEKNKSV	SRGNSAASGQLLTPT
AQRAAQVSALRNYIA	EWSDGWNSNGGGTKK	VTAAKPISPTTSNRR	QEAVPRMSGVDLELS
RDDSVICSPSTNLET	AKEEDEWSDGWK___	VSYSSRLSPERHLSY	FLRTADPSQEAVPRM
DHMGALESPKVITLQ	MSVSGYKSDDEYSVI	VSYNENLSDDDVDLV	LRHRYLRSPCSNRGT
GDDSVIGSPSENLET	SDYSRRPSDSRPSDY	VSVSDPESPGCGNPK	SENESLLSPEQKLRD
EKIVLDASPIVETGD	STFFHRRSFQTPSST	VSVRRNKSNNFTDYD	NKSLMRYSPETPMMR
GKMVLYASPIVETRD	RFLKDKCSPEIRGLV	VSVRPVLSNKQSNVS	LGETDTYSEGKMDDF
SLENLSASPEFSLNR	FGVEEPQSPPVVSEI	VSVPVVETP______	KRFDSEVSGDREVQR
SFAFSVQSPIVHTDK	LGVEKKCSPEITDLD	VSVLETTSPSRDKPV	IQQPRVPSSGLMPAS
STGEPGSSMHGVTGR	SSRLTDGSEQNPCLK	VSVGVTSSVDEGEPD	RSRSLYSSVSRSQSR
____MGDSTGEPGSS	PGEIEILSDSESETE	VSVGNRRTNSLALPR	RSLYSSVSRSQSRSK
MASEARESPANNPGL	EDSVSINSGKTTGAP	VSVERIGSTLLSSFV	RPLSRSRSLYSSVSR
LRSQVIATPKQYYRV	ETGKELNTPEKPSIS	VSVDDNDSLVPEPSS	GGRRFSPSVDRYSSS
ELLESLCTPTSSDHK	GPSSSRLTDGSEQNP	VSVASNASQDIKTAA	AHGGRRFSPSVDRYS
______MSKLLETLE	METVAPVTSPPKKRR	VSTYQAASGAGAAAM	NPFTSFLSRKNHMDT
QRMVVDKSLSIKMTE	KNISANETPAAQCKK	VSTTNTASPAACKRK	KKQNPFTSFLSRKNH
REDNNRSSFSQRMVV	TTDEENASSRKRKDV	VSTNIVASPLPVPPL	TQLQRPLTPDKLLRK
ISPCIFGSIEKQRWS	ERVLKNDTTDEENAS	VSTGSASSLLGTTRE	SLGAAISSPGQTSSR
YGEGYDDSDKRIPDM	RVLKNDTTDEENASS	VSTATGSSQ______	KSLGVSSSFSKSANS
DKRIPDMTIINRQLG	VDIKPVESVPRVFV_	VSTAEKASEIVLQPI	EIRKYQKSTELLIRK
PRVLACFSNNLLRRE	TEKQFGVSIDKERES	VSSYIRPSSPSSRSS	VWLKQKKSITHKFTE
SGETAIESPTIDVSS	DEKKLWHTHEWEVKG	VSSVRNSSVSMFVTH	DKLVSYGTEVTAIVE
___MKALSSSSPILG	FPMGRDNSANFGYSG	VSSVRATSSADFTEN	RRSLGVSSPAKQRKK
TIVSRLSSVSEQTRA	EVPSLLETAHNGSYV	VSSTGRNSNTSMSAR	QDFADFSSKILHLKG
TLVSHQESLESKVNE	SEKIQKESPVFCSQR	VSSSVSSTPLRIFKR	ETESLLQSKGVNWTS
HAFLASESVIKQIPR	KESPVFCSQRSTATT	VSSSSTNSGGNGNLK	AKQLPGESDQDFADF
LENMDVESLKKLNKN	GSEILLSSPKEDYPN	VSSSSAKSYSAKPFL	LPFGRVLSSTENFIH
______MSKLQSEAV	QQHNARKSFEGAWSG	VSSSRGNSPSPKIKV	LSSSRSGSGKEGYLC
LQPFPPPTPPPSLAP	CLLENRPTNLTKNLG	VSSSPTASPTFVSTP	LSLPIIQTPVVSKEI
RDAKPTPSQNAASLG	EMKLKFFSASKREKP	VSSSKVHSEEETTTF	KLLGDGKSHVTTRVM
AASVSSQSWTGEYQR	KLKFFSASKREKPQG	VSSQKFGSLSALDTR	IIQTPVVSKEIKEVR
DGAVVLGSPVAPPVN	HHQIRKHSLDEVPRS	VSSPYRRTYSDISGL	LDLTSDPYLFKGPKG
LNANRPATPTRGRPQ	YKFERNRSGLGGYDS	VSSPFMYSFRGQQIF	QLHERTGSLKEHEDQ
PLPPALSSPETSPER	SGLGGYDSGEKKRIP	VSSPEPISVVRQANK	VCVEKVKSLGIEFTT
ALSSPETSPERHIED	VRRVATRSAGAFSED	VSSLSSASPPFYPSA	FTTPIEETLRDTIVS
TPFGEPPTPRAAHVA	PQGFLQRSRNAIMGA	VSSLDLNTQPKPQSK	VDQKPKLSPASNGAT
GNSGGTGTPTSAGSA	RRKTHSYSLQFDHKP	VSSIRQLSSNFAQFN	TVKETESSDTTTTPT
GGTGTPTSAGSAGIR	KQLNQTVSDIKHEVQ	VSSGSSQSPPAKSSS	KKGYIPLSTYLRTFK
QSLDGGQSPSPMERE	VVMERQLSFMNVGGE	VSSGGPVSPGPVYPG	GMTLETVTPIPYDVV
GGMVRQLSIDQFENE	RALDKQVSFLAVNVV	VSSGAALSRASSASL	QLSRFSNSVAARDGS
KLLDRQMSINSVPKK	VNSAPQTSPMAKSEN	VSSDLPNSPKLSSKL	HTRYGVSSVNRNGEN
DTKSVVTSPRTGRYS	APVKTPLSPAFSVTS	VSSDGRQTPTVQIPR	GHQKQPLTSRVVTLW
SPRTGRYSADAAGGD	AFSVTSQSPFR____	VSSASVASTSVKAAK	NSEKMSKSTGNFRTL
GRRVSYGTPESATAA	NQPTSDYSPQGGSNG	VSSADDESDDFYEFT	IISKKSISSDQTTAN
YLYEKLSSLPDVRIY	GNNNNNNSNKDIFLD	VSRSEPSSFSSNASS	ERYRAITSAYYRGAL
VPASTSDTDTETDTT	SRLKSQLSFTNHDSL	VSRPILKSPPTESSL	HTYKGNKSAEKALIA
ATTRDALSDLKNS__	GGLIRYGSAPGSFLN	VSREFGKSSGEISPE	VAMEERISPGSFFQY
DTENKFVSTGFAKEI	______MSSDDEGRE	VSRDSKPSDGETPRK	LDRYEHGSPFRSLGQ
EIKRLSGTPVYRSRT	_____MSSDDEGREE	VSRDSGDYLIDTPNS	FRASPNRSPCPPSDR
NKEIKRLSGTPVYRS	DEQYDELSPKKSSNV	VSRDNEESASGSPER	FRGERTASQLSQRWA
LMTKSFMSYVDLKKA	GEEDSSNSGDDYTKD	VSRAVVASPPTSQPP	IEFWLRFSTSVHQIQ
ASEDSKKSPRKFSVK	SKPPRHPSPIIASTP	VSQTPGQTRYQLRRH	TNPSPCNSPVLQRQR
EAKPRRKSVCQVAGD	TGDEIEGSGDNDNNN	VSQTCPPSPTFNLVG	LEKFTNPSPCNSPVL
FAKDQVKSPETSTQV	IASTPSKSGVLEESQ	VSQSFRGSPQSAGFP	AKRPRLSSPTGEAEE
VDIPDDCSSDENIDY	PSPIIASTPSKSGVL	VSQSCAVSPREKLDD	REEVKKVSETAENPE
DIPDDCSSDENIDYN	DDLTRSKSLTDDDLE	VSQRFDGSMSRRIGS	ETAENPETPKVVAPT
QRVPFSESPVVPKPS	ILEGPVVTTPDGREF	VSQNNDNSYFSEQDG	TPGGAGLTPRIGLTP
PNDVILLSDDEYDIP	LEGPVVTTPDGREFT	VSPVIVESKGTETEE	RALLANYSQTPRQGM
KKGVTFGSFKVSKDI	SNAAPIASDLRRSTR	VSPSQSPTGFGKRGW	PSDFTGVTPRKKEIQ
HELKKQASFFIKEKI	KKTTDAVSIDSAADK	VSPRSPLSPTRISPE	PRKKEIQTPNPMLTP
ITGFGNSSFVIHSET	NKRLKTESGADQDTS	VSPRKNRSYTPEQAR	PNPMLTPSMTPGGAG
SYHSYSQSPPYDYQY	_MHPKRSSQGDGSVT	VSPPLPTSPPANKAP	PMLTPSMTPGGAGLT
DMTRRANSYHSYSQS	RSSQGDGSVTKPVRT	VSPPLCLSPLGPKFS	LTPRIGLTPSRDGSS
RRANSYHSYSQSPPY	ESGADQDTSEEKDGQ	VSPKKSVTFSETNME	LLANYSQTPRQGMTP
ASDYSVSSAGDPFRS	MGGHEGFSNQRLSSA	VSPIVVGSPSTSSLD	IAKMGYASDLLAENE
APRASDYSVSSAGDP	FSNQRLSSATWFSHF	VSPGSQMSPDLTPKS	DGSSFSMTPKGTPFR
EDSAPRASDYSVSSA	ASALRSKSLPPPSSQ	VSNTTNESLTNILAM	APAGFYDTADEDRPA
KASSFVYSPGRFSDH	TIHGEEKSDAEEARE	VSNTDNQSEGSFTSN	SEDDMGNSEVGHNAL
GLHAKASSFVYSPGR	AVPDRLNSIHKLNST	VSNDEESSVGDVKSD	LPSRYLVSPPEIDRT
VYSPGRFSDHMFEDQ	KNVGNEMSPCKDNYS	VSMSKVFSQLVKSEG	FFWNGNRSGYFNEKL
HMFEDQFSNEDSAPR	QATKAITSEDNEKDE	VSMSKVFSQLIKSEG	LRVATGFTYLGPKFM
PKNEGWASFDNPMPA	PQEETYGSDKDDSAA	VSMRRSISRSVSRAS	VARIEGFSDEESEEQ
PFRSDIQSPNFQQEA	VNHISRPSVSGQTSQ	VSMRQSLSEGSLDKM	HPLDCTASEESLERL
QQEAEFRSPQFQHSN	KETSEAVSGSLSVDG	VSMRDMGTEMTPIAS	DCTASEESLERLSKV
QPSIAPRSPPVNLQQ	TKEVDQISDTKIPNM	VSMKKTNSGPLSKHG	SPLKQNNSFALALRR
KSTNVITSPGDFQLE	PNMTKKVSFKPNPVT	VSMILYQSFIRIGYD	VKGEPNVSYICSRYY
SVDSNFMSIKSYTSG	EKEKVEKSLNSELCK	VSLYGEKSVVDEIFL	KGEPNVSYICSRYYR
TSSGSVRSVDSNFMS	KVEKSLNSELCKDVN	VSLTSIFSDREINRS	AKGLKSSSSSVDWLT
SNFMSIKSYTSGGLG	__MDKEKSPAPPPSG	VSLSIQESPRCLPSL	SWLNSFGSERERPGK
GFTGKSASVKGDPFR	KSPAPPPSGGLPPPS	VSLSHSHSRRVRDDD	SGSGGGASPANSPRG
NQLGRENSHNMDYNA	GQKESVTSPDRETPL	VSLRKQFSTEEEYRA	GSSPSSSSPTSVVNR
SRGGLERSPLVGSPS	IRHQHSQSMDGSTTI	VSLPIQASPEHGFVT	DRTQRSRSLPTETSV
ERSPLVGSPSASEHS	LQQQEQQSGASELRR	VSLERRWSLEVSIEK	ANSPRGGSGDYGYGL
ATLLSLGSHQRMDSR	TWRNELASTSNLQST	VSLEQVMSPIMQQFR	WEFQRSKSGLDLEVK
LKHNTFLSSKSTAGT	RNELASTSNLQSTPG	VSLDSDMSPPRKRKA	VKSCPSASPIRNSPG
GATSSMASPAPTAAS	ASTSNLQSTPGSSSE	VSLDHNLSGELDQVR	LEVKSCPSASPIRNS
KLYMPTKSGLNNVDD	ELRRPMPSPGQKESV	VSLDFETSVFKKEKV	RRGQATNSHSLAERV
STAIGKGSRGAIIEC	SGRYSAFSPNGSSFA	VSLCKVRSYRFDNTN	SKFLRIISTPLRALG
SSNGAISSNVHGRDN	AFSPNGSSFAMKAES	VSLAPDHSPEEKNSI	APFPRSRSSSSAAFS
GAKALRKSWEGNLDI	ESSFPPLTPSGSNSS	VSLALSPSISNVSPN	LRSAKSNSPIVTSVN
TSVAGSESPPLNWVK	PGQKESVTSPDRETP	VSKTLNSSQFSQNKD	RTGSLEKSFEGTPKI
PKLLEKGSPRMGLSE	VTSPDRETPLTKD__	VSKSTPGSPAHPPGA	QNFKRTGSLEKSFEG
KLLSLMSSPDNEENR	STSNLQSTPGSSSER	VSKSAPVSPVGSTSG	KGQFMTEYVVTRWYR
IGNRLSVSISRDDSS	____MSLSASEKEEN	VSKRAKRTFSDHIVS	LLIYDDPSDQRSLSL
GGGGSVSSPRPKPIE	___MQAISKVSSAAS	VSKPFKDSSDESDGK	VSMRQSLSEGSLDKM
RSLLKAESPKVGKKL	REISSSRSTQSLLTT	VSKNVEPSSSPEVRS	TAGGSLKSMKDKPSP
KTSSGSKSIPSSPTS	ETGGYRYSRELDPNF	VSKNAATSSTDLKPV	SLLSRATSPQPDGPT
GSKSIPSSPTSCYSL	ELVELLGSDSS____	VSKALNESFEKAEEE	RQSLSEGSLDKMVRK
VDRVESSSPVPILRG	VELLGSDSS______	VSISGTDSPLLPSRS	QKQSSLLSKLTRQLS
GGLVSAGSGNRPPSS	ELLGSDSS_______	VSIEAASTFGWGKIV	LRLPSVLSGLQGKSQ
DLDDDIKSAKEKCEN	DETEKKASIVEQESS	VSHLSGVSDGDSEEK	KSQQVSASALRHSLQ
KALLTQISASRGIEF	ASIVEQESSGSKDTG	VSHDIQMSRHGHNNH	KSMKDKPSPQDKETP
SRGIEFLSPRDVSPK	SIVEQESSGSKDTGP	VSGTSSSSSPELI__	ILQIDNKSQQVSASA
SAPKKSVSFNHLPDV	VKIELGLSSDEDEK_	VSGSPPMSPRADSES	GSVSMRQSLSEGSLD
STPKKSVSFNHLPDV	KIELGLSSDEDEK__	VSGSGVASSYSKSST	GGQVGSVSMRQSLSE
YTELKIHSDTESEAV	AQMSRMVSEKVKDML	VSGRTPRSGNLNPGF	GGHSRRYSDPAQNGD
TESEAVFSDTEPKQE	EIESDRDSDDEVEDE	VSGQTRITTMNLSLS	ERYQKQSSLLSKLTR
KIHSDTESEAVFSDT	KHLEENGSDGEQGPG	VSGMRSPSAFFKHPT	DNSGTESSPRASGGS
TESEAVFSEDECVVL	TPTSATPSGRTPALK	VSGIRSPSAFFKQPT	DNKSQQVSASALRHS
KIHSDTESEAVFSED	RAEAERNSQQQMAPA	VSGEEMPSW______	DGPTAGGSLKSMKDK
IEYFRDQTPQKKNKL	APAAHEFSREGGNTA	VSGALDNSGNISNQP	DAEQSLLSRATSPQP
ETSLRISSLSEMAPR	RILSGFASAGLPREV	VSFSSLRSGISYPVA	AQNGDAASPGSGSNR
RMLERNESNLSLEGV	KNLTEAPSENLPGDD	VSFSDADSKTGKKQS	ALVDTLASQIRSRMK
TLVPPSDSPELSPIN	EAPSQTLSLEDGDTL	VSFRSSPTNDTIEVV	___MTMATPFSGAAN
PSDSPELSPINTPKQ	DKNPIEVSSEEDVHV	VSFLRTLSSPSASAS	DSRWSEHSPGHRVGR
PELSPINTPKQGAVF	KNPIEVSSEEDVHVI	VSFLRNTTGLNATMI	HQQQRSYSSSNSEFR
PEVVGSNSDCDIIEG	EAALGTNSHGDKNLT	VSEVPIATPKKKKSK	GGGRRFKSAEAGSQA
AFLESGLSRKSPREV	SNRQPTTTPGRTPTS	VSETTPASRTRETLE	PQGTSQSTPRRGSSD
SLQRLRGSDVDISRE	PTTTPGRTPTSATPS	VSESPRVSTKRDPVG	HGERDVTSPSVSSAK
IAAGSLGSYKAEKEH	GRTPTSATPSGRTPA	VSELRMATASSDDNL	GSRASSTTPTAPHLK
LRDEVLGSIPRGTVP	GYEMNLPTPTMRSRL	VSEKQQQSFSVDEKK	VRISSLLTSRHLLHR
SPTSTSSSPPSLQGL	SATPSGRTPALKKPK	VSEINNGSDVDKKAD	TTRSDQASEKERPYK
RQAGLGSSPRDRGMS	HKIVSKRSVDGGGES	VSEIFGKSPCKGVNP	PAPVRISSLLTSRHL
PPKSRSPSRGPLGGS	SVDGGGESADLPGKG	VSEDLEGSEFEKLVF	GPKVPFFTDDEESSS
QEAVPRMSGVDLELS	DADPGFGSLQAKEML	VSEDDGNSGDENLEA	ERPYKTLSGHRAGEA
RRVFLSGSFTRWTEH	LSIPCIVSDYKRAKS	VSDTVGNSDDDDDGE	DDEESSSTPKADALF
RSSFTKKSPTSKPLD	CRQGLLGSESDFSGP	VSDTSELSDGEVKGG	SSRLSDGSFDNLDHH
VFELPSISGSNNRSP	LGSESDFSGPKKSML	VSDSLHSSPSRKYLR	SLSSSPPSSRKKSSL
TGVDKNCSPEKIRTA	___MISRSYTNLLDL	VSDQPRKSGGDDIGG	LSSSPPSSRKKSSLR
SGDNYVYSPSLETIK	RRLPRVMTVPGNVSE	VSDPGSISGDPELRT	KWREGHASGALFLSK
KFAEREESGDNYVYS	ANLGTVWSPRSNVAE	VSDNGNASDFTAAPR	KRRSLSSSPPSSRKK
HYNNGLASASKSNGR	TTGFDSSSPAYAAPH	VSDNGHGSEFSFERF	KKSSLRLSYKWREGH
SENESLLSPEQKLRD	VDAGTKASILGYHKQ	VSDLPPSSPKGSPDR	IDKRRSLSSSPPSSR
NRSHQSTSPMEYSAA	EKQLQAPSQTGKYVI	VSDLPMLSCHYIQKG	DHHHRNFSNPSSRAT
NKSLMRYSPETPMMR	KETNGSRSFDVGYSS	VSDKDDQTPKQVEEI	VKVIPSASPRCQHQK
RRLDRSKSFGAMFAL	SFDVGYSSGDTLETL	VSDGRLDSEDLVQDR	EPDTTRKTPDYFL__
KTMVKSLSFASRRLD	VGTMETISNEGDVDR	VSDFHGKSERGETPE	SNRKHPISPKRLSKD
DKNAGIKSVV_____	EMDDQENSP______	VSDFGLSKTGPTLDH	SLDHRSFYFKQQDSK
YNEHRPRTPPPDLPS	RVQLRVGTMETISNE	VSCFSSDTPQGSSRY	RTIDALTYLKAVKDI
IQQPRVPSSGLMPAS	QQGDDGKSTELNQKI	VSAVSVVSNRAASTK	RTEKSAASGSQDIGN
GGRRFSPSVDRYSSS	SLLQKATSALGEAKQ	VSATKVITEGEDQA_	PRTIDALTYLKAVKD
TEFRNAFSSAYIRVR	LTIDKDNSPKWNPAT	VSATDTASQKRGRGR	HKSLDHRSFYFKQQD
AHGGRRFSPSVDRYS	LVQPDGSSPVTKCQI	VSASSARSYGSMDSL	ELEEGELSPTASREQ
GSIISSASKRWEGPF	NHDDGAASSPGFKLV	VSAQLTRTISRRKTF	EKSAASGSQDIGNHK
KKQNPFTSFLSRKNH	HDDGAASSPGFKLVG	VSAPFPRSRSSSSAA	SGSEDQSSPQKRTRY
NPFTSFLSRKNHMDT	PWGPPVISPDSGSRK	VSAPASPTHRHQFHT	PQKRTRYSPDAGDFK
GNRDKLGSGDLGRTI	APPATLTSPKPPSSS	VSAPASPTHHRQFHA	KKSLPAISGSEDQSS
TQLQRPLTPDKLLRK	HPTVKLSTPKPLPSD	VSAKTRHSDVNLVEI	DHLKRQRSLLTRLGD
SKDAPAESDAEDEPE	VRLEKALSEEGGQSL	VSAGREISPGPQIIQ	__MAEATSALRKPVF
DDEGGDDSDSESKAE	KERFDLDSIHIDKGL	VSADGRQTPSVQIPR	YLKGKVPSWVGIPTS
QDEYKEESENEDPAD	KICFTVSSPNPTPLK	VRVYSTATSPSPSEI	RSRLALASKAERYLE
LGNVAGDSPNCRNLV	NARISSASSDGTEVE	VRVSRSYSHADVKFA	HWALYAKSVLDRSRL
TQFRKLLSIERSPPI	ARISSASSDGTEVES	VRVSRSDSPVSAVSE	EEIIRAGSAAALSSL
PTKITFKTPTTLSRT	NSRKAQDSQNDLSAL	VRVRFAPSPTGNLHV	TENMARKSAGEEPLP
DKLVSYGTEVTAIVE	LSEEKSASSPCLDKE	VRVESSLSDEEILSK	VFLGTSDSGETVVRY
TPTTLSRTFPVTAFI	SEEKSASSPCLDKER	VRVERTESLDETLNE	SSNSSEHSPGRWSDT
KITFKTPTTLSRTFP	SQFVHSVSNIMENAS	VRVEKRQSQEELSDG	RWSDTVQSLPRDDQV
RRSLGVSSPAKQRKK	SNLVSHSSLANSRKA	VRTVRKGSTDHLSIN	EHSPGRWSDTVQSLP
FQQFASQTIASRFQS	SHSSLANSRKAQDSQ	VRTRKGKSMSDLEYE	EAPFSSNSSEHSPGR
KGKLETESLLQSKGV	YGEKVEESSDEKLSK	VRSVTMDSWSEIQIK	NSHFLQQSPVRYLDK
KILIMGGTRFIGLFL	GEKVEESSDEKLSKF	VRSVFTKSPVLDGSE	ARHNRSGSLTEGSLG
LPFGRVLSSTENFIH	ACGTIPETPIEIRKA	VRSSAPATPYNNNKE	TPSPAKRSPAATLES
LSSSRSGSGKEGYLC	RTARPTFTAGKNKSV	VRSNSLGSRNHEIRL	SRRDRSPSPYSSHSY
LSLPIIQTPVVSKEI	QKVSWHATPFEVRLE	VRSLSGISLNEPKVL	RRSRRDRSPSPYSSH
IIQTPVVSKEIKEVR	ESYDAVKSDDEEDHK	VRSINSESDSDSDFP	GSTLRAFSVGEQEVD
VDQKPKLSPASNGAT	NMKENTPSDLANENE	VRSHQPSDGISKVVF	FVLSRSASVNVEELR
TVKETESSDTTTTPT	EEKPSIPSDQ_____	VRSFSVDSDFFDDLG	CHGPVSKSARFSGSG
STTATSTSATSDAAA	SRSKKRKSGNNLDLG	VRSEPTASASTTAEP	TPEKVAKSDSLLRHL
CFALYDSSPPSFRRV	NKKKEPKSVSKLDLG	VRSAANDSDHSDLEA	EKVAKSDSLLRHLEN
NGSTRDLSGSKDQTT	IAPGEDASAAKQPEK	VRRTSDLSDLPPEVE	DSIISNDSPDSGKRR
VLNESVASATPKDNQ	REHDPNTTPMGSKLE	VRRTNVTTQVRGTMG	TVKEVHASGEVRIS_
TKEKSPQSPPNVFQT	LGNMKENTPSDLANE	VRRKINLTDGAAQVL	SKSSLLHSRPKSTVG
KAITRLQSLPSGSME	NEQPDSNTAPAKKPK	VRRAPSFSGPLNLST	ENTLLDGSPAPRLKI
KKGYIPLSTYLRTFK	EDNFDATSNLNVMVT	VRRAPSFSGPLNLPN	IHIVGIRAHAAHHRH
LVFQRRPTGIEVGAN	SNLNVMVTPTDKKSI	VRPYLSDTRRFRLIV	VCSLDTATIDERDEM
HTRYGVSSVNRNGEN	AAAPAPES_______	VRPVRTISGLNSQMS	EMTVGTLSRSSSMTS
NQWACSRSFGLGTRI	SDANHKNSKPAPVAK	VRPVLGGSPELPYPR	SISRRSTTPIVFSQS
ERYRAITSAYYRGAL	FDAESNKSELEEDDN	VRPTRTASGSSSQVP	RRGLRLQSMDDSSVF
KVVLIGDSGVGKSNL	RTVKKEESSGDELLE	VRPHKPVSFDLDADH	INGVKQSSPSSISKS
GKMLICGSEGPFKVK	TVKKEESSGDELLES	VRPHFVTSPDVPHLS	__MGTPRSPATDFFG
PEGSVFESNAIARYV	PTTSETVTPKRMRTT	VRNSPDLSIDNPLSQ	_____MGTPRSPATD
YNDENMVSFVTLNKV	QIKFRVESISYPSVP	VRNSGLRSSGTAEVS	LSGLQIHSGDMLR__
PLSGFRASPNRSPCP	RKRSSKASLKIEGVK	VRNSCHGSPLGKMAA	TRVGSTISGSFAGRL
LDRYEHGSPFRSLGQ	VYKGTLGSGTVVAIK	VRNNDSATPDGQIVK	GVIESCKSP______
QSEKIETTPNLEPSS	IMKHHYTSMDVSGSD	VRMQRSSSQLGSNTA	GRLASLGSDIARTTL
EVLSERCSPLIDCNG	VPDMEGISPQHVSTV	VRMELLQSEEKKPLK	FQSNDTASKRAAHFP
LEKFTNPSPCNSPVL	GISPQHVSTVVKGTP	VRMASDISISSDEPD	VVSGRTRSLVEKFER
TNPSPCNSPVLQRQR	VAKTADLSETMTHPS	VRLPRPRSPLVDAVA	SGPRGSVSPDYETRE
FELLENRSREVSNEQ	PESHVAKTADLSETM	VRLNHAATELDRRPN	PSMKSIKSLKSLVKR
LQRQRIQSFCNEKRV	PRHRHSNSVDAGCAM	VRLHHFDSDYFNIKI	KSIKSLKSLVKRKTN
AKRPRLSSPTGEAEE	NADPIPSSSFHRRSR	VRLGDVISVHQCPDV	VKMKKEMSPSREELN
EPATAVESDDHQCED	TVAPVWNSNKDFQA_	VRLEASPSHVNLILS	PVLRKAETFRDVTNY
ETAENPETPKVVAPT	QQKASETSTQLPQMK	VRKVNLASPLHKQFE	TVTTSEISREEEEPI
LLANYSQTPRQGMTP	LIAAENGSGVLSDGG	VRKRQADSLVSEPQQ	EEAGSLATPTSARHI
RALLANYSQTPRQGM	ENGSGVLSDGGGGVQ	VRKRPRMTWDEAPAE	MNDLFSNSFKKNQAQ
APAGFYDTADEDRPA	TQQKASETSTQLPQM	VRKPILQSPSQRKPQ	ALEMGKNSNQAGTKH
DGSSFSMTPKGTPFR	KRKRIVVSPLKRNRC	VRKLLPSSPEELSLY	SVENYPSSPSPRYSG
TPGGAGLTPRIGLTP	KRLANAVSSGDLEAQ	VRKHVERAATDPKAV	SKSLRDFSFKK____
PMLTPSMTPGGAGLT	PRVHPRFSVEEGFTS	VRIRRNFSFVQFETQ	PPIRTSKSLRDFSFK
PRKKEIQTPNPMLTP	SVEEGFTSVDLHSNR	VRHRKRNSDVGAGAG	FWSKTRVTLWIVCFF
PNPMLTPSMTPGGAG	RAPDSFDSDDEFPGE	VRGVEGFSGGGIGSP	FRFARDTSFGRRHLN
QTPNPMLTPSMTPGG	MEAMRAISFPGTAPD	VRGSHVSSTDDDEIS	ENYPSSPSPRYSGHG
LTPRIGLTPSRDGSS	EDERRRRSPLVEENA	VRGQDEQSDSAEAES	KRMEALTSDNESASN
MLPPPQISDHELEEI	__MESADSGRSDPVK	VRFVVPETPKIEKET	RASINNVSLTKITGR
QGMTPMRTPQRTPAG	PGPSFVSSPPATPSR	VRFGTSFSPLAEQAL	GTSEVESSGQSDPRA
QTPRQGMTPMRTPQR	FGHQQPPSPCSCPLK	VRERKFKSLGNQIET	VVTVQPSSPRFPIST
PMRTPQRTPAGKGDA	FVSSPPATPSRYESQ	VREEGSTSPSSHTRE	SPRSDRKSPTVVTVQ
SEDDMGNSEVGHNAL	LKHGVNMSADFFRAD	VRDVVLGSGEIIVDD	SPRFPISTPTAGAQR
FFWNGNRSGYFNEKL	LYAKKLASFVEKRLK	VRDASSLSDDAAVLS	_MTSPGKSPRSDRKS
LPSRYLVSPPEIDRT	TEEDDDGSNGGGGQL	VRAEEGNTEAESEEF	_____MTSPGKSPRS
VARIEGFSDEESEEQ	AENPRSLSASGSFRN	VQWSQSKSQRVPANS	VNIGRNFSEDERKPL
TTKKQDESPPKSTPS	NPRSLSASGSFRNDS	VQVPLVSSAMMNRHK	TRVYKTNSPVISQGV
VKGEPNVSYICSRYY	RSLSASGSFRNDSTP	VQVFEGTSGIDNKFT	SGIGSSNSFNKSRNN
GLKSSSSSVDWLTRD	PRLVKSLSASSFLID	VQTFTVVTPKNGDSG	RENATQKSFNNSKSG
RSAKGLKSSSSSVDW	FGEAESKSVETLSPF	VQTEFGGSVNTADGV	QEKTRHPSPETWRKP
KLFDAHLSPKGLQQV	SKSVETLSPFQQKDG	VQSSRGPTPRPSNFE	PVPQKLDSPNGTGIR
HESWSIKSFRKMSFT	GSFRNDSTPKAAQRN	VQSPSRDSHDGEKTA	NVSDIARSETQRRNW
IKSFRKMSFTEDDII	KFKEVAESEEEKEES	VQSMKLLSASRYLWK	LPSAPGVTPKVIPDR
SSTQKNFSSAMPILT	SEEEKEESKDAADTA	VQSDRLSSPGPEREA	LELAQAYSPFSDPKS
KAFTQIASADKKLVS	TEAKAVETAKTEVKA	VQRVASDTYREPHQS	KSFNNSKSGLSTDEI
RHVDRIDSSLLNGHD	KAVETAKTEVKAEEK	VQRSKPSSPIHGHVG	IRHGKAASALELAQA
LYGRNLNSFIGRAAH	ESKDAADTAGLLEKL	VQRPVSGSGVASSYS	ERVPEHASQRPVSSP
LTSGNIQSSKKAFTQ	EKLTVEETKTEEKTE	VQREGSVSGTESEFS	DQRARPSSSHAIRNL
NAPRRTFSDNSYMRH	ETKTEEKTEAKAVET	VQQQNIYSPLQKTSK	VRLSWGRSPSNKQSG
GSSPSSSSPTSVVNR	WFASVPTSTQPNRFY	VQQPIDGSPRAVATD	LSWGRSPSNKQSGDP
DRTQRSRSLPTETSV	RWFASVPTSTQPNRF	VQQAVSDTDSRRCHP	YRNTATESERECIAR
SWLNSFGSERERPGK	FASVPTSTQPNRFYV	VQPSSSGTSQLQSRA	KYIGKSNSPPAKPEH
GKFLLNGSPARAVVY	SLMDGEDTPRKRVKE	VQPNKCCSTTASPSV	DGSLDPSSGSIGNEP
AGCTSPCSDQELPDS	ERAAAERSESDFGAR	VQPETLATPTQSPSR	ANVSGALTKDELSEA
CQAIKHVSPDLSCNP	AAAERSESDFGARPN	VQNVDRPSPTSSPTS	AKPEHNGSYGSRKSD
SASPIRNSPGFAEIY	FGARPNYSYGRDYRR	VQMLTGSSSPRSPDS	VERQLASSAPVNVPD
FAEIYKRT_______	RSMYDRASNYGLPSG	VQLVAGGSGVKNAKI	RKSGGGGSVFEGVGR
VKSCPSASPIRNSPG	QRDYREFSQSPSPSP	VQLSETNSPRNQKTR	RKLTMSQSERYLGSS
GLDLEVKSCPSASPI	PMGSRLSSYGVPNGP	VQLPRLTSSLREPFD	QQRRSRKSGGGGSVF
CGPAATNSFQIISNE	QKTMGGLSLEEERAA	VQLPLDDTESEARQY	TGLGARDSLRLEAGL
WEFQRSKSGLDLEVK	KDLNETISKVSPETY	VQLHRMNSDSNFGVA	RRVGFFSSGPPARSH
EEETEEGSVNPKVKK	NETISKVSPETYVAK	VQLDEFHSSDEEEGN	EITSGGFSPNLKKNI
SKFLRIISTPLRALG	EIPNTAKSPKLQKFK	VQLANLRSKIPSLLQ	HTVDSKLSRSSSKKN
LLYPRSKSYAVTTST	PEDREMNSDVSNQAY	VQKWRFGSWPDGLDS	STNVRIGSTIFGARE
APFPRSRSSSSAAFS	REMNSDVSNQAYFSG	VQKAPEGTPAAGGML	SRSESELSDSYLKTE
AAFSSSASSRRTTDF	IGKETGFSGEESIVD	VQFNRTNSTTTANMS	CSRVTKVYHPIHDQS
PFPRSRSSSSAAFSS	TGFSGEESIVDRTEE	VQETSEGSQLSEFQS	TPAVSHASRGSSRSP
TQYSSSASVSAPFPR	SDSNSLLSPEDREMN	VQETLSQSPPQSPLF	KRQSRINTPAVSHAS
_____MESSEEDDEY	GFYIHEESTVPHINE	VQESSTKSDEAKFKV	RDLTAVGSPENAPAK
THGGCTISPSNYIAH	EMKINDDSDEPEAFE	VQEKDGFSIDTVKAV	QSSRINNTLPLPSVL
KCVGCDKTVYPIEKV	KSRIVNESDIGKETG	VQEGGSASDLKAIKE	IVEGPASSAAGNPDE
IKEKGNLSQLEGGGE	WEPWKKKSIPQQGSN	VQDKLALSPLRLSRE	APAKGRASVYSEVQS
LEKSFEGTPKIGKPD	KSIPQQGSNDGLVGE	VQAATTYSFDVQKAE	EPKGQGLSRKNSHSS
RTGSLEKSFEGTPKI	NLMDLGNSEMERNKR	VPYGRSDSLSQQTGL	EMKAGESSEEPKGQG
SLLSRATSPQPDGPT	LVPRNTGSLSSSLAA	VPVRSINSESDSDSD	EEMKAGESSEEPKGQ
TAGGSLKSMKDKPSP	PRNTGSLSSSLAAER	VPVQAGQTPPLLQYF	TVEVEQVTPVAVENV
KSMKDKPSPQDKETP	RNTGSLSSSLAAERQ	VPVLEAVSLDESPIS	QSVKAAVSLFGEVAV
GGQVGSVSMRQSLSE	AKQVEGLSDGTDING	VPVIPAASPTNDTSA	IIASENLSSPFDFNR
DAEQSLLSRATSPQP	GTDINGRSEEEESSK	VPVEHRLSPVGRAAK	IASENLSSPFDFNRF
QSLLSRATSPQPDGP	EEEESSKSGRFPLEN	VPVEEDESADEETET	_MGKDGLSDDQVSSM
IDQAAENSKALAAVQ	YVEHFGYSSKKGHKL	VPVDVEASGHYQQKE	SDGGSSATPNHQHHR
SKLTRQLSIHDNRAA	VDKDLNETISKVSPE	VPVATGRSGQLLPSL	NNPSFISSPNLIIKS
VSMRQSLSEGSLDKM	LYGEIPNTAKSPKLQ	VPVASIPSDSDQKWH	KSLISICSPLGG___
SGSNRRTTPNRLPPA	KRLEHLITRRRMRRL	VPTSVENSPQLRSRT	FQSLTRRSPKPSSAT
GGHSRRYSDPAQNGD	IVDRTEETQMLPVEK	VPSTGHLSFTRTKDG	TWAKPRGSDDGYSSD
AQNGDAASPGSGSNR	___MAVGSMNVEEGT	VPSPSSLSPLPAFSM	GSDDGYSSDSVLRHA
AASPGSGSNRRTTPN	RYRARDRSCSPYYRG	VPSPRPSSPRGASPQ	____MSYSDSDSSSH
KSQQVSASALRHSLQ	RARDRSCSPYYRGRD	VPSPQRKSTGHDLPF	______MSYSDSDSS
TSPVGYQSDKDRDRS	NCRARDRSPYYMRRY	VPSLSSLSSRRHQPL	THHRKRNSSGAVTTA
KKRSVETSPVGYQSD	YYRGRDRSYSPHYQG	VPSFTSSSFNFSKDE	PISTITPSPTSSSSS
HQQQRSYSSSNSEFR	RGRDRSYSPHYQGRD	VPSCRSFSFEDLKEA	DSVKKLKSPKPSQTQ
QWSSRDKSILPKEQR	YNRRRDRSYSPYYRR	VPRTPNSSSKDQMRK	SKSVLRKSSPAALGG
PAPVRISSLLTSRHL	RRRDRSYSPYYRRRD	VPRFQELTPEKLGKA	KSVLRKSSPAALGGG
DDEESSSTPKADALF	YSSDRGRSYSPSYGR	VPQHHVNSPRFSGPM	GSERINKSGSEGHTL
SSRLSDGSFDNLDHH	SDRGRSYSPSYGRRG	VPPSAPQSPNFSGGL	___MSTTSGTGGVSY
LNTTTVPSIDKRRSL	RSPTRSVSSDAENPG	VPPISIPTPEIYKFS	QNDSTSFSPSEPKLC
DHHHRNFSNPSSRAT	GEMGTLESPDDESIK	VPPGRQQTLGEMTLE	_____MGSEQNDSTS
SLSSSPPSSRKKSSL	RNRAHVCSFFIRGEC	VPNVPAISNDLAVND	VMDSFGLTKKFHNAV
IDKRRSLSSSPPSSR	GNLPGQGTAINISDS	VPNDASSSGATVPSG	RDLLETGSASDCFDR
KRRSLSSSPPSSRKK	KGYRRLKTLKENGDM	VPMLGVSSSGRLQGN	KFLPVMDSFGLTKKF
KKSSLRLSYKWREGH	KKDALAASCSSSSTS	VPLRSERSIGELSQR	STLSKQKSLLPSIIR
LVTCSADSPVGEGQP	GSITQKYSSLAKEQK	VPLNSFSSPSRVNKI	RGFSRQVSLETGFSV
ELEEGELSPTASREQ	SKFSRSFSTSASSSK	VPLKNLLSEARSPRL	ARTDFNTSPASKQKQ
SNRKHPISPKRLSKD	YDAKDIGSLGSKASS	VPLGQHASQDGQDMN	MASAGLGSRRKDPVY
IRRQKMRSPGLD___	RVLPKSGSFPISGSS	VPLCSQTSADSKFGN	____MNSSMASAGLG
DELEVEPSPVRVTEA	KSVLSSESPVRAEKE	VPLATISSSRFLEIQ	_____MNSSMASAGL
EGQLASISEGDDELE	SDNWGIRSEKSRNLH	VPKSSFVSYPPPGSI	SNFRSHFSLEGYARL
GKFMSPKSPKTSAGE	PIERGFMSGPLDRVG	VPKEPEGSPDVEDDA	RRIAGVATAPPCGAS
SGSEDQSSPQKRTRY	DSNVESKSQDLERSN	VPIVTVKSGGDDDGD	TNRTTTTTPPRSRSS
PQKRTRYSPDAGDFK	TMSRGQNSIVAPIKS	VPIVTIESDSDFEFD	RSSSSSSSSSSLEEE
DHLKRQRSLLTRLGD	SIVAPIKSVKDSDNW	VPIPKSVSSGNLSSM	LEEEALGSRRNSGVQ
TDKLGLHSLRQRHWY	HQFQRSFSHGLALRV	VPILSGSTDPESVAR	ALGSRRNSGVQDLSL
LPFGRVMSPTESFIH	SGPIVLGSGPIERGF	VPHEKQSSEISLKTA	IKLCPRRSGDATAVY
EQDQCPTTPTAVSVR	LDRVGLFSGPLDKPN	VPGFLGGSADLASSN	DNKKKSTSSLDGLKL
SRNAVRLSPEEEAQA	SSSVNAQSPSSGQLR	VPGEPNISYICSRYY	NAINRKQSGSLAVRD
SIAAEEATPERKAPI	DDGNTHISTRIAGTI	VPGAFTPTCSQKHVP	ISKHSFDTPVYRFNI
QRPPMAVTNSVSWRS	HFWQNELSRSLSFST	VPGAFTPTCSMKHVP	ILERLCDSTNSLYWK
EEIIRAGSAAALSSL	NELSRSLSFSTSGPR	VPGAAEASIRNLPPS	DDLLKSNSFVEGVSQ
VYKEVNDSELSSPSS	RSLSFSTSGPRTASA	VPFSKSPSPEISKLV	RGFSLATSIHRPILT
QKLHNNTSPDDVVIC	TSGPRTASANSLVDA	VPFDWEETPGTPRKI	PQLSSLGTPRIGPSI
LLQDVYASYPEYREL	PRTASANSLVDAEEK	VPESDDTSTDDITLL	PPLFSRISSAAEHDR
NFHINLPTERNVKQN	SRSLSFSTSGPRTAS	VPENSDDSDDDDGMD	PLFSRISSAAEHDRS
ISSEEFTSDLVGAKS	LVDAEEKTGLLD___	VPEMPLVVSDSAEAV	HASASPLSPQLSSLG
TENMARKSAGEEPLP	PEGLNEASSDGNVLR	VPEHETPTVATEESP	VDLVVQVSKKTFAEE
KALKLSDSFMELYRG	CGNKQTNSSELVKSD	VPEAAPDSPPPLFGI	MTTTHSYTGDQRLLD
_MATMARSFLQAISK	SELVKSDTFPAWGKD	VPDTQPLSNPPRTPM	ALNIVPTSTGAAKAV
SSNSSEHSPGRWSDT	EMLEKRPSISQDSQH	VPDPGHTTVKFAESN	___MGTSSDPIQDGS
HGTRASGSGKPLHWT	MMQSQQLSMGRSGGF	VPDMEGISPQHVSTV	____MGTSSDPIQDG
ESGEEPTSSGNEASE	NRGGLGVSPILGNVG	VPDGTIVSPKSGTPI	AESSGRQSPATYTRM
SGEEPTSSGNEASEE	NLAVNSGSGNIGQNR	VPDETPLTPKSAMAL	MEYLGVGSRASSLVS
VREEETESGEEPTSS	QLTSRPSSAGSQGQL	VPDEQEASEDHDEVM	WAAGKAKSSTFGSGF
VFLGTSDSGETVVRY	IGLRSMNSANSITGM	VPDEIDESP______	VSDFPQVSRADEDDD
RWSDTVQSLPRDDQV	GTMGRTLSSGGGLSI	VPCVEQESEDVPCVE	SYSERPHSRAGSIDE
MEDLLKASAETLGRG	LSSGGGLSIPSLGSR	VPCSFKLSAHRRSSS	SSYGGGRSSGPPGRM
NSHFLQQSPVRYLDK	GGGLSIPSLGSRLNL	VPAYFNDSQRTATKD	SSAQSNRSESSALNN
TFINLEDSPMFQKQV	LSIPSLGSRLNLAVN	VPAYFNDSQRQATKD	RYGGGGGSFGGGGGG
DQIRHNDSRQNIGDD	VFVAFVLSSMAPTKA	VPAVSLPSPKKIPKD	RPHSRAGSIDESRSV
ARHNRSGSLTEGSLG	FVAFVLSSMAPTKAE	VPAIVFLSGGQSEEE	RLGGGFSSYGGGRSS
RRSRRDRSPSPYSSH	__MKMKFTTLVFVAF	VNYKTLRSANWARGS	RAVERPGSSASRGGS
SRRDRSPSPYSSHSY	_MKMKFTTLVFVAFV	VNYKKSTTESRAGVM	MSRDREDSDGSWGGG
YSRRKSRSISPRRHR	VLSSMAPTKAEEKAA	VNYANISTNNYALDE	KKKKMTLSEFTKGAY
RRKSRSISPRRHRSR	TSVWKSLSPEVLQAA	VNVSHPSTYLGNRIN	KGKKSLPSFDQGRQG
HSYSRRKSRSISPRR	FRSTRTSSAIFFPPS	VNVKHPEYFADSPST	GSIDESRSVESMERP
GSTLRAFSVGEQEVD	VAPEVEKSFRSTRTS	VNVDPLETEDKVETE	GRLGGGFSSYGGGRS
FVLSRSASVNVEELR	EDLVKKESLNSTPVN	VNTYERLTALDGKRR	GQTSRPSSAQSSRPS
DTGKFVLSRSASVNV	___MGKGSEDLVKKE	VNTQPFISDDASVAS	GGGGGRRSYGGFDDD
CDPPRDFTCHGPVSK	KKESLNSTPVNSDTF	VNTNQQTTLPTGGKS	GAYTAPSSAGLTREQ
ENTLLDGSPAPRLKI	QTQPSSDSTKVSPYR	VNTKLTESPGLINSS	ESMERPRSHGTGDNW
TVKEVHASGEVRIS_	SSDSTKVSPYRDVNN	VNTFLQPSPNRKASP	ERPGSSASRGGSYSE
KIVADAKTPPPVSRS	SGDKTHVSTRVMGTY	VNTDIRGTPGYVDPE	DWGKGKKSLPSFDQG
SKSSLLHSRPKSTVG	SSKYDPNSPSSSSGK	VNSVSAGSLEKSGDG	DREDSDGSWGGGGGG
NNPCRVKTIPRPIPE	SSSGKNPSFHRDRDD	VNSVDGLSKRMDLLS	DESRSVESMERPRSH
SSAIVSTSFLRRQQT	EQAHGANSGIHIALR	VNSSSSPTDGDDDVA	AQSNRSESSALNNVE
ATEAAAGSEEIAVVP	KGDYKPPSSEKRKHG	VNSSSPSSPTKKGDN	AGKAKSSTFGSGFRE
LGGHDKDSDSD____	SAVSQIGSSGDTKVG	VNSSPVESVHVDVAK	ADTEVSETPTAVKTS
GHDKDSDSD______	KQGVTPATPEPAVKE	VNSSPPFTEYVSTRW	WNKKGSSSGGSWSYK
KGSTKTNSPPPSALP	_MNKGGGSGGGSGGG	VNSQDLTSDQEPESI	RSSQQEESKEHNDLC
VGWEDQGSRPKWRPN	GQDKAVSSPWSGRRS	VNSDGDQSDINSKAQ	KLDTTEESPDERENT
LSGLQIHSGDMLR__	KAVSSPWSGRRSSAK	VNRSNSSSIQGSPGG	KKSLDVQSANNDEQN
GVIESCKSP______	NNTTQGSSPSPKPSK	VNRSDPFSEGNEQVM	KGSSSGGSWSYKALR
GRLASLGSDIARTTL	TTQGSSPSPKPSKFS	VNRDGELSFDYITSE	IELTSSWTPEVSSFR
SIIHLDFSPTSMSGS	PGAQKFTTPPKKGEG	VNQRVRRSPSMSVLL	HNDLCQLSAETKKTP
RNSGPDVSSERELSL	ESAGKMRTPPPTVGS	VNPPAAATNNVAVET	ALPEPDQSAKKPKLS
NSGPDVSSERELSLK	LEEMKGSSPRSSSPS	VNPLLHGSNPDEKLQ	ILRQRGDSPTSKNES
YYNKDVNTPQKPLQQ	LVDKVVGSSSPTNIH	VNPDNKHSEENQSPH	MSGSLGLTPASLKAS
FQSNDTASKRAAHFP	VDKVVGSSSPTNIHS	VNNRYLQSGSEDDDD	AMFLAHVTPFYPKQL
KSIKSLKSLVKRKTN	DKVVGSSSPTNIHSK	VNNPLLGSLPKAEGF	YDKDPFFSDRLQIPA
AASNSRLSPLPPEPA	SSPTNIHSKSWRC__	VNNDGGLSDDTMESR	STQASWISQDQLERL
IPLDRPGSGAQDLKK	IGKVHCRSMEQVREE	VNMLDVQSGESEKYQ	PSFSTQASWISQDQL
NKSTLPLTSYYKRPD	GSSPRSSSPSTPSSG	VNLSRHDSSVATAFA	LDPVGVLTLKFDDGE
PVLRKAETFRDVTNY	SSSPSTPSSGTQPSS	VNLQPNPSVDDTPGE	KGKFWGRSIQLDPVG
LTCHYRKTSMSGLNA	QPSSMDLSSPRSIGK	VNLPPSDSVDNRLPE	DLFPRVASGDILPSE
EEAGSLATPTSARHI	PSSMDLSSPRSIGKV	VNKRVHFSPLRRTDT	DGEIYQWSKVTTSIY
TVTTSEISREEEEPI	PRSSSPSTPSSGTQP	VNKIVEASSGNGSPQ	RDKERATTERDWSEN
ALEMGKNSNQAGTKH	QDDRFGSTPSDTAGS	VNKGSERSLESVLQS	KQQRDRDSDEFDRGQ
IRGVDDVSQEFDDLV	SQPTVAASGKKKPRV	VNIGANPSAEEGGED	ERDWSENSGDRRHKS
ETKHGRHSGSNTPFS	LQDRTRDSDEEDRDY	VNHISRPSVSGQTSQ	EPRMGIVSGGTVEGK
GRHSGSNTPFSSRPT	PALKQSCSSEALSGI	VNHDQLPGIAELKKK	DVYPQASSFGAKGLN
PPIRTSKSLRDFSFK	PALKQSYSSEALSST	VNGSNGDSDGPLAME	ATTERDWSENSGDRR
SKSLRDFSFKK____	SGRAYAFSSMSSHSA	VNGKANLSPAGDKAN	VEMVRQRSIRPTTVG
ENYPSSPSPRYSGHG	GRAYAFSSMSSHSAQ	VNGKAASSTNQDYDL	ALLEKISTLEKELYG
SVENYPSSPSPRYSG	YAFSSMSSHSAQRAT	VNGDTSNSGYRSAMS	TVAVLPQTPGQRHYN
PAPAKDRSAELMFKR	FSSMSSHSAQRATAR	VNFSPMSSPRVGQRG	SILQKCTSIIFSPSK
KRMEALTSDNESASN	NPNNLRESKSHLNLN	VNFERKGSGLSGDQY	PEQRLSSSVAVGMET
AESSDQSSQKVSIND	NNLRESKSHLNLNEC	VNEKEIASEGVNDQV	PEEDEEYTDSRVQET
RASINNVSLTKITGR	FLVSQAMSEARVLAD	VNEKEIASEGSCEVK	PALNPTSSVKHASLE
QGNEDEVSTVRVVGT	GDSTQGFSPVQAYQT	VNEHPRKSVTFVTKV	EDEEYTDSRVQETSE
FIPRRGTSEVESSGQ	PVQAYQTSPMARMVT	VNEGDDKSGETEVVE	DSRVQETSEGSQLSE
EDEKSGDSGGENLMD	SQLLVLESPTKPSPG	VNEDEHPSKRRVSFR	FNEGDRNSPAVLKLG
KDGEDEKSGDSGGEN	LESPTKPSPGRGEQS	VNDQYGRSPASLPDA	TDDIFGESPADSQKM
SPRFPISTPTAGAQR	VDPNRPDSSSSRPGS	VNDMDLGSRSNSTLN	STGLGEGSPKDKISD
VVTVQPSSPRFPIST	PKTLDPSSPSPSDAS	VNAVPFASDEDEKEK	RKHRRSFSPSDEVFK
SPRSDRKSPTVVTVQ	TLDPSSPSPSDASRS	VMVSVPTSPESDYAR	LSSAVGESPAQLVIS
KDEYHDASDKQ____	LNLNECLTLPKTLDP	VMRVSAVSAGHRDDY	GTNEVTPYLVSRFYR
_MTSPGKSPRSDRKS	SPVQAYQTSPMARMV	VMPGHRESNLQKELN	PVSQDLDSVMKSFED
_____MTSPGKSPRS	AQRAAQVSALRNYIA	VMLRRVGSVPSMDHR	FDEAVLDSPEVKRLR
NVVKKRVSFAEPVEE	DHMGALESPKVITLQ	VMLKSAASMLSQLEN	DSDPEPVSQDLDSVM
EADITTLSSRMNNED	RDDSVICSPSTNLET	VMKKLDESESTWPAR	_MARTKQSARKSHGG
LELAQAYSPFSDPKS	DRITSAASDEDVSSR	VMKESVESADNKDAE	SQTFSCASLRKGIFI
DQRARPSSSHAIRNL	SIRKGDTSPDIEQRK	VMISHQDSFSEDSRT	TKPQPPSSPRNGSCV
LPSAPGVTPKVIPDR	AKKRKKASDDVTDPR	VMINHQDSFSLDSRN	PPLFFTGSPPSRVSN
RENATQKSFNNSKSG	IYSSKKNSAINNFNK	VMDSFGLTKKFHNAV	WRGGRAASFNIIPSS
QEKTRHPSPETWRKP	FRGKLKESEALVDAS	VMDPGEASEERSSRR	VRLEKAATYDEIKKA
PVPQKLDSPNGTGIR	TLPVGETSLEKEYPQ	VMDAPFRTPPARQTT	TVHSITATQKTVDGP
QKDGRNVSDIARSET	KLVNESLSGATVRDE	VMAQFKNSFVAATPS	SFNIIPSSTGAAKAV
SAPRRVVSDDVFRFA	GKMVLYASPIVETRD	VMAEDGSSLQLEKGE	QKTVDGPSMKDWRGG
KSFNNSKSGLSTDEI	RLPVDETSLDKGTDF	VLYHIPQTPSQSQQT	NGKLTGMSFRVPTVD
SGIGSSNSFNKSRNN	YEHGIYSSKKNSAIN	VLYDVSPGLKSEFAQ	MTTVHSITATQKTVD
TRVYKTNSPVISQGV	SLENLSASPEFSLNR	VLYATPLSMKEETKN	LDIVSNASCTTNCLA
DGIEVARSPLLSEER	RVQYFEGSEASPKTG	VLVTRANSMANEITE	IVSNASCTTNCLAPL
VRLSWGRSPSNKQSG	YFEGSEASPKTGDGG	VLVSNTGSYEKSEKS	ASFNIIPSSTGAAKA
SLDPSSGSIGNEPKA	NSIRKGDTSPDIEQR	VLVSDLPSEDQDISK	TPPQYNKSPNTPPTS
ALQCAMLSPVFRVRD	SFAFSVQSPIVHTDK	VLVPRFSSSVTLATG	TPGNGDDSHGQPFGG
SDKGPINTPSNELLF	STGEPGSSMHGVTGR	VLVNPNPSFSKLPEV	QYNKSPNTPPTSAKV
YEDGDDESENAYIEK	MASEARESPANNPGL	VLVNGFCSSPADLAI	PTSAKVDSFMQFTDK
KYIGKSNSPPAKPEH	KAADLTISPVHRAAT	VLVKRAASAEDNFER	KGFDRSPTMCTDKWR
AKPEHNGSYGSRKSD	EDLLEPVSDSANPRS	VLVEEDWSELRKPSV	SLSKLSTSMKNNLSN
PLLESTKSEADFRME	ESSLRIHSQMVDMNR	VLTSPMGSPPHSHSS	PNRERNVSGELDVFE
RKLTMSQSERYLGSS	QPQLQPQSQPRAQPL	VLSYLPASKNGKFRL	GLKKKSKSAPEVETP
RKSGGGGSVFEGVGR	AHQPARRTQPQLQPQ	VLSVQASSPKEEICS	QANQKHRSFGFVTFL
QQRRSRKSGGGGSVF	VEVRDEPSPQPPETP	VLSVMSRSFTGGLEQ	VGLERTTSLPAEMEE
VFEGVGRTLKGRELR	PVDDRDESSPQPPET	VLSTNTASTRQGEAR	VAGCSSNSGSQGTER
SKIYRVNSVESIHES	VDDRDESSPQPPETP	VLSNFLHSFVESSRG	QSFRVGNSDDQTVSF
SVESIHESDEEEEED	VEVPDERSLPVGENV	VLSLSPSFRKLSVEH	NSDDQTVSFENERWV
YRVNSVESIHESDEE	PSPQPPETPASKSEG	VLSEQARSE______	ENEKRVRSEDSVDRK
GPVKGGGSVIAFVKD	SSPQPPETPVEVRDE	VLSELNSSGKSMAVT	TARDYLASIYEEHEK
RGKPYEGSITKMPFV	KREDNNRSSFSQRMV	VLSEILGSDVDVSSS	PRERPRPSPTSDVSS
EITSGGFSPNLKKNI	REDNNRSSFSQRMVV	VLRGSTDSILDDLER	QPALDQPTNALQKVE
RRVGFFSSGPPARSH	GDGEKEFSSTTTLSR	VLQNDDSTPAHPGKS	GGLQSQTTEELEKYA
AIRQEVGSPREFSFP	DGEKEFSSTTTLSRQ	VLPTPMFSPSREVLG	GAKGRSSSQPALDQP
HTVDSKLSRSSSKKN	QRMVVDKSLSIKMTE	VLPTEGQSLKGDEVA	_MFGFFKSPGNNKLP
STNVRIGSTIFGARE	SGETAIESPTIDVSS	VLPSSARSISRDQVK	LASGVVISGSKESTK
EPSSSSVSEDETKTP	KHLLEPDTVQWAGRI	VLPSPTFSAARKKQK	VSARKSVSFKEDKKK
SGYCIEDSDEECVTV	IWMQDVPSLRQLMAL	VLPRKILSFCNEIEK	SSVKKTFSMNLMGDH
IRSSPLHSGALVSKF	LFNENPNSRSS____	VLPPELDTPKASANA	RSLSRRFSGQLSFID
YLKGIRSSPLHSGAL	TIVSRLSSVSEQTRA	VLPKESNSVHQVSSF	RRFSGQLSFIDSETK
KRQSRINTPAVSHAS	AESQQPESPMSSKHH	VLPHSPPTPRIFRSK	PPPPPLLSPSPLRLP
TPAVSHASRGSSRSP	PKASSSKSEFEELEA	VLPAANVSPPYALAS	HKPPTLKSPMRKSSS
VSHASRGSSRSPPSK	PHLIPGVSMPTAPPL	VLNSSGLTKFHNAVG	YGKFDEKSSTGQYLD
SHASRGSSRSPPSK_	EELEAKPTMAVMDGP	VLNSDTESQKREKEV	VKKLSSSTPEEPDHN
SGRDKIETPDQFKQA	RDAKPTPSQNAASLG	VLNARPGSATSSGLL	KGKVAGASADILDAA
RDLTAVGSPENAPAK	VRNSRAASVSSQSWT	VLMKTADSDGESGEI	KFDEKSSTGQYLDKA
APAKGRASVYSEVQS	SRAASVSSQSWTGEY	VLMGLPHSGSVSPLS	GKFDEKSSTGQYLDK
PDQDAPSSAPKLKIG	AASVSSQSWTGEYQR	VLLYRPNSMNRLTFS	GGPPPPTSQAEPASQ
QSSRINNTLPLPSVL	QSLDGGQSPSPMERE	VLLVRSRSDSDIEAS	AKKDDEESGGGLGGY
DPLVKILTLTIRSPD	LDGGQSPSPMERETP	VLLSPNGYVFASPKP	RATGRSWTPTGLTRK
TVEVEQVTPVAVENV	HPLPPALSSPETSPE	VLLSHTASSRRDFVI	QNGASSKSVEVSEVR
_____MATVEVEQVT	PLPPALSSPETSPER	VLLQKPDSAKAFDSF	PCKVVEVSTSKTGKH
VTQQPEESVPAVTEQ	ALSSPETSPERHIED	VLLNFFGSKTHRPVG	KVVEVSTSKTGKHGH
DQEAGVTSNVFNKWT	RDCGAEATPSGKPTF	VLLMEIVSGRSNKNT	______MSDEEHHFE
YVFDEHGTTSEASDR	LNANRPATPTRGRPQ	VLLHRPPSLTFMDEI	RLGEGTNSSSGDVDP
KANRGDLTPEELKER	PALSSPETSPERHIE	VLLFETCTPKEPPKK	GRFSQLLSLDTEEPR
NKIQKLISAGIVQMK	TPFGEPPTPRAAHVA	VLLESGASPPPDLFM	VKAYWRGTPVAVKRI
QEIQKNPSSLNLYLK	KKVGLPGSVDIVRTD	VLLDGSGTPVVTLRE	SHDVYKMTGETGSYR
IKEVDVGSDGKIRYE	DFDLEMASTKADKMD	VLLASNMSNQELMDK	LKEKGGLTPTTAVNF
_MGKDGLSDDQVSSM	NKEIKRLSGTPVYRS	VLKVGMDSMRMRVCE	AAGTSVPSPSYDKQK
GDGKIAPSELGILMR	MNDLMTKSFMSYVDL	VLKTHDITFANHDLP	_MEVRSESNITQARS
IASENLSSPFDFNRF	LMTKSFMSYVDLKKA	VLKPVSHSPKGSKVE	VEMTRLASDIATSAA
NNPSFISSPNLIIKS	AGGEEFLTRAIQEHG	VLKESGYTSDSFLTL	STPAGAKSMKVRSQE
_MAPSSSSSPSKSPV	GKGKVLETVVEIQDR	VLKDDVTSPGGTTIA	PRHKRSNSSHDVEEG
FQSLTRRSPKPSSAT	MASAQAASEDSKKSP	VLISRINSPNLNMKE	LTLYRAFSGLVSTPR
KSLISICSPLGG___	AQAASEDSKKSPRKF	VLINEDESEYDTEMS	KINNTKETPRSTIKG
SQGQAAQSMRSRRTP	ASEDSKKSPRKFSVK	VLIESSESEDEILIK	GGLNRKLTLYRAFSG
GSDDGYSSDSVLRHA	FAKDQVKSPETSTQV	VLIAPNGSVYSLGVP	AKSMKVRSQEHMEAI
TWAKPRGSDDGYSSD	VDIPDDCSSDENIDY	VLHSQPKSTVGTPAY	AFSGLVSTPRHKRSN
______MSYSDSDSS	DIPDDCSSDENIDYN	VLGSGGGSSTSGLPQ	WRTNTSFSPPSSRWD
____MSYSDSDSSSH	QRVPFSESPVVPKPS	VLGSALDSINHSRPR	NRIRKSLSLRGNSSK
PISTITPSPTSSSSS	SPVVPKPSPSTQTEP	VLGEEGKTDIDSPDT	TSMNRTPSYVPRFPV
DSVKKLKSPKPSQTQ	PNDVILLSDDEYDIP	VLFVKRLSPASVQVP	SSKNSSETPSLRSES
AHTATQQTPPPPPPP	PSCSQNNSPDRFIRQ	VLFPQSPSMLRRLLQ	PKQSSKNSSETPSLR
GSERINKSGSEGHTL	LEKTSKLSHVNLLLK	VLFPKSPSPVNKARV	KSLEIFGSPLIEKRI
_MSTTSGTGGVSYRN	KKGVTFGSFKVSKDI	VLEKETVSTSEGTFA	KNSSETPSLRSESSW
KGCGFFGSPSNMNLC	HELKKQASFFIKEKI	VLEGAGRTLKGRDLR	KKIKTQLSFSGDLSS
_____MGSEQNDSTS	ITGFGNSSFVIHSET	VLEEKGESVAPGTLL	GDMDSDHSPRLVSPL
VLGSGSSSSSTRGGD	DMTRRANSYHSYSQS	VLDTVKSS_______	FPWEYSSSAKKEEHG
RDLLETGSASDCFDR	SYHSYSQSPPYDYQY	VLDTPLSSARNSFEP	AMLEQRKSLEIFGSP
KFLPVMDSFGLTKKF	PFRSDIQSPNFQQEA	VLDTLGSSMTDLSSG	YLMSRIFSSSRLSES
VMDSFGLTKKFHNAV	QQEAEFRSPQFQHSN	VLDSGGLSPELSILR	SLADGIPSPQFSESE
TGRKPVESPSENQVL	QPSIAPRSPPVNLQQ	VLDRGEDSNQEGMYD	SGEEKFSSPIQVTPL
RDINGNRSDEPITST	KSTNVITSPGDFQLE	VLDPEPDSDDGDEEI	MLFLDGISTPRKSEN
STLSKQKSLLPSIIR	TSSGSVRSVDSNFMS	VLDNDIGSVGPVRRI	LFLDGISTPRKSENE
SLPRSGRSFGGFESG	GSVRSVDSNFMSIKS	VLDLGPLSDFEKEGL	FSSPIQVTPLFRSLA
VVRILGSSPVKAMTQ	SVDSNFMSIKSYTSG	VLDLGKGSKQWGRDW	CVNQQIRSPFSVLAR
ARTDFNTSPASKQKQ	SNFMSIKSYTSGGLG	VLDGLVSSPSRRQQC	TEGEILSSPNLKAFT
VSREQDYSFSVGQLE	MSIKSYTSGGLGEAV	VLDGIVSSPLRRPHA	KMSEVLVTLEQLESV
RLLPSPDSSSQLERR	EDSAPRASDYSVSSA	VLDEELDSLDDDDEE	AKLRPKMSEVLVTLE
PFWGKTKSKIFDAVR	APRASDYSVSSAGDP	VLDADDESDNAKHES	TLLLGKKSPKSNSDN
ESIIRWASCTHIPTA	RASDYSVSSAGDPFR	VLAYFENTKKTLEIF	SENGNVGSDNTKQSE
LAEGPLMSPPRSYME	ASDYSVSSAGDPFRS	VLAVGPLSPEQINSC	RSGSKEGSPLEIKDE
RRIAGVATAPPCGAS	GLHAKASSFVYSPGR	VLARRHGSVKPNSSA	QDDGLTLSGRKIPSY
GRVMREPSMLVREAA	KASSFVYSPGRFSDH	VLAPPPPSSPPLFSR	PRIEIPKSQSKKRNY
ALGSRRNSGVQDLSL	HMFEDQFSNEDSAPR	VLAIFPTSPNTERSP	NGALRRHSLPSPANG
NSGVQDLSLGHLDTE	DQFSNEDSAPRASDY	VLAESESSAFEDQCG	KLSTTTMSPRAQKLL
IKLCPRRSGDATAVY	DDGIGNGSRGGLERS	VLAAKARTPRTPSGE	KDEKPSPSLKRSSLS
KQKKFLVSASKREEP	NQLGRENSHNMDYNA	VKYERVMSESEMVSG	GSMNGDKSFTSSKDI
VPNIGKPSVVNHEGR	SRGGLERSPLVGSPS	VKVERPPSFVEETLV	GDKSFTSSKDITHKS
LRLKPNLTLKMRNER	ERSPLVGSPSASEHS	VKVEIDESVEPVKED	ELKTAETSDKAEALK
KAQKLNPSLNSADSE	SPLVGSPSASEHSTS	VKVALSSSSSGVKRR	EIKDEKPSPSLKRSS
SFPVKRKSDLFCQDQ	LVGSPSASEHSTSVG	VKTTSPVSESLEHSS	CADVKVSSENGNVGS
ISKHSFDTPVYRFNI	SPSASEHSTSVGTRG	VKTNSWASPLSIRGG	RFGDSSSSPSPAEGL
NAINRKQSGSLAVRD	IRAATLLSLGSHQRM	VKSTMAKSPVEVNLI	YRYMHNNSESEDFME
QEQISKHSFDTPVYR	ATLLSLGSHQRMDSR	VKSSVVATP______	NLNNVDLSGNNDMTK
KSEKKVRSILERLCD	LKHNTFLSSKSTAGT	VKSSADESSDESNGS	KRFRTKFTPEQKEKM
RGFSLATSIHRPILT	HDHRKYTSDDISTGC	VKSLSASSFLIDTKQ	GVTTASRSLPNLPYN
SPLSPQLSSLGTPRI	KLSEGEGSSHSSMAN	VKSKSGATHETAGEE	NFPTKVSSPLLLKLK
HASASPLSPQLSSLG	RMDSRRDSSEVVAQR	VKSDVALTPPSPLSI	LQCSNTASPTSIRKS
PQLSSLGTPRIGPSI	LSRLKHNTFLSSKST	VKRPRALSESTNLHP	KSKELDLSIGRKSTA
PLSPQLSSLGTPRIG	SINHRDPSEVEDKPQ	VKRLSRKSGQGLEEL	KNWSRSSSKFLRGTS
PSTQHTNSRGFSLAT	RSILQRGSESGHLAV	VKRLSPASVQVPVSS	GTTSSWKSPLTSSRF
PLFSRISSAAEHDRS	ILQRGSESGHLAVDA	VKQRSVLSEDTIEKL	GGCRSCCSPSFSDTL
CHRSEIYTPETLSLI	HLAVDARSNLDLHSH	VKQKTLVSGGVRGTL	ETEWLQKTPGSQGRL
LAPPPPSSPPLFSRI	RSNLDLHSHSINHRD	VKQADLSKDSDIKEE	HTKASKMSPPPRKED
CPSSSLPSPKGQQPR	NLDLHSHSINHRDPS	VKPTKGLSEEELKPI	AGLIKALSTDVQKFY
ALNIVPTSTGAAKAV	GAKALRKSWEGNLDI	VKPSTLHSPVLKNYL	SKKRPRGSFSLTPHS
GTMTTTHSYTGDQRL	TSVAGSESPPLNWVK	VKPLEEDTSEVEQQK	REHFASLSKKRPRGS
CWHGRKDSPLDVVVI	PKLLEKGSPRMGLSE	VKPESPHSVEEAPKS	PRGSFSLTPHSKPKE
FSGLRNSSALPFAKR	KLLSLMSSPDNEENR	VKPEESETDEDDLDL	NSQPEPNSLIAFRNF
TGGVKQASHLLKYDS	IGNRLSVSISRDDSS	VKPAASVSGGVETVK	GAMRVGNSQPEPNSL
MRTFDELSDTEVYED	KTSSGSKSIPSSPTS	VKNIVHPSFRDRENT	TIFSRRDSYITHRAF
DTEVYEDSD______	GSKSIPSSPTSCYSL	VKLSHLASNIDSGSS	SQMAKQYSPATVEKS
AESSGRQSPATYTRM	KPVIILESPGNNSSS	VKLPSQLSASASPEA	GTNVPKKSAKKSSKR
MEYLGVGSRASSLVS	HVDRVESSSPVPILR	VKLPRGRSPAQSVSG	LKEKLRKSAADLTTV
RPHSRAGSIDESRSV	VDRVESSSPVPILRG	VKLLGRETDEEEEDE	IWDGHTGSIGRTANQ
GSIDESRSVESMERP	GGLVSAGSGNRPPSS	VKLHPIVSPISEFEH	RKPKDENSNNNNNNN
RAGSIDESRSVESME	MKEATCKSLEKLEQE	VKLEPGQSWTATQLL	HNEEAPASPPRVVVV
DESRSVESMERPRSH	DLDDDIKSAKEKCEN	VKKSNGDTLEYQKLV	HGFFLCKSTVAESIG
WAAGKAKSSTFGSGF	KALLTQISASRGIEF	VKKPPVDSPATTNAA	GFFLCKSTVAESIGR
RAVERPGSSASRGGS	NWMKKDTSRVSEDLK	VKKLNLLSFGEEAEE	CKSTVAESIGRLPFD
ERPGSSASRGGSYSE	KKDTSRVSEDLKALL	VKKDVSGSSDFHSKS	RRIDVISSPQINHTR
EFTKGAYTAPSSAGL	SRGIEFLSPRDVSPK	VKKDHGDTLEYNNFC	TYTSVCGSEPDSPLY
EAKKGQTSRPSSAQS	YTELKIHSDTESEAV	VKISRVCSELNVDGL	TNNDIMTTPRSYSSH
ADTEVSETPTAVKTS	KIHSDTESEAVFSDT	VKIELGLSSDEDEK_	SIYGSKPSPRRSNSV
RLGGGFSSYGGGRSS	TESEAVFSDTEPKQE	VKHITYGSPASSSSS	PPTPRRNSAGATNND
ESMERPRSHGTGDNW	ETSLRISSLSEMAPR	VKHDGDSSLGDGDDA	KEVRRLSTAPLNFVA
DWGKGKKSLPSFDQG	SAPKKSVSFNHLPDV	VKGYNSGSFDDSAGD	__MLEIESPTSLCFR
RNFDRSSSAREGW__	RMLERNESNLSLEGV	VKGKPGQSPGPVSEE	SSKSSPRSGNELTLS
AGKAKSSTFGSGFRE	EKVTEMDSPSEGMSN	VKGGSTMSVLSRHGS	RKDEASVTPSTSKDQ
FDDDQRGSNSRVSDF	RFQDSSLTPDFKENP	VKGDRPGSPSEESVT	LTVAAETSYRKDEAS
RYGGGGGSFGGGGGG	TGFDPIRSHKDADDG	VKFVYDKSPEEVTGE	GGFSSKSSPRSGNEL
KLDTTEESPDERENT	ILKDRLYSQSETLAP	VKFVKGASINNLEAG	ASVTPSTSKDQKKKS
NQQAEEVSDGFGDEV	KDRLYSQSETLAPPQ	VKFNSVPSFTGLKST	RRKRAQISPVLVQSP
LEIVGEDSDENVYNA	QGAVFEDSILKDRLY	VKENIIASASSPMKK	ISPVLVQSPLWSKQI
NEEFQKETGGYESES	TLVPPSDSPELSPIN	VKENGAVSVETVDTT	TTDETTFSPSSRRSP
KKSLDVQSANNDEQN	PSDSPELSPINTPKQ	VKELKDDSEEASEIV	GTWLISGSDDESDKD
RSSQQEESKEHNDLC	GRAIKATTNLDAPMK	VKEGKIRTDDEEVDD	____MEESQELALTQ
RFSVGSGSPYAYGVL	LKTPKMATVDFVEDR	VKEERGDSEKEEEGE	RDFLPRGSGIVTRRP
NPERFANSSVDFRGQ	DFVEDRYTANDLKAT	VKEEIHLSPTTPLKG	TPSSQLRSLTASAST
ACDELYLSDESDEEF	PELSPINTPKQGAVF	VKEEGEMSDDGEVYE	SSQLRSLTASASTVL
ELYLSDESDEEFDHE	DQQLTEASPKISKNL	VKEDQLTSPVSDSVD	SLIKRTPSSQLRSLT
NIDDDDDSDAESDDD	SKNLKRFSPGMLIKQ	VKDLGSASPPVARPV	SLGGAETSPKITSNG
DDDSDAESDDDEESK	KVEQWLSSPSKKASK	VKDILILTDESEKSS	RSLTASASTVLKHAK
______MSGSLGLTP	PEVVGSNSDCDIIEG	VKDDNNNSNTVEGSD	PSLAISASYREGGSK
YDKDPFFSDRLQIPA	NEDAFLESGLSRKSP	VKAVLYGSGNAYAPS	PKITSNGSLIKRTPS
PSFSTQASWISQDQL	AFLESGLSRKSPREV	VKAPETLSVLDKDNK	NGPTRRQSLGGAETS
SKHASKPSFSTQASW	SLQRLRGSDVDISRE	VKAINEDSELEATEM	MEERGFMSPSLAISA
DQLERLSSEVVDDVN	TNVEKGKSISEEEKD	VKAGENASAEE____	KLQDDNKSLDRLTKS
KKQQQRNSLSSSSSS	LRDEVLGSIPRGTVP	VKAEEIGSDGVNEST	HAKGTSRSFDGGTRS
MRSASYRSREAEGNG	SRGPLGGSPSRATDA	VIVNSSSSPTDGDDD	DSKTRRLSVSKGNTA
DLFPRVASGDILPSE	KDCHLKKSCDDISDM	VIVESKGTETEEDDL	SVHSQAGSSSGPSSR
ACVVAFASPETLKQM	LDSSRGNSAASGQLL	VIVEEDGSPNIEVTP	LSDRMGSSPTRSSLI
ERDWSENSGDRRHKS	SRGNSAASGQLLTPT	VISTPHGSMKMDDTD	AYSNGGESANKRQRL
ATTERDWSENSGDRR	QEAVPRMSGVDLELS	VISPPSASIPIPALS	QEKVITGSGRPRGRP
KQQRDRDSDEFDRGQ	ISRQYDGSGRPYPRP	VISLLPSSPPKTGSS	PEPAAQATGERRGRG
ISGPDTRSDVYPQAS	SPETLGRSNMDVDDV	VISLASPSSPKVNSR	HYLKRYNSNYMVMNT
GSMKRVNSEDLWVLA	SENESLLSPEQKLRD	VISFTFSSPIKGLSS	TTLVKSFSQAEFLEA
VEMVRQRSIRPTTVG	KKAKRRSSLGETDTY	VISETDSSSSPVSTK	STVTTTPSFRHRTTL
SNFQEDHSHIGGPGF	LGETDTYSEGKMDDF	VISDDDDSPSGKRSK	QRQMSGLSFQDHRSS
PALNPTSSVKHASLE	NKSLMRYSPETPMMR	VISAVTSSDEVPVVK	NTIAKGSTPGVSAKI
SILQKCTSIIFSPSK	EGYRSYRTPPSVAVM	VIPTPNMSPTRNTIK	QSGLHRGSWSQRDAE
TSIIFSPSKRVEHGI	GEKYTYGSSSGPHAP	VIPTASPSISQTAKL	KVDGEDVSKDGEFPV
LRLRPSSSSIPEEDE	KYTYGSSSGPHAPVP	VIPRRFSSDSVETPA	KPLEEDTSEVEQQKE
KPEQRLSSSVAVGME	RRLDRSKSFGAMFAL	VIPPQHDSRNGVVLL	KLSNFIRTKAEPRIY
TVAVLPQTPGQRHYN	YNEHRPRTPPPDLPS	VIPGKTVSDVIRQYN	RGGSMRQTISRSVSK
DSRVQETSEGSQLSE	AHGGRRFSPSVDRYS	VIPEVHNSHEVENLD	GSMRQTISRSVSKAS
VQETSEGSQLSEFQS	GGRRFSPSVDRYSSS	VIPDYENSPRQGSDG	SEDLSNVSPDHFSRY
RLFGVNISPESSRND	RPLSRSRSLYSSVSR	VIMNKKKSIIEEFAG	RSSRSWNSFPSTSKI
GNLYRMGSGSSVVLD	RSRSLYSSVSRSQSR	VILSTISSLVSDSRA	QQVPGHQSGRKRSRI
ITPAKKSSVGNLYRM	RSLYSSVSRSQSRSK	VILSDDESETEYELG	LSSENGISGQNMRNN
TLLTSGLSNDGVSTT	RSRSRGPSCSYSSKS	VILLRVPTINQLTNR	RKRTYNWSVKAIRRK
GVVVRCSSPAMSSST	FCLEEISSQNQVKAS	VILLKRLSGDINEEV	FGKRRNKSHTLCVRC
EDDLELRSPTSVNGH	PSPTSSRSPKPVPLS	VILDEGGSSDSSSMI	PNDTPLLSPYSCSRR
LSSAVGESPAQLVIS	TTTTQNPSPTSSRSP	VIKTTLVSPFAVESI	QKGSFGGSGLKKSGK
RKHRRSFSPSDEVFK	NGGSIISSASKRWEG	VIIWGNHSSSQYPDV	KELRAKASQKGSFGG
STGLGEGSPKDKISD	NPFTSFLSRKNHMDT	VIISRSVSGSIPETK	AKASQKGSFGGSGLK
FDEAVLDSPEVKRLR	DKLLRKKSLGVSSSF	VIISAATTPNVEKVL	VVRSLSSSPQKTSLS
HKANRSSSNIGMAGY	KSLGVSSSFSKSANS	VIHNSIGSPVNSFIE	VVHGIQVSMERLHTN
PPLFFTGSPPSRVSN	TQLQRPLTPDKLLRK	VIGRRSNSELGAIGD	SAVVRSLSSSPQKTS
DQTRTVMTPPLFFTG	GNRDKLGSGDLGRTI	VIGEQDSSPCTADAV	RNTKSGYSPVWTAKT
GSLSEGVSFKSFFRK	TWRYILNSKPTTFGI	VIEVLSASPSKELEG	RGPRKSDTPLRNENQ
SSSSSSSSPRLFSTH	PTPTRTLSLGAAISS	VIESTKDSIDLSSEK	PHLDSRRSPTAPAKT
LEINKTGSLGGVDYK	SLGAAISSPGQTSSR	VIEMVSGSFSRSNHS	PDEIESSSETAALIA
ASFNIIPSSTGAAKA	MIPSLIPTPTRTLSL	VIEKGSDSPPSVSGE	NQRAVVDSDLSDEEV
AKAGIALSDKFVKLV	SKAEETKSVDSEETS	VIEEDDSSET_____	LHTNESVTPSGKKYR
TVHSITATQKTVDGP	EETKSVDSEETSEKD	VIEDVKPTGQSKAAA	LDSRRSPTAPAKTEN
NGKLTGMSFRVPTVD	SVDSEETSEKDATAH	VIDYKPTSVSL____	KKYRNTKSGYSPVWT
LDIVSNASCTTNCLA	SESKAEETKSVDSEE	VIDLEDDSIDAEILN	KGTGQRPSGQGFDQH
QKTVDGPSMKDWRGG	QDEYKEESENEDPAD	VICDEETSSMWEMVK	GQGFDQHSAVVRSLS
AVGKVLPSLNGKLTG	RKNKREDSLLKKRRE	VIAKPNGSSGDFLSS	GALGASYSPPPYAAH
DTSISFGSVEANGRP	______MSLRPSTRA	VIAEKQLSGDIEGDE	AVVDSDLSDEEVGTV
QYNKSPNTPPTSAKV	PTKITFKTPTTLSRT	VIADGGISNSGHIVK	VQQQNIYSPLQKTSK
TPPQYNKSPNTPPTS	PLESVMVSPFERHDK	VHYSDGETVKDLGLE	TNDETELSVKGLGKQ
KLSEDVRSDSEGEDE	EEDKLDDSEDEEDIL	VHVAPKIAAEETDEE	STTLASKSLSYKEVA
SEDVRSDSEGEDEHE	RRSLGVSSPAKQRKK	VHTFTSPSSRVYGPI	GPSLSKSSPRRALKN
LSAVRNDSPLLLKRN	KQFQQFASQTIASRF	VHSIRNDSGNENIES	ESVENLTSESEGDLG
KALVSHKSANVQLPL	FQQFASQTIASRFQS	VHSHQTISSPEPIRL	ESLMKAFTDRNKFGN
SSSTPCLSPTGNDLQ	KGKLETESLLQSKGV	VHQIHNTSP______	EDDLGQKSIDGLFTE
PNRERNVSGELDVFE	ETESLLQSKGVNWTS	VHPDPRVRPKMRQVV	DLLDYISSDPDTKGN
RAEADALSHGDA___	SRLPVASSGNGSTRS	VHPDIGISSKAMGIM	DDAHRVASQIDIVTW
GRFGVDKTPRKLKRS	VASSGNGSTRSTSP_	VHMMREESPSPPLDK	AFAKAYESLMKAFTD
VAGCSSNSGSQGTER	NHKVKSESNEDIESR	VHLVDTSSLPLGRAL	VVRDKKESMEVDTSE
GCSSNSGSQGTERPS	HSKHTFLSDDERGFA	VHLDSYRSSMDHDRL	SQKVKATTPTPDKEP
RSSSVLDTVPFNDST	LPFGRVLSSTENFIH	VHKKGVTSPVGSVSL	QGAAASVSC______
PRERPRPSPTSDVSS	PFGRVLSSTENFIHG	VHKASEDSDSYDDYV	KVKATTPTPDKEPLL
PPPPPLLSPSPLRLP	NGLSSSRSGSGKEGY	VHIARSRSVPLNDKE	IELPAPASWKKLFYP
PPPLLSPSPLRLPPR	LSSSRSGSGKEGYLC	VHHQRQLSDNPLDMS	FEWTTGETPRRSSRI
HKPPTLKSPMRKSSS	LSLPIIQTPVVSKEI	VHGRFPASPPISLSP	ELEKKAGSGEGAEEP
RRFSGQLSFIDSETK	ELLEESPSPNKSSTW	VHGPIGTSQKSGIFS	AAVAEEKSNDMKAED
KSSSVKKTFSMNLMG	LWSEVIKSEEEDGDI	VHEGRSVSFLQLMDI	SPAVDPPSPRISSCG
RSLSRRFSGQLSFID	MLILVAFSRR_____	VHEGEHDSHGSIRSW	SFRRQGSSGIVFDDR
PSSSRSKSRSEELLP	VDQKPKLSPASNGAT	VHACVGGTSVREDQR	ISFRRQGSSGIVFDD
SSVKKTFSMNLMGDH	ATVKETESSDTTTTP	VGVSSFRSEKDQSTP	HRTTGRVSPAVDPPS
QPPLRTRSEPRAPPP	TVKETESSDTTTTPT	VGVNSDGTPKKRGRG	GLQRSTISFRRQGSS
YGKFDEKSSTGQYLD	CFALYDSSPPSFRRV	VGVIKKASEAEHEDP	SGQDEEFSVRAGQIV
SDQVKKLSSSTPEEP	NGATVKETESSDTTT	VGVGSGSSGVNDYM_	QKGEKVKSMAHDASE
KGKVAGASADILDAA	ESSDTTTTPTTTTTK	VGVARINSQSMNDPT	ENDCNNSSQASGFLQ
DLETVPESDDEEEDG	KAVPAPDSNAESLTS	VGTSSSVSPPQDKGR	CNNSSQASGFLQQKG
EEEDGNISGEKRSEV	QLSRFSNSVAARDGS	VGTSHDATSPRPSIQ	_____MASGQDEEFS
IDLNILGSDDEGENC	FRIEPLKSGTAKDGH	VGTQSYESDNENGKP	AAGDIADTPLREKKH
IGYGSSRSNGLADLN	YRIISKKSISSDQTT	VGTMETISNEGDVDR	RPIIRTKSLSIAPTG
QNGASSKSVEVSEVR	IISKKSISSDQTTAN	VGSVPKPSILVNRSE	DLIDDDNSDEEGGID
DHRVCSTSSQLPNGD	EAVPPIASKKAAQPA	VGSSSSYSPKELNKE	PLELSFRSNDSKRGV
LEDIVPSSHNCDVPH	LDRYEHGSPFRSLGQ	VGSSPVESPLFKALS	LSFRSNDSKRGVQEG
KVVEVSTSKTGKHGH	LKEAAFGSVETEKIE	VGSSNNISVQSSPSH	EYEEIPGTPRNPLEL
SINNNRGSSELGASQ	QSEKIETTPNLEPSS	VGSQGSRSPRSSYPL	PPKEVGNSPGSIRTV
TEHLSEASDGEEVGN	GLMFGLNSEDDIEET	VGSPAPVTPSKVVVE	HPEESNLSGHVKLVA
ATTTEHLSEASDGEE	LEKFTNPSPCNSPVL	VGSLLSSSVGHARFR	GEVEKAESSLSKAIQ
TSCRFEVTDPASEEV	TNPSPCNSPVLQRQR	VGSHVANSPPGNWPI	EVEKAESSLSKAIQS
GRFSQLLSLDTEEPR	LQRQRIQSFCNEKRV	VGSHSAESDVVGTVI	EKAESSLSKAIQSKQ
SPENTTGS_______	FELLENRSREVSNEQ	VGSHCSLSEMDDLDL	SNSMRRNSSVWKKDS
KPLANSLSSAHLQSM	AKRPRLSSPTGEAEE	VGSGKRTSVPSVFYE	REIFSRSSREEDDEE
LSSAHLQSMGTPRRS	ETAENPETPKVVAPT	VGSGGDQSPVARKKV	EHGGAPNTTRVVGTL
AAGTSVPSPSYDKQK	RALLANYSQTPRQGM	VGSESDATTDPKTGL	VIGIKYASPGEGKRD
SHDVYKMTGETGSYR	SRDGSSFSMTPKGTP	VGSDGPPSFRSLSGE	AVRKNSHSPSPQTIK
LTLYRAFSGLVSTPR	NLARLRDSQTPLLGG	VGRSRECSYAWSNLG	AKDIPNTSPTNVGTV
VEMTRLASDIATSAA	PNPMLTPSMTPGGAG	VGRSPVTSPVRASQR	TPEPLNVSPLKKGRL
RHKRSNSSHDVEEGV	MLPPPQISDHELEEI	VGRNWDTSGLEGTAL	RKDSPYASRRGGNRE
STPRHKRSNSSHDVE	LLANYSQTPRQGMTP	VGRMSICSPPKNALL	RFLKRKDSPYASRRG
AKSMKVRSQEHMEAI	APAGFYDTADEDRPA	VGRDYNGSSALSTAE	KWLATSLSRSGSDVK
EFTGNGGSKRRNLHD	DGSSFSMTPKGTPFR	VGQPARGGRDLLRLF	VDVKPVITEESNDKS
DADQDDGTDDDNDLG	ARLRDSQTPLLGGEN	VGQMGLSSPVLPRVA	TEESNDKSKIWKLTE
RKMKRSNSVAMENLA	PSDFTGVTPRKKEIQ	VGQANEGSDIEKQAV	PNGARAPSPVNNPLL
TRRGDPLSPRFVMIG	PRKKEIQTPNPMLTP	VGPVTRKSGSTATGT	KPVITEESNDKSKIW
KKEEHGFSVKYEEEE	QTPNPMLTPSMTPGG	VGPQEPQSPYVEAPK	AALKHPRTPPTNASL
AMLEQRKSLEIFGSP	PMLTPSMTPGGAGLT	VGPLTNISDDGPKTR	RLLLTNGTPCRIDSF
KSLEIFGSPLIEKRI	TPGGAGLTPRIGLTP	VGPETSNSGYGSGNR	ARRDRKNSPPLTSRS
DHSPRLVSPLPDPEV	FSMTPKGTPFRDELH	VGPALAPSINKRPGA	SVASLGGSVGDNYKQ
SPVKKNRSFQIPRIP	LTPRIGLTPSRDGSS	VGNSGFITPKPEFIE	SFIAVSLSPALKAHL
TETRRRISSSSVSHT	QGMTPMRTPQRTPAG	VGNRRTNSLALPRSS	PQMSQHLSPQVDQKN
PSLRSESSWNSQSLL	LPSRYLVSPPEIDRT	VGNNMYASSLGLQRQ	PQLLQGASPQMSQHL
TSMNRTPSYVPRFPV	HPLDCTASEESLERL	VGNLRPGTPVNYSSS	MRQQAANSSGIQQKQ
KKIKTQLSFSGDLSS	DCTASEESLERLSKV	VGNLGLNSAYGDALK	AMPLSVASLGGSVGD
VSGDSYTSMNRTPSY	AGQFLTFSNQKTSCV	VGNINNQSDEKVCKR	TQTSVTTSPFKRSRK
GDMDSDHSPRLVSPL	TRPPSESSPLKQNNS	VGMRRVLSESDVIRS	NRGSTSFSQNLGKNL
LRINKMLSCAGADRL	AALISHGSVDLNEDY	VGLVTEDSRGFDITR	SKKKSGQSTESVTTD
LANRQPGSAFLPAHY	ETDDERDSEPDIIDG	VGLVRVNSEYADLDV	DLEDGYGSEQALIKE
SGEEKFSSPIQVTPL	RSAKGLKSSSSSVDW	VGLVRVNSDYAELDV	______MSQAPNPEE
SPNLKAFTFNELKNA	AKGLKSSSSSVDWLT	VGLSDSVSLKQALRD	VRLLTVPSAKTLGEW
HSSVMQKSPVRYSHD	KGLKSSSSSVDWLTR	VGLRSPGSPDQLLKQ	TNQSVVISLSSSGRA
TSYSTDSSFGPLPTL	RIRDKVETDDERDSE	VGLRRIWSSPNFNSL	SLKLGKESDAEPDRM
SSAKVDNSNHSPHAN	NLFMALHS_______	VGLRAVGSHCSLSEM	SEGQVVPSDSLEDKL
DRPLLHMTPGASPLP	KGEPNVSYICSRYYR	VGLMITASHNKVSDN	SDAKKKNSEGASMDT
LHMTPGASPLPSYTQ	DQGTSGLSHRKDHRM	VGLLDEASLERKDRD	QSVVISLSSSGRART
PLPSYTQSPRVR___	______MSSHGVHLH	VGLGDKVSPTDIEEG	QEKELGDSSLGKVAA
QDDGLTLSGRKIPSY	SSSRPVVSPPRSKVS	VGLERTTSLPAEMEE	NEGLSESTDAETASG
EIKDEKPSPSLKRSS	GRSLKHESWSIKSFR	VGLEASSSFGSSGRR	NEADEKISEGQVVPS
KEKDTTDSVQIESEG	SLKHESWSIKSFRKM	VGKYRVNSSVSTILQ	MNPEEGYSFKTSSSK
GSMNGDKSFTSSKDI	HESWSIKSFRKMSFT	VGKSCSESLVQFPPT	MDTPIPQSSKSKKKD
QKKHMEASDSEVLQS	IKSFRKMSFTEDDII	VGGYGLTSPDSVASD	KNVEPSSSPEVRSSM
RNVRKASTLSKDPLR	TEKKEGRSLKHESWS	VGGLWVYTPNSEPDP	KKNSEGASMDTPIPQ
PRIEIPKSQSKKRNY	SSAMPILTEREGRSK	VGGGGLFSPREAEPF	ITANEGLSESTDAET
VDKLLASSPTALPLK	AILSSDASNGKNLTS	VGGEETKSGGEEAEV	GQVVPSDSLEDKLNL
AQKLLLASAKGSMNG	NAPRRTFSDNSYMRH	VGFDYGRTVDIPLDR	EPNAEPKSDGEEQEA
LLASAKGSMNGDKSF	GSSPSSSSPTSVVNR	VGESRKISGDGGFGS	EKELGDSSLGKVAAK
KLSTTTMSPRAQKLL	DRTQRSRSLPTETSV	VGEISQVSCSRQLDS	DTPIPQSSKSKKKDS
NGALRRHSLPSPANG	SWLNSFGSERERPGK	VGEDYVSSINELYTR	KKPTTPASPRTTLKQ
GDKSFTSSKDITHKS	EGDGRVGSDLEGIRK	VGEAGGTSRDLSRGE	SNDGLSVSAPVSPVS
HNSRKSRSGSKEGSP	VTVRSSTSSDFQETE	VGDVFPSTSLEEYAN	RRLDKSLSIARSRHD
RSGSKEGSPLEIKDE	CQAIKHVSPDLSCNP	VGDSRLLSDVDDLAS	LSVSAPVSPVSSPPD
TLLLGKKSPKSNSDN	SASPIRNSPGFAEIY	VGDRVLTSGDDYIKD	KSLSIARSRHDSARS
EEGDNIESSGKEKDT	WEFQRSKSGLDLEVK	VGDFSSLSSRETKRN	KKRRMEGSMYGDQSL
CADVKVSSENGNVGS	LDKEAGFSNEFQPNN	VGAVSPVTPLSSEGI	DSRRLDKSLSIARSR
RVPQTMRSAVIGLSP	HEDHHQVSDDAVLGA	VGAIKDTSAGLDSSV	APVSPVSSPPDSRRL
ELAATAMSPYHQHPP	DDAVLGASPVGKRRL	VGAGGDSSKEDRSPV	SNLAPVGSIDSLHSR
NLNNVDLSGNNDMTK	___MGGESNEGGEMG	VGAETEDSQIELLLK	GSIDSLHSRNGNNMH
YRYMHNNSESEDFME	EEETEEGSVNPKVKK	VGADEVPSSPPKATD	APVGSIDSLHSRNGN
GTTSSWKSPLTSSRF	LLYPRSKSYAVTTST	VFYFHGKSNEEFSLV	VVLVGGSTRIPKIQQ
QLDSQFPSSRVFGNN	VRAASVRSLGHKNEI	VFVDLEPTVIDEVRT	DVVLVGGSTRIPKIQ
SILCGSQSVYRRHRH	APFPRSRSSSSAAFS	VFSNALSSPIRRSLQ	GEDKENVSPEKVSTS
FCWNTQKSPRRTKIK	FPRSRSSSSAAFSSS	VFSFFSPSFSAATPS	VLDGLVSSPSRRQQC
TLRRKGSSILCGSQS	SSAAFSSSASSRRTT	VFPSKEFSGQALVSS	TLLSPPDSPRAEKPL
GEFQENQSGKRMEHC	TQYSSSASVSAPFPR	VFNKSNSSLQGSPGP	TVKTLKGSHFEIRVL
RMEHCPVSPSLLHNS	VLEPKKASTSTLEPI	VFNERVATALKSWHH	TNLSGVGSGRELTAP
GGCRSCCSPSFSDTL	AQIEESSSSKTTGKQ	VFMTPPATPKPPESP	_MKLTVKTLKGSHFE
KHRGGCRSCCSPSFS	RQRRNNASGTLPDNR	VFLSGGQSEEEATRN	VWLPNSDSPGLAMAR
QRSGLQCSNTASPTS	SETLDAGSASRPVYL	VFLQVDVIVTTTGGV	TRVNSLLSIPRFFSG
LQCSNTASPTSIRKS	GKQPVEGSGEEVVDD	VFLGTSDSGETVVRY	RRPRDLYSGGEISEI
NFPTKVSSPLLLKLK	SALRSAKSNSPIVTS	VFKSMGTSYTEEELN	EGLTRVNSLLSIPRF
HLHLSPSSPSMETVG	LRSAKSNSPIVTSVN	VFKSDVSSPSSATAE	AARAVVDTAVRAWRL
SKKRPRGSFSLTPHS	SNSPIVTSVNRWSVL	VFKNNSISFNSKSWS	QLEGTVMSTKHIALA
LIAFRNFSEEPKSPG	KRWARAPTSVDLLAE	VFKAMGTSYTETELN	PDIKPDDSMSRVTGM
GAMRVGNSQPEPNSL	HRFNHQQTWIPRNSS	VFIDKPPTGESSTMS	TLDKRTVSGGGIETE
DAEVIALSPKTIMAT	THGGCTISPSNYIAH	VFGSKGPTPRPSNYE	SCFAGRSSEQERLTG
DCLLGFHSFNFREQT	IKEKGNLSQLEGGGE	VFEQSGESGKSFDYS	RRDTRQNTPVKPSTY
EKLQKMMSVSTYEEK	RTGSLEKSFEGTPKI	VFDSDDDSDDEIRYL	PTRRVYRSERIPREQ
GAQGTDDSDGTTDPQ	KMHVNEPSEEDEDEE	VFCGESRSQGMYTME	PQMKVTESEEFDAMV
DTGAADESEAGDTQP	NRAAAASSYSDNSGT	VFATGYKSSVCNWLE	NLADEQFSDRDVAYI
LQAEQNNSNLAPPAA	SDNSGTESSPRASGG	VFASPIHTLASVPFC	NKLGHIHSAPEASLC
IWDGHTGSIGRTANQ	DNSGTESSPRASGGS	VFAQDEESLGEDGET	NHDPKNWSYFRNLAD
LKEKLRKSAADLTTV	KKANGPDSKGPGLVF	VFAHMEESLENLDPK	MLNRLSKSDDSLGSQ
RRIDVISSPQINHTR	APIIIELSRESSLSS	VEVVKPESPVLVIVE	LSKIKRNTLVSGGVR
SIYGSKPSPRRSNSV	SLLSRATSPQPDGPT	VEVVERESLMDKISE	KSCFAGRSSEQERLT
KEVRRLSTAPLNFVA	DGPTAGGSLKSMKDK	VEVTNVNSDGDQSDI	IPEKQTSSGVLIDIN
__MLEIESPTSLCFR	KSMKDKPSPQDKETP	VEVPLESSS______	ETEARNLSHVDTERS
TNNDIMTTPRSYSSH	DKETPEVSGLKTAGP	VEVKSRVSSPISNPQ	DRTPGFPSDMEDGGE
ASDVKALSVAEEKRD	ARGGQVGSVSMRQSL	VEVEDHNSSKKHDNT	DIPEKQTSSGVLIDI
LGLPIADTPPDDDSI	GGQVGSVSMRQSLSE	VEVDDAGSVINWASE	ANAGIGLSKSFMKLV
WGPPPSRSPNQHIRH	KGQDAEQSLLSRATS	VEVADSESPMTRVRR	____MANSASLLYDQ
SSKSSPRSGNELTLS	DAEQSLLSRATSPQP	VETYEATSAEVKALV	KKYRGMGSLEAMTKG
NNLDGGFSSKSSPRS	LRLPSVLSGLQGKSQ	VETVGFQSPYAVSRK	______MSGFEDGFS
VKCTKDGTWLISGSD	GGHSRRYSDPAQNGD	VETSKPSSPKSKAEE	LLSDFNSSESNLPPP
TTDETTFSPSSRRSP	AQNGDAASPGSGSNR	VETLAIPSPKVVKNK	IYQGQTISPITFQTK
KNEVVLDSGVFPGGP	GYQPYLISPEKGLRS	VETIEYDS_______	SFSLTTFSPSGKLVQ
______MSRDGGDVI	PSPQDKETPEVSGLK	VETDSPGTNSPKLSQ	YPSSQQSSAANSPPR
SGIFSSMSMPLTSGS	SGSNRRTTPNRLPPA	VESVDVQSVRDVSAE	TATPKIISTSVSPRG
TIVVDNSSAFRMVDG	RKHSREGSSADKEEG	VESTELPTNGSSENI	SYISPRLTPTATPKI
EGTSRGESPSSIKGE	KRIHGRYSDDDSADG	VESKGTETEEDDLIG	SVSPRGYSAAGSPKR
PSLAISASYREGGSK	KESDKKRSVETSPVG	VESIESTSPKPSLDQ	RTCDQPGSYPGKDGR
QLLSGRVSGRIGMTR	KKRSVETSPVGYQSD	VESGGSETPPVVEKT	RGYSAAGSPKRTSGA
PKITSNGSLIKRTPS	TSPVGYQSDKDRDRS	VESFGFSSQLRAATS	QQSSAANSPPRNRTL
NGPTRRQSLGGAETS	DSRWSEHSPGHRVGR	VESAHLKTDVMSMFE	PRLTPTATPKIISTS
HAKGTSRSFDGGTRS	PSFARTSSDLAVSGK	VERQLASSAPVNVPD	NRTLPARTPRMDGKE
QLRSLTASASTVLKH	RVGDNIPSFARTSSD	VERNSFTSPVKDRLL	KRTSGAVSPTKATLW
RRRSMRPSFDADNEF	GGGRRFKSAEAGSQA	VERFSLSTPMRAPPS	KIISTSVSPRGYSAA
KGMSRRRSMRPSFDA	HQQQRSYSSSNSEFR	VERDGVRSPVTSKCK	FSMTSYISPRLTPTA
SLIKRTPSSQLRSLT	TPTGSRASSTTPTAP	VEQSQSDSIVVKNLS	ATLWYPSSQQSSAAN
ESLLSPFSF______	HGERDVTSPSVSSAK	VEQSKPPSEDSHLDN	YRSPPRGSPRRIRGS
AYSNGGESANKRQRL	ERDVTSPSVSSAKSY	VEQRFYLSDEYEDKM	SSPPKPVSAAPKRDA
PVFQGGMTR______	DVTSPSVSSAKSYTS	VEQASLMSFNDRPRA	SRGRSPSSPPPRRYR
VSTDPPRSRGRPPKP	VTSPSVSSAKSYTSN	VEQAEVSSDDDDEAE	SRGRRSPSVSGSSSR
QEKVITGSGRPRGRP	GSRASSTTPTAPHLK	VEPTPPSTPSPSPFE	SNSSSSSSPPPPPPP
KHYKRWRSENHLVPE	PQGTSQSTPRRGSSD	VEPSRSASTSFTGAA	RRPGRSRSSSISPRK
IQPAKTESGILLPEK	IRPVQQWSSRDKSIL	VEPISPMSARVSMLA	PSRGRSPSSPPPRRY
GILLPEKSSKLNSGK	PLHDNGKSPDMATDA	VEPEESESDDVIIVR	PQRKTGLSPRRRSPL
HYLKRYNSNYMVMNT	TGERIHTSVNANQKP	VEPASPDSDEGISLL	PPSKGASSPSKKAVQ
RLKQMGATVRNSCVY	PAPVRISSLLTSRHL	VENTMALSEPINIER	PPRRRPASPSRGRSP
TTLVKSFSQAEFLEA	GPKVPFFTDDEESSS	VENLSSESSKPAINS	PPRQKVSSPPKPVSA
VYLHRSISTVTTTPS	DDEESSSTPKADALF	VENLGEWSPSSAAAN	PPPRRYRSPPRGSPR
QRQMSGLSFQDHRSS	KWREGHASGALFLSK	VENLEYNS_______	PIRRRGDTPPRRRPA
LVKSIAGSTAEILCG	LNTTTVPSIDKRRSL	VENKSQGSEVLLEET	LSSSSSPSRSVSSGS
GFGADRRSDVRLYYG	AAVSSRLSDGSFDNL	VENGSTFSETKTIST	KPSRGRRSPSVSGSS
KPLEEDTSEVEQQKE	SSRLSDGSFDNLDHH	VENEFPVSNEMESSS	GPARRGRSPPPPPSK
PTYNRLRTSLMPELG	DHHHRNFSNPSSRAT	VENCEGGSPNPSVGS	ASPSRGRSPSSPPPR
YDPAHAMSRGGSMRQ	IDKRRSLSSSPPSSR	VEMVRQRSIRPTTVG	YLDKLVSSLREEEGS
MEDIFNTSSRRTKSV	DKRRSLSSSPPSSRK	VEMTRLASDIATSAA	SSFPSEMSFSFSKNK
NMEDIFNTSSRRTKS	KRRSLSSSPPSSRKK	VEMKDNQTPTQSVVS	LIRERLSSLNFKEEE
EDIFNTSSRRTKSVN	SLSSSPPSSRKKSSL	VEMKDNNTPSQSIIS	KGSKHFMSPTISAVS
TSSRRTKSVNEDEEA	LPCLNTTTVPSIDKR	VEMEKLDVVEERAKV	FPSEMSFSFSKNKPL
ASIEKLPTYNRLRTS	ELEEGELSPTASREQ	VELTTGSSEDGKETL	AKNKISVSPSSLFSS
AVKSRAASIFDHEEE	GELSPTASREQSNFE	VELTSGVSEDGKDTT	LAGGYTRSGIQFDWS
SSEKKDQSDEDEEEE	EKSAASGSQDIGNHK	VELTNGSSEDGRELS	IHRDIKASNILLDKY
LSKDPLLSMDTRSSR	DYENREDTETDTADR	VELSSEDSGPEKPDA	EDEDNPSSITRNSQL
DSHLSSYSSAEEDEE	QKSKISSSGLISIES	VELSRDPSLEIKETV	PFEKGPLSPRFRGEH
SHLSSYSSAEEDEEQ	VLEPHKVSVDEDLRE	VELPDCLSDTALNEL	LLARRSFSALRARHL
HIIDDDDSDDSEDGS	DELEVEPSPVRVTEA	VELLGSDSS______	VSLTELFTPEQVREH
DDDDSDDSEDGSLTR	KFPTRIESVDQLKHL	VELDSPVSKTQRVIE	VGVKSESSPQGQWPS
SEDLSNVSPDHFSRY	KKSLPAISGSEDQSS	VELDQLGSEGSQLQN	NAGAVSGTPRCADTL
KSSHSYTSEDEETVT	SLPAISGSEDQSSPQ	VELDMNLTDSDQTKE	KKEELVESPELTSKS
GSLTRSYSGMSATSS	ISGSEDQSSPQKRTR	VELDDDLSPPRRKRD	KHGLSGDSPKQENIK
TSSTSYVSAAESDLP	SGSEDQSSPQKRTRY	VEKTKQGSPVVLNAQ	VAPPSPQSPPSPPTL
QQVPGHQSGRKRSRI	PQKRTRYSPDAGDFK	VEKSLDDSSPLKETE	KLDVAPPSPQSPPSP
LLSPYSCSRRCPEDS	QSSPQKRTRYSPDAG	VEKSKYRSEDLDVVE	YNLTHSLSPPNALDL
AKASQKGSFGGSGLK	VWWKRFKSFQSDNRS	VEKQRGRSPVDLDIS	SSSTSWWSPSEHSRI
TSEAEYESDPEELNR	ISKANRDSIIEKNNV	VEKPKADTPIAENEI	RKHKTANTPALPKGR
____MATSEAEYESD	RHWSLKASPLQSSSC	VEKLEHASSEIVENK	KVLKESDSFSRHSIV
NQRAVVDSDLSDEEV	DKVIGYETPRHWSLK	VEKLDEDSDSEETQM	ISKGKISSLRNASRL
AVVDSDLSDEEVGTV	SVFNIPQSEQKRRKI	VEKKRKFSPIVWDRD	FTYDLPESARTSRMS
NDEDGEDSYEDDEEE	TVANVNQSKSKPIDP	VEKIIGRGSGFVAVE	RNLNVRALSVLLLLS
ATRRREASDDDSDDD	__MAEATSALRKPVF	VEKHPVDSDEVRESE	HELIEGESTEALGKL
REASDDDSDDDDAVR	LDTRDDLSDLTNGVK	VEKEKVDSPRIGEAE	______MSAYDNVIG
GQGFDQHSAVVRSLS	HGRGTPDSAVIGTSK	VEIKRESSGLNEVNV	VSMKKTNSGPLSKHG
RGPRKSDTPLRNENQ	RLNDTAQSHISTRVM	VEIIPSKTVAHHRYS	TGGDIKRSGELGKMF
GALGASYSPPPYAAH	DTAQSHISTRVMGTF	VEIIGTVSCIEKAEK	SGAPRKVSGPLDSSG
YPPDEIESSSETAAL	NSSAQNSSPDTNSLG	VEIFGSFTPENDNAE	SFAGTAQSGPGAPMA
RNTKSGYSPVWTAKT	GQSRVYDSGQYSNEI	VEHTRVLSVVYRSAT	RYPSHQLSNGLFVSG
SSSPQKTSLSRNRYP	VYDSGQYSNEIRIFR	VEGTTFDSDSEDEEG	PMATGRMSGSLASAG
TNDETELSVKGLGKQ	NPKHGRGTPDSAVIG	VEGNLPVSGQYSPRD	LASAGSVSMKKTNSG
DLLDYISSDPDTKGN	TAQSHISTRVMGTFG	VEGNLENSEVKERYS	KQGSEQVSPDFVRWL
SDLLDYISSDPDTKG	LPFGRVMSPTESFIH	VEGMSEPSGLKPTDL	KKSSGPQSGGVTRQN
EDDLGQKSIDGLFTE	ETGIRFRSWDLEEKL	VEGMKHISPSQSNMV	GPIPGAPSRSGSFAG
AGLYHQPSSVCA___	SSSSSDLSNHPRFNQ	VEFENSDSDSPSDSL	GEPLKKSSGPQSGGV
VQQQNIYSPLQKTSK	RDESCVGSDTPETGI	VEEVSNGSADVWDEP	GAPSRSGSFAGTAQS
LHCEKQESQESAESV	TELGHTLTRQFRGVA	VEEVNKKTGGGSGAE	DGTKSRKSGPIPGAP
AEADVTKSRSEVNDP	ESCVGSDTPETGIRF	VEEVLVSSPKESANI	_MGSRYPSHQLSNGL
EAESGGTSEKDSAVT	PPMAVTNSVSWRSEG	VEEVKDESSDDAGMM	KETQRLLSEPAPGIS
TQIYRTSSASSGEES	SIAAEEATPERKAPI	VEESPNSNTKRKRSL	PRRIIKETQRLLSEP
ELEKKAGSGEGAEEP	QRPPMAVTNSVSWRS	VEESDVVSDLPSFEV	GDDPDEESDSGAKEK
FEWTTGETPRRSSRI	TLPNQSPSSPRSSSS	VEERNSLSYPGLPAR	KIIGVSVSENEQSHG
SQKVKATTPTPDKEP	LPNQSPSSPRSSSSP	VEERHWGSGNFAFID	PRTGINKSGEQSCTE
QGAAASVSC______	EEIIRAGSAAALSSL	VEENKGRSLRGDSGF	SLFQNYGSDEDED__
KVKATTPTPDKEPLL	ISSEEFTSDLVGAKS	VEEMEPKTPEKVEEE	NFSFDVQTYLGIQIF
LKDPPSNSIARPCKK	NFHINLPTERNVKQN	VEELPVRTPEKARCI	FSFDVQTYLGIQIFR
LIAELNKSGNNEQKD	_MATMARSFLQAISK	VEEKNNTSENIDHEA	VDRKSPRSGGPNSDP
DKLRPIKTGGGAPGG	RSFLQAISKDEAVAP	VEEKKEESDEEDYEG	SLGKENESLKNQLSD
DPPSPRISSCGCCSA	TENMARKSAGEEPLP	VEEKIVESSGPIRRR	RLITTDQSFKPGVDR
ISFRRQGSSGIVFDD	EAPFSSNSSEHSPGR	VEEIQEVSLDPKENG	KPGVDRKSPRSGGPN
SFRRQGSSGIVFDDR	SSNSSEHSPGRWSDT	VEEGRPATAEHPSAG	KKLGGRISDLESQLG
HRTTGRVSPAVDPPS	EHSPGRWSDTVQSLP	VEEFSGFSPAAGKSW	DYDDGLGSGKRKSSG
SPAVDPPSPRISSCG	RWSDTVQSLPRDDQV	VEEEQPLSPAARVFH	VVRADSGSKIVDSLK
AAGDIADTPLREKKH	HGTRASGSGKPLHWT	VEEENVFSRPSVGYD	VNRSDPFSEGNEQVM
SEESNRDSAPGDDKP	ERKDRGFSWERGEEG	VEEEELRSGNDEAEK	VDSLKAESVESGEKM
YDGKGLESDEEGDDD	SGEEPTSSGNEASEE	VEEEEESSTVNEGDD	TRDNYQFSDRGKEVL
DLIDDDNSDEEGGID	NSHFLQQSPVRYLDK	VEEEAEESEDDDVFS	SVGGPSHSLDAENER
DGHSEPPSPVTPDRA	APANAVVSGDQIRHN	VEEDVPVSSGISRDM	SVASASASASATPVD
RPIIRTKSLSIAPTG	DQIRHNDSRQNIGDD	VEEASPISSRPPANN	SSAQLNMSVTRDNYQ
EYEEIPGTPRNPLEL	ARHNRSGSLTEGSLG	VEEAQVLSVEVNNVA	SRKQFSASSRKASGN
PRNPLELSFRSNDSK	YRTNGNKSMGSHHHY	VEEAEGNYSDDDDGL	SQDRVSQSVVRADSG
PPKEVGNSPGSIRTV	NGNKSMGSHHHYSGS	VEEADYQSTAELFGV	SNRNSVASASASASA
YKLCSPGSPRQSISS	RRSRRDRSPSPYSSH	VEDVEDSTDSSVGEE	SGSKIVDSLKAESVE
VSQEDAPSGETTSQL	SRRDRSPSPYSSHSY	VEDSTDSSVGEEEEE	SFRMDNISAAETYKE
TSQLSEKSTPTGI__	NKSRPKLSFALSSK_	VEDSDYESDPDELNR	SASSRKASGNYEVLG
_____MESPLLTKSE	KLSFALSSK______	VEDSDEDSETF____	SARNGCPSGPARNQS
TSPTNVGTVDVASPF	TPSPAKRSPAATLES	VEDSDAESPRDIHCS	RSLDDGGSTVDRPYL
QQGASSKSPNRAPEQ	FVLSRSASVNVEELR	VEDSARNSDASVNAS	RNSVASASASASATP
KYIEAGVSEHAKSLG	NTVTQSLSVKTSAGE	VEDPGLESESEGTNN	RKQFSASSRKASGNY
SDLGASSSGGANNGK	DSIISNDSPDSGKRR	VEDNQKASDIEEGDE	REGRLGDSQDRVSQS
EEGVNDQSVVAKCAE	ISNDSPDSGKRRRDE	VEDLRRDSAANPLIA	QSVVRADSGSKIVDS
TPEPLNVSPLKKGRL	KKTVRNKSNEVLHGE	VEDLAESSQTEKSDS	QKLLKRHSFISSHGK
KWLATSLSRSGSDVK	TVKEVHASGEVRIS_	VEDGGRRSVEEIARE	NEREVNRSDPFSEGN
PNGARAPSPVNNPLL	REDDDLESLERDVSE	VEDEKEGSEDENDNE	NANLPETSKKMGVTR
AALKHPRTPPTNASL	ATEAAAGSEEIAVVP	VEATSNLTPTQRYAA	MKEEDVSSQNVNPRS
KPVITEESNDKSKIW	KGSTKTNSPPPSALP	VEASDVSSADSDFIG	LWRQPSGSEVGDRAA
SAGHADRSANVVSIQ	EMTVGTLSRSSSMTS	VEAPIQDSGSVSASS	LRIQRADSVEGTVVD
SGQAHGHSPAFKAPD	ERSKHTRSVCSLDTA	VEAPENRSYVNEYSP	LKAESVESGEKMSNI
LPQGRPNSAPSDTRV	KHTRSVCSLDTATID	VEAGTVERLPKSVLG	IQDCEEHSAQSARNG
PSVGASASDQPQR__	RDEMTVGTLSRSSSM	VEAGSNLTSPAKELH	GPSTRKRSLDDGGST
MVDRIAGSVPGKGSR	RSVCSLDTATIDERD	VEAGDSDTDDA____	GPSRKQFSASSRKAS
PQLLQGASPQMSQHL	VCSLDTATIDERDEM	VEAAVTCSGSDFAQE	GDSQDRVSQSVVRAD
PGNGSRASVGEDLVA	DERGSTSSATSTSLP	VEAAEISTPERTDAP	GDEVNDDSAGPSKRT
SVASLGGSVGDNYKQ	TLGDLFGSVKKLSSP	VDYGRGMSPYYIGNT	FLYGRDLSVGGPSHS
SSTPLAPSPMQVDSE	GSVKKLSSPTSNSPI	VDYDDSSSDDDVLAA	EVLWRQPSGSEVGDR
DLESTATSDGKKART	LSSPTSNSPINGVKQ	VDVVAIPSKANYVAF	EVGDRAASYESRGPS
NILLRSLSQPMSLKD	PLSSHRKSESHSDAD	VDVRRTQSDGQIVMK	DRAASYESRGPSTRK
TQTSVTTSPFKRSRK	ESHSDADSAIHRRYL	VDVKPVITEESNDKS	DLSVGGPSHSLDAEN
AQRVGRKTLIVAAAA	RRGLRLQSMDDSSVF	VDVDSEGTPTPQERM	CEEHSAQSARNGCPS
WATPWSKTAENFANY	RLQSMDDSSVFKRRS	VDVASPVSEKAPKVS	ASASASASATPVDRF
SKKKSGQSTESVTTD	TYLSSSASSNRRSAF	VDTSRGRSPPRNAGS	AFPGARDSTRASSVI
__MDVPSSWDALRKQ	SRRDEGSSHSGVRSH	VDTKVFESMQQLSNK	_MKEEDVSSQNVNPR
DLEDGYGSEQALIKE	SVFKRRSSLLSNSSS	VDSSENQSPQKRLIT	SSLASAVSAKKMSGL
GEETTALSIVNKHIA	RSSLLSNSSSRRSHT	VDSSANKSPGLCSSL	RGSRSRASWIAEQTR
VRLLTVPSAKTLGEW	SSLLSNSSSRRSHTP	VDSNNNLSPSASQGI	MANGGGRSPRSALQI
______MSGDEAAPV	__MGTPRSPATDFFG	VDSLNGDSVAFPEEE	TQLTTPESPQKSDTK
ARKVVGCSCLVVKDF	PMTSPFTSPRGKDQT	VDSLKAESVESGEKM	DQIPGRATGAYSHSQ
NEADEKISEGQVVPS	DKDERGSTSSATSTS	VDSKNNLSPSASQGI	ATGAYSHSQGIKGLR
GQVVPSDSLEDKLNL	KSISRRSTTPIVFSQ	VDSIRKKSLESETLS	YKYIRDPSEEKLVEN
SDAKKKNSEGASMDT	SISRRSTTPIVFSQS	VDSFDVSSPIRARAF	HNIGRSGSNLDIENM
SLKLGKESDAEPDRM	KQSREGESHLTTRVA	VDSFDVLSPTIRRAF	EDIFERGSSKSVSSD
KNVEPSSSPEVRSSM	VGWEDQGSRPKWRPN	VDSAYAPSPQLPLSP	TTKEDIPSPVMPRRP
STDAETASGSTRKRG	LSGLQIHSGDMLR__	VDRYNEDSEPDAVTR	SQVRKVPSPNGSSRV
PPPPPSASQESVENG	GVIESCKSP______	VDRVESSSPVPILRG	RSFFSLSTFRSKGND
_MPVDVASPAGKTVC	SFAGRLASLGSDIAR	VDRQNSETLYYADDE	QRAEKFRSFNSRTSS
KKPTTPASPRTTLKQ	GRLASLGSDIARTTL	VDRPSASSDDSDYYR	NTDIDDVSENLKNEA
RTTLKQCSSLCSSIL	FQSNDTASKRAAHFP	VDRLDPGTPVPIIKG	NEEGPLSTPSSIPDA
LKFPKGYTVELASLP	PPSQPTPTMGKVSRE	VDRKHVVSGDENVEK	KWGTTAQSPVIVPNS
LLPPRPASAMNLRDA	YYNKDVNTPQKPLQQ	VDQTQANTKRIVGTY	KNRVRATSVDQTQRT
KKRRMEGSMYGDQSL	STSRDSDSGEESSYS	VDQSQKTSPVNGLTG	KDGDFKRSFFSLSTF
LSVSAPVSPVSSPPD	SGPRGSVSPDYETRE	VDQSKVVSPKPGIQE	KAKFSAASMKRQDSI
SNDGLSVSAPVSPVS	_MIHGLPSMKSIKSL	VDQNDTATPSKEISS	IKLVTQSSLPKFSDL
APVSPVSSPPDSRRL	HGLPSMKSIKSLKSL	VDQKPKLSPASNGAT	HPISSLQSEEENEKD
APVGSIDSLHSRNGN	NKSTLPLTSYYKRPD	VDQESPGTPETPNLP	GPLSTPSSIPDATFP
VPAYFNDSQRQATKD	VKMKKEMSPSREELN	VDPYKRISSPGSILD	DYAVFELSPKYSRCE
SFLRRSESLKPSVSR	VTNYRQSSPTVTSPV	VDPVESKSPASVYSG	DKKQALTSPPKPVSA
VEMSRIFSSHELEKA	QSSPTVTSPVKMKKE	VDPLRDDSPPEFKMY	DFKRSFFSLSTFRSK
VLDGLVSSPSRRQQC	KNKSLTVSFDEKDLK	VDPASDISLEKDKVA	ASMKRQDSISSTRQR
TLLSPPDSPRAEKPL	EEAGSLATPTSARHI	VDNVRQSSSSPPPAL	VELTSGVSEDGKDTT
GSSTTLLSPPDSPRA	__MNDLFSNSFKKNQ	VDNSSPVSLKAEMST	KQSSDSKSVVELTSG
TIPATNLSGVGSGRE	MNDLFSNSFKKNQAQ	VDNRVRLTPDIGKRR	QPQLLAASPRQKSGM
_MKLTVKTLKGSHFE	ALEMGKNSNQAGTKH	VDNQLEASSSLTTGP	PIPSSSLSPKSLQSP
IWKMWKKSPDNPLNQ	IRGVDDVSQEFDDLV	VDNPETPSQEKQIKG	KQMSGITSPNSFRLQ
LSIPRFFSGELRSSS	SVVSVSKSVNHVTQT	VDNNAEASPLGIKSE	ATQSGTTTPGGSSSQ
EGLTRVNSLLSIPRF	SKSVNHVTQTEIYGR	VDNGGEISPTVDRVS	NNIRRVASLYGDLSH
TRVNSLLSIPRFFSG	SVNHVTQTEIYGR__	VDNEDVLSEDGEFLD	ESIDTPASPDGIKGH
QLEGTVMSTKHIALA	ETKHGRHSGSNTPFS	VDNDEQGSNKKRKAK	GGRGRFKSHSNAPAR
EIFAKALSDDMPSGA	TTPTHGSSPIHLLHN	VDMSRSLSSADEQVS	MAEPKQSSLSEVKTN
QHDGAGVSLNVENHD	SKSLRDFSFKK____	VDLLGDDIKEDLKYF	_MAEPKQSSLSEVKT
ISGNVVASNETLDKR	RSVENYPSSPSPRYS	VDKLLASSPTALPLK	SVICCRVSPKQKALV
NKLGHIHSAPEASLC	SVENYPSSPSPRYSG	VDKLEEFSPKAVGTV	SKLNKKQSNMSQFST
LHQVAPLTENRVDPQ	ENYPSSPSPRYSGHG	VDIPTQNSIQRGMGS	RDIEVESSITPRIPI
MLNRLSKSDDSLGSQ	PFSSRPTTPTHGSSP	VDHVQADSVQEDESV	FSTQDTMSPRSV___
NLADEQFSDRDVAYI	KTIEYQYSNDPERFR	VDGTSHVSSIVRGTV	ALEDEMKYQFLALAV
ETEARNLSHVDTERS	FIVRRGASEAESSDQ	VDGTEKPSNSAEQQL	INRPVVGSSDRMVLE
SVATTVPSQDAAHML	AESSDQSSQKVSIND	VDGSTEQSPKLESAS	RQQTLTISPTTRALA
RRDTRQNTPVKPSTY	KVSINDVSLTAVTGR	VDGSEVDSETPLFSE	LFGRVSQSFRGSPQS
LSKIKRNTLVSGGVR	KRPAKDRSAELMFKR	VDGQIKHSLKRKVSN	TYGTNQKSSNDLAPK
DRVISQRSANPIAAG	VKRLSRKSGQGLEEL	VDGLTEMSESEKSGF	VVRRGSESPGTEANG
LMSHPQASTGQQEPA	KRMEALTSDNESASN	VDGLTEMSENEKSGF	TPARPSRSIGSMTRV
LNGLDSSSANNLAEL	ALTSDNESASNQIKL	VDGKYQVTLSESEDS	RPSRSIGSMTRVVRR
SSEQERLTGEFWGEA	TSDNESASNQIKLKE	VDFDILSSDDEDIKA	PMRRQIQTPARPSRS
DRTPGFPSDMEDGGE	GQSDPRASINNVSLT	VDENEENSGAGGDAE	NRFSTVGSDSDEYNP
VSQTGTLTPKLLGYV	RASINNVSLTKITGR	VDEDVSFSDLEEDDD	FKEKLSDSVLIDEKL
KKYRGMGSLEAMTKG	EVESSGQSDPRASIN	VDDTFSPSDAATAAV	FATETPASPVQEKMA
LEAMTKGSDQRYLGD	EDEKSGDSGGENLMD	VDDSYTPTASSSAKE	QIFKNCNSLLTKLMK
______MSGFEDGFS	SSPRFPISTPTAGAQ	VDDSFRFCSLGCKIA	QEPTTLVSGTTTSRV
FQDLGASSLQSAHEL	SPRSDRKSPTVVTVQ	VDDLSQSSPVDDNAD	KNCNSLLTKLMKHKS
LLSDFNSSESNLPPP	TVVTVQPSSPRFPIS	VDDLRSRSVSSLDFK	HMLKISLSSISKLEV
ETEMRFVSFSTGRRG	VVTVQPSSPRFPIST	VDDLETASQEKEKKG	ERSVPLVSPSNSFAS
PTNVKSMSFVGTHEY	KDEYHDASDKQ____	VDDKTSISPALQKEA	_MSSEHISGGGASKT
ASGYDVESSVSNDAI	SPGKSPRSDRKSPTV	VDDEKYWSE______	_____MSSEHISGGG
IYQGQTISPITFQTK	_____MTSPGKSPRS	VDDEEDESDSDGMDE	REVSAVQSPSRSVAS
SLTTFSPSGKLVQIE	_MTSPGKSPRSDRKS	VDDEDTKTEGETIED	VRATLKGSMKLRFEA
QQSSAANSPPRNRTL	SPRFPISTPTAGAQR	VDDAYSPTEAQASSS	NFPVGGLSPLSEAIW
YPSSQQSSAANSPPR	RSDRKSPTVVTVQPS	VDADGVVSNDEDSPQ	DGLTQSPSLRNYIAT
ATLWYPSSQQSSAAN	RKSPTVVTVQPSSPR	VCWAVKNGSAGRNLL	APDGLTQSPSLRNYI
FSMTSYISPRLTPTA	KAFLELHSPPVIAST	VCDGNLHKVLVELDG	TDDKRLQSTLKRIGV
SYISPRLTPTATPKI	KWRKLESSEGEDATE	VCAQRRDSDANSTFD	NTWVVSGSPQTKKLQ
PRLTPTATPKIISTS	SSEGEDATEDDYGGG	VAYNNDPSPVKINLG	DTTKPDGTPRKLMDS
RGYSAAGSPKRTSGA	GGNQIEGSTNRVVGT	VAYIMGHSYVKSRKS	FSSEDLVSPVKKAKK
SVSPRGYSAAGSPKR	NKTQGKVSPVPMKNG	VAWTGNQSMPRKSMS	AKKSEEVSGGGEAVA
KIISTSVSPRGYSAA	NVVKKRVSFAEPVEE	VAVVLGSSPEKDKVS	HEAITVQSPPRKLRR
TATPKIISTSVSPRG	EADITTLSSRMNNED	VAVTPQKTDEKKKGG	ELLSSVSSA______
KRTSGAVSPTKATLW	ETEADITTLSSRMNN	VAVGEGRTIGKNKID	TAIFWTDYVATRWYR
GPARRGRSPPPPPSK	LPSAPGVTPKVIPDR	VAVASATSGGGGGGG	SARNLMKSASISGSK
ASPSRGRSPSSPPPR	LELAQAYSPFSDPKS	VASVAAVSADAGGGA	RNLMKSASISGSKCI
SRGRSPSSPPPRRYR	DRAPWGNSIGRPDQR	VASSTQVSSPSSKAS	NGETAEESSDVERRA
PQRKTGLSPRRRSPL	DQRARPSSSHAIRNL	VASSRRASFTANEDV	LRGGDQLSFMYPSGV
SPRRIRGSPVRRRSP	RENATQKSFNNSKSG	VASSEHKSENNEPFS	LMTDFLGTPPPESIS
PPRQKVSSPPKPVSA	ANNEPGQSPWTKQPA	VASRMRRNQEDQQSQ	GETAEESSDVERRAA
PIRRRGDTPPRRRPA	QEKTRHPSPETWRKP	VASPTKYSRSPNNKR	ADNGGGYSARNLMKS
SPPRRGKSPAGPARR	RKPLDGHSAPRRVVS	VASNIIASPISDFMK	VSNRSNKSSDAEPSP
PHRRRPGSPIRRRGD	PVPQKLDSPNGTGIR	VASNAVSSDDDGIKI	QRDDGEGSVSNRSNK
GSPVRRRSPLPLRRR	VNIGRNFSEDERKPL	VASMPPYTEYVSTRW	MKVSTYLSSKSTAGT
GLSPRRRSPLPRRGL	IRNLDDKSLFLPHNV	VASMIPNTDGSEAAT	LSNGDAGSGGLHGVD
PLPLRRRSPPPRRLR	SAPRRVVSDDVFRFA	VASLTPQSPEGIDVA	HRSRTKGSREENQSA
RSPIRRRSRSPIRRP	KSFNNSKSGLSTDEI	VASLDDESDEKADSE	FTHARSPSWTEGVSS
PIRRRSRSPIRRPGR	SGIGSSNSFNKSRNN	VASKCPLSSFRFLKT	VREEVSQSNVSDGLT
SSPPKPVSAAPKRDA	TRVYKTNSPVISQGV	VASITKESPRQHRMK	TSTSTSRSPGGTSAI
PPPRRYRSPPRGSPR	ERVPEHASQRPVSSP	VASIPSDSDQKWHRM	TSPKSGSSPVSLKDQ
YRSPPRGSPRRIRGS	HASQRPVSSPRDMRT	VASDSENTGEEKSSS	PSDKEVSSPSDADMK
NLIRERLSSLNFKEE	ASQRPVSSPRDMRTR	VASALNMSNFANRDS	PLDDSRRSANETLPR
FPSEMSFSFSKNKPL	KDGSLDPSSGSIGNE	VARVQIESGVMTAET	KQVREEVSQSNVSDG
EPTAISATKVVEHVP	DGSLDPSSGSIGNEP	VARTKSDTEPAAGIR	KPSYLSSSKKVRKPD
KKPMRQTSLNSDMCS	SLDPSSGSIGNEPKA	VARSLAQSSLLSCSV	HDEVFETSPKSGSSP
PPNMTHVSTRVAGTI	EAKQRENSLVEQDLK	VARQLSSSASLPLKE	GSGSQRNSTEQKPSY
LAGGYTRSGIQFDWS	GSYGSRKSDDMELD_	VARIEGFSDEESEEQ	GRESRRSSVWGKQVR
VSLTELFTPEQVREH	TCKYIGKSNSPPAKP	VARDSDDSEAEYENR	EVSQSNVSDGLTRKE
KHGLSGDSPKQENIK	KYIGKSNSPPAKPEH	VAPVSSASVASTSVK	DWTELLSTPNQRTST
KLDVAPPSPQSPPSP	AKPEHNGSYGSRKSD	VAPRRTRSQMEQLQN	DKEVSSPSDADMKNR
PSPQSPPSPPTLKLD	EYHKENITSEEMISE	VAPRAKGSDSVEDVV	VFKAMGTSYTETELN
VGQGNLYSPDHAIKI	SDKGPINTPSNELLF	VAPPSPQSPPSPPTL	STLCRSSSSAAEIRD
SSSTSWWSPSEHSRI	PLLESTKSEADFRME	VAPPRPPSPVREGSE	NRLGMSCSVEDCTRM
YNLTHSLSPPNALDL	RGRKLTMSQSERYLG	VAPPRPPSPVHEGSE	_____MASANPETAK
KPPKRPLSPGSTAGS	RKLTMSQSERYLGSS	VAPPKKETPPSSGGA	AQIEKVVSLVSRTGR
HELIEGESTEALGKL	QQRRSRKSGGGGSVF	VAPPKEQSFSADLKL	RLEAERRTPGPSTEK
LPSSHLVSFRSQSSD	RKSGGGGSVFEGVGR	VAPLSVSSPTATKKD	PVSKMDRTPAVTPGG
QPKERAPTMSAVAMP	VERQLASSAPVNVPD	VANYDSDTAAAAAEV	NISAGDETPKTKNHH
GEPLKKSSGPQSGGV	SLAFEDASSSPRIVH	VANQMHCSTPTRLLP	MDRTPAVTPGGSSRS
KKSSGPQSGGVTRQN	FATSHLESPCPGPPK	VANQDEESPTSMDLD	KKKLLPLTPSSASNR
HGEPLKKSSGPQSGG	GPVKGGGSVIAFVKD	VANEKKYSSMPDISG	DVSSREGTPGYRRSS
GPIPGAPSRSGSFAG	RGKPYEGSITKMPFV	VANDISNSQ______	DVIAPNKSVSANLKE
GAPSRSGSFAGTAQS	TGLGARDSLRLEAGL	VAMSVPATTEDDGFS	___MTIKTPGTPVSK
RSGSFAGTAQSGPGA	RRVGFFSSGPPARSH	VAMEERISPGSFFQY	SGPLVAQSPDSVIVK
VSMKKTNSGPLSKHG	RSAARLYSLKDAVEP	VALTSLQSLPRGMEC	TTNIAKATSALLSPS
SGAPRKVSGPLDSSG	GEKLDQVSEMSSRLT	VALSGASSPSSSSNN	MKKTGSASNFLKSPK
VSGPLDSSGLMKSHM	HTVDSKLSRSSSKKN	VALRKVNSLPSPNSE	LEQFKQETMTVTTSL
LASAGSVSMKKTNSG	SRSESELSDSYLKTE	VALQRPHSADTRPGS	KPLKISDKPKPVTPR
PMATGRMSGSLASAG	EPSSSSVSEDETKTP	VALNSSRSSSWSVPE	LQKAVVSSPLGGEFL
KQGSEQVSPDFVRWL	TPAVSHASRGSSRSP	VALKKKYSSNLASNN	RARETGSSSTSIRYL
ITSGPITSGPLNSSG	WYLKGIRSSPLHSGA	VALHSVESRITELSG	PLWHFFVSQFSADIN
PATGLITSGPITSGP	YLKGIRSSPLHSGAL	VALAPPGSIAKYQVW	HFFVSQFSADINFRF
DGTKSRKSGPIPGAP	IRSSPLHSGALVSKF	VAKSAPVSPTSSGDN	TLRDGEQSPGATLTS
IPGAPSRSGSFAGTA	DLGVYGCSPPHSPRL	VAKRVNFSPMSSPRV	DITVANTSPALDRRK
KVSGPLDSSGLMKSH	YGCSPPHSPRLGPTR	VAKPKPESPINENEI	SILPADQSFSRKRPA
GNVPLESSFHRVPRC	APAKGRASVYSEVQS	VAKPKGPSGSPWYGS	SMNKVSGSPKRPPSV
RYPSHQLSNGLFVSG	RDLTAVGSPENAPAK	VAKPADDSDQSDDIV	SLRFSPSSPRSLGKD
PAPGISASPSEENMR	LAVTRDLTAVGSPEN	VAKNQQGSGELGGSI	SGNKLSESFSRSSSM
KETQRLLSEPAPGIS	SSLLASSSFSTDDSE	VAIPMPMTPSEFKER	RQNRREDSPRPYGLK
SDSSSSSSTKSYSKT	EEMKAGESSEEPKGQ	VAIGGVESPVTSSAP	QPVESTTSPGGRRSR
AGEDGNASVPKGEKI	EMKAGESSEEPKGQG	VAHVTVTTITKGQIH	NKLSESFSRSSSMNK
GDDPDEESDSGAKEK	EPKGQGLSRKNSHSS	VAHHFGTSYKSVEGE	LPRLSLDSRDHVDLK
KIIGVSVSENEQSHG	WKEQLLGSVDLEEVG	VAGHEEGSNSTGGAK	LKELPRLSLDSRDHV
DSSDEAASAGGDNKT	KAEEVTETPAVVEEE	VAGFFSPTRLHADYT	LGNAHVNSINFERDS
LSKKRKATEVSPSNP	DEKTEVITETPVVEE	VAGERYGSLGNLVES	GLETLPGSPLSRDRF
KRKATEVSPSNPTDI	KTEVITETPVVEEEE	VAGASAVSPPAVAKK	DRVIFPESPTSDPVM
SLFQNYGSDEDED__	DQEAGVTSNVFNKWT	VAFQPSLSPLAIRSF	DPAASSSSPRWRSSE
KKLGGRISDLESQLG	IELDDEPSIPMGH__	VAFKKTFSYAGFEQQ	GLQIDPFSGPLRSNL
RLITTDQSFKPGVDR	EHDKCHGSPPHHHEL	VAFDEDDSPSPVRKI	TKLLSWWSKSGKKSS
KPGVDRKSPRSGGPN	QLNKIRQSFDSAMDF	VAEVYDPSDKDEGVV	SKQTVSVTPAIDHSG
DPPSIVDSAKNLEVA	ITIQEFESLKRGAGE	VAEVTVPSSPYKHED	SGNKQPLTSRVVTLW
EVGDRAASYESRGPS	QDEESSGSKIKITIQ	VAETPQESAEEIQSY	NDEKIEFSGPLLSKS
DRAASYESRGPSTRK	AKLLETTSEIEVLRE	VAERRSQSLTNNHMS	KHGERTDSQDREAYE
LRIQRADSVEGTVVD	TPRRSRLSSESVCDK	VAEPNTRSMSFVGTH	KEEEVPASITDNEPK
GDEVNDDSAGPSKRT	PRRSRLSSESVCDKE	VAENSSDLLSQCKVT	ILSSGSDSD______
LKAESVESGEKMSNI	KAPESPRTMEVGEID	VAENSGVSEENLRGN	SFGRSLLSLRRDQVD
SLGVSGGSVGMGASH	MEVGEIDTRAPFQSV	VAENGNPSITAKGSS	RSIGHFRSLSWSVSR
AQGRDGPSLGVSGGS	____MATSHPDPTTS	VAELLRETAASVDNI	IGHFRSLSWSVSRSW
DGPSLGVSGGSVGMG	LSLSSNRSPKTQFLH	VAEIVLGSGETHHEQ	GTTKITATPIKWKEG
GSVGMGASHEAEIHG	NNPSFISSPNLIIKS	VAEISNVSELDSGLI	MNLERKLSLLTWDAI
SVGGPSHSLDAENER	KSLISICSPLGG___	VAEIFGKSPSKGVNP	ENPSSKISEKANIKA
VNRSDPFSEGNEQVM	FQSLTRRSPKPSSAT	VAEEVVDSPQTSSDT	TEKTLLSSREGNGKA
NEREVNRSDPFSEGN	ERYKNRATPSSDGGS	VAEEPDDSPIHGREE	PLENKANSVVDTHSY
FLYGRDLSVGGPSHS	SDGGSSATPNHQHHR	VAEEKLGSQLDVLAS	NSSVAQTSSELEKPK
NAEQGISSINDGEEV	NNHQHTLTPLHHNGK	VAEEKLGSQLDVLAP	LRLQGSSSPRQLGTT
SASSRKASGNYEVLG	TWAKPRGSDDGYSSD	VAEEDGQSLAEKEGL	LGTTEKASRRYSLPS
GPSRKQFSASSRKAS	RGSDDGYSSDSVLRH	VAEASSPTESQATRR	EKASRRYSLPSSGNS
GPSTRKRSLDDGGST	GSDDGYSSDSVLRHA	VADGMTRSQSEWAFH	RERFKSLSINLMKDG
RSLDDGGSTVDRPYL	AAKSLDASTMTTLRD	VADEIEGSPYYSPYV	FAGDFTRSPAPIRVL
GDSQDRVSQSVVRAD	______MSYSDSDSS	VADDLNASGDKKKRK	SDIVPDRSPADDVAP
REGRLGDSQDRVSQS	____MSYSDSDSSSH	VADANTESESEDSER	LNKSNGTTDQEEVEG
VDSLKAESVESGEKM	__MSYSDSDSSSHGG	VACTVNQSPPR____	ETKLRSRSNDFRPGL
_MKEEDVSSQNVNPR	MSYSDSDSSSHGGEY	VAAVSPGSQMSPDLT	EPVNDTASGRSSDFA
MKEEDVSSQNVNPRS	SYSDSDSSSHGGEYK	VAASPTSSSPRSGGL	DYQQYEFSDSDKEAT
ASASASASATPVDRF	DLFGDEETSRKGDAC	VAASKAST_______	LSDSAQNSPRWSVRS
SNRNSVASASASASA	AVDAKKNTPGGFTLK	VAASIESSGQKSAVT	LDAVDDRTPSFVKGG
SVASASASASATPVD	KFERRDFSNEEDRDA	VAASDDVSDMEYFKS	FGIPLSDSAQNSPRW
LWRQPSGSEVGDRAA	PISTITPSPTSSSSS	VAARELISEDSVSPR	FFGAPSPSPRVSFNQ
QKLLKRHSFISSHGK	DSVKKLKSPKPSQTQ	VAAGNVRSGGGGSGT	MAAVSSSSETGDCGV
AFPGARDSTRASSVI	THHRKRNSSGAVTTA	VAADDPVSETIDNTE	IVADGYASANDAVQI
SQDRVSQSVVRADSG	GGELHYSTPPPPQHL	VAAAAAASPRGIINV	DPMRKCVSLNNLSDY
IQDCEEHSAQSARNG	GSERINKSGSEGHTL	TYWEEVESEDGSNGH	ELSTTPLSPSEKQCI
CEEHSAQSARNGCPS	SKSVLRKSSPAALGG	TYSLYPGSPASALRS	TSLPRVSTQPVLLEK
SSLASAVSAKKMSGL	RTLTSSPTFLTELRR	TYSDARNSFAGAEKV	PAGRQALSPPPGFQA
DLSNNHLSGRIPWSL	KGCGFFGSPSNMNLC	TYRYHGHSMSDPGST	GTMLQSFSPRSHGSK
___MVRNSSDEEEDH	YLKLRGGSNEEDEGS	TYRRRRASPPQAQPQ	RDVGVSPSIVGSFSR
__MVRNSSDEEEDHR	KLRVEEDSDNGDYLK	TYREPHQSPYNVAQP	GPTASSSTGTGEGQR
MANGGGRSPRSALQI	RDLLETGSASDCFDR	TYPYEPISA______	NLFPRQPSFSSSSSS
TQLTTPESPQKSDTK	KFLPVMDSFGLTKKF	TYNTAADSLLGETSA	SEIAFDYSPRFRIFK
TPESPQKSDTKVESE	TGRKPVESPSENQVL	TYNRLRTSLMPELGE	LVPNYGNTPRDIETE
ATGAYSHSQGIKGLR	RKPVESPSENQVLIL	TYKADDGSEDEIREA	EDTSAAASFNR____
AEKDGILSSLARRAK	VMDSFGLTKKFHNAV	TYHSQEPSNPRDASK	SVDSRARSVDLVTAR
_____MGSEPRFEPR	RDINGNRSDEPITST	TYHLRTLSSALGSEE	SCTSSYTTATPTSTH
HNIGRSGSNLDIENM	EPITSTTTADKLRSE	TYGSRPASSHSNSTG	GKLLRSESWKTTTSS
TTKEDIPSPVMPRRP	DFEAEEESHH_____	TYGDSDLSPRKRNGF	ARLSRNLSNASTRIR
DDVYSTISDDSQNQI	QALAKKISAEKDFEA	TYDLKNYSLNFDDGG	ESMVVGNSPRHKSGS
YSTISDDSQNQIDKP	__MERKQSNAHSTFA	TYDKIFGSDGSVITM	YAVSAPASPTHHRQF
RTRMPRESPPGFNDE	STLSKQKSLLPSIIR	TWQEKSRTIEVEEDE	SDGATSTSAAAAAAA
QRAEKFRSFNSRTSS	SLPRSGRSFGGFESG	TWCLERSSVNPDGTR	PVTPPVSSPTSRNPK
KAKFSAASMKRQDSI	DGETKDDSINENVSA	TWARRHLSDDGYFSD	PSSSSFPSPSRVGDP
DKKQALTSPPKPVSA	VVRFAQVSMELARIE	TWAKPRGSDDGYSSD	PPLRISNSAPVTPPV
NEEGPLSTPSSIPDA	ARTDFNTSPASKQKQ	TVYKPTLSPPVNNKP	PILSYQVSPSSSSFP
GPLSTPSSIPDATFP	VSREQDYSFSVGQLE	TVVVSGGSLIKSLRK	NYPFYAVSAPASPTH
SQVRKVPSPNGSSRV	RLLPSPDSSSQLERR	TVVTVQPSSPRFPIS	MTSDGATSTSAAAAA
HPISSLQSEEENEKD	ESIIRWASCTHIPTA	TVVSKLNSTVSGNEE	ISNSAPVTPPVSSPT
IKLVTQSSLPKFSDL	LAEGPLMSPPRSYME	TVVMVLPSSARSISR	YAGGSYRSVGANDPS
ASSQSQLSEDEQASN	KETEAVESVGSFKRR	TVVKRLASVSHELKR	RPFLHTGSWYRMGSR
QPHHHQASFKVKDGD	EAVESVGSFKRRIAG	TVVFHLPGNLVSMHG	______MSFRDDNTE
KNEAFDDTESEAEEE	SNFRSHFSLEGYARL	TVVESLESTDCKELE	TELGNVSSPPSKIPL
EAFDDTESEAEEEEK	RRIAGVATAPPCGAS	TVVEDSHSYLSEKQV	PLATDGKSPGKGKLS
GSEQRQKSFGVEDDL	GRVMREPSMLVREAA	TVTVAVPSATNIVAS	ISSSQVNSPLATDGK
IHHTRRLSVQDRINL	ALGSRRNSGVQDLSL	TVTQRRKSYSPMFDP	VEDPGLESESEGTNN
VVMRRNLSELRFSDD	NSGVQDLSLGHLDTE	TVSSSPLSRTSSKAD	LRSLLNESPSRYASN
STELKRPSSDTSSTV	LEEEALGSRRNSGVQ	TVSNGLSSPENTTGS	ENSVVPATPLRILRE
YRHSRSRSAHIAGGI	LSLGHLDTESSSVAK	TVSGEIRTPDTQSVR	FALVREASLSDPVKA
RSFFSLSTFRSKGND	IKLCPRRSGDATAVY	TVSDLRLSVSDLPML	LLTLEEKSLTYKIHL
KDGDFKRSFFSLSTF	SFPVKRKSDLFCQDQ	TVSDDKQSVSADDLL	LASGRRVSNTIRAVV
PIPSSSLSPKSLQSP	KLNPSLNSADSESKD	TVSASNLSLEREVNH	KIYISKTSPKSAHKA
QPQLLAASPRQKSGM	PSLNSADSESKDGET	TVRINFLSLKLLCIG	IEKEGSFSIDRLEIS
PETNASNSKETMRQA	SRTRRRSSQPGVFIP	TVQSEAISDSNNEDW	SELEEMASPKTNTNN
KQMSGITSPNSFRLQ	VFIPNEFSNRHVNDE	TVPQIVATPPRINVV	RSIDRTLSLTFEDIH
GQMRQQLSQQNALTS	NAINRKQSGSLAVRD	TVPPSPETAAVKIVN	ARESRPPSPPRSTIT
SGVLHFATPGRLTDS	DDLLKSNSFVEGVSQ	TVPLKSYTHEIVTLW	SPNNYSTSEGRSSFV
NSGVPDCSPSDAKRR	ISKHSFDTPVYRFNI	TVPLKAYTHEIVTLW	QQLFRQVSDSQTLGL
KSYSRLYSICLKVGM	HTNSRGFSLATSIHR	TVPKENQTPVQPPPD	PSRRARGSPGQQLFR
VVDTAMGSPDLALSE	RGFSLATSIHRPILT	TVPEDESSEHKPSDK	PSDVSLASPVRVEVK
_MEGDVLSGFGDRHN	PPLFSRISSAAEHDR	TVNLLSRSYGVYNFN	KWHFGSVSTKWSKAR
LEPPKGASGGGEGFE	PLFSRISSAAEHDRS	TVNGGMSSPSLQKVS	FDNEHLGSGRRRLSG
RAHRRAPSDSLELKD	CPSSSLPSPKGQQPR	TVNAARRSGADIETV	SISVKETSPFHVDEM
EAIVDAVTPNKSSDK	____MGTSSDPIQDG	TVLVTGASGRTGQIV	ALPSTVSSPSFKSTP
SKLNKKQSNMSQFST	___MGTSSDPIQDGS	TVLSRQSSMEEHDSS	IIDVFYLTRMALQFR
FSTQDTMSPRSV___	SDPIQDGSDEQQKRS	TVLSRQISELGIYPA	GMVTRSDSSVGSSST
SQFSTQDTMSPRSV_	_____MGTSSDPIQD	TVLSHSASEKSHIFE	TSTVEIHSPDCIDKV
SCIQVPRTPRSGLVK	AESSGRQSPATYTRM	TVLPVPISPEPVSSV	TQLKKRISNVLQSLP
VSQSFRGSPQSAGFP	MEYLGVGSRASSLVS	TVLPRSFTLNSATTT	TMKSPVASKHRHTKS
PPLIRQNSNFMFLLE	FKDPFLASTEEEELD	TVLPEEGSEGDKVKN	SSSSSGLTPEKHSRG
RQQTLTISPTTRALA	ATATAADSQSFPSLK	TVLLGSNSAPPVLRS	SKHRHTKSNSSSSSS
______MTDDRVYPA	RKADTEVSETPTAVK	TVLATAVSNGKSKGC	RISNVLQSLPKDAAF
GAPTTNPTFPANKAQ	RPHSRAGSIDESRSV	TVKYHVHSPESLTKL	PSMNTMKSPVASKHR
SDKKEDDSDWEGDHV	GSIDESRSVESMERP	TVKTIISSDEVRSSD	PQDSKLSSPSDKDTP
SDIRGDESGGEKQLG	DESRSVESMERPRSH	TVKSTPQSIWYGPDR	HRHTKSNSSSSSSGL
AHNEDVCSESEEEVI	WAAGKAKSSTFGSGF	TVKRSRPSFLDSLNI	GSLMSELSQSNKDKA
NEDVCSESEEEVIKD	AKSSTFGSGFRESGP	TVKQVHASMGEVRVS	EAQMMSKSPTKRGFE
TSEEEILSDDGFLDQ	RAVERPGSSASRGGS	TVKKEESSGDELLES	DGNEDARSVAGSLMS
EFGCEEDTDDCDGEK	ERPGSSASRGGSYSE	TVKEVHASGEVRIS_	AKIKKTESANQLELM
VSNPSTDSPEESSIE	MSRDREDSDGSWGGG	TVIYHEESPRTPSPF	YDQEARESSGGKNSL
STDSPEESSIEAESE	DREDSDGSWGGGGGG	TVIVEPLTVPPSPET	VTNGKQVSPRIQRSA
TDSPEESSIEAESEA	SKESQQESDSNHQNL	TVIEEDDSSET____	VSETTPASRTRETLE
HVEKTIVSNPSTDSP	ESQQESDSNHQNLPD	TVICSDKTGTLTTNQ	VSEKQQQSFSVDEKK
TYGTNQKSSNDLAPK	GAYTAPSSAGLTREQ	TVHSITATQKTVDGP	VSAKKRHSLPGVTNG
TRVVRRGSESPGTEA	SSASRGGSYSERPHS	TVHEDDDSDEGWQEA	VEPEESESDDVIIVR
NRFSTVGSDSDEYNP	SYSERPHSRAGSIDE	TVGVGSGSSGVNDYM	VDEKKTQSVIEEKTE
FSTVGSDSDEYNPTL	FDDDQRGSNSRVSDF	TVGDNEEVCREGSSG	TSVVSETTPASRTRE
KQKGLRISEERMVVD	RGSNSRVSDFPQVSR	TVFQRGGSFLAGNLS	TKDGSRVSATSDKSE
FATETPASPVQEKMA	WARGVLPSGGGVQEE	TVEVEQVTPVAVENV	SNKAMTLSSKDDVLG
EKMANTRSFSNNSVK	KDWRKIDSELEHRRV	TVEMDVTTPTSLKGN	SKVEPEESESDDVII
GSERDAESVHNSIQE	KKKKMTLSEFTKGAY	TVEKDAFSDSDMSVE	SGDKRGWSFRKKSGK
DAESVHNSIQEPTTL	LDWKKLDSDIEAKKG	TVEGDDDSADDANDP	SALLKSPSPDNNNVS
VPSPSPSSPPPPPPP	DWGKGKKSLPSFDQG	TVEFDQISPRIQTTA	RFMQPTQSAKAKVQE
IVPSPSPSSPPPPPP	KGKKSLPSFDQGRQG	TVDVEELSVEERNLL	QKSGRRTSFGYDQEA
ERSVPLVSPSNSFAS	GRLGGGFSSYGGGRS	TVDFEQISPRIQTVK	QEHNSPRSSPDLQER
PLVSPSNSFASEDDH	RLGGGFSSYGGGRSS	TVDENLNSPNASSSD	PRIQRSASQAQQGTK
REVSAVQSPSRSVAS	DRRNFQGSKERGFFN	TVAVLPQTPGQRHYN	PQADFVNSDSTVENK
PLLVPSSSNKQETNS	SAQSSRPSSAQSNRS	TVATGQGSPSDSPGT	NWLERWMSVPKPEKT
VRATLKGSMKLRFEA	AQSSRPSSAQSNRSE	TVAPAVHSRQLGAQL	LESALLKSPSPDNNN
DGLTQSPSLRNYIAT	SSAQSNRSESSALNN	TVAIQAESEGKSDEA	KRKVSNPSFIAAQSK
NFPVGGLSPLSEAIW	AQSNRSESSALNNVE	TVADRAPSDLNHVSE	KIEEDVTSEVEMASK
TDDKRLQSTLKRIGV	GQTSRPSSAQSSRPS	TVAAVAGSPGTPTTP	KFEELTSSTGSNKAM
VVVWGSGSPLREFLH	RPSSAQSSRPSSAQS	TTYNNNSSLTKASWR	KDATSMGTVEDPKEK
DTTKPDGTPRKLMDS	PTGPRQRSEDEMQPG	TTYNKAVTPSSSLEF	IDVKDATSMGTVEDP
VENCEGGSPNPSVGS	GGGGGRRSYGGFDDD	TTVVPAQSPHQHKIQ	IDHRTEVSPVIVESK
LPIEKIATPQAHETE	ESMERPRSHGTGDNW	TTVSSVHSPTTDQDF	HSLKRKVSNPSFIAA
IIKLSFTSLGKTNGK	SGPPGRMSRDREDSD	TTVRKQQSLPPIPLE	HHEPVISTPDSKKRR
TTTTTEMSSESKAGS	RNFDRSSSAREGW__	TTVPKSKSDVAEELM	GSRVSATSDKSEPNA
FSSEDLVSPVKKAKK	FGSGFRESGPEPDRW	TTVMGEGTPTVTLGS	GPQAYALSEGALTPM
GSPNRKFTHQVFARW	AVKTSKPSPFGAARP	TTVFWTDYVATRWYR	GLITSVVSETTPASR
HEAITVQSPPRKLRR	ADTEVSETPTAVKTS	TTVASGSSDEDLKTW	ETQNVKISPQADFVN
GLARIFGSPNRKFTH	TEVSETPTAVKTSKP	TTTTVASSLPMNVQN	ESSGGKNSLPRFMQP
VVMGKVESGSIREGD	AGKAKSSTFGSGFRE	TTTTTTWSPPPLLPP	ELTSSTGSNKAMTLS
ELLSSVSSA______	EFTKGAYTAPSSAGL	TTTTTPVSPKFFNAF	EKQQQSFSVDEKKSQ
WVSCVRFSPNTLQPT	SKKKKKMTLSEFTKG	TTTTTAETPRSSDNW	EHNSPRSSPDLQERD
RTIKLWNTLGECKYT	KLDTTEESPDERENT	TTTTDEQSDDDEIRI	EGQNVELSETEKMSQ
LYSLEANSVIHALCF	HNDLCQLSAETKKTP	TTTTAVTSPPPMASS	EGKTDIDSPDTTNTI
VAVSPDGSLCASGGK	NQQAEEVSDGFGDEV	TTTTASSSSKSLISS	EEKTELLSVEEQIDH
TVKVWNLSNCKLRST	LEIVGEDSDENVYNA	TTTPTPKSPEPESET	EEGKEQKSGRRTSFG
ADNGGGYSARNLMKS	TGGYESESEEDELEE	TTTHKQPTLGEITLE	DQEARESSGGKNSLP
LRGGDQLSFMYPSGV	SSSGGSWSYKALRGS	TTTFRTISGASVSAN	CSGGDDTSADPNSTA
ALHRHHASLPRERVP	ALPEPDQSAKKPKLS	TTTDSLASDDDRSIA	AKVQEHNSPRSSPDL
APTAIFWTDYVATRW	KKSLDVQSANNDEQN	TTSYKFGSSDDELMD	____MGRSPASSCLR
TAIFWTDYVATRWYR	NDEQNNDSTKPMTKS	TTSVDLSSGSPSPAK	GKGSLEESVEEVKEE
LSSKPTHSFTHARSP	RSSQQEESKEHNDLC	TTSTRFGSALNIETL	AKEFLFISGTKMRTY
PPLPRPQSKAITHDL	SPDERENTAVVSNVV	TTSTDEQSPRRYGGR	TLRITRGSLRKARSA
QFELDSLSNGDAGSG	SARPLQLSPEEQRPP	TTSSTSSSPRSPSLS	SEIQRASSSKETIME
IEAMKQFSLGSRPSA	PPETIHESPSSRPLP	TTSSSSLSDGDTSPH	PPPPPPPSPTTAAKR
AAKSKSASSSGFVNS	DAYERLDSIMRLYGA	TTSSSLSSPEPDLEL	LVTKEPISPKPLSSP
EGSVSNRSNKSSDAE	LDSIMRLYGALVQTD	TTSSLPGTPKLKCKT	ISPKPLSSPRKQQQL
SWTEGVSSPAGRRMK	YDKDPFFSDRLQIPA	TTSPIHKSAPAFIEL	AKKSRGFTPVLTRCT
HRSRTKGSREENQSA	PSFSTQASWISQDQL	TTSNPEVSIREKKNL	QKGGKLSSPVKSAAS
MKVSTYLSSKSTAGT	DQLERLSSEVVDDVN	TTSKRMDSPSFRMMV	PVKSAASTPRSNSKS
EKDVSGKTPPLDDSR	DLFPRVASGDILPSE	TTSHTDESPILAHPG	KNSDDDDSDDDFLAS
EVSQSNVSDGLTRKE	ACVVAFASPETLKQM	TTRVNEYSVSSVSSD	KKKEVQKSPSEALSN
ETLPRETSPSVGKRD	ATTERDWSENSGDRR	TTRVASTSLPKDFPP	KGLKMAATFVGNSTS
IEENKGMSATEASSQ	ERDWSENSGDRRHKS	TTRPSSSSFTRAAPS	YTNDQGETVKGVCSN
DWTELLSTPNQRTST	KQQRDRDSDEFDRGQ	TTRKTTLSFNLPTPR	EFDKMKAKAPENFRV
GSGSQRNSTEQKPSY	DEFDRGQSSLKSRSR	TTQGSSPSPKPSKFS	STEESSESPVLSKNV
KPSYLSSSKKVRKPD	EPRMGIVSGGTVEGK	TTQASNISFGGSAED	GSEESSKSPVPNVRN
TSPKSGSSPVSLKDQ	DVYPQASSFGAKGLN	TTPTTPTTPRKDNVW	GAEESSESPVLSVLR
TSTSTSRSPGGTSAI	SRSRSRMSEDDHRSR	TTPTHGSSPIHLLHN	EEKQKSLSPPPCPST
GSDSGSGSQRNSTEQ	GSMKRVNSEDLWVLA	TTPSPPASPRRSPRY	LPLPRVNSSTVPLQR
VFKAMGTSYTETELN	SNFQEDHSHIGGPGF	TTPSEEDSNNGLPVQ	KKRRRETSPAVVESQ
_____MASANPETAK	RAASVRRSGRFHDQL	TTPNWETSPAPKDSI	TAPKSSNSTLFDDYG
NRLGMSCSVEDCTRM	KPALNPTSSVKHASL	TTPLLHQSTDNV___	SSGLREGSGRRMKEV
STLCRSSSSAAEIRD	PALNPTSSVKHASLE	TTPLHSRSHHGFEPP	GYDGYNRSRSDLGSD
RVLEEVDTDRDGYIN	SILQKCTSIIFSPSK	TTPHSRLSLDRSSPN	GRNVSLQSHEDLARK
AQIEKVVSLVSRTGR	KCTSIIFSPSKRVEH	TTPGTLLSIDTPTKS	ETTGRNVSLQSHEDL
NFLKSPCSPLSASRQ	TSIIFSPSKRVEHGI	TTPESGPSIPQILHM	ERNRKSSSGLREGSG
MDRTPAVTPGGSSRS	TSSVKHASLEESSKD	TTPDVLLTPRSYSGH	DGYNRSRSDLGSDLY
DVVDVNKSGPLVAQS	KHASLEESSKDELSG	TTPAPVFSEPEVNAV	DDYGRSISFSSSGRD
TKSYRNSSALLPRNI	DLRLRPSSSSIPEED	TTPAPADTPAPAPAE	VEMKDNNTPSQSIIS
SGPLVAQSPDSVIVK	LRLRPSSSSIPEEDE	TTNTIERSPPPVQSL	TPSQSIISSSTSTMQ
PMDKTHVSTAPQGTP	RLRPSSSSIPEEDEE	TTNQEQDSPGPDISV	MKDNNTPSQSIISSS
KVADFGLSRLFPMDK	EDEEYTDSRVQETSE	TTNLSSNSDHSPNAA	DNNTPSQSIISSSTS
GRQTRDGSPVFHLST	KPEQRLSSSVAVGME	TTNFAGSSPRWNESK	ENEIRITSMGRARNY
VFHLSTWSL______	SGGSRRPSMSILQKC	TTNDESMSKAQRLPM	DYEGQDGSPRGRGGR
RGSMFDGSFRRGSMF	DSRVQETSEGSQLSE	TTMPRLDTFEPVGRD	NRGIFFSSPLVPTAA
RGSMFDGSFRQSMRD	VQETSEGSQLSEFQS	TTLQRYLSQLQQHPL	KMLQRAMSIGHSAAP
ILAHKSQSEATLRPP	TSEGSQLSEFQSSRR	TTLQGISSADRAFKD	AVFAEPTSPKVSCIG
NSRMQPLSPGRYQHS	AKPALNPTSSVKHAS	TTLPVTQSPRFTEEI	DNYKQYWSFFRRPKE
TLRDGEQSPGATLTS	PEEDEEYTDSRVQET	TTLPSYGSSPPRDKT	AVDLSGGSISAEKVQ
SPSHRFASPVAAAKK	TVAVLPQTPGQRHYN	TTLPKGQSINVGSKD	IQTAAVASPKLTVKS
YEQQKRASFSLRNPN	THKIGGVTNPRNADR	TTLDCSESPSEAGRK	______MSGEKEPVA
TSSSVPQTPPAVVKP	ITPAKKSSVGNLYRM	TTKERILTPKTNEEK	PTVATEESPATTTEV
RPAVYANSAYFRKGK	WDTVTENSPKDVKEL	TTKEDIPSPVMPRRP	LEELQEKTEEDEENK
LKELPRLSLDSRDHV	QEKKKTISDVESEIK	TTISESSSPVKTKVK	HDEKAEDSPAVTSTP
DRVIFPESPTSDPVM	EGYGLSDSVKRGKKK	TTIQRSSSDSGLTEL	TQISEPESFVAKHEE
SLRFSPSSPRSLGKD	KDTIIYDSEEETQPS	TTIPVPVSESVVEHD	TPLVETATPIADIPE
GLETLPGSPLSRDRF	FSPRGHDSPGNIGGE	TTIPIRTSPVPRAQP	PKVATEESSAPEIKE
AKLMGLETLPGSPLS	GNIGGENSFHGSENK	TTIGGTDSPSFRGNN	NTVPEQETPKVATEE
SGNKLSESFSRSSSM	TDDIFGESPADSQKM	TTIFWTDYVATRWYR	KVATEESSAPEIKER
RQNRREDSPRPYGLK	EDDLELRSPTSVNGH	TTIDELHSLQKKRSA	HSKKPEDSQVVNTTP
QKLKRLNSSHDETSQ	LSSAVGESPAQLVIS	TTIAEQVTPEKSPKT	FEHKTQISEPESFVA
LGNAHVNSINFERDS	SPAQLVISDSDRTLA	TTHTSKDSAEDIPGS	IVTVELKSGELYRGS
NKSSPTFSEDGSSEH	NHRKHRRSFSPSDEV	TTHSEDRSPRDSPVS	MVRSDENSLGLIGSM
CRTVIFMTPRTCAVS	RKHRRSFSPSDEVFK	TTHDNMGSGSERLAV	RCAEKVPTPTNSYTG
IPNLLGPSPAFSENT	STGLGEGSPKDKISD	TTGNGSNTPMAGTGP	HAEKYPTTPIVCSGN
PSSLPVYSPSKEIDA	GTNEVTPYLVSRFYR	TTGFDSSSPAYAAPH	SSPSPEISRTPRRDL
NDEKIEFSGPLLSKS	FDEAVLDSPEVKRLR	TTGDPATSPARTVNQ	PSPEISRTPRRDL__
SKQTVSVTPAIDHSG	HKANRSSSNIGMAGY	TTGDKILSQPLADIG	HEARNVSSPSPEISR
VTPAIDHSGVFRDNV	PPLFFTGSPPSRVSN	TTEVSGPSAPTSSET	ARNVSSPSPEISRTP
SGPLLSKSYGVDELL	LEINKTGSLSEGVSF	TTETGSFSPDFRSDQ	SSGKQKCSNDLASDD
KHGERTDSQDREAYE	GSLSEGVSFKSFFRK	TTEKASLSSSLPVSI	SQAIEETTPPPARVL
ILSSGSDSD______	AVGKVLPSLNGKLTG	TTEDDDASGPSGLGR	SHRHSPNSQSDLNLD
PATDFQGSFGRSLLS	TPGNGDDSHGQPFGG	TTDFLDISNPKAILE	SFNRRNLSAAASGSD
SFGRSLLSLRRDQVD	TPWNWRETPGNGDDS	TTATGEGSRKRGRPK	RNLSAAASGSDYHTG
IGHFRSLSWSVSRSW	TPPQYNKSPNTPPTS	TTASLSPSPSLHRSL	RILSPTASVSSAFIG
RSLSWSVSRSWSASK	QYNKSPNTPPTSAKV	TTAQKSPSSLPPSLS	LSAAASGSDYHTGEK
TEVVCEYSPPNANN_	KGFDRSPTMCTDKWR	TTALLSTSFTKDNKA	LQGSPVESGPTTPLP
PLENKANSVVDTHSY	GASKSGNSQTQNAPP	TTAARSDSQSSLNFS	KKHPEPSSIDRTASE
KSQKKFASNPQIVEA	SEYRKNPSELKKPPP	TSYSTDSSFGPLPTL	FENLRQDSDDEEPQS
NLKHEDVSDDEIQVS	___MYKASPKRKEIV	TSYKFGSSDDELMDS	DRTASEISADALIPG
TDSQDVASVPDDSLS	NTQRLGTSCKF____	TSYDDEDTPPGSGFR	DHSNRILSPTASVSS
SVPDDSLSESEKIQQ	TTEQDVLSPKSDGEG	TSVYRMHSLLPDQLH	ATDILQGSPVESGPT
KSVRKVPSSNLDNSS	NLMHRSSSTPCLSPT	TSVWKSLSPEVLQAA	ARLVSPNSPGSNQQT
SVRKVPSSNLDNSSV	SSSTPCLSPTGNDLQ	TSVVSETTPASRTRE	AGPEEDDSQKQNILM
LGTTEKASRRYSLPS	VATSTSVSKKALTLG	TSVSSTNTPRTSHFD	KWKSLSDSEKAPYVA
EKASRRYSLPSSGNS	PNRERNVSGELDVFE	TSVQRVTTVNGVSNG	GDKWKSLSDSEKAPY
QSVEPLPSMDNPQVD	TTHAADASPLTNAGA	TSVATLSSPPPVSLP	GEKWKSLSDSEKAPY
SAEFDKVSV______	RAEADALSHGDA___	TSVAGSESPPLNWVK	ETRSTKLSVTKKPAK
INLMKDGSLHLHDAL	VLQAHKESAIRIGNR	TSVADGSSPPHSHNI	SIDRFAYSPNQQQES
RERFKSLSINLMKDG	RIGNRRVSIEEKRGN	TSTVGHRSPESPVFR	QLVFCPYSYIVNPVI
SDIVPDRSPADDVAP	NLLYKSPSQVHQFYL	TSTVEIHSPDCIDKV	KNVRGCPYFASWSMA
ITKKKHPSPEHPLHR	VAGCSSNSGSQGTER	TSTVASRSLAEMMNR	SVPSTPLSRFGNSPP
DYQQYEFSDSDKEAT	VGLERTTSLPAEMEE	TSTNPQDSKLSSPSD	SRFDSMNSTKDFSGS
QQYEFSDSDKEATGL	PRERPRPSPTSDVSS	TSTINAQSPSRSRRL	SRFDSINSSRDVTGA
VVEEDEDSEDDDQED	IGLSHGASFAPTYPQ	TSTINAQSPSRSRRF	SRFDSINSSKDFGGP
ANDPETKSGEEEEPR	ITTENSSSPHIVKAE	TSTIIAQSPSRSRRL	SRFDSINSSKDFGGA
ETKLRSRSNDFRPGL	DDVDELNSRVQGANQ	TSTAESGSDAEDIGS	SQFAFDDSVPSTPLS
LANGRSTSSTHPTEP	GLGAKGRSSSQPALD	TSSVTTQSEDEKLSS	SPVSRNATEVPSPDY
PTEPVNDTASGRSSD	GAKGRSSSQPALDQP	TSSVKHASLEESSKD	SKDFGGPSLSRFDSM
EPVNDTASGRSSDFA	KIAEDIRSDGARTLE	TSSVGNSSRHHSLNV	RNATEVPSPDYSQGK
NDTASGRSSDFADYD	NNKLPNESSNNKGGT	TSSSYSASPSTTRRS	RFDSMNSTKDFSGSH
DPMRKCVSLNNLSDY	NKLPNESSNNKGGTI	TSSSVPQTPPAVVKP	QDGDYFGSGDDFGGN
SAFTMMPSFSDGDSN	_MFGFFKSPGNNKLP	TSSSTSSSPSFRSDS	PSLSRFDSMNSTKDF
FVKSRTPTQVASHAQ	YKNGFNDSGGLQSQT	TSSSPGPTPTSSSVL	PLSRFGNSPPRFSDA
AKGGRIGSGAVVRSS	MITPDKPSKKSENHK	TSSSLPLSPISIEPE	KRSDNWNSF______
GTMLQSFSPRSHGSK	TAGRRTSSEPILITP	TSSSISQSLPLGRRS	GNTARADSPSSRSFG
PAGRQALSPPPGFQA	GGLQSQTTEELEKYA	TSSSATASPPPRSSS	GNSPPRFSDASARDN
QYLKENGSFGDLSLG	PKKTKNITGPMITPD	TSSRTDVSTDGDTDH	FSGSHGYSFDDADPF
RFTGKKPSFSQTCSR	NITGPMITPDKPSKK	TSSRSSISLSGERSG	FKVSSDESPTKRSDN
TQEPIQSSPTPLTEL	PPPPPLLSPSPLRLP	TSSRQVSSPQPEKKN	FDDSVPSTPLSRFGN
NLFPRQPSFSSSSSS	HKPPTLKSPMRKSSS	TSSRPGLSPSSSIGS	ERLSRFDSINSSKDF
SEIAFDYSPRFRIFK	RSLSRRFSGQLSFID	TSSREPFSGGSDNAN	EKFSRFDSINSSKDF
GNLEAVTSDPLYSQK	RRFSGQLSFIDSETK	TSSPPLISSVRTLRR	DSFSRFDSFNTSEAG
EAPSCSTSPSANNTG	VSARKSVSFKEDKKK	TSSPKVTSSSSTPVN	ARDNNFDSFSRFDSF
SVDSRARSVDLVTAR	SSVKKTFSMNLMGDH	TSSLTLGSEEEKSRK	AAFSRFDSINSSRDV
ARLSRNLSNASTRIR	PSSSRSKSRSEELLP	TSSLMTRSLEFPEPT	SVFGGLVSPKLRGAQ
ESMVVGNSPRHKSGS	SSRSKSRSEELLPLE	TSSLFLQSPLRGCLP	SEIGSPLSPQLRHRG
PILSYQVSPSSSSFP	KSSSVKKTFSMNLMG	TSSLERMSPNSEHDI	IKKERAKSLSVFGGL
PSSSSFPSPSRVGDP	YGKFDEKSSTGQYLD	TSSINHMSPGGSGGD	DTDSEIGSPLSPQLR
FAQQQPFSASMVPTS	GKFDEKSSTGQYLDK	TSSHPPPSPVPTTQK	SRRGSIISIPGGPDG
ISNSAPVTPPVSSPT	AKKDDEESGGGLGGY	TSSGSVRSVDSNFMS	RPVPEQNSSLGLRSR
PPLRISNSAPVTPPV	KGKVAGASADILDAA	TSSGSKKSVHWSPEL	PVPEQNSSLGLRSRH
PVTPPVSSPTSRNPK	TSQAEPASQPEPAAK	TSSGRLHSTLTSGRT	PLVNLFGSLHEKMPE
______MTSDGATST	KFDEKSSTGQYLDKA	TSSGPYTSPPPIGYP	PLMSRQTTSMDKDMI
_____MTSDGATSTS	VKKLSSSTPEEPDHN	TSSGPASTRISEGSM	NSSLGLRSRHGSLAN
TIPECDESDSSTVDS	DLETVPESDDEEEDG	TSSGGGFSPGKLRSM	LKEDGAESRRGSIIS
YAVSAPASPTHHRQF	EEEDGNISGEKRSEV	TSSFNLQTPRSLPSP	GPKSVHGSAMVPPEK
NYPFYAVSAPASPTH	QNGASSKSVEVSEVR	TSSELTPTRLGFPNE	GGPDGGGSYIHASAL
WGPDDPFTPTGAQNS	______MSDEEHHFE	TSSDSEESETEQKDG	GAESRRGSIISIPGG
MKFDESKTLLPVRKP	EEHHFESSDAGASKT	TSSASSMTPRSPIPT	DLRSPLMSRQTTSMD
______MSFRDDNTE	RLGEGTNSSSGDVDP	TSSAGSMTPRSPIPT	_MALSSPSRILCFAL
RQSSMLESSQVIRDS	GEGTNSSSGDVDPRF	TSSAEDDSVDGDEET	___MALSSPSRILCF
QSSMLESSQVIRDSS	______MSEKEEAPS	TSRYSMGSETPMHPS	PYVGSVQSPRGLHFG
RPFLHTGSWYRMGSR	INNNRGSSELGASQF	TSRQQTSSPGLSSSS	PPSPYVGSVQSPRGL
TELGNVSSPPSKIPL	ATTTEHLSEASDGEE	TSRNRPSSPFHPSQS	HQRVIVQTPPQYIQS
LRSLLNESPSRYASN	TEHLSEASDGEEVGN	TSQQDMPSPIESAHH	TRRVQMLSPKTEGEN
VEDPGLESESEGTNN	LPAQRETSDVTIIEH	TSQLEEETKPMAATT	KDKGLISTPKHKKLK
ENSVVPATPLRILRE	SGLMGRFSQLLSLDT	TSQIGTSTPKSKFED	HAQRLVGSGEVTAPA
KSVRRCKSLTREEID	GRFSQLLSLDTEEPR	TSQFARRSHSGELSG	RIIQGEDSDSDYSEP
SQAKEKKSVDDLFEN	MGRLKLHSGIKAIEE	TSPVGYQSDKDRDRS	AWTLEGESDDEEGHP
LLTLEEKSLTYKIHL	KPLANSLSSAHLQSM	TSPSVPRSPARAEAT	LEKVGEGTYGKVYRA
PQWFLDISPQGKVPV	LDTEEPRSQPTEQQL	TSPSRSSTIENFKNL	RRRLREESVLTDTDD
SKDSNDGSEHALLVE	AHLQSMGTPRRSSGL	TSPSPDRSPYRFSDR	RGLGPELTAIVEQLH
KTLFSLDSFEKTKTE	NLGSRKRSLEDLRDN	TSPRASNSFSSWNLG	RDVADRDSESGWVKG
RVSAVDLSLAPKLYH	AAGTSVPSPSYDKQK	TSPPSLHSPLRSLKE	QYEYRANSSLVLTTD
ARESRPPSPPRSTIT	KLIKVQNSHDVYKMT	TSPKSGSSPVSLKDQ	LREESVLTDTDDAVY
RSIDRTLSLTFEDIH	DHHWGLFTS______	TSPIPSLSMTQATKT	ELGELIRSPKMGKPL
GGLATLGSQKSADSE	SHDVYKMTGETGSYR	TSPGSTRSAPSPGSG	DFQEGGDSGGGRAND
SNKRLSHSFSSVEGL	_MEVRSESNITQARS	TSNTAYHSEDEE___	TAETVVETPREIETP
QQLFRQVSDSQTLGL	LTLYRAFSGLVSTPR	TSNSGYGSGNRTGWT	NVKVDAPSIADDDVL
PSDVSLASPVRVEVK	RAFSGLVSTPRHKRS	TSNPDQVSPVHSATT	LKQNKSKSVPLPLRN
ADEIKDSSNHNVGSR	RMRGARPSPIDVLGR	TSNNRFASPPQQPSS	LEKSELESTDDGPEE
SISVKETSPFHVDEM	VEMTRLASDIATSAA	TSNDELESISARGAD	EVLDAPASEEISDAV
LGEKGGESLDEQQGE	STPRHKRSNSSHDVE	TSNDEEVTHSPDRSP	ETPREIETPKKQTVE
ILLHSHQSFSQGDKK	AKSMKVRSQEHMEAI	TSNDDNATVKVIDFG	EEIEKSATPEEEEPP
PSMNTMKSPVASKHR	EAIQEGGSSRAGLME	TSMQQHYSDHRPKKP	DEEVATASVASEIKT
SKHRHTKSNSSSSSS	AIQEGGSSRAGLMED	TSMNRTPSYVPRFPV	VVDQTGLSKRLSLEM
AKIKKTESANQLELM	AFSGLVSTPRHKRSN	TSLTEDFSPEKAYNV	SSRKYYSSASSNPVE
TDHSSADSDAEIPPA	DADQDDGTDDDNDLG	TSLSSLMSTNEKPPE	PLELFGASNRGAADP
TSTVEIHSPDCIDKV	RKMKRSNSVAMENLA	TSLSPAGTSKRNVGP	ELFPLQASPETMRSK
GVKLPSKSHGANLNG	TRRGDPLSPRFVMIG	TSLRTVGSSNNISVQ	EKTKLSSYENGVTTN
RISNVLQSLPKDAAF	TETRRRISSSSVSHT	TSLPETTSAKDTIVD	SASNTTPSAAVVRTN
PQDSKLSSPSDKDTP	SSVSHTQSPFLYT__	TSLNRSASEWAFNRF	PSAAVVRTNDLNKKP
PPSMASMSEDGNEDA	KKEEHGFSVKYEEEE	TSLNRQKSVSMGSAD	GHKGRDKSPAVLGTA
TQLKKRISNVLQSLP	KKNIKKNSSCNSYFQ	TSLLLPSSQFLQTRT	SESDEATTPTKMRKT
RPSSPLMSPMSHMSQ	KNIKKNSSCNSYFQE	TSLLGGTSPFILGKR	NAFNRLMSGLSISTV
DGNEDARSVAGSLMS	AMLEQRKSLEIFGSP	TSLKTKASLQTSKSV	GFSFSPGTPPIYNHR
QDHLQAKSPLASHPS	KSLEIFGSPLIEKRI	TSLITLRSNNIKEDT	YCTLSSKARINSCLQ
GPQAYALSEGALTPM	DHSPRLVSPLPDPEV	TSLFEGFLSVVQDQS	QNVIVASPSRFSTYT
EGKTDIDSPDTTNTI	SPVKKNRSFQIPRIP	TSLAPSSSPLQASSG	PSLSIEKRLLTYQDS
EEQNLEETQNVKISP	PSLRSESSWNSQSLL	TSLAGPSSEKSSKRV	DCSSSSPRNSEKKQN
IDVKDATSMGTVEDP	GLLMGCKSHKSVRVS	TSKVDVESPAVLAPA	VGPQEPQSPYVEAPK
KDATSMGTVEDPKEK	SHKSVRVSGDSYTSM	TSKSLLGSVDDASIT	EHDHSSTSPKSDEAS
HHEPVISTPDSKKRR	VSGDSYTSMNRTPSY	TSKLGTMSIQKKKDS	NFTIKGDSDDEEEKP
ESSGGKNSLPRFMQP	KKIKTQLSFSGDLSS	TSKANILSPIQLMDK	VVLTSLQSFPRGMEC
LESALLKSPSPDNNN	GDMDSDHSPRLVSPL	TSITTKSTETTTAFP	VTYQKPPSANSRKPV
SALLKSPSPDNNNVS	LANRQPGSAFLPAHY	TSITRLQSLIIVSSE	TLRLITESSESLSKA
ELTSSTGSNKAMTLS	GFEDESDSQHYAQRS	TSISPVSSPALNRAP	RESQPMGSPVQARPR
RFMQPTQSAKAKVQE	HSSVMQKSPVRYSHD	TSISEDWSPKAFPLV	RASTEEISKEETWIP
VSETTPASRTRETLE	LTASRPGSGIVVAVK	TSIERSISTVPGFTV	LITESSESLSKAEKV
TSVVSETTPASRTRE	LHMTPGASPLPSYTQ	TSIDRKNSFNSLHSV	VSPPLRTT_______
____MGRSPASSCLR	KEKDTTDSVQIESEG	TSHVETDSDK_____	______MSVEEDATV
VIVESKGTETEEDDL	TDSVQIESEGKVSGN	TSHGTAGTPHMFDQE	ANRSTKGSPWQRVKW
VSKKITSSPKQEIGT	FAEKEKDTTDSVQIE	TSHGQDGIMYPPSNS	RLSGAGPSNVDVKIF
HSLKRKVSNPSFIAA	KEKDTGDSVQIESEG	TSHDDEYSPSHGKIN	SKAFHAYSRSGDFDL
KRKVSNPSFIAAQSK	GDSVQIESEGKVLEG	TSGSSREYSDDEDLD	PQNITVVSYDFKEER
KIEEDVTSEVEMASK	EEGDNIESSGKEKDT	TSGSQLFSFGHFRSY	MKSYPIGSSKAFHAY
DTSADPNSTALENKS	QDDGLTLSGRKIPSY	TSGSLGSSGPILSGS	AFHAYSRSGDFDLES
TALENKSSGDKRGWS	EIKDEKPSPSLKRSS	TSGPVNESGGEDEKE	TASAAPVTPPKKDDK
DSTVENKTETDMPSY	KDEKPSPSLKRSSLS	TSGPRTASANSLVDA	EPVPQSKSPEHALFT
EIGTGEATEQEEGKE	DIVKDEKSPVLDRTE	TSGLSTISDTLDETA	AHSLVPLSPAAHAAR
VSEKQQQSFSVDEKK	RSGSKEGSPLEIKDE	TSGLDDSSPTVSQRF	AHAARLSSPSPRSLP
KRRAEDESGPQAYAL	LLASAKGSMNGDKSF	TSGGKKISATSIYFE	AARLSSPSPRSLPQA
ALSEGALTPMTITES	GSMNGDKSFTSSKDI	TSGDSISSPISVSEQ	AAHAARLSSPSPRSL
VSAKKRHSLPGVTNG	GDKSFTSSKDITHKS	TSGDDKLSSDGKSVV	_____MSSGELKPFK
QKSGRRTSFGYDQEA	KHMEASDSEVLQSST	TSGAVSPTKATLWYP	VEKQRGRSPVDLDIS
LDTLEKKSDAEGAEP	NGALRRHSLPSPANG	TSGANPVSLKRGIDK	SRCNQSISLPDDALD
EEKTELLSVEEQIDH	LRRHSLPSPANGKLS	TSGAGSAYATLPQLP	SHLKWSKSIERDSRK
[truncated: 33,323 more rows]
