# Supplementary material for: Data-Independent Acquisition-Based Proteome and Phosphoproteome Profiling Reveals Early Protein Phosphorylation and Dephosphorylation Events in Arabidopsis Seedlings upon Cold Exposure
Source: Int J Mol Sci. 2021 Nov 27;22(23):12856. doi: 10.3390/ijms222312856 (PMC8657928; doi:10.3390/ijms222312856)
Supplement: Supplementary file 1 [file ijms-22-12856-s001.zip › Table S3. Phosphopeptides and p-sites identified by DIA analysis.xlsx]

## Sheet: phospep_37485
phosphorylated residues	phosphorylated sites	protein	Phosphopeptides	CK_1	CK_2	CK_3	CK_4	CS10_1	CS10_2	CS10_3	CS10_4	CS30_1	CS30_2	CS30_3	CS30_4	CS120_1	CS120_2	CS120_3	CS120_4
S	6	AT1G01060.4	AT1G01060.4|(UniMod:1)MDTNTS(Phospho)GEELLAK	NA	NA	NA	NA	NA	NA	NA	184950	231903	191007	184937	NA	289488	277558	NA	194450
S	552	AT1G01060.4	AT1G01060.4|ERLPQSFS(Phospho)PPQVAENVNR	1.19932e+06	1.52285e+06	1.63663e+06	1.73955e+06	1.67751e+06	1.25631e+06	1.50422e+06	2.12298e+06	1.20465e+06	2.22443e+06	1.8945e+06	1.75627e+06	1.56786e+06	1.64323e+06	1.38436e+06	1.67538e+06
S	552	AT1G01060.4	AT1G01060.4|ERLPQSFS(Phospho)PPQVAENVNRK	619061	664370	734395	657282	778811	849092	754192	552690	562959	617054	529013	574168	484847	609578	493639	500673
S	129	AT1G01060.4	AT1G01060.4|LVSS(Phospho)ASSSQLNQAFLDLEK	NA	NA	NA	243338	NA	177344	286634	255029	NA	83674.6	NA	168213	96166.8	NA	80410.6	NA
S	131	AT1G01060.4	AT1G01060.4|LVSSAS(Phospho)SSQLNQAFLDLEK	NA	NA	NA	225524	NA	241977	730803	NA	NA	NA	NA	297705	NA	NA	NA	NA
S	132	AT1G01060.4	AT1G01060.4|LVSSASS(Phospho)SQLNQAFLDLEK	472712	393330	550860	NA	NA	414568	615914	469555	414401	445410	461095	NA	254876	NA	NA	162097
S	133	AT1G01060.4	AT1G01060.4|LVSSASSS(Phospho)QLNQAFLDLEK	NA	NA	NA	NA	NA	NA	NA	NA	NA	NA	NA	NA	97708.7	NA	40891.4	NA
T	404	AT1G01060.4	AT1G01060.4|QNT(Phospho)ALQDQNLASKSPASSSDDSDETGVTK	105562	87319.3	81741.7	106837	NA	NA	NA	NA	NA	NA	NA	NA	NA	NA	NA	NA
S	415	AT1G01060.4	AT1G01060.4|QNTALQDQNLASKS(Phospho)PASSSDDSDETGVTK	NA	NA	266772	330844	NA	NA	NA	NA	NA	NA	NA	NA	NA	211199	NA	NA
T;S	472;476	AT1G01060.4	AT1G01060.4|SSC(UniMod:4)GSNT(Phospho)PSGS(Phospho)DAETDALDKMEK	552834	503895	565786	659719	324021	346435	419402	385297	169107	156751	124195	161889	NA	NA	NA	NA
S	476	AT1G01060.4	AT1G01060.4|SSC(UniMod:4)GSNTPSGS(Phospho)DAETDALDKMEK	70746.9	96294.3	73154.6	88711.6	NA	NA	NA	NA	NA	NA	NA	NA	NA	NA	NA	NA
T	186	AT1G01060.4	AT1G01060.4|VSGDIETSKT(Phospho)STVDNAVQDVPKK	NA	NA	NA	NA	NA	NA	NA	NA	NA	NA	NA	NA	210554	241728	NA	NA
S	102	AT1G01100.1	AT1G01100.1;AT1G01100.2;AT1G01100.4;AT4G00810.1;AT4G00810.2;AT5G47700.1;AT5G47700.2|KDEPAEES(Phospho)DGDLGFGLFD	4.73019e+07	3.63987e+07	5.6049e+07	4.49684e+07	3.05362e+07	4.24553e+07	6.25467e+06	4.81376e+07	4.87059e+07	4.30812e+07	4.48642e+07	3.79314e+07	6.56319e+07	3.99331e+07	5.14064e+07	4.73313e+07
S	102	AT1G01100.1	AT1G01100.1;AT1G01100.2;AT1G01100.4;AT5G47700.1;AT5G47700.2|KKDEPAEES(Phospho)DGDLGFGLFD	1.63032e+08	1.50525e+08	2.76648e+08	2.35198e+08	1.45061e+08	6.165e+08	1.75727e+08	2.21349e+08	9.35935e+06	1.54673e+08	1.27632e+08	7.1132e+08	2.5707e+08	1.57289e+08	1.07046e+09	1.88042e+08
S	318	AT1G01110.1	AT1G01110.1;AT1G01110.2|LSYPVPPPAEYEDNNSLRS(Phospho)PSFK	820885	NA	846701	NA	NA	NA	759510	NA	813871	840203	721159	783231	696442	NA	NA	715345
S	320	AT1G01110.1	AT1G01110.1;AT1G01110.2|LSYPVPPPAEYEDNNSLRSPS(Phospho)FK	748132	713804	804379	699460	645393	626423	NA	661045	NA	NA	630560	NA	574736	593903	630800	618550
S	198	AT1G01110.1	AT1G01110.1;AT1G01110.2|NNFSATPS(Phospho)PAK	NA	145563	NA	NA	NA	NA	NA	NA	242609	NA	NA	NA	183282	198145	NA	198319
S	99	AT1G01110.1	AT1G01110.1;AT1G01110.2|TNLSQAFS(Phospho)QK	NA	NA	83535.8	NA	NA	NA	NA	NA	NA	NA	NA	NA	NA	NA	NA	NA
S	6	AT1G01120.1	AT1G01120.1|TNS(Phospho)IEMDR	7.53232e+06	7.31218e+06	5.11479e+06	5.48435e+06	7.85369e+06	7.88037e+06	6.17464e+06	7.97663e+06	8.40547e+06	7.95742e+06	7.90462e+06	6.14843e+06	6.66481e+06	6.34299e+06	5.08081e+06	6.40337e+06
S	6	AT1G01120.1	AT1G01120.1|TNS(Phospho)IEMDRER	5.17054e+06	4.97792e+06	3.24182e+06	3.80974e+06	5.08612e+06	5.28453e+06	3.75935e+06	4.08039e+06	5.24995e+06	3.44196e+06	4.00627e+06	3.98589e+06	3.40714e+06	3.35252e+06	3.46587e+06	3.48054e+06
S;T	29;32	AT1G01130.1	AT1G01130.1|IVMVS(Phospho)VPT(Phospho)SPESDYAR	NA	NA	1.3241e+06	NA	NA	NA	1.85636e+06	1.47616e+06	NA	NA	1.32513e+06	1.79946e+06	NA	NA	NA	NA
S;S	29;33	AT1G01130.1	AT1G01130.1|IVMVS(Phospho)VPTS(Phospho)PESDYAR	1.1768e+06	1.24107e+06	1.17762e+06	1.18477e+06	1.1472e+06	1.33234e+06	NA	1.43981e+06	1.41793e+06	1.38066e+06	1.17876e+06	1.6885e+06	1.66758e+06	1.56129e+06	1.64634e+06	1.781e+06
T;S	32;33	AT1G01130.1	AT1G01130.1|IVMVSVPT(Phospho)S(Phospho)PESDYAR	NA	NA	NA	NA	NA	30254.8	NA	NA	NA	NA	NA	90401.6	NA	69497.8	NA	104379
S	33	AT1G01130.1	AT1G01130.1|IVMVSVPTS(Phospho)PESDYAR	2.44224e+06	2.24863e+06	2.49947e+06	2.72773e+06	2.22966e+06	2.20649e+06	2.67259e+06	2.57568e+06	2.44267e+06	2.31176e+06	2.2564e+06	2.41239e+06	2.46087e+06	2.53561e+06	2.63596e+06	2.56967e+06
T	178	AT1G01140.1	AT1G01140.1;AT1G01140.2;AT1G01140.3|EDGLLHT(Phospho)AC(UniMod:4)GTPNYVAPEVLSDK	4.58701e+07	4.71682e+07	3.87044e+07	3.38473e+07	3.76006e+07	4.07843e+07	5.0046e+07	6.63558e+07	4.76029e+07	7.42778e+07	6.25899e+07	3.63715e+07	5.62035e+07	2.70562e+07	4.28655e+07	4.96602e+07
S	428	AT1G01140.1	AT1G01140.1;AT1G01140.2;AT1G01140.3|NFS(Phospho)SGLKDVVWNTDAAAEEQKQ	537569	596744	439320	437672	190562	161472	256112	162282	168727	166028	109037	119813	371273	351246	155942	118751
S	429	AT1G01140.1	AT1G01140.1;AT1G01140.2;AT1G01140.3|NFSS(Phospho)GLKDVVWNTDAAAEEQKQ	608596	NA	NA	NA	NA	NA	NA	NA	NA	NA	NA	NA	NA	NA	NA	NA
T	178	AT1G01140.1	AT1G01140.1;AT1G01140.2;AT1G01140.3|QVREDGLLHT(Phospho)AC(UniMod:4)GTPNYVAPEVLSDK	5.4425e+06	5.67145e+06	5.38002e+06	4.93621e+06	4.75406e+06	5.71211e+06	4.40562e+06	2.81259e+06	4.15985e+06	1.84566e+06	1.53361e+06	4.34076e+06	4.56336e+06	5.66399e+06	5.09447e+06	3.26606e+06
S	353	AT1G01140.1	AT1G01140.1;AT1G01140.2;AT1G01140.3|S(Phospho)ASEIMSK	NA	252462	NA	NA	NA	NA	NA	NA	NA	NA	NA	NA	NA	NA	NA	NA
S	355	AT1G01140.1	AT1G01140.1;AT1G01140.2;AT1G01140.3|SAS(Phospho)EIMSK	1.13963e+06	884020	725740	838165	502037	411572	421493	458662	387531	272792	283013	282104	493139	436176	282823	256225
S	29	AT1G01140.1	AT1G01140.1;AT1G01140.2;AT1G01140.3|TLGEGS(Phospho)FAK	252190	191116	170457	NA	298968	293955	202809	160057	229982	262958	186018	240987	246258	248686	256895	211556
T	24	AT1G01140.1	AT1G01140.1;AT1G01140.2;AT1G01140.3|VGNYEMGRT(Phospho)LGEGSFAK	NA	NA	NA	NA	NA	NA	NA	NA	53431.7	NA	NA	NA	NA	NA	NA	NA
S	9	AT1G01200.1	AT1G01200.1|(UniMod:1)MNEEMSGES(Phospho)PENNKHVK	208697	155880	174832	219116	223106	221656	159741	159253	195933	100080	99980.6	202482	176127	199968	218571	162307
S	48	AT1G01210.1	AT1G01210.1;AT1G01210.2;AT1G01210.3|S(Phospho)IEAVVTKDDIPTAAETEAPC(UniMod:4)PR	NA	NA	NA	NA	112401	103288	148544	88391.2	142857	127180	121908	113161	161987	169040	164017	150540
S	391	AT1G01260.1	AT1G01260.1;AT1G01260.2;AT1G01260.3|AS(Phospho)ENNSDGEGGGEWADAVGADESGNNRPR	3.26832e+06	NA	NA	4.08474e+06	3.63481e+06	NA	3.98326e+06	NA	3.39978e+06	NA	NA	NA	NA	NA	NA	3.85422e+06
S	395	AT1G01260.1	AT1G01260.1;AT1G01260.2;AT1G01260.3|ASENNS(Phospho)DGEGGGEWADAVGADESGNNRPR	2.65769e+06	2.6943e+06	2.87285e+06	3.31284e+06	NA	2.64402e+06	NA	3.10695e+06	NA	3.12564e+06	2.97964e+06	3.48958e+06	3.03462e+06	3.39347e+06	3.51572e+06	3.10266e+06
S	170	AT1G01320.1	AT1G01320.1;AT1G01320.2;AT1G01320.3|DTVVDEAGETSHS(Phospho)FPK	211002	292494	285006	327915	157365	108016	364323	346487	310316	339756	374579	329064	286323	178595	362044	373646
S	606	AT1G01320.1	AT1G01320.1;AT1G01320.2;AT1G01320.3|KTDVSS(Phospho)PKTPQTALSSQVDAVSSEADTAASLQSDAEK	912524	1.01186e+06	1.23136e+06	1.5881e+06	945817	1.02246e+06	1.44865e+06	1.43029e+06	964181	1.37365e+06	1.40468e+06	1.14866e+06	946771	974041	1.20468e+06	1.16494e+06
T	609	AT1G01320.1	AT1G01320.1;AT1G01320.2;AT1G01320.3|KTDVSSPKT(Phospho)PQTALSSQVDAVSSEADTAASLQSDAEK	NA	NA	1.31885e+06	NA	NA	NA	1.51164e+06	NA	NA	NA	1.42236e+06	NA	1.06097e+06	NA	NA	1.20706e+06
S	548	AT1G01320.1	AT1G01320.1;AT1G01320.2;AT1G01320.3|LEGEEIDRDS(Phospho)IMR	124896	182878	NA	234547	187445	188012	259773	294703	222487	273661	297960	363076	210905	237040	196696	298062
T	1114	AT1G01320.1	AT1G01320.1;AT1G01320.2;AT1G01320.3|NGT(Phospho)PKPDASIASK	217822	212527	180202	172002	47430.7	98613.9	99278.4	125755	170995	126171	121916	141068	NA	73741.8	109539	91880.2
S	1397	AT1G01320.1	AT1G01320.1;AT1G01320.2;AT1G01320.3|NSVVSLGKS(Phospho)PSYK	729224	992856	622196	665286	696478	645677	629240	604118	600610	666990	928281	587016	561606	617184	765385	641166
S	1397	AT1G01320.1	AT1G01320.1;AT1G01320.2;AT1G01320.3|NSVVSLGKS(Phospho)PSYKEVALAPPGSIAK	1.53089e+06	1.0953e+06	1.77952e+06	1.74805e+06	1.20777e+06	1.09936e+06	1.25825e+06	963945	1.83313e+06	700839	808941	1.38794e+06	1.44772e+06	1.3079e+06	1.3862e+06	1.23924e+06
S	1184	AT1G01320.1	AT1G01320.1;AT1G01320.2;AT1G01320.3|QKEMS(Phospho)EEDTEETGSEEGK	NA	NA	NA	NA	NA	NA	99087.8	NA	NA	195887	225312	NA	127436	118923	84455.2	NA
S	146	AT1G01320.1	AT1G01320.1;AT1G01320.2;AT1G01320.3|QS(Phospho)DTSPPPSPASK	2.0325e+06	2.35564e+07	NA	1.29148e+06	4.1783e+07	2.29691e+07	2.28381e+07	4.82988e+07	NA	4.60102e+07	6.21012e+07	4.51913e+07	4.08164e+07	1.92855e+07	NA	2.32203e+06
S	146	AT1G01320.1	AT1G01320.1;AT1G01320.2;AT1G01320.3|QS(Phospho)DTSPPPSPASKDTVVDEAGETSHSFPK	NA	6.15687e+06	8.87774e+06	NA	NA	NA	6.76738e+06	NA	7.19766e+06	2.83764e+06	2.76409e+06	9.04825e+06	NA	7.61471e+06	NA	NA
T;S	148;153	AT1G01320.1	AT1G01320.1;AT1G01320.2;AT1G01320.3|QSDT(Phospho)SPPPS(Phospho)PASK	NA	692538	NA	NA	NA	651596	702493	845025	NA	NA	NA	NA	493190	236639	260190	NA
T	148	AT1G01320.1	AT1G01320.1;AT1G01320.2;AT1G01320.3|QSDT(Phospho)SPPPSPASK	NA	NA	3.7218e+07	NA	2.06918e+07	NA	1.82803e+06	4.47648e+07	NA	NA	NA	NA	1.77376e+06	1.83184e+07	4.02727e+07	5.24706e+07
T;T	148;159	AT1G01320.1	AT1G01320.1;AT1G01320.2;AT1G01320.3|QSDT(Phospho)SPPPSPASKDT(Phospho)VVDEAGETSHSFPK	4.4897e+06	4.48014e+06	5.21059e+06	4.87862e+06	5.23853e+06	4.68914e+06	4.61595e+06	4.15107e+06	5.95696e+06	4.68736e+06	4.27657e+06	5.19297e+06	NA	5.13431e+06	4.85569e+06	4.65161e+06
T	148	AT1G01320.1	AT1G01320.1;AT1G01320.2;AT1G01320.3|QSDT(Phospho)SPPPSPASKDTVVDEAGETSHSFPK	9.67758e+06	6.83655e+06	1.00675e+07	NA	8.99891e+06	6.96926e+06	8.78631e+06	5.19439e+06	NA	NA	2.94895e+06	NA	NA	NA	1.0208e+07	8.44604e+06
S;S	149;153	AT1G01320.1	AT1G01320.1;AT1G01320.2;AT1G01320.3|QSDTS(Phospho)PPPS(Phospho)PASK	NA	NA	779226	605974	765835	NA	NA	812300	NA	979730	1.2096e+06	647700	NA	NA	NA	721160
S;S	149;153	AT1G01320.1	AT1G01320.1;AT1G01320.2;AT1G01320.3|QSDTS(Phospho)PPPS(Phospho)PASKDTVVDEAGETSHSFPK	4.28067e+06	NA	5.70601e+06	6.16129e+06	NA	NA	4.73671e+06	4.78533e+06	6.07963e+06	5.02193e+06	4.49305e+06	6.01399e+06	4.46474e+06	5.03673e+06	5.31661e+06	5.18136e+06
S;S	149;156	AT1G01320.1	AT1G01320.1;AT1G01320.2;AT1G01320.3|QSDTS(Phospho)PPPSPAS(Phospho)K	NA	557450	368538	NA	484683	NA	NA	497661	535218	NA	821057	416457	372916	NA	327546	NA
S	149	AT1G01320.1	AT1G01320.1;AT1G01320.2;AT1G01320.3|QSDTS(Phospho)PPPSPASK	2.29273e+07	4.50578e+07	2.07954e+07	3.43656e+07	2.1855e+07	4.40653e+07	2.27754e+07	2.52645e+07	2.78586e+07	2.49221e+07	3.23427e+07	1.94088e+06	4.08442e+07	NA	2.20565e+07	2.94845e+07
S	149	AT1G01320.1	AT1G01320.1;AT1G01320.2;AT1G01320.3|QSDTS(Phospho)PPPSPASKDTVVDEAGETSHSFPK	1.22728e+07	1.11166e+07	1.33001e+07	1.37064e+07	1.25737e+07	1.11684e+07	9.56658e+06	5.81955e+06	1.28943e+07	4.78091e+06	4.41919e+06	1.40065e+07	9.85186e+06	1.25057e+07	1.39251e+07	1.01192e+07
S	1397	AT1G01320.1	AT1G01320.1;AT1G01320.2;AT1G01320.3|S(Phospho)PSYKEVALAPPGSIAK	6.34341e+07	7.48544e+07	1.06973e+08	9.9089e+07	1.04467e+08	8.34257e+07	9.6901e+07	9.1917e+07	1.20203e+08	7.8402e+07	1.02956e+08	1.18226e+08	1.12093e+08	1.29665e+08	1.54501e+08	1.26217e+08
S	1166	AT1G01320.1	AT1G01320.1;AT1G01320.2;AT1G01320.3|SKQS(Phospho)NVSEHLVEIPR	161387	162159	279498	325628	108993	NA	191936	122015	72761.8	100501	131873	125043	50662.3	65843.6	86688.8	73301.8
S	1399	AT1G01320.1	AT1G01320.1;AT1G01320.2;AT1G01320.3|SPS(Phospho)YKEVALAPPGSIAK	NA	8.61051e+07	1.11823e+08	NA	1.06046e+08	NA	NA	8.61161e+07	1.30871e+08	NA	9.6371e+07	NA	1.3019e+08	1.51941e+08	1.74031e+08	NA
Y	1400	AT1G01320.1	AT1G01320.1;AT1G01320.2;AT1G01320.3|SPSY(Phospho)KEVALAPPGSIAK	NA	6.20278e+07	NA	NA	NA	NA	NA	NA	NA	NA	NA	NA	NA	NA	NA	NA
T;T	1354;1358	AT1G01320.1	AT1G01320.1;AT1G01320.2;AT1G01320.3|T(Phospho)AGET(Phospho)SEEDGLKTDASSVEPPTLSSTVQSEAYHTK	7.57617e+06	NA	1.07784e+07	NA	7.46674e+06	NA	9.71707e+06	NA	NA	8.17303e+06	8.86649e+06	NA	8.36409e+06	9.68941e+06	NA	NA
T;T	1358;1366	AT1G01320.1	AT1G01320.1;AT1G01320.2;AT1G01320.3|TAGET(Phospho)SEEDGLKT(Phospho)DASSVEPPTLSSTVQSEAYHTK	NA	315352	414524	NA	NA	NA	408680	NA	305976	334468	378647	389490	284072	359328	420139	356237
T	1358	AT1G01320.1	AT1G01320.1;AT1G01320.2;AT1G01320.3|TAGET(Phospho)SEEDGLKTDASSVEPPTLSSTVQSEAYHTK	1.21628e+07	909767	1.49525e+07	1.03032e+06	904797	946202	1.12976e+06	1.33965e+07	1.12451e+06	1.0972e+06	1.39713e+06	1.07664e+06	1.17008e+06	1.29881e+06	1.357e+06	1.75565e+07
S	1359	AT1G01320.1	AT1G01320.1;AT1G01320.2;AT1G01320.3|TAGETS(Phospho)EEDGLK	529411	531261	403114	329466	480970	492886	458348	619146	677697	773483	885015	527766	602508	555695	479046	688294
S;S	1359;1369	AT1G01320.1	AT1G01320.1;AT1G01320.2;AT1G01320.3|TAGETS(Phospho)EEDGLKTDAS(Phospho)SVEPPTLSSTVQSEAYHTK	231620	NA	261237	408185	313922	277312	NA	389318	360687	NA	NA	399531	332239	353706	NA	NA
S	1359	AT1G01320.1	AT1G01320.1;AT1G01320.2;AT1G01320.3|TAGETS(Phospho)EEDGLKTDASSVEPPTLSSTVQSEAYHTK	NA	NA	NA	NA	994546	2.22793e+07	2.9187e+07	NA	NA	NA	NA	NA	1.25468e+06	NA	1.94049e+07	3.501e+07
T	1366	AT1G01320.1	AT1G01320.1;AT1G01320.2;AT1G01320.3|TAGETSEEDGLKT(Phospho)DASSVEPPTLSSTVQSEAYHTK	NA	540811	NA	NA	467628	652148	NA	581545	NA	NA	NA	NA	512498	NA	811287	NA
S;S	1369;1370	AT1G01320.1	AT1G01320.1;AT1G01320.2;AT1G01320.3|TAGETSEEDGLKTDAS(Phospho)S(Phospho)VEPPTLSSTVQSEAYHTK	7.3224e+06	8.85029e+06	1.03703e+07	9.22008e+06	7.29779e+06	8.25527e+06	NA	9.39862e+06	8.56085e+06	7.9939e+06	8.68136e+06	8.68683e+06	8.20818e+06	9.47567e+06	1.08052e+07	1.00561e+07
S	1369	AT1G01320.1	AT1G01320.1;AT1G01320.2;AT1G01320.3|TAGETSEEDGLKTDAS(Phospho)SVEPPTLSSTVQSEAYHTK	801611	NA	1.08004e+06	733585	NA	NA	1.04144e+06	NA	684623	808964	910593	949470	562167	763272	947870	947905
S	1370	AT1G01320.1	AT1G01320.1;AT1G01320.2;AT1G01320.3|TAGETSEEDGLKTDASS(Phospho)VEPPTLSSTVQSEAYHTK	2.27813e+07	2.36032e+07	2.84e+07	2.62615e+07	2.20914e+07	2.19527e+07	2.82681e+07	2.51206e+07	2.62478e+07	2.62262e+07	2.66675e+07	2.81541e+07	2.72279e+07	3.22897e+07	NA	3.35842e+07
S	1311	AT1G01320.1	AT1G01320.1;AT1G01320.2;AT1G01320.3|TAS(Phospho)YSSYADHHSPGLTTQGTK	NA	644469	778045	NA	552766	699515	NA	NA	NA	562287	641476	640219	1.05933e+06	NA	NA	1.21191e+06
S	1313	AT1G01320.1	AT1G01320.1;AT1G01320.2;AT1G01320.3|TASYS(Phospho)SYADHHSPGLTTQGTK	649906	NA	733476	740516	493168	NA	720675	913718	502253	495616	606065	600322	NA	1.08457e+06	1.26524e+06	1.13103e+06
S	605	AT1G01320.1	AT1G01320.1;AT1G01320.2;AT1G01320.3|TDVS(Phospho)SPKTPQTALSSQVDAVSSEADTAASLQSDAEK	718664	696362	623649	NA	507683	715175	636406	NA	778103	940558	801362	527842	580583	833380	569327	600160
T	609	AT1G01320.1	AT1G01320.1;AT1G01320.2;AT1G01320.3|TDVSSPKT(Phospho)PQTALSSQVDAVSSEADTAASLQSDAEK	NA	NA	726039	618543	NA	782691	NA	796972	862068	NA	NA	NA	608808	863968	676251	601871
S	622	AT1G01320.1	AT1G01320.1;AT1G01320.2;AT1G01320.3|TPQTALSSQVDAVS(Phospho)SEADTAASLQSDAEK	NA	NA	134693	NA	NA	175417	NA	203772	87549.2	247822	155704	206395	222131	189992	NA	222172
S	623	AT1G01320.1	AT1G01320.1;AT1G01320.2;AT1G01320.3|TPQTALSSQVDAVSS(Phospho)EADTAASLQSDAEK	NA	NA	NA	282180	NA	NA	563875	NA	NA	NA	NA	NA	NA	NA	NA	NA
T	627	AT1G01320.1	AT1G01320.1;AT1G01320.2;AT1G01320.3|TPQTALSSQVDAVSSEADT(Phospho)AASLQSDAEK	NA	NA	197760	NA	NA	276699	397610	NA	183293	NA	NA	NA	327574	199631	419076	294199
S	633	AT1G01320.1	AT1G01320.1;AT1G01320.2;AT1G01320.3|TPQTALSSQVDAVSSEADTAASLQS(Phospho)DAEK	NA	214609	162159	114691	NA	244528	NA	271672	153621	279493	325881	78926.4	243331	186820	NA	184805
S	594	AT1G01320.1	AT1G01320.1;AT1G01320.2;AT1G01320.3|VEGLGKPLKS(Phospho)LNSSK	232635	276619	260422	399354	404951	375094	483030	577484	829130	484107	835072	616053	387849	354939	499587	498564
S	1424	AT1G01320.1	AT1G01320.1;AT1G01320.2;AT1G01320.3|YQVWVPQAEVS(Phospho)DKQEDDEMEK	693029	715883	697503	736400	726233	711100	873636	916347	723170	918375	930962	799451	714818	888348	833060	891255
S	1424	AT1G01320.1	AT1G01320.1;AT1G01320.2;AT1G01320.3|YQVWVPQAEVS(Phospho)DKQEDDEMEKK	269580	1.05144e+06	1.33653e+06	1.10121e+06	1.7864e+06	1.08128e+06	1.56916e+06	1.39238e+06	290891	1.46293e+06	1.54099e+06	1.26144e+06	1.70899e+06	1.21529e+06	1.21514e+06	1.56336e+06
S	523	AT1G01340.1	AT1G01340.1;AT1G01340.2|S(Phospho)GFFNAVNLK	200649	194846	159471	185760	167861	180724	177819	224372	238627	253578	196837	174685	220442	248697	180122	215336
S;S	4;10	AT1G01350.1	AT1G01350.1|(Met-loss (Protein N-term))MSDS(Phospho)GEPKPS(Phospho)QQEEPLPQPAAQETQSQQVC(UniMod:4)TFFK	450195	NA	NA	NA	NA	NA	NA	NA	NA	NA	NA	NA	NA	NA	NA	NA
S	2	AT1G01350.1	AT1G01350.1|(Met-loss+Acetyl (Protein N-term))MS(Phospho)DSGEPKPSQQEEPLPQPAAQETQSQQVC(UniMod:4)TFFK	715854	585383	645882	626984	773678	589633	636783	565692	524509	465002	689901	NA	639354	913783	711482	NA
S	4	AT1G01350.1	AT1G01350.1|(Met-loss+Acetyl (Protein N-term))MSDS(Phospho)GEPKPSQQEEPLPQPAAQETQSQQVC(UniMod:4)TFFK	NA	NA	NA	NA	NA	NA	NA	573430	523775	557165	NA	636412	624604	NA	NA	667894
S	266	AT1G01350.1	AT1G01350.1|AM(UniMod:35)GVEDEDDEADKDS(Phospho)DEDENALPFAC(UniMod:4)FIC(UniMod:4)R	NA	NA	NA	NA	NA	NA	NA	1.36523e+07	NA	NA	NA	NA	NA	NA	NA	NA
S	266	AT1G01350.1	AT1G01350.1|AMGVEDEDDEADKDS(Phospho)DEDENALPFAC(UniMod:4)FIC(UniMod:4)R	9.81948e+06	7.55191e+06	9.17002e+06	8.13878e+06	6.83051e+06	1.04295e+07	7.53263e+06	8.71201e+06	9.5274e+06	7.86773e+06	8.56651e+06	7.76716e+06	1.3327e+07	8.73695e+06	1.03135e+07	8.49509e+06
S	94	AT1G01350.1	AT1G01350.1|TIDADEEDGDS(Phospho)KSESSILQNLKK	59791.2	80531.8	107672	NA	NA	41826.2	NA	NA	NA	NA	NA	58416.4	103919	119959	89059.6	91834.7
S	53	AT1G01370.1	AT1G01370.1;AT1G01370.2;AT1G01370.3;AT1G01370.4|GGEGGDNTQQTNPTTS(Phospho)PATGTR	160543	128499	92991.6	125917	119430	129173	107047	149870	158875	102919	155340	146597	105940	94406.7	110110	126728
S	53	AT1G01370.1	AT1G01370.1;AT1G01370.2;AT1G01370.3;AT1G01370.4|RGGEGGDNTQQTNPTTS(Phospho)PATGTR	67208.2	52365.8	66862.6	56773.7	64053.2	68168	56222.4	64581.8	55564.4	41570	67568.2	62773.7	51750.7	48786.2	64195.7	52696.2
S	94	AT1G01440.1	AT1G01440.1;AT4G01090.1|LDS(Phospho)IKDHLLR	411892	356739	445791	525988	226792	221888	338816	322038	230892	243414	290195	218472	246937	242775	242043	213177
T	210	AT1G01440.1	AT1G01440.1|FFPGT(Phospho)PSR	1.33781e+06	1.35262e+06	1.5819e+06	1.42254e+06	1.39815e+06	1.16136e+06	1.11924e+06	1.00704e+06	1.14892e+06	1.09757e+06	1.07458e+06	980528	1.30267e+06	1.16393e+06	1.11317e+06	1.1075e+06
T	32	AT1G01440.1	AT1G01440.1|GFKEDLNESAT(Phospho)SPMR	NA	NA	923714	1.16977e+06	NA	NA	1.17236e+06	1.23361e+06	1.09831e+06	NA	NA	NA	1.09386e+06	NA	1.06979e+06	1.12391e+06
S	33	AT1G01440.1	AT1G01440.1|GFKEDLNESATS(Phospho)PM(UniMod:35)R	65300.7	55044.1	98299.9	59328.3	72146.5	91957.2	73084	92614.3	79816.9	49115	94852.1	80356.4	59564.1	43446.6	87180.1	54760.3
S	33	AT1G01440.1	AT1G01440.1|GFKEDLNESATS(Phospho)PMR	1.1295e+06	1.11108e+06	NA	NA	1.39251e+06	1.35414e+06	NA	NA	1.24295e+06	1.35957e+06	1.49801e+06	1.17362e+06	NA	1.10715e+06	NA	NA
S	264	AT1G01440.1	AT1G01440.1|GYVQQAVS(Phospho)DTDSR	380312	350676	406738	331381	504045	479442	345931	344892	380655	589055	366019	453328	423326	332514	471502	390361
S	264	AT1G01440.1	AT1G01440.1|GYVQQAVS(Phospho)DTDSRR	405423	288320	326602	346966	392866	332801	322999	339117	370792	319131	291440	334776	327117	332761	319742	309152
S;S;S	375;377;380	AT1G01440.1	AT1G01440.1|IVHAVS(Phospho)PS(Phospho)DHS(Phospho)NDEDRSSISSEPR	NA	116719	NA	NA	NA	165706	127956	153652	136884	140839	162375	168902	172579	299170	272216	246617
S	375	AT1G01440.1	AT1G01440.1|IVHAVS(Phospho)PSDHSNDEDR	220850	196182	261918	156238	210312	171019	194662	235144	186154	247105	251585	219584	146987	132985	161385	161660
S;S	377;380	AT1G01440.1	AT1G01440.1|IVHAVSPS(Phospho)DHS(Phospho)NDEDRSSISSEPR	69320.5	66517.5	74845.6	49358.7	91943.7	66794.1	78100.3	67638.8	125244	58925.9	66418.5	97627.9	192649	213325	205303	202755
S	94	AT1G01440.1	AT1G01440.1|KLDS(Phospho)IKDHLLR	1.36598e+06	1.00618e+06	1.24947e+06	1.23409e+06	577910	NA	480261	772744	547419	549831	350515	2.12345e+06	815298	821602	688669	695645
S	329	AT1G01440.1	AT1G01440.1|LVFSSS(Phospho)ALGETTNR	158612	NA	NA	NA	278224	NA	324017	236446	NA	272073	166348	NA	264984	NA	NA	333640
T	12	AT1G01440.1	AT1G01440.1|TSGDVYGADT(Phospho)GSSRSDEDR	NA	NA	104864	123058	NA	154964	183511	343971	NA	NA	301665	155866	NA	NA	NA	NA
S	17	AT1G01440.1	AT1G01440.1|TSGDVYGADTGSSRS(Phospho)DEDR	170303	166017	NA	NA	150918	NA	NA	NA	240512	304104	305805	NA	228498	225269	218521	281279
S	233	AT1G01440.1	AT1G01440.1|VGPFS(Phospho)PHGGVHTR	1.68445e+06	1.12946e+06	1.17889e+06	1.19006e+06	1.8444e+06	1.67127e+06	1.09433e+06	1.18456e+06	1.66245e+06	1.13472e+06	1.16921e+06	954160	1.15734e+06	1.00698e+06	1.04738e+06	996465
S	346	AT1G01440.1	AT1G01440.1|VSVEVEDRS(Phospho)SPIPVVDDYPLNDEEPR	NA	1.49713e+06	NA	702527	965346	1.17804e+06	1.41709e+06	697845	768951	1.52604e+06	737185	927365	975390	854114	NA	892843
S	347	AT1G01440.1	AT1G01440.1|VSVEVEDRSS(Phospho)PIPVVDDYPLNDEEPR	65735.5	NA	NA	NA	NA	NA	NA	NA	NA	NA	NA	NA	NA	NA	NA	NA
S	244	AT1G01440.1	AT1G01440.1|WPS(Phospho)EIDSEMGGAFAR	497806	550508	593749	481795	NA	133590	354106	NA	NA	231317	168160	NA	889160	1.02282e+06	662722	615100
S	220	AT1G01440.1	AT1G01440.1|YGDVPFS(Phospho)PALHHGEK	230233	246158	448273	327219	321683	230378	397936	440552	273301	179573	154067	276044	230776	157781	262449	144863
S	25	AT1G01470.1	AT1G01470.1|DFVADKLTAIPKPEGS(Phospho)VTDVDLKDVNR	NA	NA	NA	NA	NA	NA	NA	NA	44738.4	NA	NA	NA	NA	NA	NA	NA
S	391	AT1G01510.1	AT1G01510.1|EAS(Phospho)ELKESLSPGQQHVSQNTAVKPEGR	NA	NA	NA	359928	NA	NA	NA	NA	5.85198e+06	5.24636e+06	NA	NA	4.87554e+06	NA	NA	NA
S	398	AT1G01510.1	AT1G01510.1|EASELKESLS(Phospho)PGQQHVSQNTAVKPEGR	2.86814e+06	2.41154e+06	2.49934e+06	2.67554e+06	2.63885e+06	2.67651e+06	2.55777e+06	2.6592e+06	2.29427e+06	2.10244e+06	2.43646e+06	2.38444e+06	1.95519e+06	2.01823e+06	2.2235e+06	1.99496e+06
S	398	AT1G01510.1	AT1G01510.1|ESLS(Phospho)PGQQHVSQNTAVKPEGR	658458	353938	413242	461758	540096	318339	291041	466527	434993	503565	583276	243846	274800	274757	231309	296148
S	488	AT1G01510.1	AT1G01510.1|KTPLEVMQESS(Phospho)PNQLVM(UniMod:35)SSK	104160	NA	NA	NA	NA	NA	NA	116787	NA	NA	NA	NA	NA	NA	NA	NA
S	488	AT1G01510.1	AT1G01510.1|KTPLEVMQESS(Phospho)PNQLVMSSK	1.70824e+06	1.76751e+06	1.77367e+06	3.35636e+06	1.54341e+06	1.76017e+06	1.87816e+06	3.09073e+06	1.7451e+06	1.85618e+06	1.7418e+06	1.87013e+06	1.74402e+06	2.91933e+06	3.12264e+06	3.05063e+06
S;S;S	456;463;464	AT1G01510.1	AT1G01510.1|RDDIAMS(Phospho)DTEEVLS(Phospho)S(Phospho)SSR	NA	NA	NA	NA	NA	NA	NA	NA	297346	NA	538699	NA	572709	NA	NA	312645
S;S;S	456;463;465	AT1G01510.1	AT1G01510.1|RDDIAMS(Phospho)DTEEVLS(Phospho)SS(Phospho)SR	349921	522545	374032	556353	288777	533561	802984	610280	868001	731686	981371	514085	529911	595870	673251	708070
S;S;S	456;463;466	AT1G01510.1	AT1G01510.1|RDDIAMS(Phospho)DTEEVLS(Phospho)SSS(Phospho)R	NA	426937	NA	NA	183803	NA	NA	NA	307985	386282	NA	435479	297470	379578	354283	NA
S	456	AT1G01510.1	AT1G01510.1|RDDIAMS(Phospho)DTEEVLSSSSR	1.14992e+06	1.15871e+06	1.25725e+06	1.26153e+06	1.14194e+06	1.80821e+06	1.28079e+06	1.29832e+06	1.22e+06	1.31557e+06	1.31342e+06	1.38241e+06	1.1315e+06	1.1287e+06	1.18721e+06	1.27714e+06
S	396	AT1G01510.1	AT1G01510.1|REASELKES(Phospho)LSPGQQHVSQNTAVKPEGR	268548	172808	210271	243607	248074	204461	192142	199168	258387	94198.3	132713	214746	139399	176666	171295	134320
S	398	AT1G01510.1	AT1G01510.1|REASELKESLS(Phospho)PGQQHVSQNTAVKPEGR	NA	NA	NA	NA	NA	NA	166539	NA	NA	NA	NA	NA	NA	NA	NA	NA
S	439	AT1G01510.1	AT1G01510.1|TDGS(Phospho)SGLNEESTSR	277943	280378	197815	220272	251184	271408	194636	249065	365108	248172	311141	307696	324953	317225	339207	353534
S	488	AT1G01510.1	AT1G01510.1|TPLEVMQESS(Phospho)PNQLVMSSK	798747	458305	368376	433281	352138	531549	422121	365522	696162	474402	457276	454474	605252	584360	522814	500955
T;S	67;71	AT1G01540.2	AT1G01540.2|ADFASAAIAT(Phospho)PPIS(Phospho)K	659223	768608	756765	444922	635252	618909	657156	859836	917230	1.20426e+06	687700	600306	736500	657651	591352	802857
T;S	67;71	AT1G01540.2	AT1G01540.2|ADFASAAIAT(Phospho)PPIS(Phospho)KEIK	3.42488e+06	3.15875e+06	3.19397e+06	3.23666e+06	2.66597e+06	3.22567e+06	2.96458e+06	3.13647e+06	3.23533e+06	2.50887e+06	2.56094e+06	2.76291e+06	2.12043e+06	1.71765e+06	2.24464e+06	2.16854e+06
T	67	AT1G01540.2	AT1G01540.2|ADFASAAIAT(Phospho)PPISK	5.39976e+06	5.97491e+06	6.0467e+06	5.74571e+06	5.82803e+06	6.21364e+06	6.1295e+06	6.01645e+06	6.39068e+06	6.50857e+06	6.44261e+06	6.42202e+06	6.10226e+06	5.96663e+06	5.49173e+06	5.87212e+06
T	313	AT1G01540.2	AT1G01540.2|LLGSESSYVT(Phospho)TR	775115	NA	NA	876809	NA	442015	546769	609600	437617	NA	NA	NA	NA	469470	NA	NA
T	314	AT1G01540.2	AT1G01540.2|LLGSESSYVTT(Phospho)R	774505	922022	839476	875841	416657	442581	547120	609184	NA	736266	568918	309869	515763	NA	393919	484681
S	462	AT1G01540.2	AT1G01540.2|QETAVVAAGSESGES(Phospho)GSRHHQQK	49495.3	29974.8	56185.3	49113.2	95069.3	97925.3	113496	98437.3	80016	55988.8	60841.5	73006.8	42370.1	25308.8	28888.4	28516.4
S	464	AT1G01540.2	AT1G01540.2|QETAVVAAGSESGESGS(Phospho)R	224907	172942	161166	175067	266826	221376	169733	232180	288867	224139	253067	194273	239778	181050	219544	208037
S	113	AT1G01540.2	AT1G01540.2|VVFS(Phospho)DRVSSGESR	119127	76394.6	98736.2	77728.2	65796.8	85642.7	93520.5	63684.3	NA	NA	NA	56008.6	22681.4	NA	NA	NA
S;S	117;118	AT1G01540.2	AT1G01540.2|VVFSDRVS(Phospho)S(Phospho)GESR	474723	537627	510613	472677	662320	696437	538872	459544	735454	734708	715703	684001	963204	1.04116e+06	805334	789262
S	117	AT1G01540.2	AT1G01540.2|VVFSDRVS(Phospho)SGESR	367851	246631	232820	267304	213270	199424	188389	198749	134249	163374	123337	143082	122151	179503	105008	95665
S	337	AT1G01550.1	AT1G01550.1;AT1G01550.2|SM(UniMod:35)GASTLQATS(Phospho)PK	NA	NA	NA	NA	NA	NA	NA	NA	NA	NA	NA	NA	39701.5	NA	NA	NA
S	337	AT1G01550.1	AT1G01550.1;AT1G01550.2|SMGASTLQATS(Phospho)PK	1.16589e+06	929943	782842	933007	1.26426e+06	1.3069e+06	964931	1.01682e+06	1.07135e+06	1.04339e+06	1.02158e+06	1.07261e+06	1.10318e+06	1.2362e+06	1.32575e+06	1.02918e+06
S	337	AT1G01550.1	AT1G01550.1;AT1G01550.2|SMGASTLQATS(Phospho)PKK	166071	157302	78446.2	86129.4	183116	185026	111664	149976	194560	161590	200928	128227	136166	121465	131231	115009
T	377	AT1G01610.1	AT1G01610.1|GDLVIC(UniMod:4)PEGT(Phospho)TC(UniMod:4)REPYLLR	376659	424415	423777	457014	357879	338643	407597	442638	427175	357358	372264	348563	362243	364971	377088	403673
S	495	AT1G01610.1	AT1G01610.1|YLLLGGNDGKVES(Phospho)INK	NA	NA	83831.9	NA	NA	NA	NA	199215	NA	178410	98620.2	NA	NA	NA	125614	NA
S	307	AT1G01710.1	AT1G01710.1|FC(UniMod:4)EPSNSTNQTKS(Phospho)PPR	297514	72903.9	NA	NA	462931	486158	296995	NA	269773	192080	227218	196841	326318	294443	307595	193829
S	21	AT1G01710.1	AT1G01710.1|LPS(Phospho)SSLK	NA	47257.7	NA	NA	46561.3	NA	57846.8	NA	NA	NA	53018.5	44854.1	NA	NA	NA	NA
S	42	AT1G01730.1	AT1G01730.1|SAELPS(Phospho)PAQPAQM(UniMod:35)TAPPSTVTTDPSSR	NA	NA	362958	NA	NA	NA	NA	364587	NA	NA	NA	409193	NA	NA	NA	NA
S	42	AT1G01730.1	AT1G01730.1|SAELPS(Phospho)PAQPAQMTAPPSTVTTDPSSR	4.8285e+06	5.69407e+06	4.35191e+06	5.07941e+06	4.41039e+06	5.43378e+06	4.82318e+06	4.67737e+06	4.83924e+06	4.82422e+06	5.17193e+06	4.81098e+06	4.4111e+06	4.41688e+06	4.44718e+06	4.17102e+06
T	55	AT1G01730.1	AT1G01730.1|SAELPSPAQPAQMTAPPST(Phospho)VTTDPSSR	NA	NA	2.6651e+06	3.17961e+06	2.65598e+06	3.50683e+06	NA	2.9567e+06	3.04696e+06	NA	NA	NA	2.68031e+06	NA	2.88431e+06	2.76476e+06
S	481	AT1G01770.1	AT1G01770.1|TGLQHTNTSEPETSEHHS(Phospho)PEK	127931	155030	163089	123363	158202	NA	187494	178916	198764	236169	220975	180074	147347	127642	136498	147187
S	481	AT1G01770.1	AT1G01770.1|TGLQHTNTSEPETSEHHS(Phospho)PEKMPK	66366.3	95806.4	48040.8	37222.5	50995.7	30509	24401.5	NA	81847.9	10780	43304.2	46374.1	23766.9	24906.7	31901.9	31027.9
T	178	AT1G01780.1	AT1G01780.1|RT(Phospho)ASGNTLPPEPTEDVAVEAK	NA	NA	NA	NA	NA	NA	NA	133669	NA	NA	430955	326726	234724	NA	NA	102329
S	180	AT1G01780.1	AT1G01780.1|RTAS(Phospho)GNTLPPEPTEDVAVEAK	NA	NA	NA	NA	NA	NA	NA	NA	NA	297507	NA	NA	NA	NA	NA	NA
T	89	AT1G01780.1	AT1G01780.1|T(Phospho)PSKISSIFC(UniMod:4)GTQDK	4.1526e+06	4.21488e+06	4.31084e+06	4.05173e+06	3.52343e+06	2.98976e+06	3.73899e+06	3.2313e+06	2.47327e+06	2.28165e+06	2.55976e+06	2.63429e+06	2.81866e+06	2.7618e+06	2.07865e+06	2.59036e+06
S	180	AT1G01780.1	AT1G01780.1|TAS(Phospho)GNTLPPEPTEDVAVEAK	671141	714403	820109	707434	733458	749303	833520	916987	696958	952459	1.03376e+06	700415	721075	885907	743919	1.06894e+06
S	91	AT1G01780.1	AT1G01780.1|TPS(Phospho)KISSIFC(UniMod:4)GTQDK	1.22555e+07	1.25119e+07	1.19757e+07	9.10763e+06	7.62413e+06	8.74599e+06	7.77679e+06	6.83306e+06	7.49351e+06	7.64324e+06	7.81794e+06	6.23406e+06	8.36912e+06	5.6696e+06	5.08035e+06	5.38911e+06
S	94	AT1G01780.1	AT1G01780.1|TPSKIS(Phospho)SIFC(UniMod:4)GTQDK	4.41117e+06	NA	4.92403e+06	NA	3.80754e+06	NA	NA	NA	NA	2.87361e+06	NA	3.36285e+06	3.13912e+06	NA	2.84814e+06	NA
S	120	AT1G01790.1	AT1G01790.1;AT1G01790.2|IGESSES(Phospho)SDETEATDLK	614500	602629	532267	643270	789669	769341	608974	753434	649541	1.05553e+06	1.02375e+06	514701	255290	291864	179042	260020
S	120	AT1G01790.1	AT1G01790.1;AT1G01790.2|IGESSES(Phospho)SDETEATDLKDAR	6.08525e+06	4.71418e+06	4.75661e+06	4.90341e+06	5.44744e+06	5.47701e+06	4.31041e+06	3.88116e+06	4.5011e+06	3.83807e+06	4.28704e+06	4.34327e+06	1.95984e+06	1.93509e+06	2.21736e+06	1.8523e+06
S	425	AT1G01790.1	AT1G01790.1;AT1G01790.2|LTQPYES(Phospho)SDHENGKPSVESSK	NA	129074	NA	NA	NA	132290	NA	118636	131309	NA	NA	NA	NA	NA	NA	NA
S	426	AT1G01790.1	AT1G01790.1;AT1G01790.2|LTQPYESS(Phospho)DHENGKPSVESSK	123983	125882	66762.8	86588.5	136543	153536	74750.7	118413	130901	78573.7	129550	90187.7	NA	NA	NA	NA
T	360	AT1G01790.1	AT1G01790.1;AT1G01790.2|SLSISQTPEET(Phospho)QGQLSDEETSQEDAMVLSGNVEDVTHQVEK	326179	339615	141467	174660	372073	322273	352168	294982	268636	411597	348201	283079	62982.4	NA	NA	112595
S	365	AT1G01790.1	AT1G01790.1;AT1G01790.2|SLSISQTPEETQGQLS(Phospho)DEETSQEDAM(UniMod:35)VLSGNVEDVTHQVEK	NA	633275	925874	NA	475777	629497	591047	804382	285475	711073	566676	602066	NA	NA	210791	NA
S	365	AT1G01790.1	AT1G01790.1;AT1G01790.2|SLSISQTPEETQGQLS(Phospho)DEETSQEDAMVLSGNVEDVTHQVEK	7.81216e+06	9.20559e+06	7.15078e+06	7.9763e+06	7.60216e+06	7.4915e+06	8.91756e+06	1.0058e+07	7.06863e+06	9.82092e+06	8.11431e+06	6.87037e+06	3.04562e+06	3.27548e+06	2.7948e+06	3.56639e+06
S	153	AT1G01800.1	AT1G01800.1;AT1G01800.2|MC(UniMod:4)EAMIPLLQS(Phospho)SDSPR	NA	NA	NA	NA	NA	840441	NA	NA	802623	NA	NA	NA	NA	NA	1.11382e+06	NA
S	156	AT1G01800.1	AT1G01800.1;AT1G01800.2|MC(UniMod:4)EAMIPLLQSSDS(Phospho)PR	374498	491060	370351	37840.5	491226	50335.7	703869	561251	459498	588655	465201	54145	478846	643451	566377	751080
S	156	AT1G01800.1	AT1G01800.1;AT1G01800.2|RMC(UniMod:4)EAMIPLLQSSDS(Phospho)PR	NA	NA	NA	NA	NA	NA	NA	63224.7	NA	NA	NA	NA	NA	NA	NA	NA
S;S	111;113	AT1G01840.1	AT1G01840.1|LKRPLS(Phospho)PS(Phospho)SAVVETSATEER	324247	381957	422922	277786	341480	408024	286524	331618	331421	327539	187386	373577	371556	259387	228918	282401
S;S	111;120	AT1G01840.1	AT1G01840.1|LKRPLS(Phospho)PSSAVVETS(Phospho)ATEER	88507.4	108082	189457	163003	NA	147298	164647	174876	NA	155072	157393	168054	143740	218112	153638	206972
S	111	AT1G01840.1	AT1G01840.1|LKRPLS(Phospho)PSSAVVETSATEER	8.70386e+06	8.65407e+06	9.6792e+06	9.59842e+06	9.57625e+06	9.9223e+06	9.21822e+06	7.42443e+06	6.55239e+06	8.10448e+06	7.97877e+06	1.0267e+07	9.61317e+06	1.04808e+07	1.01471e+07	9.60743e+06
S;S	114;120	AT1G01840.1	AT1G01840.1|LKRPLSPSS(Phospho)AVVETS(Phospho)ATEER	NA	176559	NA	NA	NA	NA	NA	185161	NA	NA	NA	NA	NA	NA	NA	NA
S	111	AT1G01840.1	AT1G01840.1|RPLS(Phospho)PSSAVVETSATEER	1.01167e+06	1.23734e+06	2.07825e+06	512587	NA	1.98844e+06	2.37908e+06	2.11723e+06	1.94724e+06	3.09688e+06	NA	1.23566e+06	2.22673e+06	1.85008e+06	1.94253e+06	2.08275e+06
S	113	AT1G01840.1	AT1G01840.1|RPLSPS(Phospho)SAVVETSATEER	450695	NA	472237	NA	661864	607968	636541	818240	541900	891426	1.10692e+06	NA	569361	550629	558022	642755
S	114	AT1G01840.1	AT1G01840.1|RPLSPSS(Phospho)AVVETSATEER	NA	NA	1.67622e+06	1.5491e+06	1.58014e+06	NA	2.12703e+06	2.01395e+06	1.74549e+06	NA	2.99825e+06	NA	2.11949e+06	NA	NA	1.89287e+06
S	276	AT1G01930.1	AT1G01930.1|SIHSAGAS(Phospho)LRR	NA	NA	NA	NA	NA	NA	NA	NA	29091.4	NA	NA	NA	NA	NA	NA	NA
S	604	AT1G01950.1	AT1G01950.1;AT1G01950.2;AT1G01950.3|GAPGNS(Phospho)YSGTDSLPSR	182810	204412	170884	250177	114227	95145	NA	NA	66177.1	82630.4	NA	NA	73565.5	57998.6	NA	NA
S	616	AT1G01950.1	AT1G01950.1;AT1G01950.2;AT1G01950.3|GAPGNSYSGTDSLPSRHS(Phospho)QAR	634872	601408	385183	495435	NA	545229	NA	NA	NA	NA	NA	NA	NA	NA	NA	NA
S	47	AT1G01950.1	AT1G01950.1;AT1G01950.2;AT1G01950.3|RSSS(Phospho)ASIGAADNGVPGR	186871	NA	171214	NA	NA	NA	NA	NA	NA	NA	NA	NA	NA	NA	NA	109852
S	49	AT1G01950.1	AT1G01950.1;AT1G01950.2;AT1G01950.3|RSSSAS(Phospho)IGAADNGVPGR	NA	NA	322721	239667	172342	NA	112654	131361	NA	NA	NA	NA	NA	NA	114409	NA
T	992	AT1G01960.1	AT1G01960.1|FEHLHLLGEGAPPDATFFAFPQT(Phospho)ESGNSPLAKPNSVPAIK	6.67008e+06	8.00876e+06	8.01641e+06	1.03349e+07	7.53827e+06	3.77725e+06	9.12188e+06	1.11588e+07	NA	8.63217e+06	5.25867e+06	8.60267e+06	4.65855e+06	6.1519e+06	5.99282e+06	NA
S	997	AT1G01960.1	AT1G01960.1|FEHLHLLGEGAPPDATFFAFPQTESGNS(Phospho)PLAKPNSVPAIK	1.96868e+06	4.00739e+06	1.87148e+06	5.01974e+06	2.27618e+06	2.08109e+06	5.02016e+06	4.98762e+06	3.28352e+06	4.56508e+06	2.88184e+06	4.37045e+06	1.2196e+06	3.22819e+06	2.97082e+06	3.49623e+06
S	290	AT1G01960.1	AT1G01960.1|GTFGGHDGAFETSLPGTANPTDLLDS(Phospho)TDKDMLDAK	NA	NA	210394	NA	NA	287149	NA	NA	NA	NA	NA	345314	NA	NA	NA	NA
S	1021	AT1G01960.1	AT1G01960.1|LQYAAS(Phospho)AMIR	2.60614e+06	3.06799e+06	2.77123e+06	3.1626e+06	1.20509e+06	841333	1.57858e+06	1.14088e+06	625868	656833	699778	850844	908905	1.45062e+06	1.06876e+06	1.09379e+06
S	1307	AT1G01960.1	AT1G01960.1|NPPLS(Phospho)PQGGK	2.19982e+07	2.05921e+07	1.35461e+07	1.26523e+07	2.26924e+07	2.20191e+07	1.34409e+07	1.47056e+07	2.59192e+07	1.679e+07	1.6272e+07	1.74872e+07	1.9862e+07	1.85307e+07	1.6295e+07	1.6629e+07
S	1307	AT1G01960.1	AT1G01960.1|RNPPLS(Phospho)PQGGK	1.55524e+06	1.36873e+06	1.37844e+06	866074	1.43266e+06	1.33599e+06	850121	997842	1.73926e+06	1.18746e+06	1.2353e+06	1.17228e+06	1.34334e+06	1.20969e+06	1.12207e+06	1.22426e+06
S	588	AT1G01960.1	AT1G01960.1|SDS(Phospho)QSELSSGNSDALAIEQR	793003	968486	880991	837424	668557	988926	827423	512493	847160	911032	739884	771109	621362	831929	933281	729456
T	10	AT1G02000.1	AT1G02000.1|(Met-loss (Protein N-term))MSHLDDIPST(Phospho)PGK	788398	542270	635162	630466	648928	621255	486250	629102	409857	348042	525555	433547	294309	263125	280788	350539
T	10	AT1G02000.1	AT1G02000.1|(Met-loss (Protein N-term))MSHLDDIPST(Phospho)PGKFK	1.18925e+06	980888	1.55906e+06	1.13742e+06	2.08596e+06	1.51569e+06	823852	675931	541268	NA	546094	NA	NA	NA	397656	NA
T	10	AT1G02000.1	AT1G02000.1|(Met-loss+Acetyl (Protein N-term))MSHLDDIPST(Phospho)PGK	1.70717e+06	1.72344e+06	1.97207e+06	2.11493e+06	1.83954e+06	1.39428e+06	1.48467e+06	1.72298e+06	989849	1.15861e+06	1.09249e+06	1.02807e+06	727047	666874	682033	895448
T	10	AT1G02000.1	AT1G02000.1|(Met-loss+Acetyl (Protein N-term))MSHLDDIPST(Phospho)PGKFK	1.1043e+06	1.09452e+06	1.2648e+06	1.33015e+06	1.00141e+06	789190	873626	722506	553233	467637	511348	639624	358337	348901	444090	331736
T	10	AT1G02000.1	AT1G02000.1|(UniMod:1)SHLDDIPST(Phospho)PGK	NA	NA	NA	2.05232e+06	NA	NA	1.49698e+06	NA	NA	NA	1.06168e+06	NA	701060	NA	682608	NA
T	10	AT1G02000.1	AT1G02000.1|(UniMod:1)SHLDDIPST(Phospho)PGKFK	NA	1.60843e+06	NA	NA	743273	NA	1.29103e+06	NA	NA	NA	NA	NA	NA	NA	NA	NA
T	10	AT1G02000.1	AT1G02000.1|SHLDDIPST(Phospho)PGK	NA	NA	NA	NA	NA	NA	NA	461428	NA	563122	NA	NA	NA	NA	NA	272827
T	1649	AT1G02080.1	AT1G02080.1;AT1G02080.2;AT1G02080.3|ETGTSLQTLTSAAT(Phospho)MER	694912	846361	970287	999605	764133	818230	1.12096e+06	1.04785e+06	688252	856112	908324	937056	810256	527857	672874	707995
S	977	AT1G02080.1	AT1G02080.1;AT1G02080.2;AT1G02080.3|FGS(Phospho)ALNIETLVAAAER	1.05013e+06	1.44267e+06	1.04838e+06	1.2407e+06	630129	854483	898490	795330	489389	907477	577401	773439	935523	630308	831478	820022
S	2195	AT1G02080.1	AT1G02080.1;AT1G02080.2;AT1G02080.3|LPDPS(Phospho)TPNLK	347223	362878	299450	275549	398104	460676	286718	272691	265982	343673	284861	NA	317919	230574	213305	228609
S;S	1865;1866	AT1G02080.1	AT1G02080.1;AT1G02080.2;AT1G02080.3|NPVTNTAGLSDS(Phospho)S(Phospho)TGNDNNDR	350799	344029	443618	617309	439080	302583	460926	643055	304816	417544	457193	529484	305362	414270	424284	587772
S	1865	AT1G02080.1	AT1G02080.1;AT1G02080.2;AT1G02080.3|NPVTNTAGLSDS(Phospho)STGNDNNDR	NA	110755	NA	NA	88051.4	NA	165340	124445	152659	179369	243693	163045	140895	NA	214565	141163
S	1866	AT1G02080.1	AT1G02080.1;AT1G02080.2;AT1G02080.3|NPVTNTAGLSDSS(Phospho)TGNDNNDR	NA	102465	148755	101748	162745	143931	121903	162549	153025	147794	222006	152775	127096	154109	193355	164153
S	1258	AT1G02080.1	AT1G02080.1;AT1G02080.2;AT1G02080.3|QIDLPLDVANS(Phospho)PNTDVPSK	2.24467e+06	2.08931e+06	2.23884e+06	2.30519e+06	1.60563e+06	2.04562e+06	1.96614e+06	2.04329e+06	1.94364e+06	1.74575e+06	1.90806e+06	1.79744e+06	2.65624e+06	2.87044e+06	2.84674e+06	2.77639e+06
S	1618	AT1G02080.1	AT1G02080.1;AT1G02080.2;AT1G02080.3|S(Phospho)LPTSELNLAESSDAATK	28463.5	286051	NA	301705	192661	224693	565779	232400	192997	272833	348520	306079	302706	253533	301294	269223
S	2427	AT1G02080.1	AT1G02080.1;AT1G02080.2;AT1G02080.3|SC(UniMod:4)GGLKPVDEGMVSGGWVS(Phospho)DNSH	NA	119913	77585.2	102883	129112	168898	228328	188365	219295	228779	186314	203245	268889	255750	237570	171968
T;S	1242;1258	AT1G02080.1	AT1G02080.1;AT1G02080.2;AT1G02080.3|T(Phospho)ISPLKQIDLPLDVANS(Phospho)PNTDVPSK	NA	NA	NA	NA	NA	NA	NA	NA	NA	NA	278350	NA	354597	NA	NA	NA
S	1244	AT1G02080.1	AT1G02080.1;AT1G02080.2;AT1G02080.3|TIS(Phospho)PLKQIDLPLDVANSPNTDVPSK	1.06516e+06	1.05055e+06	1.4292e+06	1.41097e+06	1.0858e+06	1.03948e+06	1.22715e+06	1.05057e+06	1.06693e+06	858087	679587	1.38498e+06	1.16404e+06	1.27797e+06	1.49985e+06	1.23953e+06
S;S	119;120	AT1G02110.1	AT1G02110.1|LPHILSDSSPSS(Phospho)S(Phospho)PATSFYPTAHQNSTYSR	NA	NA	NA	NA	NA	NA	NA	NA	NA	NA	NA	NA	NA	NA	232377	NA
S	115	AT1G02110.1	AT1G02110.1|RLPHILSDS(Phospho)SPSSSPATSFYPTAHQNSTYSR	2.70549e+06	2.53509e+06	2.68949e+06	2.57707e+06	2.58493e+06	2.35864e+06	2.74268e+06	2.40043e+06	3.20338e+06	2.55986e+06	2.51782e+06	3.05301e+06	3.55619e+06	3.55959e+06	3.79284e+06	3.6039e+06
S;S	116;118	AT1G02110.1	AT1G02110.1|RLPHILSDSS(Phospho)PS(Phospho)SSPATSFYPTAHQNSTYSR	2.23871e+06	2.34718e+06	2.55736e+06	2.55315e+06	1.76773e+06	1.83216e+06	2.02467e+06	1.82299e+06	1.42463e+06	1.40805e+06	1.42352e+06	1.58291e+06	1.57207e+06	1.87745e+06	1.94452e+06	1.77868e+06
S	85	AT1G02110.1	AT1G02110.1|VPS(Phospho)SHSPEPPPPPIR	NA	4.92306e+06	5.55583e+06	5.60643e+06	NA	NA	5.69462e+06	NA	NA	NA	NA	NA	5.89794e+06	5.93371e+06	7.39105e+06	5.96574e+06
S	86	AT1G02110.1	AT1G02110.1|VPSS(Phospho)HSPEPPPPPIR	6.45408e+06	5.13158e+06	5.67063e+06	5.83733e+06	6.42178e+06	6.46169e+06	5.84195e+06	5.12022e+06	5.8701e+06	5.7955e+06	6.90402e+06	6.16887e+06	6.07613e+06	NA	7.60519e+06	6.02338e+06
S	88	AT1G02110.1	AT1G02110.1|VPSSHS(Phospho)PEPPPPPIR	1.73247e+06	1.1414e+06	843901	2.86401e+06	1.94224e+06	1.76573e+06	1.12143e+06	912494	1.2022e+06	2.726e+06	2.04619e+06	1.10007e+06	1.15878e+06	2.97824e+06	2.05585e+06	1.06539e+06
S	203	AT1G02120.1	AT1G02120.1|ARS(Phospho)SMDLANELDIPVR	NA	NA	NA	NA	NA	NA	82716.6	119553	52114	125449	171452	NA	NA	NA	NA	NA
S	204	AT1G02120.1	AT1G02120.1|ARSS(Phospho)MDLANELDIPVR	NA	NA	NA	NA	NA	NA	NA	NA	NA	126673	NA	NA	NA	NA	NA	NA
S	468	AT1G02120.1	AT1G02120.1|EERVS(Phospho)EC(UniMod:4)DEEGKVEMVGEGVVK	254751	379036	257920	283900	314108	298349	421590	672266	257684	730398	643593	326456	419037	395589	377235	605871
T	50	AT1G02120.1	AT1G02120.1|HDPST(Phospho)SSPSPSRGGDNQSEVISK	27221.9	21558.9	NA	18576.9	38577.6	39582.3	34336.8	34211.8	59450.5	25174.1	38174.5	NA	55098.9	37154.5	53368.6	41587.5
S	194	AT1G02120.1	AT1G02120.1|SEGEILVTEPQVS(Phospho)DGVVKR	28783.1	25771.3	NA	NA	38529.9	39360.7	60521.6	NA	46535.3	46630.7	36928.2	NA	49257.1	60847.2	69342.2	57175.9
T	74	AT1G02130.1	AT1G02130.1;AT3G11730.1|TIT(Phospho)SSYYR	590622	427063	465915	486761	548926	588073	437347	339936	405639	452503	467863	410571	372800	372967	421147	311997
S	75	AT1G02130.1	AT1G02130.1;AT3G11730.1|TITS(Phospho)SYYR	573476	514372	652324	614760	906422	807083	604153	529321	596312	662691	677500	747445	671246	795010	682613	674155
S	76	AT1G02130.1	AT1G02130.1;AT3G11730.1|TITSS(Phospho)YYR	552087	351837	376507	445979	NA	NA	420322	351598	NA	463114	493577	NA	583046	427588	529646	546999
S	24	AT1G02130.1	AT1G02130.1|LLLIGDS(Phospho)GVGK	86720.9	93798.8	108519	123623	80677.1	83322.4	79758	112690	83930	102201	75210.2	117802	93639.5	89363.7	107008	108241
T	186	AT1G02130.1	AT1G02130.1|MASQPAGNNARPPT(Phospho)VQIR	161710	NA	NA	NA	197949	NA	190949	NA	NA	169761	236030	NA	188177	NA	197605	178278
S	28	AT1G02160.1	AT1G02160.1;AT1G02160.2|ISDSPC(UniMod:4)YLQYSAS(Phospho)LK	212908	263837	NA	NA	NA	NA	NA	NA	NA	NA	NA	NA	NA	NA	NA	NA
S	241	AT1G02260.1	AT1G02260.1;AT1G02260.2|FSPATFS(Phospho)PVSSEDSNLR	282641	291699	179949	235172	269315	232821	240449	188023	265836	278244	145487	195986	265271	258829	NA	235782
S	243	AT1G02330.1	AT1G02330.1|GGPQADGEAAKPSTS(Phospho)SSTNNNADSGK	89949.7	98889.6	101539	81727.2	88536.2	103344	69869.2	78960.2	96983.2	73654.6	78567.4	67764.8	52408.2	49374.3	53742.2	60346.1
S	203	AT1G02330.1	AT1G02330.1|SEFSIPSSYS(Phospho)ADYFQR	173436	200356	NA	NA	249057	323626	315342	227408	359713	NA	315818	352780	444634	478570	354822	451145
S	88	AT1G02400.1	AT1G02400.1;AT1G02400.2|AGPAS(Phospho)PFGYGC(UniMod:4)K	494665	NA	NA	NA	855810	741789	NA	NA	740725	NA	NA	NA	908661	854471	NA	NA
S	675	AT1G02520.1	AT1G02520.1;AT1G02520.2;AT1G02520.3|HHSLNVLGLTTGLDLGSHS(Phospho)QR	263661	211219	342075	300749	240556	159233	687853	206543	186339	265822	338119	589435	331362	294207	444763	792899
S	635	AT1G02520.1	AT1G02520.1;AT1G02520.2;AT1G02520.3|TSELSSGSS(Phospho)FR	1.72793e+06	1.43074e+06	1.48111e+06	1.66159e+06	1.92475e+06	1.94804e+06	1.93407e+06	2.23395e+06	1.58764e+06	1.72979e+06	2.07057e+06	1.74279e+06	1.6668e+06	1.70329e+06	2.1021e+06	1.69826e+06
S	19	AT1G02690.1	AT1G02690.1;AT1G02690.2|YKVS(Phospho)VDADEGR	273177	252556	272804	306066	NA	252542	263507	324302	NA	96538.8	NA	NA	516723	465885	534239	474102
S	19	AT1G02690.1	AT1G02690.1;AT1G02690.2|YKVS(Phospho)VDADEGRR	482988	420764	413795	397191	324465	302571	404075	272078	207410	136976	186034	172422	485542	590319	552571	513284
S	45	AT1G02730.1	AT1G02730.1|ASVITNQNS(Phospho)PLSSR	747166	708513	868421	1.01343e+06	825302	886128	828596	775000	704914	774133	914199	764411	780003	779778	845584	789024
T	291	AT1G02730.1	AT1G02730.1|DGYGIGSGGGGNGYET(Phospho)PPEFGER	339940	NA	NA	NA	308950	NA	NA	324349	236551	NA	NA	325006	NA	456302	NA	NA
T	214	AT1G02730.1	AT1G02730.1|DINDDPET(Phospho)EEEDEEDEAKPLPQMGESK	443555	602928	NA	NA	547070	447497	813474	1.22672e+06	472328	1.34934e+06	1.72114e+06	527497	590842	544903	534350	698876
T	214	AT1G02730.1	AT1G02730.1|EPYRDINDDPET(Phospho)EEEDEEDEAKPLPQMGESK	1.59919e+06	1.64302e+06	1.54938e+06	1.72981e+06	1.6511e+06	1.51601e+06	2.00282e+06	1.78833e+06	1.56545e+06	1.62972e+06	1.92879e+06	1.82352e+06	1.58441e+06	1.94355e+06	1.9382e+06	1.97201e+06
S	243	AT1G02730.1	AT1G02730.1|LSVVKS(Phospho)FK	1.77659e+06	1.65223e+06	1.63161e+06	1.69973e+06	868722	694646	712890	617682	498937	503462	660479	551161	526907	521832	611203	426729
S	23	AT1G02730.1	AT1G02730.1|SAASQSPSPVTITVTPC(UniMod:4)KGS(Phospho)GDR	NA	105552	NA	NA	NA	NA	150893	NA	82800.5	NA	NA	NA	NA	114980	NA	NA
S	32	AT1G02730.1	AT1G02730.1|SLGLTS(Phospho)PIPR	1.49186e+06	1.76738e+06	1.62961e+06	1.80212e+06	1.5255e+06	1.61959e+06	1.63679e+06	1.65159e+06	1.98436e+06	1.99249e+06	2.39135e+06	1.92411e+06	2.04136e+06	1.83452e+06	2.21869e+06	2.03642e+06
S	3	AT1G02740.1	AT1G02740.1|(Met-loss (Protein N-term))MGS(Phospho)PNAAAETDLTTDDFIGDTR	1.43864e+06	1.48153e+06	1.32452e+06	1.27812e+06	1.16352e+06	1.59527e+06	1.26838e+06	1.28747e+06	1.38685e+06	1.60616e+06	1.39012e+06	1.22735e+06	1.72111e+06	1.42279e+06	1.24603e+06	1.32916e+06
S	3	AT1G02740.1	AT1G02740.1|(Met-loss+Acetyl (Protein N-term))MGS(Phospho)PNAAAETDLTTDDFIGDTR	429135	NA	740385	598666	NA	436707	720535	365821	373425	433892	275446	724938	420413	669805	409734	616946
S	3	AT1G02740.1	AT1G02740.1|(UniMod:1)GS(Phospho)PNAAAETDLTTDDFIGDTR	NA	1.15441e+06	903572	NA	NA	NA	NA	NA	NA	NA	NA	NA	NA	NA	894172	NA
S	3	AT1G02740.1	AT1G02740.1|GS(Phospho)PNAAAETDLTTDDFIGDTR	NA	NA	NA	NA	NA	NA	745615	166368	NA	NA	NA	NA	1.16418e+06	784353	NA	NA
S	139	AT1G02740.1	AT1G02740.1|MKPRS(Phospho)PNVAR	211783	NA	304126	328615	340437	173233	261664	NA	NA	153646	NA	289904	166958	NA	288706	NA
T	154	AT1G02780.1	AT1G02780.1;AT4G02230.1|EKT(Phospho)LSDQFEAK	NA	NA	668348	NA	735667	650672	696627	NA	556078	641718	735034	710363	567382	809662	912417	765897
S	156	AT1G02780.1	AT1G02780.1;AT4G02230.1|EKTLS(Phospho)DQFEAK	863940	533777	705598	712120	716796	736191	NA	720034	NA	519837	756717	NA	NA	NA	828843	527889
S	156	AT1G02780.1	AT1G02780.1;AT4G02230.1|TLS(Phospho)DQFEAK	487385	NA	495399	551719	NA	437658	552304	NA	385482	NA	704764	NA	326097	NA	532363	582153
T	200	AT1G02780.1	AT1G02780.1|GPGGDVAPVAAPAPAAT(Phospho)PAPTAAVPK	1.2935e+06	1.20835e+06	1.389e+06	1.53452e+06	1.06153e+06	1.06049e+06	1.15514e+06	1.12969e+06	1.06978e+06	1.09868e+06	1.19037e+06	1.06408e+06	1.15692e+06	1.20341e+06	1.28579e+06	1.25874e+06
S	30	AT1G02780.1	AT1G02780.1|VWLDPNESS(Phospho)DISMANSR	568098	628817	694050	659796	559831	642458	694367	715882	603089	870842	678641	721419	641521	733491	702891	787550
S;S;S	283;285;287	AT1G02840.1	AT1G02840.1|EGS(Phospho)KS(Phospho)PS(Phospho)KPSPAKSPIHTR	NA	NA	1.10112e+06	NA	871653	NA	795364	NA	1.11193e+06	NA	NA	NA	781353	862678	NA	NA
S;S;S	283;285;294	AT1G02840.1	AT1G02840.1|EGS(Phospho)KS(Phospho)PSKPSPAKS(Phospho)PIHTR	872050	425441	NA	1.04119e+06	NA	800717	NA	442058	454355	821389	1.5511e+06	NA	358343	NA	804274	709756
S;S;S	285;287;290	AT1G02840.1	AT1G02840.1|EGSKS(Phospho)PS(Phospho)KPS(Phospho)PAKSPIHTR	NA	NA	374577	361988	NA	NA	379284	1.3063e+06	NA	769759	NA	744785	NA	482932	NA	NA
S;S	285;294	AT1G02840.1	AT1G02840.1|EGSKS(Phospho)PSKPSPAKS(Phospho)PIHTR	NA	NA	NA	118954	149225	NA	NA	137923	130600	NA	148187	104335	NA	NA	44371.3	NA
S;S;S	287;290;294	AT1G02840.1	AT1G02840.1|EGSKSPS(Phospho)KPS(Phospho)PAKS(Phospho)PIHTR	NA	1.24305e+06	1.28768e+06	NA	NA	NA	NA	1.47761e+06	1.35089e+06	1.91412e+06	NA	NA	NA	NA	NA	1.28996e+06
S;S	290;294	AT1G02840.1	AT1G02840.1|EGSKSPSKPS(Phospho)PAKS(Phospho)PIHTR	200445	154194	142420	NA	NA	136374	99502.1	NA	NA	125219	147923	NA	66648	50368	NA	71330.5
S;S	271;273	AT1G02840.1	AT1G02840.1|S(Phospho)RS(Phospho)PLPSVQK	693982	491939	562532	528918	700499	765666	585317	1.02513e+06	1.04684e+06	1.64818e+06	2.30612e+06	1.00407e+06	1.16532e+06	1.13331e+06	969563	1.48622e+06
S;S;S	269;271;273	AT1G02840.1	AT1G02840.1|S(Phospho)RS(Phospho)RS(Phospho)PLPSVQK	3.59099e+06	4.22737e+06	3.5563e+06	3.76942e+06	4.60311e+06	6.12649e+06	3.95374e+06	5.80227e+06	6.55062e+06	6.28713e+06	1.10047e+07	6.18646e+06	5.52132e+06	7.12684e+06	6.39607e+06	7.33133e+06
S;S	290;294	AT1G02840.1	AT1G02840.1|SPSKPS(Phospho)PAKS(Phospho)PIHTR	1.84285e+06	1.99347e+06	1.95343e+06	1.46812e+06	1.59229e+06	1.99414e+06	1.4729e+06	2.41502e+06	2.21985e+06	2.44697e+06	3.42935e+06	1.52822e+06	1.45165e+06	1.57019e+06	1.46767e+06	2.00322e+06
S	273	AT1G02840.1	AT1G02840.1|SRS(Phospho)PLPSVQK	169989	124113	37547.7	27894.2	86300.2	125288	44281.1	91190.1	176926	106418	111573	103925	83548.5	80760.3	48089.5	61769.8
S;S	271;273	AT1G02840.1	AT1G02840.1|SRS(Phospho)RS(Phospho)PLPSVQK	NA	NA	NA	NA	NA	58914.8	NA	33474.1	41937.4	30633.1	NA	45749.6	NA	23335.1	33498.2	NA
S	131	AT1G02840.1	AT1G02840.1|VLVTGLPSSAS(Phospho)WQDLK	995764	783715	869022	843841	767387	879837	857409	1.12247e+06	907700	1.21224e+06	481955	485289	820798	837316	803663	928000
S	131	AT1G02840.1	AT1G02840.1|VLVTGLPSSAS(Phospho)WQDLKDHMR	1.107e+06	957660	1.06017e+06	1.30466e+06	915371	705860	1.17305e+06	1.17651e+06	894992	1.10069e+06	869937	1.05078e+06	715588	621723	890275	839968
S;S	108;110	AT1G02870.1	AT1G02870.1|EFEPIDS(Phospho)GS(Phospho)ELEEDDLK	1.9932e+06	2.87841e+06	2.45498e+06	2.42345e+06	2.03864e+06	2.86305e+06	3.93414e+06	4.41605e+06	2.64657e+06	5.50246e+06	5.95476e+06	3.6832e+06	3.17413e+06	3.53743e+06	2.70593e+06	4.93224e+06
S;S	108;110	AT1G02870.1	AT1G02870.1|EFEPIDS(Phospho)GS(Phospho)ELEEDDLKTALGK	8.92392e+06	1.04096e+07	1.21033e+07	1.25961e+07	8.50655e+06	1.03821e+07	1.25317e+07	1.3687e+07	1.00905e+07	1.16795e+07	1.2874e+07	1.31146e+07	1.17296e+07	1.29999e+07	1.15312e+07	1.45759e+07
S	108	AT1G02870.1	AT1G02870.1|EFEPIDS(Phospho)GSELEEDDLKTALGK	939941	860102	858694	915214	770639	949793	887680	907886	1.06269e+06	836730	913320	965528	950477	914815	894788	834048
T	196	AT1G02880.1	AT1G02880.1;AT1G02880.2;AT1G02880.3;AT1G02880.4;AT1G02880.5;AT1G02880.6|KTGLSIQDHT(Phospho)P	96592.8	68164.1	NA	NA	NA	139926	NA	NA	NA	NA	NA	NA	NA	NA	NA	NA
T	196	AT1G02880.1	AT1G02880.1;AT1G02880.2;AT1G02880.3;AT1G02880.4;AT1G02880.5;AT1G02880.6|TGLSIQDHT(Phospho)P	753475	726550	757853	782157	949982	940955	791922	571623	847428	808693	965342	816883	859452	811889	874564	800485
S;S	38;39	AT1G02890.1	AT1G02890.1;AT1G02890.2|AAAEPASSS(Phospho)S(Phospho)ASEVPIDNQAPVSDPGSISGDPELR	NA	NA	NA	NA	NA	NA	NA	NA	NA	NA	NA	NA	NA	NA	452062	NA
S	38	AT1G02890.1	AT1G02890.1;AT1G02890.2|AAAEPASSS(Phospho)SASEVPIDNQAPVSDPGSISGDPELR	1.83912e+06	2.10114e+06	1.817e+06	NA	1.76439e+06	NA	2.20601e+06	2.37232e+06	566001	1.92426e+06	NA	1.98826e+06	2.23497e+06	2.46428e+06	2.46258e+06	492240
S	58	AT1G02890.1	AT1G02890.1;AT1G02890.2|AAAEPASSSSASEVPIDNQAPVSDPGSIS(Phospho)GDPELR	810939	1.0503e+06	945014	1.07198e+06	932253	1.024e+06	1.14591e+06	1.00616e+06	1.03267e+06	1.00349e+06	959983	1.05701e+06	1.11769e+06	1.13528e+06	1.30643e+06	1.10739e+06
S;S	570;573	AT1G02890.1	AT1G02890.1;AT1G02890.2|KPISSVEAGITGGS(Phospho)TLS(Phospho)SQAVR	NA	NA	NA	NA	NA	44530.8	81389.6	NA	NA	99296.5	144756	69482.6	197319	184306	193156	234160
S	573	AT1G02890.1	AT1G02890.1;AT1G02890.2|KPISSVEAGITGGSTLS(Phospho)SQAVR	NA	NA	NA	NA	68910.1	NA	NA	146844	NA	NA	161682	NA	NA	224686	96976.9	266476
S	238	AT1G02890.1	AT1G02890.1;AT1G02890.2|TSS(Phospho)LSLFEAQSAPLK	197489	NA	NA	NA	NA	176326	239618	NA	226445	255973	316031	207514	402636	361267	NA	365968
S	337	AT1G02960.1	AT1G02960.1;AT1G02960.2;AT1G02960.3;AT1G02960.4;AT1G02960.5;AT1G02960.6|EGLLFGS(Phospho)PK	604741	551816	598906	618744	505234	515089	449332	519385	425890	379958	425401	429239	482758	489355	505079	474129
S	85	AT1G02960.1	AT1G02960.1;AT1G02960.2;AT1G02960.3;AT1G02960.4;AT1G02960.5;AT1G02960.6|ISSSLEDVVEVPDS(Phospho)PEESYISSSR	255065	NA	NA	214788	NA	NA	NA	260103	NA	NA	NA	281658	371922	NA	NA	163913
Y	90	AT1G02960.1	AT1G02960.1;AT1G02960.2;AT1G02960.3;AT1G02960.4;AT1G02960.5;AT1G02960.6|ISSSLEDVVEVPDSPEESY(Phospho)ISSSR	315009	NA	NA	NA	NA	221117	NA	164549	209595	235910	146831	NA	316467	NA	NA	NA
S	85	AT1G02960.1	AT1G02960.1;AT1G02960.2;AT1G02960.3;AT1G02960.4;AT1G02960.5;AT1G02960.6|KISSSLEDVVEVPDS(Phospho)PEESYISSSR	519835	NA	729398	636497	627728	577371	862728	687506	531920	669170	691775	756184	572396	729973	731343	770133
Y	90	AT1G02960.1	AT1G02960.1;AT1G02960.2;AT1G02960.3;AT1G02960.4;AT1G02960.5;AT1G02960.6|KISSSLEDVVEVPDSPEESY(Phospho)ISSSR	NA	237350	293712	290275	NA	257633	372051	336956	122418	NA	NA	328343	NA	259358	361359	351454
S	206	AT1G02990.2	AT1G02990.2;AT1G02990.3;AT1G02990.4;AT1G02990.6|DQLLS(Phospho)PLSDDLIQLGSK	45715.5	NA	NA	NA	NA	113030	46140.9	NA	36792.5	98076.4	42708.3	NA	96946.3	NA	53165.1	68210.1
T	708	AT1G02990.2	AT1G02990.2;AT1G02990.3;AT1G02990.4;AT1G02990.6|DSASHLPST(Phospho)LSSPSLC(UniMod:4)K	297243	321490	346083	NA	567255	275427	NA	617023	276227	NA	NA	279763	NA	100500	109555	NA
S	711	AT1G02990.2	AT1G02990.2;AT1G02990.3;AT1G02990.4;AT1G02990.6|DSASHLPSTLSS(Phospho)PSLC(UniMod:4)K	696485	692228	640957	550349	726002	573592	483538	513087	386714	415863	529527	456826	151907	197092	181003	135721
S	310	AT1G02990.2	AT1G02990.2;AT1G02990.3;AT1G02990.4;AT1G02990.6|LPLLSC(UniMod:4)LS(Phospho)PSYIHPAK	860763	473960	792871	836819	549642	693259	849170	847187	636404	783025	774348	773812	552354	522644	709258	842839
S	487	AT1G02990.2	AT1G02990.2;AT1G02990.3;AT1G02990.4;AT1G02990.6|QIS(Phospho)PVLKAEK	63647.6	33622.7	NA	45950.5	42020.5	49291	30112.8	NA	57079.4	NA	NA	23315.3	32882.1	29905	54242.4	NA
S	938	AT1G02990.2	AT1G02990.2;AT1G02990.3;AT1G02990.4;AT1G02990.6|SAS(Phospho)PAQVEVLGHDTEISNTK	75727.6	112831	70372.4	87638.8	NA	89324.8	144702	59687.1	73415	158145	118214	57334.5	89126.9	84050.3	91552.3	NA
S	938	AT1G02990.2	AT1G02990.2;AT1G02990.3;AT1G02990.4;AT1G02990.6|SAS(Phospho)PAQVEVLGHDTEISNTKK	165212	213461	151672	185343	209320	218459	221229	161410	172858	133326	167360	218458	133934	188776	153889	129564
S	1150	AT1G02990.2	AT1G02990.2;AT1G02990.3;AT1G02990.4;AT1G02990.6|SS(Phospho)PSVTGNHVISSGNNSSLSQLLAFSK	NA	735251	830258	NA	NA	NA	NA	741027	561715	629843	532315	NA	454317	NA	NA	558818
T	1154	AT1G02990.2	AT1G02990.2;AT1G02990.3;AT1G02990.4;AT1G02990.6|SSPSVT(Phospho)GNHVISSGNNSSLSQLLAFSK	768450	698070	815292	708924	724468	671259	709271	708850	526591	569978	540375	691135	421147	647249	492153	NA
T	60	AT1G02990.2	AT1G02990.2;AT1G02990.3;AT1G02990.4;AT1G02990.6|T(Phospho)SPEVQQNQLGGR	742610	393402	NA	NA	NA	544839	NA	NA	278796	NA	NA	NA	NA	NA	NA	NA
S	61	AT1G02990.2	AT1G02990.2;AT1G02990.3;AT1G02990.4;AT1G02990.6|TS(Phospho)PEVQQNQLGGR	NA	NA	262704	NA	NA	NA	NA	NA	281164	NA	NA	NA	NA	NA	NA	NA
S	186	AT1G02990.2	AT1G02990.2;AT1G02990.3;AT1G02990.4;AT1G02990.6|VNC(UniMod:4)LSEVEQDLLNGIC(UniMod:4)DS(Phospho)PTK	NA	NA	NA	NA	NA	NA	NA	NA	NA	NA	48050	NA	134112	NA	NA	NA
S	540	AT1G03010.1	AT1G03010.1;AT1G03010.2;AT1G03010.3|SGSGAGSGAIS(Phospho)PR	NA	NA	NA	NA	NA	NA	NA	NA	169652	79432.8	NA	NA	NA	NA	NA	244118
S	2688	AT1G03060.1	AT1G03060.1;AT1G03060.2;AT1G03060.3;AT1G03060.4|AS(Phospho)STNEASLHSALDFGGK	NA	NA	NA	NA	NA	NA	NA	NA	NA	392555	505286	NA	NA	NA	452087	443572
S	2689	AT1G03060.1	AT1G03060.1;AT1G03060.2;AT1G03060.3;AT1G03060.4|ASS(Phospho)TNEASLHSALDFGGK	NA	NA	NA	NA	NA	NA	NA	NA	NA	NA	183559	123633	NA	NA	NA	NA
T	2690	AT1G03060.1	AT1G03060.1;AT1G03060.2;AT1G03060.3;AT1G03060.4|ASST(Phospho)NEASLHSALDFGGK	NA	NA	NA	NA	NA	NA	NA	NA	NA	NA	436678	NA	NA	NA	NA	NA
S	668	AT1G03060.1	AT1G03060.1;AT1G03060.2;AT1G03060.3;AT1G03060.4|DAIISS(Phospho)PK	741588	473704	328718	353161	507179	552167	317302	342936	481423	427761	329104	205014	260178	228863	226877	177526
S	2743	AT1G03060.1	AT1G03060.1;AT1G03060.2;AT1G03060.3;AT1G03060.4|EEKS(Phospho)EKELNDDGEYLIRPYLEHLEK	108730	NA	119388	223362	142400	66290.6	259952	104783	163161	139691	149556	253503	24015.3	219494	188601	155751
S	2677	AT1G03060.1	AT1G03060.1;AT1G03060.2;AT1G03060.3;AT1G03060.4|ESDDFKDVAS(Phospho)AR	2.91129e+06	2.26794e+06	2.25631e+06	2.28328e+06	2.4092e+06	2.42119e+06	2.11003e+06	2.88564e+06	2.12657e+06	2.95618e+06	3.47296e+06	1.99115e+06	2.79955e+06	2.65608e+06	2.52233e+06	2.83608e+06
S;S	1528;1532	AT1G03060.1	AT1G03060.1;AT1G03060.2;AT1G03060.3;AT1G03060.4|FRYDSS(Phospho)SVGS(Phospho)HGDM(UniMod:35)DDFSVPK	34723	64784.3	104825	NA	176492	102444	132897	133102	168011	116610	117699	183947	163119	NA	143974	146453
S;S	1529;1532	AT1G03060.1	AT1G03060.1;AT1G03060.2;AT1G03060.3;AT1G03060.4|FRYDSSS(Phospho)VGS(Phospho)HGDM(UniMod:35)DDFSVPK	NA	NA	NA	NA	NA	NA	NA	NA	NA	NA	130794	NA	162889	136718	NA	NA
S;S	1529;1532	AT1G03060.1	AT1G03060.1;AT1G03060.2;AT1G03060.3;AT1G03060.4|FRYDSSS(Phospho)VGS(Phospho)HGDMDDFSVPK	562723	658521	672235	657673	803644	768690	840710	790178	924469	833610	854989	972463	943927	1.10365e+06	1.19391e+06	1.11003e+06
S	1532	AT1G03060.1	AT1G03060.1;AT1G03060.2;AT1G03060.3;AT1G03060.4|FRYDSSSVGS(Phospho)HGDMDDFSVPK	571820	512846	542342	759481	NA	192185	275849	240410	NA	NA	NA	180821	NA	NA	NA	NA
S;S	1961;1966	AT1G03060.1	AT1G03060.1;AT1G03060.2;AT1G03060.3;AT1G03060.4|HINDADDS(Phospho)GSQGS(Phospho)LPHDQDQSTK	1.47061e+06	1.31923e+06	1.14259e+06	1.14998e+06	1.32475e+06	1.29667e+06	1.18887e+06	1.44404e+06	1.53391e+06	1.21697e+06	NA	1.31483e+06	1.2812e+06	1.43158e+06	1.44705e+06	NA
S;S	1963;1966	AT1G03060.1	AT1G03060.1;AT1G03060.2;AT1G03060.3;AT1G03060.4|HINDADDSGS(Phospho)QGS(Phospho)LPHDQDQSTK	1.43833e+06	NA	NA	NA	NA	NA	NA	NA	NA	NA	1.44807e+06	NA	NA	NA	1.40937e+06	1.35693e+06
S	1963	AT1G03060.1	AT1G03060.1;AT1G03060.2;AT1G03060.3;AT1G03060.4|HINDADDSGS(Phospho)QGSLPHDQDQSTK	361929	369042	305565	329657	421126	398235	365907	424818	539758	412422	536718	493573	366749	394106	404011	488101
S	654	AT1G03060.1	AT1G03060.1;AT1G03060.2;AT1G03060.3;AT1G03060.4|KPSSGS(Phospho)FR	107044	3.96125e+06	NA	NA	NA	3.64503e+06	NA	4.6885e+06	3.91152e+06	5.82637e+06	5.52734e+06	NA	4.30858e+06	3.05879e+06	NA	45716.7
S;S	2647;2651	AT1G03060.1	AT1G03060.1;AT1G03060.2;AT1G03060.3;AT1G03060.4|NEDGPVIS(Phospho)DTDS(Phospho)EPPFLLSELYDESFLK	NA	NA	NA	NA	NA	NA	150774	NA	NA	NA	NA	NA	NA	NA	NA	NA
S;S	471;474	AT1G03060.1	AT1G03060.1;AT1G03060.2;AT1G03060.3;AT1G03060.4|S(Phospho)RTS(Phospho)SVDSIYDETWEQGSGK	107695	189850	211952	190536	NA	291419	NA	192337	210314	152341	NA	187710	NA	NA	494437	NA
T;S	473;474	AT1G03060.1	AT1G03060.1;AT1G03060.2;AT1G03060.3;AT1G03060.4|SRT(Phospho)S(Phospho)SVDSIYDETWEQGSGK	154945	NA	NA	NA	NA	NA	280340	NA	NA	NA	NA	NA	NA	480204	NA	NA
S;S	474;475	AT1G03060.1	AT1G03060.1;AT1G03060.2;AT1G03060.3;AT1G03060.4|SRTS(Phospho)S(Phospho)VDSIYDETWEQGSGK	NA	194910	NA	156935	211540	206180	257977	NA	NA	NA	160926	155872	409769	523784	456633	479514
S	2110	AT1G03060.1	AT1G03060.1;AT1G03060.2;AT1G03060.3;AT1G03060.4|SS(Phospho)TLGSPSLESYVSVNEVDASSER	NA	354241	223351	NA	NA	421854	486453	NA	455156	504467	428286	NA	NA	NA	612018	534461
S;S	2720;2724	AT1G03060.1	AT1G03060.1;AT1G03060.2;AT1G03060.3;AT1G03060.4|SSIASVPITDTTHVKS(Phospho)ETGS(Phospho)PR	502044	500094	658525	687284	673420	686233	945231	913543	963546	1.05391e+06	1.09109e+06	1.19223e+06	1.0731e+06	1.16708e+06	1.33025e+06	1.33392e+06
S	2122	AT1G03060.1	AT1G03060.1;AT1G03060.2;AT1G03060.3;AT1G03060.4|SSTLGSPSLESYVS(Phospho)VNEVDASSER	NA	235598	NA	NA	168449	NA	260424	NA	NA	NA	205326	NA	156475	234852	144468	NA
S	2840	AT1G03060.1	AT1G03060.1;AT1G03060.2;AT1G03060.3;AT1G03060.4|SSTS(Phospho)WTTTVK	630276	567242	610910	682002	586584	596614	626667	456284	553903	553282	550570	542797	575361	676469	623885	629091
S	475	AT1G03060.1	AT1G03060.1;AT1G03060.2;AT1G03060.3;AT1G03060.4|TSS(Phospho)VDSIYDETWEQGSGK	1.23468e+06	1.30135e+06	1.33909e+06	1.38918e+06	1.00602e+06	1.12621e+06	1.17221e+06	1.40005e+06	736079	1.02201e+06	1.06603e+06	936681	1.4535e+06	1.54529e+06	1.36835e+06	1.33063e+06
S;S	1528;1532	AT1G03060.1	AT1G03060.1;AT1G03060.2;AT1G03060.3;AT1G03060.4|YDSS(Phospho)SVGS(Phospho)HGDMDDFSVPK	43372.3	NA	NA	NA	NA	NA	NA	146695	NA	217089	257700	NA	126942	NA	83359.8	183121
S;S	1529;1532	AT1G03060.1	AT1G03060.1;AT1G03060.2;AT1G03060.3;AT1G03060.4|YDSSS(Phospho)VGS(Phospho)HGDMDDFSVPK	NA	NA	NA	NA	NA	NA	29075.2	57953.7	NA	81973	132764	NA	NA	NA	24342.3	NA
S	1732	AT1G03080.1	AT1G03080.1;AT1G03080.2;AT1G03080.3|FAFC(UniMod:4)GC(UniMod:4)VQPPPS(Phospho)P	6.80474e+06	7.22341e+06	6.70837e+06	6.57645e+06	7.75412e+06	6.4247e+06	8.63852e+06	6.51854e+06	5.67581e+06	7.4459e+06	6.34276e+06	7.12416e+06	5.86667e+06	6.9582e+06	6.40519e+06	7.03e+06
S;S;S	1529;1531;1534	AT1G03080.1	AT1G03080.1;AT1G03080.2;AT1G03080.3|GKS(Phospho)LS(Phospho)EES(Phospho)LVVDKLEISDR	145576	346332	136102	183202	133992	340371	404732	221027	NA	258088	319808	164736	222908	184359	179584	217043
S	1564	AT1G03080.1	AT1G03080.1;AT1G03080.2;AT1G03080.3|LNS(Phospho)DLQK	5.4207e+06	5.20908e+06	3.4907e+06	3.49576e+06	4.87045e+06	4.9114e+06	3.4406e+06	3.82483e+06	5.58552e+06	3.63706e+06	5.05315e+06	4.56096e+06	4.06713e+06	3.72967e+06	3.85974e+06	4.14645e+06
S;S	1531;1534	AT1G03080.1	AT1G03080.1;AT1G03080.2;AT1G03080.3|SLS(Phospho)EES(Phospho)LVVDKLEISDR	868321	643032	510842	635421	585618	553781	758309	477094	445945	590313	526354	539638	491942	909948	492971	956284
S	1531	AT1G03080.1	AT1G03080.1;AT1G03080.2;AT1G03080.3|SLS(Phospho)EESLVVDKLEISDR	241004	441613	394914	294469	365955	393461	385489	344474	418333	473657	308274	328870	426876	503955	368281	435520
S	190	AT1G03130.1	AT1G03130.1;AT4G02770.1|NVS(Phospho)PIEVK	491532	414338	435360	441036	484163	569009	411002	375076	543847	575153	542776	491039	466461	464073	609245	424502
T	98	AT1G03140.1	AT1G03140.1|ALT(Phospho)DENLILPR	NA	NA	NA	NA	NA	NA	NA	NA	NA	NA	NA	NA	NA	NA	67137.2	NA
T	167	AT1G03150.1	AT1G03150.1|SVIPLKRPIT(Phospho)PDELEYD	131077	147436	228017	255048	183782	208844	102576	NA	215275	NA	NA	218741	196593	NA	296707	173457
S	12	AT1G03250.1	AT1G03250.1;AT1G03250.2;AT1G03250.4|RDES(Phospho)LLIDPQR	482380	523899	634853	613218	436281	313352	630975	713383	250567	429770	497639	342847	305061	276370	241747	298521
S	12	AT1G03250.1	AT1G03250.1;AT1G03250.2;AT1G03250.4|RDES(Phospho)LLIDPQRGDTSVSR	1.93643e+06	1.83862e+06	2.71957e+06	3.08039e+06	1.68097e+06	1.63004e+06	2.09951e+06	1.46678e+06	1.40797e+06	856241	1.11894e+06	1.91662e+06	1.33096e+06	1.32419e+06	1.57007e+06	1.24404e+06
S	57	AT1G03300.1	AT1G03300.1|EGSSS(Phospho)PPTVEQR	32856	1.088e+06	736096	740552	1.09216e+06	1.08657e+06	823841	1.15656e+06	1.41407e+06	1.06984e+06	1.44706e+06	1.03243e+06	804364	959154	926114	972237
S	348	AT1G03310.1	AT1G03310.1;AT1G03310.2|SPS(Phospho)FDWGEDVSPNIPLEK	439793	662830	403410	NA	NA	841502	733077	311219	856561	750913	700528	612303	797274	NA	767673	544069
S	143	AT1G03350.1	AT1G03350.1|DS(Phospho)FSSKPYSR	1.8608e+06	1.99197e+06	1.59164e+06	1.6905e+06	2.14301e+06	2.22965e+06	1.97208e+06	2.5385e+06	2.43967e+06	2.34554e+06	2.54824e+06	2.2654e+06	2.14886e+06	1.90211e+06	1.89132e+06	2.36298e+06
S;S	127;129	AT1G03350.1	AT1G03350.1|EAILAAGNES(Phospho)DS(Phospho)SDNNSSQSFGR	NA	NA	NA	4.96718e+06	NA	NA	4.42145e+06	4.7843e+06	NA	NA	3.96093e+06	4.5133e+06	4.47439e+06	NA	4.38756e+06	4.84019e+06
S	127	AT1G03350.1	AT1G03350.1|EAILAAGNES(Phospho)DSSDNNSSQSFGR	2.04181e+06	1.75262e+06	2.17944e+06	2.19962e+06	1.78746e+06	1.68261e+06	1.64274e+06	1.73748e+06	1.80556e+06	1.42407e+06	1.58237e+06	1.58488e+06	1.78117e+06	1.53959e+06	1.52236e+06	1.47787e+06
S;S	129;130	AT1G03350.1	AT1G03350.1|EAILAAGNESDS(Phospho)S(Phospho)DNNSSQSFGR	4.10933e+06	4.51413e+06	4.85695e+06	4.93829e+06	3.4704e+06	4.28894e+06	NA	NA	4.40967e+06	4.06183e+06	3.7966e+06	NA	4.47935e+06	3.87932e+06	4.19936e+06	4.55082e+06
S	137	AT1G03350.1	AT1G03350.1|EAILAAGNESDSSDNNSSQS(Phospho)FGR	310781	330783	299204	365112	318831	231524	369764	342021	NA	283581	287276	276217	NA	181013	171304	269720
S	143	AT1G03350.1	AT1G03350.1|RDS(Phospho)FSSKPYSR	2.42378e+07	2.43038e+07	2.85285e+07	2.49127e+07	2.58935e+07	2.66936e+07	2.64363e+07	3.11352e+07	2.74745e+07	2.46422e+07	2.59656e+07	2.62655e+07	2.14031e+07	2.17265e+07	2.25278e+07	2.25844e+07
S	62	AT1G03350.1	AT1G03350.1|S(Phospho)ESVIETYR	NA	NA	NA	NA	NA	NA	NA	NA	NA	NA	NA	NA	NA	NA	NA	77334.9
S;S	431;434	AT1G03350.1	AT1G03350.1|S(Phospho)GGS(Phospho)PNRAELR	415769	365074	282788	302555	319424	348238	298848	423230	396516	405609	472011	368098	287139	300030	286990	308663
S	431	AT1G03350.1	AT1G03350.1|S(Phospho)GGSPNRAELR	2.32168e+07	2.21025e+07	2.53838e+07	1.87211e+07	2.31132e+07	2.19225e+07	NA	NA	NA	2.13741e+07	1.89873e+07	2.14527e+07	NA	1.75473e+07	2.01549e+07	1.8174e+07
S	408	AT1G03350.1	AT1G03350.1|SDEAAPSQDSAKPDVAASSSTQQPS(Phospho)EEDLGWDEIEDMSSIDGK	1.69213e+06	1.69918e+06	1.6306e+06	1.93861e+06	1.49174e+06	1.87556e+06	2.17845e+06	2.23978e+06	1.73627e+06	1.98096e+06	1.769e+06	2.07551e+06	2.14313e+06	2.16306e+06	1.95362e+06	2.25986e+06
S	422	AT1G03350.1	AT1G03350.1|SDEAAPSQDSAKPDVAASSSTQQPSEEDLGWDEIEDMSS(Phospho)IDGK	720478	686519	484007	679890	596748	634591	761705	938817	560736	768948	807402	609321	573410	666054	513707	748355
S	64	AT1G03350.1	AT1G03350.1|SES(Phospho)VIETYR	2.21728e+06	2.51393e+06	2.82068e+06	2.73802e+06	2.68316e+06	2.63637e+06	3.0338e+06	2.86501e+06	2.01812e+06	2.4371e+06	2.79332e+06	NA	2.14799e+06	2.13012e+06	1.70977e+06	1.95727e+06
S	64	AT1G03350.1	AT1G03350.1|SES(Phospho)VIETYRR	542223	382513	468891	551776	457667	433055	438674	390638	324765	205634	251323	334236	289589	321004	313426	170322
S	434	AT1G03350.1	AT1G03350.1|SGGS(Phospho)PNRAELR	1.34091e+07	1.23372e+07	1.40318e+07	1.08444e+07	1.32676e+07	1.22101e+07	1.3689e+07	1.50832e+07	1.91033e+07	1.23166e+07	1.05131e+07	1.10169e+07	1.50005e+07	1.0512e+07	1.16283e+07	1.00389e+07
S	434	AT1G03350.1	AT1G03350.1|SGGS(Phospho)PNRAELRK	175904	155955	190798	88133	226737	173996	100386	64106.5	201167	75719.4	NA	165017	182384	95999.4	121818	NA
S;S	308;315	AT1G03350.1	AT1G03350.1|VS(Phospho)TQDEVTS(Phospho)ADSVTEVSNVGLK	NA	NA	247308	NA	NA	NA	191201	214992	NA	275516	NA	NA	NA	NA	177356	236315
S;S	308;318	AT1G03350.1	AT1G03350.1|VS(Phospho)TQDEVTSADS(Phospho)VTEVSNVGLK	144143	NA	NA	NA	NA	196573	NA	NA	NA	NA	165868	NA	NA	NA	NA	NA
S	354	AT1G03365.1	AT1G03365.1;AT1G03365.2|FASVGS(Phospho)FLLEK	140802	139366	163225	193133	50349.3	46903.9	73727	65305.8	44580.3	38332.4	44097.9	45823	67458.1	57015.7	51838.1	52767.4
S	398	AT1G03365.1	AT1G03365.1;AT1G03365.2|KNS(Phospho)KLDSPVVVVDAK	135178	121635	155570	119149	NA	NA	148027	176798	NA	NA	86307.6	64840.5	NA	NA	NA	NA
S	302	AT1G03365.1	AT1G03365.1;AT1G03365.2|STS(Phospho)FTLVSDEK	234027	324718	361374	471134	291617	218245	382449	381267	248667	192688	159836	202396	232652	198825	220645	272713
T	158	AT1G03370.1	AT1G03370.1|LESPIDPST(Phospho)C(UniMod:4)ASPSRSDDASSIPQTTFAGR	2.95353e+06	3.17856e+06	3.16678e+06	5.17759e+06	3.32042e+06	3.79854e+06	3.58702e+06	4.77752e+06	3.78797e+06	4.04717e+06	3.94955e+06	3.67181e+06	6.02503e+06	6.14462e+06	6.57325e+06	6.25638e+06
S	161	AT1G03370.1	AT1G03370.1|LESPIDPSTC(UniMod:4)AS(Phospho)PSR	NA	3.10685e+06	2.50497e+06	2.48317e+06	NA	3.14402e+06	3.8402e+06	4.11921e+06	3.71497e+06	5.81354e+06	346419	3.30212e+06	3.94588e+06	NA	3.25834e+06	NA
S	161	AT1G03370.1	AT1G03370.1|LESPIDPSTC(UniMod:4)AS(Phospho)PSRSDDASSIPQTTFAGR	NA	NA	NA	NA	NA	NA	NA	4.67029e+06	NA	NA	NA	NA	NA	NA	NA	6.1527e+06
S	163	AT1G03370.1	AT1G03370.1|LESPIDPSTC(UniMod:4)ASPS(Phospho)R	2.37466e+06	NA	NA	NA	3.45628e+06	2.73942e+06	3.29013e+06	3.71449e+06	NA	NA	4.46835e+06	NA	NA	3.11896e+06	NA	3.36338e+06
S	165	AT1G03370.1	AT1G03370.1|LESPIDPSTC(UniMod:4)ASPSRS(Phospho)DDASSIPQTTFAGR	NA	NA	NA	NA	NA	NA	1.14996e+06	NA	1.22515e+06	NA	NA	978990	933036	NA	NA	NA
S	838	AT1G03370.1	AT1G03370.1|LQSEES(Phospho)GLFLGVDDVR	249569	322683	NA	246219	321305	251203	537612	363554	260662	460011	359876	364940	272985	343073	207721	382818
S	197	AT1G03370.1	AT1G03370.1|NAITATPTQSS(Phospho)SR	127194	191201	103819	133801	115932	146256	160479	183993	117937	71695.3	68882.2	NA	107082	56641.4	NA	93964
S	129	AT1G03370.1	AT1G03370.1|NS(Phospho)VLDLTSSGDQTSASR	550278	500830	346579	485599	416189	276952	496497	642213	181345	456617	482144	288405	616812	301270	398803	578982
T	140	AT1G03370.1	AT1G03370.1|NSVLDLTSSGDQT(Phospho)SASRSPDLR	577668	347779	582382	561563	690357	532104	642049	590857	691852	522923	457653	661732	754661	880135	860933	814165
S	145	AT1G03370.1	AT1G03370.1|NSVLDLTSSGDQTSASRS(Phospho)PDLR	NA	NA	NA	NA	NA	NA	660180	NA	NA	NA	NA	NA	NA	NA	NA	NA
S	829	AT1G03370.1	AT1G03370.1|VQAVEEES(Phospho)EQKLQSEESGLFLGVDDVR	234926	173794	185278	257600	139925	208099	364818	NA	191405	198997	110443	466116	150973	NA	NA	277844
S	838	AT1G03370.1	AT1G03370.1|VQAVEEESEQKLQSEES(Phospho)GLFLGVDDVR	NA	164335	NA	NA	151031	NA	NA	NA	NA	NA	NA	NA	NA	NA	236137	264315
T	763	AT1G03380.1	AT1G03380.1|LLPVFDHFHST(Phospho)K	442931	441129	426719	555222	135498	65745.5	128816	135028	66025.4	48334.1	69952	62436.7	130008	125694	72270.3	75072.6
T;T	277;279	AT1G03380.1	AT1G03380.1|LSPQT(Phospho)FT(Phospho)SSPSLSPSSSSGGSSFM(UniMod:35)AR	NA	NA	NA	NA	NA	131347	NA	NA	NA	NA	NA	NA	NA	NA	NA	NA
T;T	277;279	AT1G03380.1	AT1G03380.1|LSPQT(Phospho)FT(Phospho)SSPSLSPSSSSGGSSFMAR	NA	NA	NA	NA	NA	NA	NA	NA	NA	NA	NA	NA	NA	437637	NA	NA
T	277	AT1G03380.1	AT1G03380.1|LSPQT(Phospho)FTSSPSLSPSSSSGGSSFMAR	NA	NA	NA	NA	NA	NA	NA	NA	NA	NA	NA	NA	NA	NA	NA	489206
T	279	AT1G03380.1	AT1G03380.1|LSPQTFT(Phospho)SSPSLSPSSSSGGSSFMAR	NA	699655	NA	486350	643321	1.12279e+06	788226	720343	910116	1.51633e+06	730727	1.07453e+06	1.30412e+06	1.34526e+06	1.1715e+06	1.07486e+06
S;S	283;285	AT1G03380.1	AT1G03380.1|LSPQTFTSSPS(Phospho)LS(Phospho)PSSSSGGSSFMAR	256246	309688	247968	266439	NA	438604	346460	429416	407535	479701	433527	440604	422747	415859	356768	460926
S	285	AT1G03380.1	AT1G03380.1|LSPQTFTSSPSLS(Phospho)PSSSSGGSSFMAR	NA	NA	NA	NA	NA	NA	794606	NA	842094	NA	NA	NA	NA	NA	NA	NA
S	16	AT1G03380.1	AT1G03380.1|NSGLLPNS(Phospho)FK	165252	277486	230656	251721	NA	NA	NA	99829.1	NA	NA	79199.8	NA	72750.3	NA	NA	NA
T;T;T	270;277;279	AT1G03380.1	AT1G03380.1|T(Phospho)GRLSPQT(Phospho)FT(Phospho)SSPSLSPSSSSGGSSFMAR	339405	363124	202995	234575	NA	399210	NA	NA	NA	NA	48252.6	NA	NA	NA	NA	96786.2
T	270	AT1G03380.1	AT1G03380.1|T(Phospho)GRLSPQTFTSSPSLSPSSSSGGSSFMAR	371203	351168	329888	334467	395608	394444	427874	392645	389593	393366	353321	340819	250500	202823	266163	181085
S	274	AT1G03380.1	AT1G03380.1|TGRLS(Phospho)PQTFTSSPSLSPSSSSGGSSFMAR	NA	352066	NA	NA	NA	NA	NA	NA	401211	NA	NA	NA	NA	NA	NA	NA
S	598	AT1G03380.1	AT1G03380.1|TNALEHILVYTPSGHVVQHELLPSVC(UniMod:4)TES(Phospho)PENGLR	179864	223651	372696	532890	267382	NA	540439	650040	NA	284235	219290	570691	207143	246453	427584	413254
S	444	AT1G03445.1	AT1G03445.1;AT1G03445.2|TAS(Phospho)LDQSTQDLHK	NA	NA	NA	NA	99380	NA	NA	NA	127534	174586	118334	NA	NA	NA	NA	NA
S	444	AT1G03445.1	AT1G03445.1;AT1G03445.2|TAS(Phospho)LDQSTQDLHKK	64206.4	84181.7	170496	NA	277145	70999.4	110854	25137.8	76895.6	75078.6	45814.6	306638	20392.2	26238.3	38135.2	52980.6
S	10	AT1G03520.1	AT1G03520.1|KLVS(Phospho)FRDPFAR	1.87423e+06	1.92321e+06	2.37482e+06	2.37658e+06	1.36808e+06	1.02788e+06	1.81275e+06	1.62418e+06	1.12311e+06	1.06519e+06	1.0703e+06	1.40294e+06	1.18469e+06	1.31143e+06	1.44454e+06	1.41277e+06
S	494	AT1G03530.1	AT1G03530.1|GYDASGDNDEEIPDELEFS(Phospho)DDEKEAEYR	801294	1.11772e+06	1.14534e+06	897881	706835	1.17968e+06	1.29913e+06	1.71907e+06	1.16734e+06	2.1284e+06	2.22925e+06	892447	1.2498e+06	1.29875e+06	1.08389e+06	1.34119e+06
S	494	AT1G03530.1	AT1G03530.1|GYDASGDNDEEIPDELEFS(Phospho)DDEKEAEYRR	1.15939e+06	1.36285e+06	1.48755e+06	1.47929e+06	1.04905e+06	1.12556e+06	1.36289e+06	1.2879e+06	1.27139e+06	1.18461e+06	1.46828e+06	1.42891e+06	1.08785e+06	1.27186e+06	1.50136e+06	1.31785e+06
S	494	AT1G03530.1	AT1G03530.1|KGYDASGDNDEEIPDELEFS(Phospho)DDEKEAEYR	1.08264e+06	1.33952e+06	1.26148e+06	1.27281e+06	981420	1.19875e+06	1.5201e+06	1.67286e+06	1.0856e+06	1.44409e+06	1.65428e+06	1.34182e+06	1.25494e+06	1.30798e+06	1.40076e+06	1.61895e+06
S	180	AT1G03530.1	AT1G03530.1|S(Phospho)MEGETEPVVVSDASVAC(UniMod:4)PTMDLDESGLKK	NA	NA	NA	NA	NA	NA	NA	NA	NA	125983	NA	NA	NA	NA	NA	NA
S	235	AT1G03530.1	AT1G03530.1|VSLAVDDDEKS(Phospho)DEAK	NA	NA	NA	NA	NA	NA	NA	NA	NA	32457.9	53931.7	NA	NA	NA	NA	NA
T;S	444;448	AT1G03590.1	AT1G03590.1|EGEQNWSGLEGVT(Phospho)RVNS(Phospho)LVQLPR	NA	NA	NA	NA	NA	64592.6	NA	NA	NA	NA	65639.5	NA	NA	NA	NA	NA
S	122	AT1G03590.1	AT1G03590.1|LLSLLNS(Phospho)IK	83559.6	90849.2	77154.9	135839	64732.9	73312.8	96058.3	124520	74216.7	71804.3	61231.8	97410.5	73657.2	125452	109448	128349
S	41	AT1G03590.1	AT1G03590.1|M(UniMod:35)VS(Phospho)LHNLVSIPNR	161765	162562	359283	182978	258389	142764	268790	221153	213934	187989	192674	251026	127334	155700	148143	146213
T	370	AT1G03590.1	AT1G03590.1|MDSET(Phospho)SDNEEQC(UniMod:4)FSSATNAVESDESQGAEPC(UniMod:4)LQR	538216	564180	459172	380632	NA	729937	450721	301276	624549	583370	521806	330414	465895	NA	496765	NA
S	41	AT1G03590.1	AT1G03590.1|MVS(Phospho)LHNLVSIPNR	635957	922304	1.02322e+06	1.34382e+06	1.23896e+06	1.18411e+06	2.14538e+06	1.81549e+06	1.20468e+06	1.11565e+06	1.05243e+06	1.36118e+06	886476	983871	1.10065e+06	1.16344e+06
S	407	AT1G03590.1	AT1G03590.1|SLS(Phospho)TDQENNSYGK	252717	224735	193305	244599	382986	330726	367003	392686	421145	289601	387851	366711	367830	358763	360406	376483
S	454	AT1G03590.1	AT1G03590.1|VNS(Phospho)LVQLPR	2.54195e+07	2.43105e+07	2.64377e+07	2.54227e+07	1.69155e+07	1.56883e+07	1.69186e+07	1.51963e+07	1.5666e+07	1.35282e+07	1.39314e+07	1.38234e+07	1.72275e+07	1.50928e+07	1.30001e+07	1.26722e+07
S	90	AT1G03600.1	AT1G03600.1|STLS(Phospho)MQK	NA	NA	NA	NA	NA	NA	NA	NA	NA	NA	NA	NA	NA	NA	36268.1	NA
S	340	AT1G03630.1	AT1G03630.1;AT1G03630.2|GYVS(Phospho)EEEAGKR	143807	170605	114050	110604	149622	137397	113575	120952	183057	120705	122913	145503	143529	135927	152633	121796
S	7	AT1G03730.1	AT1G03730.1|(Met-loss+Acetyl (Protein N-term))MMDPTGS(Phospho)PR	1.21998e+06	1.0981e+06	805202	949805	1.25505e+06	1.16526e+06	854485	779685	905581	882431	723666	755798	326802	328525	301825	275738
S	7	AT1G03730.1	AT1G03730.1|(UniMod:1)MDPTGS(Phospho)PR	NA	NA	1.13064e+06	NA	1.72086e+06	NA	1.22601e+06	1.12896e+06	NA	NA	NA	NA	NA	NA	NA	NA
S	7	AT1G03730.1	AT1G03730.1|(UniMod:1)MMDPTGS(Phospho)PR	885290	841234	600376	816579	741842	731646	658881	713621	636467	638333	589995	497392	179850	170890	247010	262011
S	107	AT1G03740.1	AT1G03740.1|ASSAVVDS(Phospho)DLDIDPK	NA	NA	NA	NA	NA	NA	NA	276914	310472	335494	300706	328304	250230	273752	304882	NA
S	174	AT1G03740.1	AT1G03740.1|GSS(Phospho)IVSPK	1.12176e+06	1.12118e+06	809636	706841	745707	698095	597252	691611	586853	627970	758828	500877	632709	513674	443300	392703
S	50	AT1G03740.1	AT1G03740.1|IDDWIQPEDGFDRLS(Phospho)NSGDAK	686253	781309	720241	628401	578415	569082	633984	597232	529550	642177	426096	493974	523852	541535	403048	NA
S	614	AT1G03740.1	AT1G03740.1|ISHS(Phospho)GPLM(UniMod:35)SNR	NA	NA	NA	NA	NA	NA	NA	NA	66525	NA	NA	NA	NA	NA	NA	NA
S	614	AT1G03740.1	AT1G03740.1|ISHS(Phospho)GPLMSNR	1.33696e+06	1.19977e+06	744253	863925	1.64216e+06	1.57751e+06	899241	1.15712e+06	2.16935e+06	1.4386e+06	1.64647e+06	1.41651e+06	2.03972e+06	1.80111e+06	1.78677e+06	1.84403e+06
S	706	AT1G03740.1	AT1G03740.1|IYMS(Phospho)GPLLAQPSR	231484	293448	448274	480781	200957	253886	190666	442101	342746	331544	156212	264651	292514	294707	268858	299214
S	653	AT1G03740.1	AT1G03740.1|MLSGSVS(Phospho)SK	4.37459e+06	4.053e+06	2.32302e+06	2.70715e+06	3.32756e+06	3.54093e+06	2.46788e+06	2.82905e+06	3.8384e+06	2.5652e+06	3.09329e+06	2.77266e+06	3.12939e+06	2.70705e+06	2.80171e+06	2.63664e+06
S	102	AT1G03740.1	AT1G03740.1|RASS(Phospho)AVVDSDLDIDPK	1.29655e+06	1.29294e+06	1.25942e+06	1.38996e+06	748910	500702	787757	718423	402325	208093	325122	542712	543438	601677	548446	460146
S	174	AT1G03740.1	AT1G03740.1|RGSS(Phospho)IVSPK	1.22472e+06	970589	1.06861e+06	900157	677311	NA	511629	559588	340233	NA	NA	NA	NA	408762	399850	457563
S	50	AT1G03740.1	AT1G03740.1|RIDDWIQPEDGFDRLS(Phospho)NSGDAK	1.12755e+06	1.02798e+06	1.09576e+06	1.11175e+06	1.12319e+06	1.04305e+06	1.14299e+06	1.16678e+06	1.0625e+06	1.10501e+06	1.05363e+06	1.08031e+06	1.05321e+06	1.16474e+06	1.04187e+06	998735
T	588	AT1G03740.1	AT1G03740.1|T(Phospho)PHGPVPDYQNMQHNR	NA	NA	NA	NA	NA	NA	NA	NA	NA	86858.5	64350.7	NA	NA	NA	NA	NA
T	10	AT1G03760.1	AT1G03760.1|GTVT(Phospho)PLGFSEEDVR	NA	NA	NA	NA	NA	NA	NA	NA	NA	NA	104942	NA	NA	NA	NA	NA
S	211	AT1G03760.1	AT1G03760.1|LNELEIEEELEGEDGDS(Phospho)RGEDPDSSVESVEQIQHDLVK	2.50908e+06	3.1177e+06	3.73043e+06	3.53346e+06	NA	NA	4.46827e+06	NA	NA	NA	2.38102e+06	NA	NA	NA	3.18324e+06	NA
S	218	AT1G03760.1	AT1G03760.1|LNELEIEEELEGEDGDSRGEDPDS(Phospho)SVESVEQIQHDLVK	1.00212e+06	3.20659e+06	NA	NA	2.994e+06	2.56379e+06	4.50029e+06	3.28461e+06	2.43121e+06	3.01481e+06	NA	3.23307e+06	2.20001e+06	2.95775e+06	NA	3.61202e+06
S	242	AT1G03770.1	AT1G03770.1;AT1G03770.2;AT1G03770.3;AT1G03770.4;AT1G03770.5;AT1G03770.6|NIEQDTS(Phospho)EANDDDDQNKR	221846	258737	257716	242118	228254	254509	207328	298233	320214	215341	250578	269544	265535	248658	308288	321304
S	216	AT1G03840.1	AT1G03840.1;AT3G50700.1;AT5G66730.1|RDS(Phospho)FITHR	67983.5	36788.2	NA	NA	NA	46030.8	NA	NA	69073.5	NA	35403.4	26333.5	25041.1	NA	16465.4	NA
S	60	AT1G03840.1	AT1G03840.1|NLPGNPDPEAEVIALS(Phospho)PK	338521	509111	357424	303758	458726	624254	555869	383015	395066	524908	560156	386564	645091	346680	359116	426021
T	211	AT1G03900.1	AT1G03900.1|AAGVT(Phospho)RSPLPPPPNDPVASR	551156	568417	618378	493588	NA	527572	1.0958e+06	764614	819008	848304	662676	866383	916332	610568	496111	345781
S	213	AT1G03900.1	AT1G03900.1|AAGVTRS(Phospho)PLPPPPNDPVASR	NA	NA	616645	NA	NA	NA	NA	NA	NA	NA	NA	NA	NA	NA	NA	NA
T	144	AT1G03900.1	AT1G03900.1|EKEKET(Phospho)GETSESDNHIDIHPAVNHR	208528	189854	155752	166429	258633	228947	191858	187748	323363	146095	155891	258970	296476	295301	301241	309461
S	148	AT1G03900.1	AT1G03900.1|EKETGETS(Phospho)ESDNHIDIHPAVNHR	NA	NA	NA	NA	NA	NA	NA	NA	426413	249381	NA	NA	509864	409813	363925	386590
S	148	AT1G03900.1	AT1G03900.1|ETGETS(Phospho)ESDNHIDIHPAVNHR	152721	188717	73761.6	127418	161266	169021	160028	249080	244737	266310	403903	149665	217294	204440	178656	236670
S	259	AT1G03900.1	AT1G03900.1|NLPSTAGSGS(Phospho)SK	494185	559033	324761	418297	318758	NA	437934	431694	NA	174140	236499	NA	NA	203250	171880	168285
S	406	AT1G03910.1	AT1G03910.1;AT1G03910.2|LEQLS(Phospho)EGEDDVEVNPGLTR	3.95474e+07	4.5411e+07	4.53746e+07	4.49391e+07	3.8399e+07	3.87218e+07	4.3711e+07	4.51593e+07	4.14971e+07	4.64435e+07	4.62984e+07	4.60041e+07	4.56068e+07	4.97959e+07	5.09625e+07	5.00499e+07
S	80	AT1G03910.1	AT1G03910.1;AT1G03910.2|S(Phospho)SSKDYSEEKVTEYMSK	731573	772567	724245	766883	935014	NA	820853	441014	615262	551563	461608	878972	960713	1.0514e+06	1.196e+06	792476
S	82	AT1G03910.1	AT1G03910.1;AT1G03910.2|SSS(Phospho)KDYSEEK	NA	131876	NA	NA	NA	114580	NA	140046	171368	172673	129178	NA	224134	185792	NA	NA
S	82	AT1G03910.1	AT1G03910.1;AT1G03910.2|SSS(Phospho)KDYSEEKVTEYMSK	386302	NA	NA	NA	NA	540505	NA	NA	580266	NA	NA	NA	NA	NA	NA	NA
S	552	AT1G03920.1	AT1G03920.1;AT1G03920.2;AT1G03920.3|SYS(Phospho)NPTPR	486234	456583	251757	362550	321413	394825	465889	351441	443373	417039	300353	382840	506636	383196	347747	349714
S	400	AT1G03930.1	AT1G03930.1|AIPSSS(Phospho)RPSSAGGPSDSR	1.16509e+06	NA	NA	941802	NA	1.2849e+06	1.06047e+06	1.17808e+06	NA	NA	NA	NA	NA	680959	NA	789336
S	403	AT1G03930.1	AT1G03930.1|AIPSSSRPS(Phospho)SAGGPSDSR	1.23868e+06	1.252e+06	1.25265e+06	NA	1.18998e+06	NA	1.10981e+06	1.23146e+06	1.10818e+06	961891	912124	967872	790379	NA	554808	760236
S	404	AT1G03930.1	AT1G03930.1|AIPSSSRPSS(Phospho)AGGPSDSR	206806	224058	158023	143097	222157	228523	125542	195209	186880	144368	169001	134910	140059	80303.8	83847.5	138706
S;S	361;363	AT1G03930.1	AT1G03930.1|DRS(Phospho)AS(Phospho)RNSVDGPLSK	327518	308828	241512	255197	166372	175132	157484	122068	NA	NA	98746.8	101091	NA	NA	NA	NA
S;S	363;366	AT1G03930.1	AT1G03930.1|DRSAS(Phospho)RNS(Phospho)VDGPLSK	160446	NA	114107	NA	NA	NA	NA	NA	NA	NA	NA	NA	NA	NA	NA	NA
S	348	AT1G03930.1	AT1G03930.1|FSGAVEAFS(Phospho)R	385347	424655	333828	376332	368007	224778	260065	212072	192529	142537	197677	202417	301918	304214	262916	228537
S	428	AT1G03930.1	AT1G03930.1|LVTSTGGVGTVS(Phospho)NR	1.45592e+06	1.7094e+06	1.15459e+06	1.33219e+06	1.88957e+06	2.01205e+06	1.74066e+06	1.48067e+06	1.38617e+06	1.32769e+06	1.37439e+06	1.37906e+06	1.64202e+06	1.51519e+06	1.76442e+06	1.4212e+06
S	323	AT1G03930.1	AT1G03930.1|NHTTANPGLTAGAS(Phospho)LEK	40470	70101.4	45593.7	46168.9	69782.4	105756	133129	165226	87779.6	110276	146148	104658	91846.9	104045	108754	147772
S	323	AT1G03930.1	AT1G03930.1|NHTTANPGLTAGAS(Phospho)LEKQER	567645	466705	552341	586852	702640	657609	691282	757378	726289	476824	622882	642543	654887	587544	744170	649360
S	463	AT1G03930.1	AT1G03930.1|S(Phospho)LELLTLR	5.16502e+06	5.03239e+06	4.79337e+06	4.75202e+06	4.87916e+06	4.247e+06	4.56728e+06	4.82982e+06	3.57105e+06	4.18332e+06	3.38677e+06	4.41964e+06	5.13476e+06	5.28014e+06	4.25996e+06	5.2583e+06
S	366	AT1G03930.1	AT1G03930.1|SASRNS(Phospho)VDGPLSK	536833	456272	335391	351203	527432	434013	301482	326753	365566	210597	307762	334931	234269	240025	237151	272511
S	306	AT1G03930.1	AT1G03930.1|YPQIGSSSGSSS(Phospho)R	613546	478437	490339	NA	585517	657339	638614	657253	602136	554606	505897	570334	615526	572030	567919	581285
S	84	AT1G03960.1	AT1G03960.1;AT1G03960.5|NLPSVFLSSSTPPLS(Phospho)PR	2.0243e+06	2.27765e+06	2.32523e+06	2.36739e+06	2.75674e+06	2.8865e+06	3.37217e+06	2.49551e+06	1.92471e+06	2.18231e+06	1.96437e+06	2.4633e+06	1.39781e+06	1.21753e+06	1.09912e+06	1.40135e+06
T;S	99;106	AT1G03960.1	AT1G03960.1;AT1G03960.5|QRT(Phospho)SPPSLHS(Phospho)PLR	NA	NA	NA	NA	NA	986210	NA	NA	NA	NA	NA	NA	NA	NA	NA	NA
T	99	AT1G03960.1	AT1G03960.1;AT1G03960.5|QRT(Phospho)SPPSLHSPLR	NA	NA	NA	NA	NA	NA	NA	NA	NA	NA	473244	NA	294423	NA	NA	NA
S	100	AT1G03960.1	AT1G03960.1;AT1G03960.5|QRTS(Phospho)PPSLHSPLR	3.15636e+06	2.29125e+06	2.8899e+06	2.95537e+06	3.38262e+06	3.33765e+06	2.81903e+06	3.03524e+06	2.94818e+06	2.63962e+06	3.08377e+06	3.08439e+06	2.88871e+06	2.82697e+06	3.14101e+06	3.08602e+06
S	106	AT1G03960.1	AT1G03960.1;AT1G03960.5|TSPPSLHS(Phospho)PLR	885055	337089	386124	454837	896323	886239	428900	53392.7	427517	29895.4	606940	402531	347997	689455	484062	403570
S	158	AT1G03970.1	AT1G03970.1|HSS(Phospho)FQMVEGSMGGGVTR	597284	597428	639384	782238	1.11826e+06	854696	1.1092e+06	1.01395e+06	834725	787487	893986	1.03929e+06	1.17834e+06	1.14032e+06	1.18837e+06	1.16678e+06
S	259	AT1G03970.1	AT1G03970.1|LM(UniMod:35)EVLIPVDEKPRPPS(Phospho)RPLSR	125680	124637	305007	162290	155434	110319	172473	126524	186501	138125	139919	212105	172506	164986	163420	185717
S;S	259;263	AT1G03970.1	AT1G03970.1|LMEVLIPVDEKPRPPS(Phospho)RPLS(Phospho)R	NA	221008	93876	243717	211714	NA	NA	227722	NA	243691	229956	158842	253720	114661	247843	307044
S	259	AT1G03970.1	AT1G03970.1|LMEVLIPVDEKPRPPS(Phospho)RPLSR	3.19161e+06	803854	3.35385e+06	3.52677e+06	2.32484e+06	1.78794e+06	4.11533e+06	2.19354e+06	2.1281e+06	2.44602e+06	3.98494e+06	2.69366e+06	2.41103e+06	2.58774e+06	4.4698e+06	4.93058e+06
S	263	AT1G03970.1	AT1G03970.1|LMEVLIPVDEKPRPPSRPLS(Phospho)R	668743	1.87666e+06	1.90309e+06	2.03061e+06	1.21927e+06	695635	2.28429e+06	1.99671e+06	3.19506e+06	3.56758e+06	1.32266e+06	977673	928006	NA	2.5191e+06	2.7566e+06
S	12	AT1G03970.1	AT1G03970.1|LMSSSNS(Phospho)DLSR	667524	551296	469216	619202	958094	880584	846478	942035	973007	917681	1.0836e+06	783034	714807	661908	667644	649161
S	146	AT1G03970.1	AT1G03970.1|LNNDGS(Phospho)YTFDFPMQR	NA	NA	NA	NA	NA	NA	NA	NA	396307	253800	79056.1	96479.3	892206	613263	471582	282171
Y	147	AT1G03970.1	AT1G03970.1|LNNDGSY(Phospho)TFDFPMQR	NA	NA	NA	NA	NA	NA	NA	NA	NA	NA	NA	NA	NA	NA	99242.5	NA
S	267	AT1G03980.1	AT1G03980.1;AT1G03980.2;AT1G03980.3;AT1G03980.4|VYC(UniMod:4)DGDEILSGYES(Phospho)DESC(UniMod:4)C(UniMod:4)K	218288	209796	135415	165389	156471	157602	195068	150656	187681	177923	306133	140938	244522	236266	177302	213637
S;S;T	27;28;30	AT1G04000.1	AT1G04000.1|DAFIS(Phospho)S(Phospho)VT(Phospho)DNPPEIAK	1.0737e+07	9.92871e+06	7.9762e+06	8.57671e+06	9.22733e+06	1.04804e+07	8.8692e+06	1.00315e+07	1.16169e+07	1.21835e+07	1.11872e+07	8.75915e+06	1.29477e+07	1.19639e+07	9.23899e+06	1.00335e+07
S	396	AT1G04030.1	AT1G04030.1;AT1G04030.2|AIDC(UniMod:4)GSAS(Phospho)SFKGIPNTSSK	79962.1	NA	NA	111870	NA	NA	NA	NA	NA	NA	NA	NA	NA	NA	NA	NA
S	397	AT1G04030.1	AT1G04030.1;AT1G04030.2|AIDC(UniMod:4)GSASS(Phospho)FKGIPNTSSK	279820	255351	303439	228121	90756	NA	75723	NA	NA	NA	NA	NA	NA	NA	NA	NA
S	70	AT1G04030.1	AT1G04030.1;AT1G04030.2|ASVIPITEIC(UniMod:4)DEAEEKC(UniMod:4)S(Phospho)PSTISR	1.39576e+06	1.26939e+06	NA	NA	1.53133e+06	1.49079e+06	1.82577e+06	NA	1.51732e+06	1.25252e+06	1.03206e+06	NA	1.28048e+06	1.73181e+06	1.65259e+06	NA
S	365	AT1G04030.1	AT1G04030.1;AT1G04030.2|KS(Phospho)PSKSPDETPIIGTVGGYWGNR	NA	253660	NA	NA	NA	312157	NA	NA	NA	NA	NA	NA	372355	NA	NA	274888
S	268	AT1G04050.1	AT1G04050.1;AT1G04050.2|DILNDTTAMDVS(Phospho)PSSAIGESSEHK	NA	451540	NA	NA	267491	243266	486305	433139	224189	556176	483714	NA	290256	NA	212813	373109
S	178	AT1G04050.1	AT1G04050.1;AT1G04050.2|GLAM(UniMod:35)TVYNNAS(Phospho)PSSSSR	147994	NA	189258	NA	NA	NA	NA	38875.1	NA	NA	NA	128801	NA	NA	NA	NA
S	178	AT1G04050.1	AT1G04050.1;AT1G04050.2|GLAMTVYNNAS(Phospho)PSSSSR	1.10686e+06	1.08757e+06	1.05604e+06	1.25813e+06	1.26388e+06	1.05823e+06	1.1088e+06	1.2434e+06	1.05742e+06	1.03892e+06	934728	1.11692e+06	880365	840188	880613	842359
S	186	AT1G04050.1	AT1G04050.1;AT1G04050.2|LS(Phospho)MEPEEVPPMVLLPAHPMETK	NA	NA	NA	NA	NA	NA	NA	NA	NA	NA	NA	NA	NA	89854.4	NA	NA
S	62	AT1G04050.1	AT1G04050.1;AT1G04050.2|VLLDAIFDEADAQS(Phospho)TEK	73851.2	58004	NA	27757	41683.9	65980.2	NA	32505.1	56652.4	57307.4	40605.5	21377.5	111729	46389.8	64903.4	65415.8
S	629	AT1G04080.1	AT1G04080.1;AT1G04080.2;AT1G04080.3;AT1G04080.4;AT1G04080.5|KRS(Phospho)ADDFLASDR	389122	364107	382116	322429	513832	459353	374453	357660	474906	307922	296835	437954	378213	392219	401055	338099
S	284	AT1G04080.1	AT1G04080.1;AT1G04080.2;AT1G04080.3;AT1G04080.4;AT1G04080.5|SAEESAAAAVAVAGDASESAAS(Phospho)ESGEKADEGR	313004	314305	276026	365868	263523	298035	261102	238666	310188	263263	277227	234288	333944	255800	268312	246678
S	286	AT1G04080.1	AT1G04080.1;AT1G04080.2;AT1G04080.3;AT1G04080.4;AT1G04080.5|SAEESAAAAVAVAGDASESAASES(Phospho)GEKADEGR	255942	445774	381864	352005	233173	314241	278603	333150	390617	344249	317645	328347	384602	254858	386818	352647
S	300	AT1G04080.1	AT1G04080.1;AT1G04080.2;AT1G04080.3;AT1G04080.4;AT1G04080.5|SQVDGS(Phospho)TEQSPKLESASSTEPEELKK	5.09175e+07	NA	NA	5.9721e+07	5.17336e+07	NA	NA	4.70539e+07	4.52658e+07	NA	NA	NA	NA	NA	NA	4.66376e+07
T;S	301;312	AT1G04080.1	AT1G04080.1;AT1G04080.2;AT1G04080.3;AT1G04080.4;AT1G04080.5|SQVDGST(Phospho)EQSPKLESASS(Phospho)TEPEELKK	116073	113521	97898.6	130877	119598	134248	131410	86386.5	116839	96290.1	125356	129634	112253	109196	96381	96502.1
T	301	AT1G04080.1	AT1G04080.1;AT1G04080.2;AT1G04080.3;AT1G04080.4;AT1G04080.5|SQVDGST(Phospho)EQSPKLESASSTEPEELK	2.17731e+06	2.17498e+06	2.24159e+06	2.35634e+06	2.42711e+06	2.4899e+06	2.27923e+06	2.24149e+06	2.26147e+06	2.11477e+06	2.44211e+06	2.1032e+06	2.54804e+06	2.48464e+06	2.50345e+06	2.34419e+06
T	301	AT1G04080.1	AT1G04080.1;AT1G04080.2;AT1G04080.3;AT1G04080.4;AT1G04080.5|SQVDGST(Phospho)EQSPKLESASSTEPEELKK	1.80886e+07	2.34356e+07	2.63649e+07	2.90064e+07	2.78399e+07	2.72293e+07	2.71398e+07	1.14283e+07	1.29774e+07	2.32455e+07	2.50843e+07	2.70819e+07	2.68204e+07	2.74669e+07	3.16312e+07	2.37861e+07
S	304	AT1G04080.1	AT1G04080.1;AT1G04080.2;AT1G04080.3;AT1G04080.4;AT1G04080.5|SQVDGSTEQS(Phospho)PK	1.90229e+06	1.89459e+06	1.90717e+06	1.70615e+06	1.76137e+06	1.85013e+06	1.76815e+06	2.58685e+06	2.52353e+06	3.40825e+06	3.36749e+06	2.12118e+06	2.29191e+06	2.10557e+06	2.20389e+06	2.51246e+06
S	304	AT1G04080.1	AT1G04080.1;AT1G04080.2;AT1G04080.3;AT1G04080.4;AT1G04080.5|SQVDGSTEQS(Phospho)PKLESASSTEPEELK	NA	2.05492e+06	NA	NA	NA	NA	NA	NA	NA	NA	NA	NA	NA	NA	NA	NA
S;S;S	859;860;863	AT1G04120.1	AT1G04120.1;AT1G04120.2;AT1G04120.3|ALVSAHHEAIEAMDIPSPS(Phospho)S(Phospho)EDS(Phospho)DENPIRDSLVLHNPK	494098	684548	757769	745324	762789	523973	790414	777056	432644	641810	732181	802435	573854	889854	993699	913518
S	61	AT1G04120.1	AT1G04120.1;AT1G04120.2;AT1G04120.3|DDTVSAS(Phospho)NLSLER	82955.2	115301	NA	NA	NA	138054	NA	NA	243713	322389	328007	260244	169740	267827	NA	NA
S	898	AT1G04120.1	AT1G04120.1;AT1G04120.2;AT1G04120.3|EVQEGGS(Phospho)ASDLK	715886	631150	530982	548701	590925	634101	493183	618206	717792	517235	760625	703447	621994	579318	644483	645937
S	61	AT1G04120.1	AT1G04120.1;AT1G04120.2;AT1G04120.3|LSKDDTVSAS(Phospho)NLSLER	NA	NA	NA	NA	NA	NA	NA	NA	NA	228423	256313	NA	NA	162627	NA	NA
S	208	AT1G04120.1	AT1G04120.1;AT1G04120.2;AT1G04120.3|S(Phospho)SSDLQEPLLVEEEAAC(UniMod:4)LK	208579	NA	247447	NA	241580	148947	309550	256699	NA	203977	284579	NA	260855	270709	220857	236727
S	97	AT1G04130.1	AT1G04130.1|ALTDAEES(Phospho)MRLSPHNVK	111569	204172	193857	188308	109877	195959	170695	NA	170113	NA	147799	190994	151972	132457	164876	142110
S	101	AT1G04130.1	AT1G04130.1|ALTDAEESMRLS(Phospho)PHNVK	NA	NA	NA	NA	NA	NA	NA	172135	NA	152912	147783	NA	142914	NA	164854	NA
S	12	AT1G04140.1	AT1G04140.1;AT1G04140.2|(Met-loss+Acetyl (Protein N-term))MTESIWLNDQSS(Phospho)PR	1.96907e+06	1.50144e+06	1.93371e+06	1.66827e+06	1.31761e+06	2.27318e+06	1.34888e+06	1.65329e+06	2.22468e+06	1.84607e+06	1.45207e+06	1.41673e+06	2.8298e+06	1.48142e+06	1.68938e+06	1.27036e+06
S	12	AT1G04140.1	AT1G04140.1;AT1G04140.2|(UniMod:1)TESIWLNDQSS(Phospho)PR	NA	NA	NA	NA	NA	NA	2.666e+06	NA	NA	NA	NA	NA	NA	NA	NA	NA
T	461	AT1G04210.1	AT1G04210.1|TSSPSSGDAPGT(Phospho)VDYNSSSER	NA	NA	NA	NA	58984.9	NA	NA	NA	160483	168880	86595.8	NA	87138.9	161651	141268	NA
S	466	AT1G04210.1	AT1G04210.1|TSSPSSGDAPGTVDYNS(Phospho)SSER	NA	NA	NA	93309.9	NA	NA	143938	NA	NA	NA	NA	155818	NA	NA	NA	112631
S	154	AT1G04260.1	AT1G04260.1|GTDDLVS(Phospho)DDLESPYGPMLSTSGGGNDGAR	696008	759011	533709	428648	740607	726083	878136	886080	796670	1.3909e+06	790792	631776	592293	729482	411255	610265
S	159	AT1G04260.1	AT1G04260.1|GTDDLVSDDLES(Phospho)PYGPMLSTSGGGNDGAR	NA	NA	462780	NA	NA	NA	NA	NA	NA	1.26358e+06	NA	NA	NA	NA	NA	NA
S	222	AT1G04280.1	AT1G04280.1;AT1G04280.2|VIGSGSSEPHC(UniMod:4)TEVMS(Phospho)PVAHNKR	230404	221257	98895	186672	243848	195755	148272	181883	274247	184671	110639	44677.4	194708	206332	198664	182078
S	199	AT1G04280.1	AT1G04280.1;AT1G04280.2|VIS(Phospho)TLVEEM(UniMod:35)R	44786.1	NA	269631	NA	108300	93954.1	NA	NA	92962.8	124253	128134	NA	139426	154981	207904	NA
S	199	AT1G04280.1	AT1G04280.1;AT1G04280.2|VIS(Phospho)TLVEEMR	4.53544e+06	5.33783e+06	6.9204e+06	7.81808e+06	6.80565e+06	6.41561e+06	9.32874e+06	9.79813e+06	5.78374e+06	8.17633e+06	6.8922e+06	1.03859e+07	7.47593e+06	8.2302e+06	8.45517e+06	1.0568e+07
T	200	AT1G04280.1	AT1G04280.1;AT1G04280.2|VIST(Phospho)LVEEM(UniMod:35)R	NA	131876	NA	120795	NA	NA	165478	246955	NA	160572	163862	225254	NA	NA	NA	133184
S;S	629;632	AT1G04300.1	AT1G04300.1;AT1G04300.2;AT1G04300.3;AT1G04300.4;AT1G04300.5;AT1G04300.6|AMTDAHS(Phospho)LAS(Phospho)ETDDQPSTLGTDPK	NA	NA	NA	NA	NA	NA	NA	138293	NA	NA	NA	NA	NA	NA	100552	NA
S	632	AT1G04300.1	AT1G04300.1;AT1G04300.2;AT1G04300.3;AT1G04300.4;AT1G04300.5;AT1G04300.6|AMTDAHSLAS(Phospho)ETDDQPSTLGTDPK	327385	383075	182943	353649	426832	340257	406973	247370	238156	327940	271383	333180	355160	288592	345706	321427
S	495	AT1G04300.1	AT1G04300.1;AT1G04300.2;AT1G04300.3;AT1G04300.4;AT1G04300.5;AT1G04300.6|DLEENQNQNQNDEEEKDS(Phospho)VTEK	171990	165240	168636	185251	140633	142196	144671	184861	146444	124716	163429	145109	83182.6	97730	78236.6	93190.3
S	993	AT1G04300.1	AT1G04300.1;AT1G04300.2;AT1G04300.3;AT1G04300.4;AT1G04300.5;AT1G04300.6|S(Phospho)FGEEGLHYMAR	146296	145767	143961	183007	304765	255305	368154	420407	356625	461988	527131	394154	345765	316777	332639	374279
S	709	AT1G04300.1	AT1G04300.1;AT1G04300.2;AT1G04300.3;AT1G04300.4;AT1G04300.5;AT1G04300.6|STAVLSS(Phospho)PR	5.43911e+06	5.37236e+06	3.71847e+06	3.91406e+06	3.65073e+06	4.1071e+06	2.76947e+06	3.21407e+06	4.15509e+06	2.98683e+06	2.92261e+06	2.29088e+06	2.41924e+06	1.99335e+06	2.11264e+06	1.80861e+06
T	991	AT1G04300.1	AT1G04300.1;AT1G04300.2;AT1G04300.3;AT1G04300.4;AT1G04300.5;AT1G04300.6|T(Phospho)RSFGEEGLHYMAR	1.26747e+06	1.36565e+06	1.6376e+06	NA	NA	NA	NA	NA	NA	NA	NA	NA	1.94498e+06	NA	NA	NA
S	993	AT1G04300.1	AT1G04300.1;AT1G04300.2;AT1G04300.3;AT1G04300.4;AT1G04300.5;AT1G04300.6|TRS(Phospho)FGEEGLHYMAR	NA	NA	1.59465e+06	1.90282e+06	2.67197e+06	2.34486e+06	2.8223e+06	2.00059e+06	2.13925e+06	2.05616e+06	2.34454e+06	2.95376e+06	NA	2.08128e+06	2.32783e+06	1.97569e+06
S;S	44;48	AT1G04330.1	AT1G04330.1|VAIPLLS(Phospho)PTES(Phospho)PPQKPPAVMK	288509	344225	218570	172874	336058	420908	NA	283629	525383	461917	290959	316124	390405	432236	270083	256515
S	362	AT1G04360.1	AT1G04360.1|C(UniMod:4)FFS(Phospho)FGSSR	472219	387795	379280	375596	218744	374760	324165	389202	334169	314367	313711	111789	286881	304236	267845	266769
S	312	AT1G04360.1	AT1G04360.1|SIS(Phospho)MDSSVDR	603772	420409	406869	465546	557978	541495	500287	430565	447303	520597	608014	544788	495769	543946	666477	564746
S	263	AT1G04360.1	AT1G04360.1|SVS(Phospho)PLPIK	220850	212777	191439	213596	287338	215634	219031	231075	280180	261847	291483	230100	324152	300608	267881	282558
S;S	523;525	AT1G04400.1	AT1G04400.1;AT1G04400.2|EPGLC(UniMod:4)PS(Phospho)VS(Phospho)SNDQQVPSAVR	NA	NA	NA	NA	NA	NA	NA	197875	163461	295684	351722	NA	227161	202410	159451	259578
S	523	AT1G04400.1	AT1G04400.1;AT1G04400.2|EPGLC(UniMod:4)PS(Phospho)VSSNDQQVPSAVR	629594	NA	NA	NA	733424	783224	1.0283e+06	NA	977408	1.45531e+06	1.53128e+06	832361	1.01243e+06	940478	852876	1.09424e+06
S	525	AT1G04400.1	AT1G04400.1;AT1G04400.2|EPGLC(UniMod:4)PSVS(Phospho)SNDQQVPSAVR	NA	464954	NA	338291	NA	358927	NA	NA	NA	762073	1.05304e+06	NA	449372	NA	NA	NA
S	526	AT1G04400.1	AT1G04400.1;AT1G04400.2|EPGLC(UniMod:4)PSVSS(Phospho)NDQQVPSAVR	196481	NA	519020	NA	NA	NA	456882	656997	389671	NA	1.41329e+06	483422	NA	386011	377229	631912
S	598	AT1G04400.1	AT1G04400.1;AT1G04400.2|NLEGIQDS(Phospho)SDQITTSLGK	709686	NA	812492	NA	NA	629765	NA	NA	NA	NA	NA	NA	NA	NA	NA	NA
S	599	AT1G04400.1	AT1G04400.1;AT1G04400.2|NLEGIQDSS(Phospho)DQITTSLGK	NA	NA	NA	NA	NA	638308	NA	695624	847723	NA	NA	NA	1.34326e+06	NA	NA	1.22279e+06
S	605	AT1G04400.1	AT1G04400.1;AT1G04400.2|NLEGIQDSSDQITTS(Phospho)LGK	339709	282174	418681	338013	340425	338970	379149	344932	438886	410189	458281	415116	817161	782543	748792	748779
S	332	AT1G04410.1	AT1G04410.1;AT5G43330.1|DLAYSC(UniMod:4)LS(Phospho)	147727	179573	195787	210832	158473	158833	220084	239979	197038	233678	207159	231031	188160	210028	142197	221248
S	147	AT1G04410.1	AT1G04410.1;AT5G43330.1|EFAPS(Phospho)IPEK	306211	315448	343180	357370	356704	286606	359199	410930	340948	348442	361436	314617	395976	370236	368175	376686
S	242	AT1G04410.1	AT1G04410.1;AT5G43330.1|KLS(Phospho)SALSAASSAC(UniMod:4)DHIR	7.55395e+06	7.86868e+06	8.28524e+06	8.98375e+06	8.85339e+06	7.04059e+06	8.62191e+06	8.99712e+06	7.58881e+06	8.68544e+06	8.70437e+06	8.60645e+06	8.33076e+06	8.89859e+06	8.7087e+06	9.19287e+06
S	243	AT1G04410.1	AT1G04410.1;AT5G43330.1|KLSS(Phospho)ALSAASSAC(UniMod:4)DHIR	1.9632e+06	1.91613e+06	2.15047e+06	2.54136e+06	2.22446e+06	1.78501e+06	2.29839e+06	2.22139e+06	1.91311e+06	2.03107e+06	1.89091e+06	2.20658e+06	2.0707e+06	2.16434e+06	2.45656e+06	2.3676e+06
S	246	AT1G04410.1	AT1G04410.1;AT5G43330.1|KLSSALS(Phospho)AASSAC(UniMod:4)DHIR	3.33362e+06	3.46392e+06	3.87583e+06	4.33425e+06	3.88673e+06	3.83962e+06	4.23006e+06	3.3313e+06	3.32277e+06	3.43945e+06	3.71294e+06	3.83457e+06	3.64641e+06	3.72723e+06	4.04325e+06	3.76902e+06
S	243	AT1G04410.1	AT1G04410.1;AT5G43330.1|LSS(Phospho)ALSAASSAC(UniMod:4)DHIR	603861	882251	722352	689518	678377	NA	792107	838696	899116	1.30743e+06	1.60162e+06	878516	NA	972945	782058	1.09551e+06
S	246	AT1G04410.1	AT1G04410.1;AT5G43330.1|LSSALS(Phospho)AASSAC(UniMod:4)DHIR	639348	730834	657215	596614	1.07472e+06	856426	803390	878048	910411	1.50446e+06	1.4383e+06	848186	958107	913695	856134	1.09635e+06
S	177	AT1G04410.1	AT1G04410.1;AT5G43330.1|LSVPVS(Phospho)DVK	272146	247086	186343	293642	326975	265297	267377	309730	327440	270714	285086	314588	326493	305015	355151	349735
S	332	AT1G04410.1	AT1G04410.1;AT5G43330.1|M(UniMod:35)DLTAEELKEEKDLAYSC(UniMod:4)LS(Phospho)	NA	NA	NA	NA	NA	NA	NA	NA	NA	NA	NA	NA	NA	NA	1.06359e+06	NA
S	332	AT1G04410.1	AT1G04410.1;AT5G43330.1|MDLTAEELKEEKDLAYSC(UniMod:4)LS(Phospho)	245262	321990	465982	434745	325592	NA	381450	352354	NA	308546	265523	422985	212975	430571	362432	395330
S	173	AT1G04410.1	AT1G04410.1|ALGQISERLS(Phospho)VPVSDVK	84652.5	100712	103847	79720.3	86663.1	79933.5	117225	68631.6	91122.6	83153.1	75793.4	116000	79182	110007	131453	120554
S	189	AT1G04410.1	AT1G04410.1|NVIIWGNHS(Phospho)SSQYPDVNHAK	NA	1.29034e+06	1.43943e+06	1.45416e+06	1.28269e+06	991858	1.33645e+06	1.18554e+06	NA	1.27958e+06	1.04828e+06	NA	NA	NA	1.40365e+06	1.3511e+06
S	190	AT1G04410.1	AT1G04410.1|NVIIWGNHSS(Phospho)SQYPDVNHAK	1.28247e+06	1.25681e+06	1.45137e+06	NA	NA	NA	NA	1.16872e+06	1.33029e+06	NA	NA	1.3906e+06	1.36584e+06	1.52031e+06	NA	NA
S	112	AT1G04410.1	AT1G04410.1|NVSIYKS(Phospho)QAAALEK	85372.7	NA	113879	NA	160732	NA	106658	77109.2	88727.2	62697	86003.3	81258.9	78992.3	NA	132021	NA
S	204	AT1G04410.1	AT1G04410.1|VQTS(Phospho)SGEKPVR	NA	NA	2.17599e+06	NA	NA	NA	NA	NA	NA	NA	NA	NA	NA	NA	NA	NA
S	205	AT1G04410.1	AT1G04410.1|VQTSS(Phospho)GEKPVR	1.19542e+06	1.14283e+06	1.13972e+06	1.03851e+06	1.06372e+06	1.05857e+06	858848	993566	1.12155e+06	1.10986e+06	1.05013e+06	1.91728e+06	1.22456e+06	865977	952759	837084
S	405	AT1G04440.1	AT1G04440.1;AT5G43320.1|ATS(Phospho)SADFTENR	1.79374e+06	1.52256e+06	1.4013e+06	1.4564e+06	2.8219e+06	2.54057e+06	2.3389e+06	2.57387e+06	3.13593e+06	2.36305e+06	3.01279e+06	2.52978e+06	2.91953e+06	2.71224e+06	2.87606e+06	2.79097e+06
S	406	AT1G04440.1	AT1G04440.1;AT5G43320.1|ATSS(Phospho)ADFTENR	3.47299e+06	3.27758e+06	2.78946e+06	2.73899e+06	3.74687e+06	3.88928e+06	3.19641e+06	3.86034e+06	4.65998e+06	3.80057e+06	4.17261e+06	NA	4.63901e+06	4.24693e+06	4.49097e+06	4.29276e+06
S	384	AT1G04440.1	AT1G04440.1|DTQNQERPNS(Phospho)LSR	253589	230478	225836	182697	284362	267526	193199	239086	266239	204960	254745	253037	574221	535868	534128	517875
S	436	AT1G04440.1	AT1G04440.1|TQFAPSS(Phospho)SSVATK	308902	267139	NA	320305	NA	NA	NA	NA	439176	NA	NA	NA	NA	689697	740927	NA
S	437	AT1G04440.1	AT1G04440.1|TQFAPSSS(Phospho)SVATK	262395	200376	NA	259741	217580	NA	187190	NA	135343	NA	NA	182745	112827	NA	199201	NA
S	438	AT1G04440.1	AT1G04440.1|TQFAPSSSS(Phospho)VATK	NA	262615	226125	315238	498912	446512	441980	439318	430034	415903	494978	431560	710426	719169	770998	619898
S	54	AT1G04480.1	AT1G04480.1;AT2G33370.1;AT2G33370.2;AT3G04400.1;AT3G04400.2|LNRLPS(Phospho)AC(UniMod:4)VGDMVMATVK	156575	222665	154763	180847	141303	214646	307725	223581	133385	177843	119480	230432	153524	171605	260565	197695
S	523	AT1G04510.1	AT1G04510.1;AT1G04510.2|IFGLPDDDNTEDSAQDS(Phospho)	2.30193e+06	1.84097e+06	2.34976e+06	2.34278e+06	1.3299e+06	1.43219e+06	1.50882e+06	1.75207e+06	1.38281e+06	1.17175e+06	1.08353e+06	1.4165e+06	1.19651e+06	1.14199e+06	1.19461e+06	1.28256e+06
S	291	AT1G04530.1	AT1G04530.1|AVEAS(Phospho)PNDSIILGEYAR	1.26183e+06	1.43437e+06	1.25077e+06	1.1963e+06	1.13803e+06	1.52761e+06	1.22085e+06	1.18918e+06	1.29084e+06	1.22377e+06	1.03357e+06	1.17439e+06	1.04516e+06	983427	1.02536e+06	917182
S	88	AT1G04530.1	AT1G04530.1|DELGFEIERPPS(Phospho)PPMHLAAGLGIDK	307339	733123	243549	321173	559317	490001	954325	762410	340275	829961	1.00241e+06	533885	630479	529138	555388	865644
S	88	AT1G04530.1	AT1G04530.1|DELGFEIERPPS(Phospho)PPMHLAAGLGIDKFDLYGSEIK	NA	524918	NA	NA	599701	NA	620158	584826	NA	838685	476495	NA	312329	624588	NA	482813
T	36	AT1G04530.1	AT1G04530.1|TVT(Phospho)IGDAIDGGEFSFAK	NA	487974	434138	515281	420167	NA	398059	426754	NA	388961	427897	648121	NA	282943	NA	295235
T	927	AT1G04700.1	AT1G04700.1;AT1G04700.2;AT1G16270.1;AT1G16270.2;AT1G16270.3;AT1G79570.1;AT1G79570.2;AT1G79570.4;AT1G79570.5|NT(Phospho)LVSGGVR	607344	517249	590774	488755	398845	367067	384381	469963	582945	646034	920577	593896	563468	480749	456037	454729
S	930	AT1G04700.1	AT1G04700.1;AT1G04700.2;AT1G16270.1;AT1G16270.2;AT1G16270.3;AT1G79570.1;AT1G79570.2;AT1G79570.4;AT1G79570.5|NTLVS(Phospho)GGVR	1.32754e+07	9.66897e+06	1.15619e+07	1.12044e+07	5.38106e+06	5.14971e+06	5.68327e+06	5.18745e+06	1.07312e+07	1.10469e+07	1.38923e+07	1.35803e+07	1.16502e+07	1.1412e+07	1.34643e+07	1.01476e+07
T;S	927;930	AT1G04700.1	AT1G04700.1;AT1G04700.2;AT1G16270.1;AT1G16270.2;AT1G16270.3;AT1G79570.1;AT1G79570.2;AT1G79570.4;AT1G79570.5|RNT(Phospho)LVS(Phospho)GGVR	351507	219182	330135	355395	243270	236239	339851	398706	774499	549568	834294	677858	404288	420009	393171	437342
T	927	AT1G04700.1	AT1G04700.1;AT1G04700.2;AT1G16270.1;AT1G16270.2;AT1G16270.3;AT1G79570.1;AT1G79570.2;AT1G79570.4;AT1G79570.5|RNT(Phospho)LVSGGVR	378984	304032	229792	236171	139744	130848	110048	180422	345842	197605	384790	321014	269243	238236	233604	318349
S	930	AT1G04700.1	AT1G04700.1;AT1G04700.2;AT1G16270.1;AT1G16270.2;AT1G16270.3;AT1G79570.1;AT1G79570.2;AT1G79570.4;AT1G79570.5|RNTLVS(Phospho)GGVR	127699	NA	NA	NA	27145.3	NA	NA	33349.3	NA	67755	NA	117754	NA	NA	82263.3	NA
S	667	AT1G04700.1	AT1G04700.1;AT1G04700.2|ETTFMHTQGS(Phospho)DDFFK	NA	NA	NA	NA	NA	NA	24006	NA	NA	NA	NA	NA	NA	NA	NA	NA
S	342	AT1G04700.1	AT1G04700.1;AT1G04700.2|NSFGQQS(Phospho)PPTSPFSVHK	NA	NA	NA	NA	NA	NA	NA	NA	NA	NA	NA	151164	NA	NA	NA	NA
S	596	AT1G04700.1	AT1G04700.1;AT1G04700.2|S(Phospho)SDKADYSSPNTNFPVVFLR	219414	178818	173562	204676	NA	211982	234472	254892	210041	212714	234029	267831	266163	292858	233439	339708
S	86	AT1G04730.1	AT1G04730.1|SLISDPIVNLDEVS(Phospho)PASDKR	NA	232738	279951	260248	NA	227903	294312	308762	240323	306269	219936	266660	255397	229553	333219	288006
S	139	AT1G04750.1	AT1G04750.1;AT2G33120.1|AQVS(Phospho)EVKGVMMENIEK	482456	631533	754986	797515	461390	440063	785475	692623	270429	216776	464078	417410	378796	611131	437642	390118
T	166	AT1G04750.1	AT1G04750.1;AT2G33120.1|IELLVDKT(Phospho)ENLR	528268	524909	563214	766326	309252	187351	283575	218830	187338	181695	169782	194162	126683	158149	155656	182171
S	171	AT1G04750.1	AT1G04750.1;AT2G33120.1|IELLVDKTENLRS(Phospho)QAQDFR	294778	317484	274014	385655	291934	189992	323214	226751	216846	197404	175323	324165	200591	315273	328628	219569
T;S	572;576	AT1G04780.1	AT1G04780.1|FEELEAIEDEFVT(Phospho)PPSS(Phospho)PTSSVK	NA	721120	555875	532089	321368	678512	621185	883398	764600	1.03573e+06	NA	514899	637701	NA	655383	954863
T;T	572;578	AT1G04780.1	AT1G04780.1|FEELEAIEDEFVT(Phospho)PPSSPT(Phospho)SSVK	667650	NA	NA	NA	NA	NA	NA	NA	735327	NA	626670	NA	NA	654719	NA	NA
S	584	AT1G04780.1	AT1G04780.1|NS(Phospho)PREETQSSSNPSSSWFQWIK	135994	422544	NA	NA	173175	204880	NA	217373	182875	299323	171557	NA	416154	NA	243973	202578
T	589	AT1G04780.1	AT1G04780.1|NSPREET(Phospho)QSSSNPSSSWFQWIK	176087	282788	235122	NA	NA	NA	NA	NA	NA	NA	NA	NA	311096	NA	NA	NA
S	449	AT1G04780.1	AT1G04780.1|QIKPGRHS(Phospho)TVETVVR	1.62553e+06	1.37894e+06	1.38175e+06	1.2177e+06	432889	428540	264005	362829	195983	160224	188927	219089	232458	211750	266403	266814
S	356	AT1G04780.1	AT1G04780.1|QLELALKLDS(Phospho)PEESSNGESSR	1.10066e+06	2.26369e+06	1.22082e+06	1.63984e+06	1.63993e+06	1.73967e+06	1.78773e+06	584269	844310	1.06182e+06	1.44394e+06	1.37729e+06	723394	1.69874e+06	1.50326e+06	1.65517e+06
S	374	AT1G04780.1	AT1G04780.1|QNS(Phospho)C(UniMod:4)SFEDREIPVTDGNGYC(UniMod:4)K	937330	991666	NA	908974	NA	1.48721e+06	1.91483e+06	NA	2.1961e+06	NA	1.59116e+06	NA	2.26226e+06	2.34173e+06	NA	2.17635e+06
S	376	AT1G04780.1	AT1G04780.1|QNSC(UniMod:4)S(Phospho)FEDR	183642	213078	129983	183089	330273	322850	410978	649205	501961	554076	839969	411925	439898	375094	356121	510177
S	376	AT1G04780.1	AT1G04780.1|QNSC(UniMod:4)S(Phospho)FEDREIPVTDGNGYC(UniMod:4)K	935176	992663	957329	NA	1.73216e+06	1.48851e+06	1.95269e+06	1.61374e+06	2.14594e+06	1.44604e+06	1.60554e+06	2.24006e+06	2.34683e+06	NA	2.44395e+06	2.22129e+06
S;S	412;413	AT1G04780.1	AT1G04780.1|RS(Phospho)S(Phospho)VPPR	NA	NA	NA	NA	NA	NA	NA	NA	NA	NA	NA	NA	NA	NA	5.02247e+06	NA
S	333	AT1G04780.1	AT1G04780.1|RVPGAM(UniMod:35)TDEELFSNTNQENDTES(Phospho)EDLGDILTEDEKR	NA	NA	641232	NA	274168	NA	NA	NA	NA	NA	NA	NA	NA	NA	NA	NA
S;S	323;333	AT1G04780.1	AT1G04780.1|RVPGAMTDEELFS(Phospho)NTNQENDTES(Phospho)EDLGDILTEDEKR	2.42702e+06	NA	2.76131e+06	NA	2.21174e+06	2.44761e+06	NA	2.61216e+06	2.33765e+06	NA	NA	NA	2.38016e+06	2.51811e+06	NA	2.71248e+06
T;T	325;331	AT1G04780.1	AT1G04780.1|RVPGAMTDEELFSNT(Phospho)NQENDT(Phospho)ESEDLGDILTEDEKR	2.58933e+06	3.34117e+06	NA	2.30462e+06	NA	NA	3.61535e+06	2.95711e+06	NA	3.274e+06	2.82977e+06	2.84469e+06	2.81134e+06	2.85368e+06	3.46023e+06	3.08281e+06
T	331	AT1G04780.1	AT1G04780.1|RVPGAMTDEELFSNTNQENDT(Phospho)ESEDLGDILTEDEKR	2.17646e+06	2.59827e+06	2.79353e+06	3.01794e+06	2.47362e+06	NA	3.13328e+06	2.64889e+06	2.71455e+06	3.16944e+06	2.15305e+06	NA	3.72905e+06	4.39294e+06	4.23315e+06	4.21707e+06
S	333	AT1G04780.1	AT1G04780.1|RVPGAMTDEELFSNTNQENDTES(Phospho)EDLGDILTEDEKR	2.26093e+06	2.20692e+06	2.94618e+06	3.71338e+06	2.21231e+06	1.82862e+06	2.53884e+06	3.28876e+06	1.50013e+06	1.65359e+06	1.71805e+06	2.49163e+06	1.16108e+06	1.52118e+06	1.84916e+06	1.90428e+06
T;T	605;612	AT1G04780.1	AT1G04780.1|T(Phospho)PSQRPST(Phospho)SSSSGGFNIGK	NA	NA	203687	NA	NA	NA	NA	139793	NA	NA	NA	NA	NA	NA	NA	NA
T	605	AT1G04780.1	AT1G04780.1|T(Phospho)PSQRPSTSSSSGGFNIGK	4.27264e+06	3.75163e+06	3.89386e+06	4.16754e+06	3.18635e+06	2.88693e+06	3.27656e+06	3.86252e+06	1.05539e+06	1.8194e+06	2.46196e+06	1.98759e+06	2.37032e+06	2.11635e+06	1.81477e+06	1.02518e+06
S	607	AT1G04780.1	AT1G04780.1|TPS(Phospho)QRPSTSSSSGGFNIGK	NA	2.53669e+06	NA	NA	NA	NA	3.7743e+06	NA	2.18663e+06	2.03839e+06	NA	NA	NA	NA	NA	2.03474e+06
S	611	AT1G04780.1	AT1G04780.1|TPSQRPS(Phospho)TSSSSGGFNIGK	5.58222e+06	NA	5.0365e+06	NA	NA	NA	NA	NA	NA	NA	NA	NA	NA	NA	NA	NA
T	612	AT1G04780.1	AT1G04780.1|TPSQRPST(Phospho)SSSSGGFNIGK	NA	NA	NA	NA	NA	NA	NA	NA	NA	NA	NA	NA	NA	NA	NA	2.28769e+06
S;S	614;615	AT1G04780.1	AT1G04780.1|TPSQRPSTSS(Phospho)S(Phospho)SGGFNIGK	44515	NA	NA	NA	NA	40251.1	135644	85507.4	48014.9	NA	94361.3	NA	NA	NA	NA	NA
S	615	AT1G04780.1	AT1G04780.1|TPSQRPSTSSS(Phospho)SGGFNIGK	NA	NA	NA	NA	NA	NA	NA	NA	NA	NA	169575	NA	2.6736e+06	NA	1.98958e+06	NA
S	435	AT1G04780.1	AT1G04780.1|VSDLLGDDDS(Phospho)PSR	2.88937e+07	3.26566e+07	3.11264e+07	3.11589e+07	3.57992e+07	2.86308e+07	3.68977e+07	3.85946e+07	3.12904e+07	4.14743e+07	3.9908e+07	3.20713e+07	3.31353e+07	3.19107e+07	2.98889e+07	3.25265e+07
S	435	AT1G04780.1	AT1G04780.1|VSDLLGDDDS(Phospho)PSRGGR	4.1901e+06	2.56833e+06	3.84912e+06	4.2439e+06	3.88773e+06	3.57473e+06	1.99709e+06	770029	3.44971e+06	525709	605753	3.58036e+06	2.67957e+06	3.05353e+06	4.58169e+06	2.20219e+06
S	437	AT1G04780.1	AT1G04780.1|VSDLLGDDDSPS(Phospho)RGGR	NA	1.42821e+06	NA	NA	NA	NA	NA	NA	NA	248846	457241	NA	NA	NA	NA	NA
S	30	AT1G04790.1	AT1G04790.1|RPHS(Phospho)PVAPLR	119856	122332	132375	133058	90955.4	124947	136560	196850	115979	182961	145087	103805	81326	81306.4	81506.7	75598.8
S	30	AT1G04790.1	AT1G04790.1|RRPHS(Phospho)PVAPLR	244685	240278	147619	183706	199173	155851	118232	NA	268226	110072	NA	203177	141717	NA	179665	155987
T	138	AT1G04790.1	AT1G04790.1|T(Phospho)SNGC(UniMod:4)SPLRGDHNSFVLPGNSNK	538187	594810	586989	615156	711778	NA	511834	445948	518217	504986	612871	557952	429100	NA	459703	449838
S	877	AT1G04810.1	AT1G04810.1|ANAAS(Phospho)DEKEAESMQVDSTATTVEK	402751	566797	452729	311628	468114	459501	499112	425479	349043	494776	462915	487891	417686	457380	431711	407651
T	334	AT1G04820.1	AT1G04820.1;AT1G50010.1;AT4G14960.1;AT5G19770.1;AT5G19780.1|DVNAAVGT(Phospho)IK	66604.2	66716.5	65705.1	70731.3	NA	NA	NA	42758.9	66996.3	64454.2	48367.3	50156.2	48486.8	93828.4	71615.2	80758.3
S	94	AT1G04820.1	AT1G04820.1;AT1G50010.1;AT4G14960.1;AT5G19770.1;AT5G19780.1|QLFHPEQLIS(Phospho)GKEDAANNFAR	NA	NA	82757.5	NA	NA	NA	NA	NA	NA	NA	NA	NA	NA	NA	NA	NA
T	349	AT1G04820.1	AT1G04820.1;AT1G50010.1;AT4G14960.1|RTIQFVDWC(UniMod:4)PT(Phospho)GFK	8.68507e+06	8.65302e+06	1.0487e+07	1.0434e+07	1.20222e+07	1.00418e+07	1.17884e+07	9.75211e+06	1.15691e+07	8.98165e+06	6.78016e+06	1.33279e+07	7.7078e+06	9.20281e+06	8.52079e+06	7.46151e+06
T	349	AT1G04820.1	AT1G04820.1;AT1G50010.1;AT4G14960.1|TIQFVDWC(UniMod:4)PT(Phospho)GFK	6.1471e+07	4.75006e+07	6.64339e+07	5.28288e+07	6.12267e+07	7.5727e+07	7.1425e+07	8.15887e+07	7.35307e+07	7.01987e+07	6.42679e+07	6.66643e+07	6.19112e+07	4.3232e+07	4.86674e+07	4.42293e+07
S	216	AT1G04820.1	AT1G04820.1;AT1G50010.1|S(Phospho)LSIERPTYTNLNR	267625	313069	296618	317911	396205	289617	319278	265016	332306	354719	305363	349828	340067	324005	298109	274542
S	218	AT1G04820.1	AT1G04820.1;AT1G50010.1|SLS(Phospho)IERPTYTNLNR	NA	336462	NA	NA	NA	NA	353521	407493	380410	NA	NA	NA	NA	264921	NA	323844
T	223	AT1G04820.1	AT1G04820.1;AT1G50010.1|SLSIERPT(Phospho)YTNLNR	NA	NA	NA	NA	NA	NA	NA	156538	NA	410097	23585.5	NA	NA	NA	NA	NA
T	60	AT1G04830.1	AT1G04830.1;AT1G04830.2;AT1G04830.3|LNSAPPPSSNT(Phospho)SVPSPSHRPR	2.1108e+06	2.0458e+06	NA	NA	1.98188e+06	2.04965e+06	1.27205e+06	1.33726e+06	440567	1.47257e+06	1.3741e+06	NA	1.33247e+06	1.31942e+06	189095	1.30986e+06
S	61	AT1G04830.1	AT1G04830.1;AT1G04830.2;AT1G04830.3|LNSAPPPSSNTS(Phospho)VPSPSHRPR	NA	3.58569e+06	2.35717e+06	2.38436e+06	NA	NA	NA	2.52309e+06	3.73813e+06	NA	2.46452e+06	2.52539e+06	NA	2.29982e+06	1.86672e+06	NA
S	64	AT1G04830.1	AT1G04830.1;AT1G04830.2;AT1G04830.3|LNSAPPPSSNTSVPS(Phospho)PSHRPR	3.85577e+06	2.02038e+06	NA	NA	NA	NA	2.33196e+06	NA	NA	NA	NA	NA	2.49075e+06	NA	NA	NA
S	66	AT1G04830.1	AT1G04830.1;AT1G04830.2;AT1G04830.3|LNSAPPPSSNTSVPSPS(Phospho)HRPR	NA	NA	NA	NA	3.59303e+06	NA	NA	NA	3.76795e+06	2.71293e+06	NA	2.60091e+06	NA	NA	NA	NA
S	74	AT1G04830.1	AT1G04830.1;AT1G04830.2;AT1G04830.3|NGNS(Phospho)ISGGSGEYGHSVGPSAEDFSR	231991	NA	299428	NA	405433	350853	376063	394286	616701	529739	489295	536203	1.15222e+06	840814	990210	977405
S	76	AT1G04830.1	AT1G04830.1;AT1G04830.2;AT1G04830.3|NGNSIS(Phospho)GGSGEYGHSVGPSAEDFSR	415671	NA	NA	NA	770538	NA	NA	NA	936921	NA	NA	NA	NA	NA	1.52754e+06	NA
Y	82	AT1G04830.1	AT1G04830.1;AT1G04830.2;AT1G04830.3|NGNSISGGSGEY(Phospho)GHSVGPSAEDFSR	NA	320179	403264	345560	NA	522548	NA	481672	NA	678508	NA	NA	1.43879e+06	NA	NA	NA
S;S;S	694;695;697	AT1G04860.1	AT1G04860.1|AEASGVGFM(UniMod:35)AFS(Phospho)S(Phospho)ES(Phospho)DPEEIDDSDLPVSVER	NA	NA	NA	NA	NA	NA	NA	NA	NA	456268	NA	NA	NA	NA	NA	NA
T	902	AT1G04860.1	AT1G04860.1|LAGLVEHSGT(Phospho)MR	NA	16461.9	NA	NA	NA	NA	NA	NA	NA	NA	NA	NA	NA	NA	NA	NA
S	196	AT1G04860.1	AT1G04860.1|SLNNLASS(Phospho)DIEDQC(UniMod:4)SGSGSITSDIK	1.11977e+06	1.23027e+06	1.19526e+06	1.05004e+06	974049	1.16994e+06	1.40393e+06	1.40781e+06	1.19205e+06	1.43379e+06	1.40986e+06	1.05258e+06	1.328e+06	1.17227e+06	1.31634e+06	1.49379e+06
T	209	AT1G04860.1	AT1G04860.1|SLNNLASSDIEDQC(UniMod:4)SGSGSIT(Phospho)SDIK	494063	482749	455619	475270	325117	471891	513042	641363	497910	541166	570183	416165	579413	545987	542624	574774
T;S;T	122;130;146	AT1G04920.1	AT1G04920.1|DAT(Phospho)EDLSEDLS(Phospho)EGEKGDGLGEIVQPET(Phospho)PRR	234927	444449	409693	418395	315463	372975	344831	272796	253263	271614	205727	NA	NA	NA	NA	NA
S	714	AT1G04920.1	AT1G04920.1|LS(Phospho)MDGDKPSLNGSLEPNSADPVK	NA	NA	NA	NA	NA	NA	NA	NA	NA	NA	635748	NA	NA	NA	NA	NA
S	156	AT1G04920.1	AT1G04920.1|NLS(Phospho)NLEIWSDDKK	946932	946768	984897	917252	636844	758181	957426	1.01855e+06	841571	812344	785949	695850	640315	675026	720825	799377
S	166	AT1G04930.1	AT1G04930.1;AT1G04930.2|LGLGS(Phospho)PVGLGPIR	38795.1	37379.1	99620.7	66234.7	188506	140194	78008.5	78792.5	103566	141815	101894	296019	135961	128929	131799	156347
S	273	AT1G04930.1	AT1G04930.1;AT1G04930.2|SGIM(UniMod:35)KPLPKPLPVDLTTETSVPDDPDEES(Phospho)ADEDKEDEEAVK	22891.9	25039.2	109628	NA	29929.2	34042.5	59623.1	64887.3	66074.4	50672.9	NA	NA	NA	NA	91991.1	NA
S	273	AT1G04930.1	AT1G04930.1;AT1G04930.2|SGIMKPLPKPLPVDLTTETSVPDDPDEES(Phospho)ADEDKEDEEAVK	672068	614832	675394	810273	686567	644397	940931	752091	621232	601902	635726	897904	753005	867685	1.00508e+06	1.01726e+06
S	434	AT1G04950.1	AT1G04950.1;AT1G04950.2;AT1G04950.3|KLSVDSSENQS(Phospho)PQKR	800306	731839	711644	550059	757955	680218	486187	561509	745516	582749	645225	564828	497826	491580	523845	459076
S	434	AT1G04950.1	AT1G04950.1;AT1G04950.2;AT1G04950.3|LSVDSSENQS(Phospho)PQKR	1.04802e+06	910759	884861	670748	745410	786013	548444	663373	933481	580240	971577	801100	654834	652431	657082	836653
S	186	AT1G04960.1	AT1G04960.1;AT1G04960.2|SSIS(Phospho)QIGFDFK	NA	NA	NA	NA	NA	74577.2	NA	NA	NA	96424.6	69746.7	NA	NA	NA	NA	NA
S	403	AT1G04990.1	AT1G04990.1;AT1G04990.2;AT1G04990.5;AT1G04990.6|ESSETEKPDNGEVQDLSEDASS(Phospho)P	471748	414223	539361	466439	469569	406432	447743	382004	497251	481247	563378	450770	488662	576658	534182	517340
S	361	AT1G04990.1	AT1G04990.1;AT1G04990.2;AT1G04990.5;AT1G04990.6|IS(Phospho)PTPNR	2.14511e+06	2.19924e+06	2.39767e+06	1.71258e+06	2.15846e+06	2.27272e+06	1.6718e+06	2.23669e+06	2.45027e+06	2.05033e+06	2.51108e+06	2.04743e+06	1.96824e+06	1.86655e+06	1.897e+06	2.23295e+06
S;S	398;402	AT1G04990.1	AT1G04990.1;AT1G04990.2;AT1G04990.5;AT1G04990.6|KESSETEKPDNGEVQDLS(Phospho)EDAS(Phospho)SP	125807	130233	75534.9	123501	137545	198472	131924	86856.6	135042	102975	164252	166437	115576	187797	177030	192404
S;S	398;403	AT1G04990.1	AT1G04990.1;AT1G04990.2;AT1G04990.5;AT1G04990.6|KESSETEKPDNGEVQDLS(Phospho)EDASS(Phospho)P	272306	352571	NA	NA	NA	NA	NA	136262	NA	NA	NA	NA	NA	397826	NA	NA
S	403	AT1G04990.1	AT1G04990.1;AT1G04990.2;AT1G04990.5;AT1G04990.6|KESSETEKPDNGEVQDLSEDASS(Phospho)P	720182	772289	807407	957798	815980	782457	838678	500075	898793	664923	666450	980836	938246	994124	969932	944112
S	20	AT1G04990.1	AT1G04990.1;AT1G04990.2;AT1G04990.5;AT1G04990.6|S(Phospho)SDKIEDAFR	978200	1.01249e+06	1.10384e+06	1.17642e+06	1.21085e+06	1.26563e+06	1.33336e+06	1.71396e+06	1.35493e+06	2.38286e+06	2.98476e+06	1.46053e+06	1.80226e+06	1.64134e+06	1.6305e+06	2.1584e+06
S	20	AT1G04990.1	AT1G04990.1;AT1G04990.2;AT1G04990.5;AT1G04990.6|S(Phospho)SDKIEDAFRK	1.12371e+06	756693	905286	987707	1.20435e+06	1.06388e+06	893925	1.04946e+06	1.24327e+06	941335	1.28066e+06	1.33425e+06	1.44162e+06	1.41526e+06	1.54115e+06	1.5307e+06
S	21	AT1G04990.1	AT1G04990.1;AT1G04990.2;AT1G04990.5;AT1G04990.6|SS(Phospho)DKIEDAFR	NA	1.85526e+06	NA	NA	NA	NA	NA	NA	NA	NA	NA	NA	3.32415e+06	153354	NA	3.85421e+06
S	21	AT1G04990.1	AT1G04990.1;AT1G04990.2;AT1G04990.5;AT1G04990.6|SS(Phospho)DKIEDAFRK	NA	1.32734e+06	1.62355e+06	NA	NA	NA	NA	NA	NA	NA	NA	NA	NA	389119	NA	NA
S	101	AT1G05010.1	AT1G05010.1|HLPVSNIS(Phospho)DVPDLDDDYR	400465	442169	435869	465233	459130	519856	606888	544660	584529	606855	548435	385585	498059	399376	620212	499643
S	384	AT1G05020.1	AT1G05020.1|STS(Phospho)LEDLMSR	122920	133583	85779	114448	164262	139388	175606	162821	184752	170854	137972	190701	176521	173491	193109	176198
S	398	AT1G05020.1	AT1G05020.1|TEAGTSS(Phospho)PPMSC(UniMod:4)HSEPYGGGR	NA	NA	NA	NA	141431	NA	NA	NA	204961	379831	291663	212778	271463	NA	NA	261241
S	379	AT1G05020.1	AT1G05020.1|YSDYGS(Phospho)FR	455109	466150	477048	506647	383540	487220	462862	421968	580178	529446	476186	451891	656339	661357	491176	503130
S	135	AT1G05150.1	AT1G05150.1;AT2G32450.1|TAAWAVS(Phospho)PNHGIVFDETWK	2.44518e+06	2.93791e+06	2.40225e+06	2.45347e+06	3.15021e+06	2.41383e+06	3.68235e+06	2.73516e+06	2.4681e+06	3.25236e+06	2.67618e+06	3.48742e+06	2.49289e+06	3.39012e+06	2.56066e+06	3.54172e+06
S	187	AT1G05150.1	AT1G05150.1|ADNNNNNVDAFSDAGWS(Phospho)R	NA	NA	NA	NA	NA	NA	NA	NA	NA	414845	NA	NA	NA	NA	NA	NA
S	187	AT1G05150.1	AT1G05150.1|ADNNNNNVDAFSDAGWS(Phospho)RELGPSSEISEK	154283	163613	NA	101637	NA	157714	203778	NA	125743	187482	146911	147650	143963	NA	166650	185197
S	615	AT1G05150.1	AT1G05150.1|AINEKILALLDDS(Phospho)GSGR	1.24997e+06	1.17575e+06	1.93277e+06	1.87946e+06	1.93718e+06	1.65818e+06	1.8573e+06	1.49574e+06	2.14516e+06	1.64633e+06	1.72495e+06	1.86652e+06	2.05975e+06	2.24243e+06	2.58338e+06	2.22625e+06
S	567	AT1G05150.1	AT1G05150.1|DNDVPVSYS(Phospho)GSGGPTK	667841	558068	603468	3.06994e+07	997342	549710	606135	398105	746262	934000	1.25617e+06	591110	731560	920998	655405	3.42664e+07
S	569	AT1G05150.1	AT1G05150.1|DNDVPVSYSGS(Phospho)GGPTK	4.01643e+07	4.16561e+07	4.18396e+07	3.98307e+07	4.22412e+07	3.70896e+07	4.45649e+07	4.13131e+07	4.54184e+07	5.30651e+07	5.19469e+07	4.5231e+07	5.15341e+07	5.12161e+07	4.59151e+07	4.6695e+07
S	567	AT1G05150.1	AT1G05150.1|EM(UniMod:35)RDNDVPVSYS(Phospho)GSGGPTK	368739	229354	491133	76863.3	340198	102496	203936	168007	334127	134040	99860.2	47740.4	229857	229928	305835	NA
S	569	AT1G05150.1	AT1G05150.1|EM(UniMod:35)RDNDVPVSYSGS(Phospho)GGPTK	843451	NA	NA	693728	704431	622951	NA	NA	NA	NA	144739	635447	NA	495845	NA	343863
S	567	AT1G05150.1	AT1G05150.1|EMRDNDVPVSYS(Phospho)GSGGPTK	7.55456e+06	5.68077e+06	5.78079e+06	6.70946e+06	6.55664e+06	6.53451e+06	4.26504e+06	1.81195e+06	5.60778e+06	1.29491e+06	1.11483e+06	5.08103e+06	4.9355e+06	5.18163e+06	6.0843e+06	3.43936e+06
S	114	AT1G05150.1	AT1G05150.1|GSEAASSSS(Phospho)ITDER	336216	369519	231813	232791	330974	352041	276918	379576	406940	386930	377065	327210	323175	322385	282116	338691
S;S	182;187	AT1G05150.1	AT1G05150.1|LKADNNNNNVDAFS(Phospho)DAGWS(Phospho)R	NA	200401	145133	135455	NA	NA	202201	172532	155445	332750	254708	204800	157419	181165	177733	232962
S;S	182;187	AT1G05150.1	AT1G05150.1|LKADNNNNNVDAFS(Phospho)DAGWS(Phospho)RELGPSSEISEK	288227	NA	NA	279771	203488	NA	268233	NA	NA	NA	NA	NA	274222	NA	214207	NA
S	182	AT1G05150.1	AT1G05150.1|LKADNNNNNVDAFS(Phospho)DAGWSR	624153	574459	577785	646055	543299	512503	486749	437667	534668	401712	335078	447893	402766	439933	371371	348568
S	187	AT1G05150.1	AT1G05150.1|LKADNNNNNVDAFSDAGWS(Phospho)R	605500	351575	428428	417872	558890	607380	651417	374692	521171	651455	517471	404221	618878	644848	479155	523872
S	187	AT1G05150.1	AT1G05150.1|LKADNNNNNVDAFSDAGWS(Phospho)RELGPSSEISEK	658885	709522	686552	718703	731769	689676	823973	710552	677316	628211	412512	809897	752728	855214	770780	728123
S	378	AT1G05180.1	AT1G05180.1;AT1G05180.2;AT1G05180.3|IGRDPS(Phospho)SIPKPTIK	NA	NA	NA	130344	NA	NA	NA	NA	NA	NA	NA	NA	NA	NA	NA	NA
S	208	AT1G05190.1	AT1G05190.1|GVKYS(Phospho)DEIVR	339237	255133	269164	325642	206278	410779	297671	349900	412270	429961	344754	249785	NA	397347	374544	297610
S	943	AT1G05200.1	AT1G05200.1;AT1G05200.2;AT1G05200.6|S(Phospho)TQSAAGTSQSQHGEIT	NA	47731.4	NA	17608.7	NA	NA	27628.5	22763.5	NA	NA	14147.9	NA	NA	NA	NA	NA
S	946	AT1G05200.1	AT1G05200.1;AT1G05200.2;AT1G05200.6|STQS(Phospho)AAGTSQSQHGEIT	35203.2	43361	20417	NA	NA	NA	NA	NA	NA	NA	NA	NA	NA	NA	NA	NA
S	53	AT1G05230.1	AT1G05230.1;AT1G05230.10;AT1G05230.11;AT1G05230.12;AT1G05230.2;AT1G05230.3;AT1G05230.4;AT1G05230.5;AT1G05230.6;AT1G05230.7;AT1G05230.8;AT1G05230.9|SGSENQEGGS(Phospho)GNDQDPLHPNKK	470974	410910	467496	387312	436140	401960	346768	496394	523707	382846	478908	403762	354756	373171	402844	464262
S	549	AT1G05320.1	AT1G05320.1;AT1G05320.2;AT1G05320.3;AT1G05320.4;AT1G05320.5;AT1G05320.6;AT1G05320.7;AT1G05320.8;AT1G05320.9|SQIS(Phospho)SLEEEKNQVNEIYQSTK	NA	NA	NA	NA	132977	NA	152020	NA	NA	133584	NA	NA	NA	NA	NA	NA
S	23	AT1G05340.1	AT1G05340.1|(Met-loss+Acetyl (Protein N-term))MSQYDHNQSAGANPPPPMSTC(UniMod:4)TS(Phospho)PPPPIGYPTNQPSHGSVAQGK	619733	580466	387580	457008	392555	493061	310854	165148	156600	264294	187896	213678	395673	NA	252275	98631.2
S	381	AT1G05350.1	AT1G05350.1|AASS(Phospho)SDTLPEGLTR	NA	NA	NA	1.02384e+06	NA	NA	NA	NA	NA	NA	NA	NA	NA	NA	NA	NA
S	382	AT1G05350.1	AT1G05350.1|AASSS(Phospho)DTLPEGLTR	1.10953e+06	1.23454e+06	NA	1.2744e+06	501850	1.16855e+06	1.53445e+06	1.07575e+06	NA	1.55448e+06	1.59728e+06	1.18646e+06	1.36625e+06	1.28739e+06	1.28709e+06	1.4434e+06
S	298	AT1G05370.1	AT1G05370.1|S(Phospho)FSFASPAAR	NA	NA	691990	789905	NA	582246	675987	NA	614613	NA	660401	701820	591467	640136	697946	NA
S	300	AT1G05370.1	AT1G05370.1|SFS(Phospho)FASPAAR	629034	635038	NA	NA	593381	NA	NA	510073	NA	586831	NA	NA	616656	NA	NA	627592
S	1020	AT1G05380.1	AT1G05380.1;AT1G05380.2;AT1G05380.3|GEESGISSS(Phospho)PC(UniMod:4)QITLK	149168	294572	NA	139983	NA	256914	285532	254537	NA	441277	505794	NA	NA	NA	NA	291660
S;S	134;135	AT1G05410.1	AT1G05410.1;AT1G05410.2|QVQLPVYS(Phospho)S(Phospho)DEDPMRDDGSDTAVC(UniMod:4)K	618905	741917	769221	668233	547018	711050	655730	695543	698187	664610	728442	765881	563968	786655	814383	748689
S	135	AT1G05410.1	AT1G05410.1;AT1G05410.2|QVQLPVYSS(Phospho)DEDPMRDDGSDTAVC(UniMod:4)K	136197	257924	217447	246533	279257	281157	332404	237239	239617	261360	331114	204356	236880	280784	327484	306640
S	4	AT1G05460.1	AT1G05460.1;AT1G05460.2|(Met-loss+Acetyl (Protein N-term))MSVS(Phospho)GYKSDDEYSVIADK	NA	391974	NA	494803	NA	NA	NA	NA	NA	NA	NA	507755	NA	NA	NA	NA
S	8	AT1G05460.1	AT1G05460.1;AT1G05460.2|(Met-loss+Acetyl (Protein N-term))MSVSGYKS(Phospho)DDEYSVIADK	404482	396368	500761	NA	421127	368580	486514	597559	529642	625372	790139	NA	548360	553975	513992	NA
S	8	AT1G05460.1	AT1G05460.1;AT1G05460.2|(UniMod:1)SVSGYKS(Phospho)DDEYSVIADK	NA	NA	NA	261763	220076	NA	277865	370090	NA	NA	NA	275589	NA	NA	NA	298810
S	998	AT1G05460.1	AT1G05460.1;AT1G05460.2|GDFVAKEEDEWS(Phospho)DGWK	1.40282e+06	1.26861e+06	1.43398e+06	1.5166e+06	1.364e+06	1.30323e+06	1.32344e+06	1.37241e+06	1.39093e+06	1.42686e+06	1.35059e+06	1.39679e+06	1.52407e+06	1.53627e+06	1.46598e+06	1.35853e+06
S	228	AT1G05470.1	AT1G05470.1;AT1G05470.2;AT2G32010.1;AT2G32010.2;AT2G32010.3;AT2G32010.4|RFS(Phospho)VC(UniMod:4)DR	829184	738278	498137	499832	532586	571719	443228	500898	613195	389482	480675	325929	428165	338067	353339	315089
S	240	AT1G05470.1	AT1G05470.1;AT1G05470.2;AT2G32010.1;AT2G32010.2;AT2G32010.3;AT2G32010.4|VFFSHRPS(Phospho)DFDPSFR	1.69188e+06	1.68118e+06	1.94949e+06	1.97932e+06	1.72432e+06	1.2647e+06	1.846e+06	1.90207e+06	1.62508e+06	1.72306e+06	1.61728e+06	1.80833e+06	1.63465e+06	1.80681e+06	1.91197e+06	1.81395e+06
S	205	AT1G05470.1	AT1G05470.1;AT1G05470.2|S(Phospho)FQTPSSTWNDPSIPQPGLDR	981521	899048	837135	923607	946785	938459	740106	898012	865489	979121	768505	874954	1.02001e+06	952851	741917	810460
S	424	AT1G05500.1	AT1G05500.1;AT1G05500.2|NDTTDEENAS(Phospho)SR	NA	NA	NA	NA	NA	332143	NA	403056	435097	551322	526655	93109	513747	465608	NA	NA
S	238	AT1G05520.1	AT1G05520.1|DNS(Phospho)ANFGYSGVNR	1.41653e+06	1.27368e+06	1.52159e+06	1.46852e+06	1.45867e+06	1.17153e+06	1.40023e+06	1.35938e+06	1.19346e+06	1.26576e+06	1.07228e+06	1.40339e+06	1.23441e+06	1.21588e+06	1.17182e+06	1.18731e+06
S	734	AT1G05520.1	AT1G05520.1|LVVC(UniMod:4)DQHGS(Phospho)QAR	64135.6	63952.6	46430.9	55162.4	NA	74677.4	60892.5	56352.3	112016	77469.3	56103.6	80077.2	89765.5	116607	57219.5	79733.2
S	403	AT1G05640.1	AT1G05640.1|QLNQTVS(Phospho)DIKHEVQSQLQQSR	NA	249312	245471	176679	NA	253931	259727	389574	129790	218041	202048	183350	210709	253249	320618	304579
S	94	AT1G05640.1	AT1G05640.1|QLS(Phospho)FMNVGGER	763687	770387	685221	840891	415273	403310	512331	478727	345195	359052	336605	406358	354789	378217	330665	356397
S	45	AT1G05640.1	AT1G05640.1|QVS(Phospho)FLAVNVVEK	354143	320504	399480	344243	356409	219611	252995	297348	162569	233235	205282	281464	172470	303687	167477	174738
S	716	AT1G05700.1	AT1G05700.1;AT1G51800.1|LADFGLS(Phospho)R	38054.2	NA	59215.2	NA	NA	NA	NA	NA	NA	NA	NA	NA	NA	NA	49591.1	41676.6
S	549	AT1G05700.1	AT1G05700.1|SVNSAPQTS(Phospho)PMAK	480505	349236	244740	254740	421019	384477	284622	344654	464203	364819	282311	237860	337661	318907	274925	330861
T	134	AT1G05710.1	AT1G05710.1;AT1G05710.10;AT1G05710.11;AT1G05710.12;AT1G05710.13;AT1G05710.14;AT1G05710.2;AT1G05710.3;AT1G05710.4;AT1G05710.5;AT1G05710.6;AT1G05710.7;AT1G05710.8;AT1G05710.9|T(Phospho)PLSPAFSVTSQSPFR	NA	1.92438e+06	NA	1.33467e+06	2.65587e+06	2.53815e+06	NA	1.99939e+06	1.72701e+06	3.39238e+06	1.50923e+06	2.46097e+06	NA	1.9009e+06	NA	570287
S	137	AT1G05710.1	AT1G05710.1;AT1G05710.10;AT1G05710.11;AT1G05710.12;AT1G05710.13;AT1G05710.14;AT1G05710.2;AT1G05710.3;AT1G05710.4;AT1G05710.5;AT1G05710.6;AT1G05710.7;AT1G05710.8;AT1G05710.9|TPLS(Phospho)PAFSVTSQSPFR	1.23876e+06	1.11353e+06	846406	815279	513495	510101	1.38559e+06	1.16117e+06	616888	695781	490973	474294	2.17522e+06	688338	1.28335e+06	1.7726e+06
T	77	AT1G05800.1	AT1G05800.1|APAVT(Phospho)LPLSR	60081.3	49012.7	76259.9	NA	38487.8	NA	41361.4	46990.3	32532.9	NA	25525.9	NA	NA	NA	NA	NA
S;S	186;189	AT1G05805.1	AT1G05805.1|LKS(Phospho)QLS(Phospho)FTNHDSLAR	119724	112680	167010	NA	81060.7	105165	177241	107924	NA	NA	58113	NA	180459	210147	219362	219224
S	170	AT1G05805.1	AT1G05805.1|NNFSLNQPTSDYS(Phospho)PQGGSNGGR	200033	NA	NA	NA	NA	NA	NA	NA	NA	NA	NA	NA	NA	NA	NA	NA
S	103	AT1G05805.1	AT1G05805.1|QLGNNNNNNS(Phospho)NKDIFLDR	22365.1	NA	NA	NA	NA	NA	72723.1	40518.5	60075.7	95238.8	30627.2	83547.1	162078	190888	155249	136443
S	144	AT1G05805.1	AT1G05805.1|QRS(Phospho)SPADFFTYLASDK	1.60299e+06	1.82527e+06	1.68528e+06	1.78727e+06	NA	1.44425e+06	2.16928e+06	2.27816e+06	1.24762e+06	1.76148e+06	1.69116e+06	1.86572e+06	NA	3.09043e+06	2.44873e+06	3.48665e+06
S	144	AT1G05805.1	AT1G05805.1|QRS(Phospho)SPADFFTYLASDKNNFSLNQPTSDYSPQGGSNGGR	1.30312e+06	1.49624e+06	1.31795e+06	1.12306e+06	1.19676e+06	NA	1.44662e+06	NA	1.13787e+06	1.24715e+06	1.00215e+06	1.69901e+06	2.99883e+06	2.76078e+06	2.90404e+06	2.36288e+06
S	145	AT1G05805.1	AT1G05805.1|QRSS(Phospho)PADFFTYLASDK	1.51951e+06	1.28028e+06	1.18967e+06	1.26e+06	1.54456e+06	1.55141e+06	1.42023e+06	1.48254e+06	1.28655e+06	NA	1.31702e+06	NA	2.72211e+06	3.27895e+06	2.29235e+06	2.53594e+06
S	15	AT1G05805.1	AT1G05805.1|S(Phospho)SLPGGGGLIR	70222.7	65284.4	NA	71013.5	NA	78973.4	79758	72391.1	77100.8	73321.6	78778	76619.2	115187	142620	118906	102316
S	144	AT1G05805.1	AT1G05805.1|S(Phospho)SPADFFTYLASDK	NA	NA	NA	NA	NA	NA	NA	NA	NA	NA	86774.7	NA	203387	10287.5	NA	NA
S	189	AT1G05805.1	AT1G05805.1|SQLS(Phospho)FTNHDSLAR	4.29488e+06	5.75418e+06	4.84501e+06	5.46751e+06	6.16221e+06	4.99014e+06	5.82245e+06	5.98189e+06	4.39673e+06	4.9521e+06	5.26244e+06	5.02339e+06	6.32011e+06	6.68778e+06	6.00809e+06	6.35603e+06
S	16	AT1G05805.1	AT1G05805.1|SS(Phospho)LPGGGGLIR	NA	NA	NA	NA	NA	NA	79597.8	NA	NA	NA	NA	NA	NA	NA	119071	NA
S	145	AT1G05805.1	AT1G05805.1|SS(Phospho)PADFFTYLASDK	NA	NA	NA	NA	NA	NA	NA	NA	NA	NA	NA	NA	NA	NA	NA	92653.8
S	28	AT1G05805.1	AT1G05805.1|YGS(Phospho)APGSFLNSVVDEVIGGGSSNAR	3.17859e+06	3.26897e+06	2.36043e+06	3.00768e+06	3.17108e+06	2.83232e+06	2.653e+06	2.41829e+06	1.8597e+06	2.63329e+06	1.76179e+06	2.51306e+06	3.64369e+06	5.36538e+06	3.39606e+06	3.42504e+06
S	2	AT1G05810.1	AT1G05810.1|(Met-loss+Acetyl (Protein N-term))MS(Phospho)SDDEGREEYLFK	NA	NA	1.11813e+07	1.02882e+07	NA	NA	1.06078e+07	1.11922e+07	NA	NA	NA	NA	NA	NA	NA	NA
S;S	2;3	AT1G05810.1	AT1G05810.1|(UniMod:1)S(Phospho)S(Phospho)DDEGREEYLFK	4.13836e+06	5.54117e+06	4.37112e+06	3.84849e+06	4.73613e+06	5.85426e+06	6.43328e+06	4.37488e+06	5.0481e+06	5.38942e+06	5.45283e+06	6.59988e+06	4.75588e+06	6.0786e+06	4.4661e+06	6.28895e+06
S	2	AT1G05810.1	AT1G05810.1|(UniMod:1)S(Phospho)SDDEGREEYLFK	NA	NA	NA	NA	NA	NA	NA	1.08588e+07	NA	NA	NA	NA	NA	NA	1.12852e+07	NA
S	3	AT1G05810.1	AT1G05810.1|(UniMod:1)SS(Phospho)DDEGREEYLFK	9.36214e+06	9.72318e+06	1.10758e+07	1.0083e+07	1.00397e+07	1.09582e+07	NA	NA	1.05534e+07	1.07024e+07	1.0785e+07	1.11458e+07	1.12464e+07	1.14302e+07	1.14993e+07	1.08221e+07
S	184	AT1G05810.1	AT1G05810.1|KQLNS(Phospho)DTYKDELTVNR	NA	200546	NA	NA	NA	NA	300891	309648	NA	NA	344150	NA	NA	359125	469539	454783
S	99	AT1G05830.1	AT1G05830.1;AT1G05830.2;AT1G05830.3;AT1G05830.4|RRES(Phospho)FLELAILQNEGVER	NA	NA	NA	NA	NA	NA	NA	NA	NA	NA	121220	NA	NA	NA	115365	122427
S	137	AT1G05860.1	AT1G05860.1;AT1G05860.2;AT1G05860.3|KVEGQTGDEIEGS(Phospho)GDNDNNNNDGVK	237547	209693	147451	169393	206745	180736	181870	239065	254866	188494	245792	185074	187337	176436	171684	180582
S	11	AT1G05860.1	AT1G05860.1;AT1G05860.2;AT1G05860.3|QNPSS(Phospho)SKPPRHPSPIIASTPSK	NA	NA	NA	257086	1.07325e+06	NA	229950	NA	325116	202848	NA	284618	233210	NA	276739	224831
S	19	AT1G05860.1	AT1G05860.1;AT1G05860.2;AT1G05860.3|QNPSSSKPPRHPS(Phospho)PIIASTPSK	435040	321531	223570	178067	390275	475691	207117	196883	348306	NA	190152	184207	210523	241291	175649	229879
T	25	AT1G05860.1	AT1G05860.1;AT1G05860.2;AT1G05860.3|QNPSSSKPPRHPSPIIAST(Phospho)PSK	270161	227446	NA	183159	NA	NA	NA	147886	NA	132709	203810	NA	NA	NA	NA	217518
S	140	AT1G05870.1	AT1G05870.1;AT1G05870.10;AT1G05870.11;AT1G05870.12;AT1G05870.2;AT1G05870.3;AT1G05870.4;AT1G05870.5;AT1G05870.6;AT1G05870.7;AT1G05870.8;AT1G05870.9|SPETSS(Phospho)VEDC(UniMod:4)PSPPLVTATPIANWK	154942	142285	NA	NA	146880	191150	NA	177263	207909	202152	146736	210921	381953	461461	376867	NA
T	124	AT1G05890.1	AT1G05890.1;AT1G05890.2|RTVGILEGPVVTT(Phospho)PDGR	504187	327482	501621	495053	411576	383905	503357	428997	405374	399466	374763	467396	303288	484663	520285	534053
T	123	AT1G05890.1	AT1G05890.1;AT1G05890.2|TVGILEGPVVT(Phospho)TPDGR	NA	NA	1.82282e+06	1.66251e+06	NA	NA	1.5648e+06	NA	1.80879e+06	1.69426e+06	1.74284e+06	NA	1.31718e+06	1.6664e+06	NA	1.8635e+06
T	124	AT1G05890.1	AT1G05890.1;AT1G05890.2|TVGILEGPVVTT(Phospho)PDGR	957374	1.00968e+06	192609	915660	844123	957676	178261	977454	1.0078e+06	252785	227953	826691	646429	205350	942573	974469
S	35	AT1G05900.1	AT1G05900.1;AT1G05900.2|S(Phospho)ISAESLNLR	NA	NA	NA	NA	NA	NA	NA	NA	NA	22015.1	NA	NA	NA	NA	NA	NA
S	80	AT1G05910.1	AT1G05910.1|ASNAAPIAS(Phospho)DLRR	54152.3	NA	63639.5	37581.2	NA	NA	NA	35229	NA	NA	74063.7	NA	NA	80426.2	NA	54445
T;S;S	287;292;295	AT1G05910.1	AT1G05910.1|FT(Phospho)RTDDS(Phospho)DDS(Phospho)LLVDELDQGPAIPWAR	NA	1.24335e+06	NA	842940	NA	1.0765e+06	NA	NA	NA	1.37024e+06	NA	823579	986550	NA	NA	1.13497e+06
T;S;S	289;292;295	AT1G05910.1	AT1G05910.1|FTRT(Phospho)DDS(Phospho)DDS(Phospho)LLVDELDQGPAIPWAR	681288	1.27632e+06	962529	NA	894196	NA	1.05102e+06	1.12424e+06	588115	NA	1.23229e+06	NA	NA	1.52309e+06	1.16511e+06	1.10269e+06
T;S	289;295	AT1G05910.1	AT1G05910.1|T(Phospho)DDSDDS(Phospho)LLVDELDQGPAIPWAR	3.11427e+06	4.8729e+06	4.12751e+06	NA	NA	NA	5.67765e+06	NA	NA	NA	NA	NA	NA	NA	NA	NA
S;S	292;295	AT1G05910.1	AT1G05910.1|TDDS(Phospho)DDS(Phospho)LLVDELDQGPAIPWAR	NA	NA	NA	5.21686e+06	3.88377e+06	4.62171e+06	NA	5.48103e+06	3.06959e+06	5.48342e+06	4.27587e+06	4.70591e+06	3.36395e+06	5.71049e+06	5.14494e+06	6.04673e+06
S	30	AT1G05940.1	AT1G05940.1;AT1G05940.3;AT1G05940.4|SKS(Phospho)LPPPSSQTAVR	NA	39229.5	NA	NA	NA	NA	NA	NA	33825	55587.6	NA	26700.6	97313.4	NA	4282.14	NA
T	731	AT1G05960.1	AT1G05960.1;AT1G05960.2;AT1G05960.3;AT1G05960.4|AVC(UniMod:4)SGFPQEET(Phospho)YGSDKDDSAALNSSVIVTDDR	173015	NA	NA	125511	181503	NA	NA	175263	NA	NA	226278	NA	194492	217705	NA	213169
S	734	AT1G05960.1	AT1G05960.1;AT1G05960.2;AT1G05960.3;AT1G05960.4|AVC(UniMod:4)SGFPQEETYGS(Phospho)DKDDSAALNSSVIVTDDR	458307	626430	432583	498494	565334	578309	660594	578784	368508	791228	679202	583960	451706	455601	528939	504474
S	734	AT1G05960.1	AT1G05960.1;AT1G05960.2;AT1G05960.3;AT1G05960.4|AVC(UniMod:4)SGFPQEETYGS(Phospho)DKDDSAALNSSVIVTDDRR	2.32785e+06	2.31606e+06	2.49762e+06	2.44859e+06	2.55921e+06	2.0704e+06	2.74101e+06	2.44351e+06	2.27882e+06	2.24831e+06	2.18584e+06	2.85719e+06	1.86918e+06	2.73479e+06	2.63001e+06	2.57503e+06
S	244	AT1G05960.1	AT1G05960.1;AT1G05960.2;AT1G05960.3;AT1G05960.4|KVS(Phospho)FKPNPVTDYK	4.3855e+06	3.57402e+06	3.49276e+06	3.16359e+06	4.62918e+06	4.75886e+06	4.31632e+06	3.80242e+06	4.08473e+06	5.26906e+06	6.31057e+06	3.78159e+06	3.86006e+06	4.0182e+06	4.20876e+06	4.17395e+06
S	244	AT1G05960.1	AT1G05960.1;AT1G05960.2;AT1G05960.3;AT1G05960.4|KVS(Phospho)FKPNPVTDYKLENM(UniMod:35)DISK	NA	NA	1.32555e+06	NA	NA	NA	NA	NA	NA	NA	NA	NA	NA	NA	NA	NA
S	244	AT1G05960.1	AT1G05960.1;AT1G05960.2;AT1G05960.3;AT1G05960.4|KVS(Phospho)FKPNPVTDYKLENMDISK	2.73384e+06	2.72693e+06	2.80667e+06	2.77249e+06	3.34435e+06	2.80034e+06	3.52721e+06	2.50204e+06	2.76592e+06	2.76405e+06	2.49919e+06	3.47088e+06	2.63492e+06	2.93026e+06	3.0387e+06	2.92773e+06
S	971	AT1G05960.1	AT1G05960.1;AT1G05960.2;AT1G05960.3;AT1G05960.4|LPPSS(Phospho)PYDK	232640	205833	NA	147828	NA	286244	224079	162939	262812	331910	299564	114181	312149	126687	227642	NA
S	906	AT1G05960.1	AT1G05960.1;AT1G05960.2;AT1G05960.3;AT1G05960.4|S(Phospho)FKPQATK	5.00242e+06	5.2795e+06	4.80751e+06	3.67582e+06	3.00041e+06	2.49767e+06	2.25835e+06	2.63191e+06	2.86614e+06	2.45542e+06	2.33608e+06	2.07299e+06	2.81685e+06	2.55937e+06	2.19525e+06	2.20044e+06
S	286	AT1G06000.1	AT1G06000.1|KVNS(Phospho)SDNSVEEDVIPAGFEER	523035	NA	NA	NA	NA	NA	NA	NA	NA	NA	NA	NA	NA	NA	NA	NA
S	290	AT1G06000.1	AT1G06000.1|KVNSSDNS(Phospho)VEEDVIPAGFEER	NA	NA	NA	824750	655845	NA	881326	736994	790541	NA	641711	776654	960529	1.09145e+06	NA	987048
S	6	AT1G06070.1	AT1G06070.1|(UniMod:1)MDKEKS(Phospho)PAPPPSGGLPPPSGR	875749	928145	847457	947827	1.08589e+06	970360	972919	630961	1.09549e+06	1.02127e+06	1.03918e+06	836397	1.1894e+06	1.07827e+06	1.12828e+06	1.08719e+06
T	44	AT1G06070.1	AT1G06070.1|AESSFPPLT(Phospho)PSGSNSSDANR	NA	NA	NA	NA	NA	NA	NA	NA	NA	NA	NA	152940	NA	NA	NA	NA
S	410	AT1G06070.1	AT1G06070.1|ES(Phospho)VTSPDRETPLTK	NA	NA	NA	NA	NA	NA	NA	NA	NA	NA	NA	NA	NA	NA	296045	NA
S	410	AT1G06070.1	AT1G06070.1|ES(Phospho)VTSPDRETPLTKD	2.0199e+06	1.7761e+06	2.03221e+06	3.29168e+06	3.98943e+06	1.92762e+06	3.16344e+06	2.43543e+06	1.94294e+06	2.05168e+06	1.59406e+06	3.33103e+06	3.70304e+06	2.53738e+06	4.06312e+06	1.66314e+06
T	412	AT1G06070.1	AT1G06070.1|ESVT(Phospho)SPDRETPLTK	351653	215053	NA	206219	313758	311448	225558	NA	NA	436704	NA	223769	NA	298971	299642	329348
T	412	AT1G06070.1	AT1G06070.1|ESVT(Phospho)SPDRETPLTKD	5.64339e+06	NA	4.581e+06	4.72051e+06	4.1713e+06	5.36173e+06	4.51629e+06	NA	NA	4.44577e+06	4.86234e+06	NA	NA	2.71784e+06	NA	4.47146e+06
S	413	AT1G06070.1	AT1G06070.1|ESVTS(Phospho)PDRETPLTK	176108	188579	147217	150733	252198	254690	195823	317086	261313	294616	381215	NA	277269	265910	145964	260817
S	413	AT1G06070.1	AT1G06070.1|ESVTS(Phospho)PDRETPLTKD	1.98221e+06	4.31813e+06	4.60543e+06	NA	5.69397e+06	NA	4.43033e+06	3.68495e+06	4.75978e+06	3.22458e+06	4.79451e+06	4.944e+06	5.18515e+06	5.04553e+06	6.1188e+06	1.62938e+06
S	168	AT1G06070.1	AT1G06070.1|HQHS(Phospho)QSM(UniMod:35)DGSTTIKPEM(UniMod:35)LMSGNEDVSGVDSK	425857	397336	424515	NA	421204	403319	466888	NA	241825	295319	NA	NA	580377	NA	582207	NA
S	168	AT1G06070.1	AT1G06070.1|HQHS(Phospho)QSMDGSTTIKPEMLMSGNEDVSGVDSKK	423855	476037	317262	512434	424123	341906	411921	343975	184286	285781	200161	288949	675653	656981	723853	577040
S	170	AT1G06070.1	AT1G06070.1|HQHSQS(Phospho)M(UniMod:35)DGSTTIKPEM(UniMod:35)LMSGNEDVSGVDSK	NA	NA	NA	495345	NA	403360	NA	494276	NA	NA	413753	310844	NA	664244	587350	592826
S	170	AT1G06070.1	AT1G06070.1|HQHSQS(Phospho)M(UniMod:35)DGSTTIKPEMLMSGNEDVSGVDSK	542363	497224	698242	601188	653922	242351	536451	459258	321130	355317	209145	273251	520253	780168	500695	504475
S	170	AT1G06070.1	AT1G06070.1|HQHSQS(Phospho)MDGSTTIKPEM(UniMod:35)LM(UniMod:35)SGNEDVSGVDSK	NA	NA	NA	NA	NA	76893.4	NA	NA	NA	NA	NA	131810	NA	NA	NA	NA
S	170	AT1G06070.1	AT1G06070.1|HQHSQS(Phospho)MDGSTTIKPEM(UniMod:35)LMSGNEDVSGVDSK	NA	209815	NA	211388	NA	NA	NA	NA	NA	NA	NA	NA	309313	NA	342771	NA
S	170	AT1G06070.1	AT1G06070.1|HQHSQS(Phospho)MDGSTTIKPEMLM(UniMod:35)SGNEDVSGVDSK	188508	NA	280174	217252	135251	NA	187527	213719	NA	109274	118847	NA	NA	285300	266697	284971
S	170	AT1G06070.1	AT1G06070.1|HQHSQS(Phospho)MDGSTTIKPEMLMSGNEDVSGVDSK	2.44675e+06	2.44971e+06	2.03928e+06	2.58972e+06	2.28506e+06	1.94833e+06	2.5761e+06	2.37408e+06	1.55689e+06	1.77064e+06	1.82316e+06	1.73718e+06	3.44145e+06	3.58071e+06	3.3426e+06	3.5928e+06
S	170	AT1G06070.1	AT1G06070.1|HQHSQS(Phospho)MDGSTTIKPEMLMSGNEDVSGVDSKK	639098	653792	644258	830153	565305	555811	649140	675001	332069	426956	451312	588065	956794	1.1225e+06	1.06537e+06	1.02446e+06
T	147	AT1G06070.1	AT1G06070.1|NELAST(Phospho)SNLQSTPGSSSERPR	NA	NA	NA	NA	NA	NA	NA	NA	NA	48030.4	NA	NA	NA	NA	NA	NA
S	156	AT1G06070.1	AT1G06070.1|NELASTSNLQSTPGS(Phospho)SSERPR	NA	NA	NA	NA	NA	NA	732183	NA	684317	NA	NA	NA	NA	NA	NA	NA
S	23	AT1G06070.1	AT1G06070.1|YS(Phospho)AFSPNGSSFAM(UniMod:35)K	NA	NA	NA	NA	NA	NA	NA	NA	NA	NA	228024	NA	NA	NA	NA	NA
S	26	AT1G06070.1	AT1G06070.1|YSAFS(Phospho)PNGSSFAMK	579053	602554	486918	534349	545726	552610	506210	507976	631427	662965	537026	596407	917272	995892	862503	862827
S	31	AT1G06070.1	AT1G06070.1|YSAFSPNGSS(Phospho)FAMK	412754	NA	515247	NA	NA	NA	NA	NA	NA	NA	372918	NA	NA	NA	NA	NA
S	398	AT1G06190.1	AT1G06190.1;AT1G06190.3;AT1G06190.4;AT1G06190.5|AELVELLGS(Phospho)DSS	1.75814e+07	1.7566e+07	NA	NA	NA	NA	1.41666e+07	1.62938e+07	NA	1.7131e+07	1.78021e+07	NA	NA	2.09238e+07	2.47005e+07	2.31202e+07
S	400	AT1G06190.1	AT1G06190.1;AT1G06190.3;AT1G06190.4;AT1G06190.5|AELVELLGSDS(Phospho)S	NA	1.38983e+06	1.86242e+06	1.49649e+06	1.67586e+07	1.96859e+07	1.42777e+06	1.48306e+06	2.06063e+07	1.61262e+06	1.47848e+06	1.85288e+07	1.89806e+06	1.70407e+06	1.93727e+06	2.03445e+06
S	125	AT1G06190.1	AT1G06190.1;AT1G06190.3;AT1G06190.4;AT1G06190.5|FQATSS(Phospho)PGPR	NA	NA	NA	NA	NA	NA	40067.9	NA	NA	NA	NA	NA	NA	NA	NA	34758.4
S	398	AT1G06190.1	AT1G06190.1;AT1G06190.3;AT1G06190.4;AT1G06190.5|KAELVELLGS(Phospho)DSS	NA	NA	205410	199122	97979.4	NA	NA	196038	156424	NA	132126	170714	116247	NA	156707	NA
S	400	AT1G06190.1	AT1G06190.1;AT1G06190.3;AT1G06190.4;AT1G06190.5|KAELVELLGSDS(Phospho)S	7.42632e+07	7.27117e+07	7.60003e+07	7.06302e+07	6.66746e+07	7.23328e+07	8.00327e+07	8.58099e+07	7.40902e+07	7.29937e+07	6.85566e+07	8.54269e+07	8.74143e+07	8.8856e+07	9.22626e+07	9.83998e+07
S	401	AT1G06190.1	AT1G06190.1;AT1G06190.3;AT1G06190.4;AT1G06190.5|KAELVELLGSDSS(Phospho)	NA	NA	NA	NA	NA	NA	NA	NA	NA	8.44355e+07	NA	NA	NA	NA	NA	NA
S	323	AT1G06210.1	AT1G06210.1|ASIVEQESS(Phospho)GSKDTGPKPTEQEEQEPVKK	93700.7	91424	77634.2	78793.5	76882.3	96153.9	91515.5	89283.2	91325.2	84307.5	88135.4	85181.2	78435.1	70358.5	104834	78637.1
S;S	377;378	AT1G06210.1	AT1G06210.1|IELGLS(Phospho)S(Phospho)DEDEK	1.27711e+07	1.83511e+07	1.55368e+07	1.53925e+07	1.26451e+07	1.74489e+07	1.45332e+07	1.58365e+07	1.49904e+07	1.45526e+07	1.56986e+07	1.51421e+07	1.57882e+07	1.61532e+07	1.8321e+07	1.61405e+07
S	378	AT1G06210.1	AT1G06210.1|IELGLSS(Phospho)DEDEK	1.131e+06	1.2164e+06	1.24293e+06	1.22452e+06	1.28414e+06	1.17733e+06	1.27068e+06	1.06227e+06	1.42039e+06	1.36244e+06	1.26805e+06	1.34511e+06	1.40316e+06	1.37182e+06	1.48426e+06	1.35397e+06
S	25	AT1G06210.1	AT1G06210.1|MVS(Phospho)EKVK	781496	840734	697385	814406	312219	320195	470910	422523	NA	NA	204585	NA	220117	185143	155525	81131.3
S	25	AT1G06210.1	AT1G06210.1|MVS(Phospho)EKVKDMLQAPTLESK	2.06794e+06	2.2558e+06	2.28407e+06	2.99407e+06	NA	NA	1.64078e+06	1.09419e+06	796780	NA	NA	NA	NA	NA	NA	NA
S;S	19;23	AT1G06220.1	AT1G06220.1;AT1G06220.2;AT1G06220.3|(UniMod:1)MESSLYDEFGNYVGPEIES(Phospho)DRDS(Phospho)DDEVEDEDLQDK	258579	474292	394727	437012	303090	489265	672906	604206	366198	1.09004e+06	1.32183e+06	488467	358480	628488	700045	751155
S	42	AT1G06220.1	AT1G06220.1;AT1G06220.2;AT1G06220.3|HLEENGS(Phospho)DGEQGPGGSNGWITTINDVEM(UniMod:35)ENQIVLPEDKK	NA	NA	618240	NA	NA	NA	NA	665121	NA	934215	720380	662481	NA	NA	NA	NA
S	42	AT1G06220.1	AT1G06220.1;AT1G06220.2;AT1G06220.3|HLEENGS(Phospho)DGEQGPGGSNGWITTINDVEMENQIVLPEDKK	774390	1.71333e+06	452472	298847	410086	672973	1.45863e+06	1.82094e+06	783086	2.75793e+06	2.25352e+06	1.22942e+06	1.87101e+06	2.45762e+06	1.43259e+06	1.62584e+06
S	373	AT1G06220.1	AT1G06220.1;AT1G06220.2;AT1G06220.3|VFKRS(Phospho)PPVGGGER	NA	NA	NA	NA	NA	NA	NA	NA	NA	NA	NA	NA	NA	NA	66702.6	NA
T	542	AT1G06230.1	AT1G06230.1;AT1G06230.2;AT1G06230.3;AT1G06230.4|FVTGYEMNLPT(Phospho)PTMR	1.08417e+06	1.09064e+06	845100	961003	962753	949009	792922	551733	1.06837e+06	1.13336e+06	696125	836461	986511	1.07933e+06	891281	1.17602e+06
S	122	AT1G06230.1	AT1G06230.1;AT1G06230.2;AT1G06230.3;AT1G06230.4|NLTEAPSENLPGDDSDKVIDKPLVEAFS(Phospho)QAQPQDDASLAAMDK	NA	NA	NA	NA	NA	NA	NA	NA	NA	1.63677e+06	NA	NA	NA	NA	NA	NA
T	575	AT1G06230.1	AT1G06230.1;AT1G06230.2;AT1G06230.3;AT1G06230.4|QPT(Phospho)TTPGRTPTSATPSGR	208539	190084	102864	NA	234631	210517	94048.1	115148	252180	82093.8	NA	153223	110384	101782	84077.2	132528
T;T	577;581	AT1G06230.1	AT1G06230.1;AT1G06230.2;AT1G06230.3;AT1G06230.4|QPTTT(Phospho)PGRT(Phospho)PTSATPSGR	398152	363570	505526	303089	464561	464014	512806	280696	614836	457962	363931	396591	371662	337814	327016	370401
T	577	AT1G06230.1	AT1G06230.1;AT1G06230.2;AT1G06230.3;AT1G06230.4|QPTTT(Phospho)PGRTPTSATPSGR	1.69493e+06	1.57907e+06	1.33124e+06	1.395e+06	1.52378e+06	1.61541e+06	1.11213e+06	1.09267e+06	1.8222e+06	1.07754e+06	1.0671e+06	1.41187e+06	1.15394e+06	1.05453e+06	1.12148e+06	1.18334e+06
T	581	AT1G06230.1	AT1G06230.1;AT1G06230.2;AT1G06230.3;AT1G06230.4|QPTTTPGRT(Phospho)PTSATPSGR	996188	950644	704458	730691	1.60377e+06	984666	650368	754244	1.21696e+06	889341	271854	970945	1.49587e+06	670576	754005	828217
S	584	AT1G06230.1	AT1G06230.1;AT1G06230.2;AT1G06230.3;AT1G06230.4|QPTTTPGRTPTS(Phospho)ATPSGR	1.19646e+06	1.0588e+06	962479	504867	61612.1	NA	NA	503722	91230	1.0632e+06	1.14498e+06	1.18447e+06	36495.5	899474	NA	1.05785e+06
S	80	AT1G06400.1	AT1G06400.1;AT1G16920.1|AITS(Phospho)AYYR	442652	NA	483284	496319	491343	378721	453853	463369	NA	499067	NA	492206	NA	468315	443219	NA
S	182	AT1G06400.1	AT1G06400.1|S(Phospho)VDGGGESADLPGKGETINVK	338137	461887	295091	330013	390713	271677	604030	610099	486714	795859	775041	407594	456655	497514	372196	531788
S	715	AT1G06410.1	AT1G06410.1;AT1G06410.2;AT1G06410.3|DADPGFGS(Phospho)LQAK	96420.2	163323	97564.5	155306	163197	147576	129100	107079	135703	152128	139749	164497	NA	227001	176657	164855
S	5	AT1G06410.1	AT1G06410.1;AT1G06410.2;AT1G06410.3|S(Phospho)YTNLLDLASGNFPVM(UniMod:35)GR	2.16424e+06	1.47487e+06	2.6523e+06	1.43585e+06	858527	1.3677e+06	804296	1.29822e+06	1.33553e+06	1.04973e+06	787848	808332	1.5972e+06	770382	1.31058e+06	942062
S	5	AT1G06410.1	AT1G06410.1;AT1G06410.2;AT1G06410.3|S(Phospho)YTNLLDLASGNFPVMGR	2.64593e+07	2.6695e+07	2.55282e+07	1.25006e+07	7.35134e+06	1.27632e+07	8.69261e+06	9.02146e+06	1.44143e+07	8.77043e+06	5.40341e+06	5.78852e+06	9.26881e+06	1.01653e+07	9.17142e+06	1.64548e+07
Y	6	AT1G06410.1	AT1G06410.1;AT1G06410.2;AT1G06410.3|SY(Phospho)TNLLDLASGNFPVMGR	NA	NA	NA	3.89319e+07	2.41477e+07	2.39473e+07	2.51921e+07	2.90861e+07	NA	1.94261e+07	1.60627e+07	1.75284e+07	2.37971e+07	1.74639e+07	1.95725e+07	2.08791e+07
T	7	AT1G06410.1	AT1G06410.1;AT1G06410.2;AT1G06410.3|SYT(Phospho)NLLDLASGNFPVM(UniMod:35)GR	1.75073e+06	1.4073e+06	3.302e+06	1.40428e+06	809819	1.6608e+06	1.00068e+06	1.77107e+06	1.24374e+06	981534	921322	1.1797e+06	1.76094e+06	642694	1.16755e+06	883352
T;Y	32;46	AT1G06410.1	AT1G06410.1;AT1G06410.2;AT1G06410.3|VM(UniMod:35)T(Phospho)VPGNVSEFDEDQAY(Phospho)SVSSDNPSSVSSDR	NA	NA	NA	NA	NA	NA	NA	NA	232824	NA	NA	NA	NA	NA	NA	NA
T	32	AT1G06410.1	AT1G06410.1;AT1G06410.2;AT1G06410.3|VM(UniMod:35)T(Phospho)VPGNVSEFDEDQAYSVSSDNPSSVSSDR	1.61778e+06	2.43826e+06	2.88588e+06	2.28571e+06	2.14528e+06	2.03893e+06	1.88761e+06	1.89048e+06	1.54553e+06	1.29366e+06	1.26188e+06	1.61437e+06	1.7374e+06	1.52249e+06	1.66258e+06	1.43969e+06
S;S	49;50	AT1G06410.1	AT1G06410.1;AT1G06410.2;AT1G06410.3|VM(UniMod:35)TVPGNVSEFDEDQAYSVS(Phospho)S(Phospho)DNPSSVSSDR	NA	214082	NA	NA	NA	NA	NA	NA	NA	196007	NA	NA	NA	NA	NA	NA
S;S	50;54	AT1G06410.1	AT1G06410.1;AT1G06410.2;AT1G06410.3|VM(UniMod:35)TVPGNVSEFDEDQAYSVSS(Phospho)DNPS(Phospho)SVSSDR	NA	NA	NA	NA	NA	NA	132000	NA	326294	NA	NA	NA	416521	NA	NA	NA
S	50	AT1G06410.1	AT1G06410.1;AT1G06410.2;AT1G06410.3|VM(UniMod:35)TVPGNVSEFDEDQAYSVSS(Phospho)DNPSSVSSDR	NA	415763	NA	469648	501774	NA	464570	NA	NA	NA	NA	724577	NA	803490	1.01204e+06	NA
S	55	AT1G06410.1	AT1G06410.1;AT1G06410.2;AT1G06410.3|VM(UniMod:35)TVPGNVSEFDEDQAYSVSSDNPSS(Phospho)VSSDR	386782	NA	788619	NA	419855	NA	445475	425314	583394	526312	453878	NA	741254	652430	863205	857581
T	32	AT1G06410.1	AT1G06410.1;AT1G06410.2;AT1G06410.3|VMT(Phospho)VPGNVSEFDEDQAYSVSSDNPSSVSSDR	2.09015e+07	1.87748e+07	1.74284e+07	1.91785e+07	1.34926e+07	1.4766e+07	1.72715e+07	1.43542e+07	1.10221e+07	1.18764e+07	1.04592e+07	1.15104e+07	1.3135e+07	1.39097e+07	1.19221e+07	1.35755e+07
S	47	AT1G06410.1	AT1G06410.1;AT1G06410.2;AT1G06410.3|VMTVPGNVSEFDEDQAYS(Phospho)VSSDNPSSVSSDR	6.49873e+06	7.22965e+06	6.62934e+06	6.58064e+06	7.23286e+06	NA	7.55154e+06	7.46213e+06	NA	1.24516e+07	667263	700410	549614	NA	692960	NA
S;S	50;54	AT1G06410.1	AT1G06410.1;AT1G06410.2;AT1G06410.3|VMTVPGNVSEFDEDQAYSVSS(Phospho)DNPS(Phospho)SVSSDR	1.82675e+06	2.33311e+06	2.26543e+06	2.25734e+06	1.96285e+06	1.77522e+06	NA	2.55789e+06	3.05004e+06	3.25567e+06	2.88716e+06	3.10985e+06	3.86211e+06	3.26456e+06	3.89327e+06	4.07747e+06
S	50	AT1G06410.1	AT1G06410.1;AT1G06410.2;AT1G06410.3|VMTVPGNVSEFDEDQAYSVSS(Phospho)DNPSSVSSDR	6.57555e+06	NA	NA	NA	NA	8.00781e+06	NA	NA	1.14282e+07	NA	NA	NA	NA	1.98631e+07	NA	NA
S	54	AT1G06410.1	AT1G06410.1;AT1G06410.2;AT1G06410.3|VMTVPGNVSEFDEDQAYSVSSDNPS(Phospho)SVSSDR	NA	6.10983e+06	5.93619e+06	NA	6.63177e+06	7.7464e+06	7.45757e+06	6.79901e+06	NA	1.11954e+07	8.30987e+06	9.77953e+06	1.66308e+07	1.69997e+07	1.78542e+07	NA
S	55	AT1G06410.1	AT1G06410.1;AT1G06410.2;AT1G06410.3|VMTVPGNVSEFDEDQAYSVSSDNPSS(Phospho)VSSDR	1.16894e+06	1.27935e+06	1.1662e+06	3.36787e+06	1.2422e+06	1.76843e+06	4.05475e+06	1.2109e+06	6.47034e+06	2.26482e+06	1.78316e+06	1.50909e+06	3.07125e+06	3.72114e+06	2.65995e+06	9.92667e+06
S	162	AT1G06460.1	AT1G06460.1|EDIFFPSLS(Phospho)PNLQK	NA	124055	166074	71470.7	53554.2	185394	139221	136151	150944	141885	201991	NA	327113	109118	180467	138383
S	185	AT1G06460.1	AT1G06460.1|LANLGTVWS(Phospho)PR	4.09416e+06	4.05422e+06	4.88909e+06	4.74828e+06	3.52132e+06	4.02258e+06	4.49853e+06	4.55797e+06	4.65049e+06	4.34099e+06	4.38237e+06	4.12136e+06	4.26721e+06	3.78542e+06	4.89856e+06	4.57332e+06
S	101	AT1G06460.1	AT1G06460.1|QAS(Phospho)SAQGFFMR	294599	361993	290512	389970	178382	149176	199628	196104	124190	183028	179929	148329	NA	183891	183748	169287
S	102	AT1G06460.1	AT1G06460.1|QASS(Phospho)AQGFFMR	NA	NA	300858	NA	NA	NA	209859	NA	152779	NA	222996	NA	NA	NA	NA	NA
S	70	AT1G06460.1	AT1G06460.1|QASSEQGFFMRPAS(Phospho)PDDVLENLGMNLK	1.1896e+06	NA	1.13822e+06	1.09216e+06	1.18665e+06	NA	1.3755e+06	1.10724e+06	1.00136e+06	1.22791e+06	822840	NA	979685	1.58991e+06	1.16437e+06	1.49389e+06
T	133	AT1G06460.1	AT1G06460.1|T(Phospho)TGFDSSSPAYAAPHFSKPAK	NA	NA	NA	70765.6	NA	NA	NA	NA	NA	NA	NA	NA	NA	NA	NA	NA
Y	143	AT1G06460.1	AT1G06460.1|TTGFDSSSPAY(Phospho)AAPHFSKPAKEDIFFPSLSPNLQK	289352	464844	701014	837623	406920	552314	721637	614311	520204	491449	505299	837087	590161	537264	991309	704858
S	162	AT1G06460.1	AT1G06460.1|TTGFDSSSPAYAAPHFSKPAKEDIFFPSLS(Phospho)PNLQK	756410	1.04538e+06	969669	1.02844e+06	974071	NA	1.1213e+06	NA	NA	879339	NA	1.09082e+06	NA	1.24008e+06	1.25303e+06	NA
S	52	AT1G06470.1	AT1G06470.1;AT1G06470.2;AT1G06470.3;AT1G06470.4|SFDVGYSS(Phospho)GDTLETLPK	552655	404019	612126	416891	407588	415609	393772	371742	549803	430856	403893	1.62892e+06	469113	628364	645410	546770
S	16	AT1G06470.1	AT1G06470.1;AT1G06470.2;AT1G06470.3;AT1G06470.4|VGTMETIS(Phospho)NEGDVDREQVLETFGIENETGKETNGSR	442746	676597	711505	462383	472012	513602	620977	443766	538431	644461	446619	787525	614260	615349	696725	650901
T	33	AT1G06490.1	AT1G06490.1;AT1G06490.2|AGT(Phospho)MM(UniMod:35)IEHPNEDERPIDSELVPSSLASIAPILR	396638	415633	NA	113982	276186	335651	NA	NA	308392	NA	277554	NA	177975	NA	NA	NA
S	43	AT1G06530.1	AT1G06530.1|IGDLES(Phospho)QNQELAR	NA	37592.8	116304	77747.7	79086.9	NA	NA	76945.8	89602.1	NA	98853.8	95369	NA	NA	89452.5	77102.3
S	6	AT1G06530.1	AT1G06530.1|S(Phospho)LNGEATGQDDESFFDSDQQGDDGKSTELNQK	79159.3	106750	136721	133480	118706	115740	163186	184403	176758	159762	189523	178860	170448	193233	178122	207348
S	22	AT1G06530.1	AT1G06530.1|SLNGEATGQDDESFFDS(Phospho)DQQGDDGK	115838	154823	180452	167303	147470	175933	191606	192072	199853	252000	331164	157109	286778	267201	239773	254418
S	22	AT1G06530.1	AT1G06530.1|SLNGEATGQDDESFFDS(Phospho)DQQGDDGKSTELNQK	512318	447388	518932	622636	504100	448971	490856	437088	522389	350023	360596	594302	489232	577241	587923	509210
S	31	AT1G06530.1	AT1G06530.1|SLNGEATGQDDESFFDSDQQGDDGKS(Phospho)TELNQK	363265	346895	416305	483441	349222	329841	380201	410635	410681	392687	464949	455481	424961	457110	499083	470097
T	32	AT1G06530.1	AT1G06530.1|SLNGEATGQDDESFFDSDQQGDDGKST(Phospho)ELNQK	446860	NA	501679	525559	NA	324095	NA	NA	NA	NA	400518	NA	NA	504606	NA	NA
S	333	AT1G06550.1	AT1G06550.1|ALTIDKDNS(Phospho)PK	674318	663524	410462	478798	680496	644233	450998	679315	826281	566662	873748	596319	591442	548922	504029	568125
S	21	AT1G06570.1	AT1G06570.1|(Met-loss (Protein N-term))MGHQNAAVSENQNHDDGAASS(Phospho)PGFK	959649	854645	619810	1.21049e+06	1.34142e+06	1.33032e+06	649658	779499	1.01634e+06	1.08466e+06	803466	1.24484e+06	668802	695157	1.07498e+06	1.16981e+06
S	20	AT1G06570.1	AT1G06570.1|GHQNAAVSENQNHDDGAAS(Phospho)SPGFK	NA	NA	NA	NA	282872	NA	NA	329978	NA	386609	NA	NA	NA	NA	NA	NA
S	21	AT1G06570.1	AT1G06570.1|GHQNAAVSENQNHDDGAASS(Phospho)PGFK	NA	NA	NA	722597	NA	NA	NA	NA	NA	NA	NA	381912	NA	NA	311290	290143
S	552	AT1G06590.1	AT1G06590.1|DLQKPWGPPVIS(Phospho)PDSGSR	440928	443252	391854	360094	397489	441340	426699	457770	366080	467527	423245	404432	424919	462858	424637	427089
T	50	AT1G06620.1	AT1G06620.1;AT1G06620.2|APPATLT(Phospho)SPKPPSSSDFSIPTIDLK	NA	NA	NA	NA	NA	NA	NA	1.07042e+07	NA	NA	8.47487e+06	NA	1.22098e+07	1.18719e+07	NA	1.12621e+07
S	51	AT1G06620.1	AT1G06620.1;AT1G06620.2|APPATLTS(Phospho)PKPPSSSDFSIPTIDLK	6.6875e+06	6.30854e+06	5.20251e+06	5.46553e+06	6.53385e+06	6.72829e+06	6.34373e+06	6.08749e+06	6.49494e+06	7.15577e+06	4.74803e+06	5.99922e+06	7.00557e+06	6.70791e+06	4.9734e+06	6.24603e+06
T;T	76;79	AT1G06645.1	AT1G06645.1|LANPEPVSSDLLHLKT(Phospho)IPT(Phospho)IDLGGRVFEDELK	393140	496760	380981	294789	598826	447046	471985	NA	319072	190949	NA	NA	292185	NA	210819	NA
T	167	AT1G06650.1	AT1G06650.1;AT1G06650.2|DTFSC(UniMod:4)TM(UniMod:35)APDT(Phospho)PKPQDLPEIC(UniMod:4)R	NA	NA	NA	195243	NA	NA	NA	NA	NA	NA	NA	NA	NA	NA	NA	NA
T	167	AT1G06650.1	AT1G06650.1;AT1G06650.2|DTFSC(UniMod:4)TMAPDT(Phospho)PKPQDLPEIC(UniMod:4)R	629994	NA	534313	603019	NA	587369	604175	699080	NA	802298	556313	660091	576267	NA	593618	626714
S	49	AT1G06650.1	AT1G06650.1;AT1G06650.2|LS(Phospho)TPKPLPSDLLHLK	NA	189655	NA	NA	208882	162390	218326	NA	210955	NA	152514	NA	165290	NA	194542	206988
T	50	AT1G06650.1	AT1G06650.1;AT1G06650.2|LST(Phospho)PKPLPSDLLHLK	516910	1.1561e+06	727511	832349	1.07618e+06	608209	633787	478234	1.10213e+06	693101	538211	586327	535886	636196	617190	685872
S	166	AT1G06660.1	AT1G06660.1|AC(UniMod:4)EEVGRPS(Phospho)FTSEQTASSC(UniMod:4)VIDVR	111642	NA	NA	NA	NA	NA	128308	NA	NA	NA	NA	NA	NA	NA	NA	NA
T	114	AT1G06660.1	AT1G06660.1|AC(UniMod:4)GTIPET(Phospho)PIEIR	63853.7	98330.8	83118.3	81211	62593	69636	87199.4	81885.4	41739.6	53604.3	93671.8	NA	33739.8	NA	NA	36769.9
S	258	AT1G06660.1	AT1G06660.1|IC(UniMod:4)FTVSS(Phospho)PNPTPLK	NA	135959	157056	NA	NA	NA	NA	142442	91335.5	NA	57224.2	NA	44953.3	NA	NA	NA
S	62	AT1G06660.1	AT1G06660.1|KAQDS(Phospho)QNDLSALFLSEEK	202548	188236	184889	238620	58562.3	86995	124550	161756	132376	148127	127300	97437.5	141212	172320	156798	147381
S	298	AT1G06660.1	AT1G06660.1|SQFVHS(Phospho)VSNIMENASLYK	NA	439808	509555	700449	NA	105835	168559	NA	68734.5	NA	78923.7	131850	NA	129643	NA	143031
S	300	AT1G06660.1	AT1G06660.1|SQFVHSVS(Phospho)NIMENASLYK	413097	606296	521671	776312	143810	NA	258377	208964	NA	154507	NA	196611	168961	141338	108765	312322
S	1270	AT1G06670.1	AT1G06670.1|LASNLDMGNMEENTPS(Phospho)DLANGNEK	NA	NA	NA	NA	NA	NA	NA	NA	NA	NA	NA	NA	NA	NA	109383	NA
S	1197	AT1G06670.1	AT1G06670.1|LGLGNMEESLPSNFADGNEQPDPNTS(Phospho)PVEDVSAATK	369291	344501	NA	NA	NA	NA	NA	NA	NA	NA	NA	NA	345708	NA	309450	412801
S	1574	AT1G06670.1	AT1G06670.1|SGLIEEKPSIPS(Phospho)DQ	502514	637452	461091	499265	363688	NA	651763	504018	404584	NA	524357	592269	620338	395667	550575	388375
T	133	AT1G06680.1	AT1G06680.1;AT1G06680.2|FEDNFDAT(Phospho)SNLNVMVTPTDK	501417	401845	355450	243148	539411	545165	596704	503886	405109	722307	633534	504915	589433	570586	467403	741178
T	133	AT1G06680.1	AT1G06680.1;AT1G06680.2|FEDNFDAT(Phospho)SNLNVMVTPTDKK	6.3227e+06	NA	NA	NA	NA	NA	NA	NA	NA	NA	5.87402e+06	NA	NA	NA	7.12433e+06	NA
S	134	AT1G06680.1	AT1G06680.1;AT1G06680.2|FEDNFDATS(Phospho)NLNVM(UniMod:35)VTPTDKK	255764	212400	669499	278051	274289	281268	322926	272912	239093	262813	218300	372834	269408	288931	345597	264886
S	134	AT1G06680.1	AT1G06680.1;AT1G06680.2|FEDNFDATS(Phospho)NLNVMVTPTDK	307767	NA	NA	NA	270396	267913	NA	511111	260625	510201	272195	NA	483486	247097	200581	366016
S	134	AT1G06680.1	AT1G06680.1;AT1G06680.2|FEDNFDATS(Phospho)NLNVMVTPTDKK	7.7148e+06	8.19074e+06	7.55008e+06	8.29162e+06	7.0584e+06	7.34005e+06	8.34157e+06	7.50112e+06	8.13956e+06	7.20959e+06	7.26494e+06	7.79972e+06	7.51308e+06	8.76809e+06	9.03837e+06	8.97495e+06
T	141	AT1G06680.1	AT1G06680.1;AT1G06680.2|FEDNFDATSNLNVMVT(Phospho)PTDKK	2.11643e+06	2.29067e+06	1.63552e+06	1.2975e+06	2.45477e+06	2.17749e+06	2.35521e+06	1.29319e+06	1.58695e+06	1.89845e+06	1.55033e+06	2.03282e+06	1.67182e+06	2.47479e+06	2.27562e+06	1.98278e+06
S	2	AT1G06760.1	AT1G06760.1|(UniMod:1)S(Phospho)EVEIENAATIEGNTAADAPVTDAAVEK	1.14337e+06	911584	NA	NA	NA	2.00186e+06	NA	NA	2.18206e+06	1.49014e+06	NA	NA	3.20708e+06	NA	1.35377e+06	NA
S	772	AT1G06840.1	AT1G06840.1;AT1G67890.1;AT3G06620.1;AT5G24010.1|VADFGLS(Phospho)R	849017	891033	889812	963315	1.01565e+06	784558	828557	825587	921028	871638	865022	854478	972490	903765	915301	864386
S	604	AT1G06840.1	AT1G06840.1|AS(Phospho)LKIEGVK	626762	458671	459257	441245	656434	580485	457198	589307	485948	637162	544265	414529	488321	486895	498514	488095
Y	932	AT1G06840.1	AT1G06840.1|HHY(Phospho)TSMDVSGSDLVSGVAPSVAPR	1.61505e+06	1.91009e+06	NA	NA	1.01578e+06	796984	1.55088e+06	1.27169e+06	NA	662237	556770	NA	1.49767e+06	1.48412e+06	1.14103e+06	1.29266e+06
T	933	AT1G06840.1	AT1G06840.1|HHYT(Phospho)SM(UniMod:35)DVSGSDLVSGVAPSVAPR	NA	NA	187222	NA	NA	NA	NA	NA	NA	NA	NA	NA	NA	NA	NA	NA
S	934	AT1G06840.1	AT1G06840.1|HHYTS(Phospho)MDVSGSDLVSGVAPSVAPR	NA	NA	1.5834e+06	2.1639e+06	NA	NA	1.61676e+06	NA	629921	NA	558415	736107	1.58186e+06	1.5003e+06	NA	1.31748e+06
S	783	AT1G06840.1	AT1G06840.1|LAPVPDM(UniMod:35)EGIS(Phospho)PQHVSTVVK	NA	NA	600142	NA	NA	NA	NA	NA	NA	NA	NA	NA	NA	NA	NA	NA
S;S	783;788	AT1G06840.1	AT1G06840.1|LAPVPDMEGIS(Phospho)PQHVS(Phospho)TVVK	229536	209128	170751	282972	193055	200268	226904	206302	214692	183464	229963	102367	311159	227191	317917	269064
S	783	AT1G06840.1	AT1G06840.1|LAPVPDMEGIS(Phospho)PQHVSTVVK	4.01445e+06	4.22536e+06	4.13851e+06	4.22648e+06	2.92426e+06	3.22569e+06	4.85355e+06	4.71254e+06	3.11077e+06	5.26832e+06	4.6765e+06	5.1412e+06	5.43474e+06	5.67044e+06	5.6387e+06	5.76195e+06
S	788	AT1G06840.1	AT1G06840.1|LAPVPDMEGISPQHVS(Phospho)TVVK	NA	NA	NA	NA	NA	1.95957e+06	461676	275740	6.01149e+06	2.08729e+06	NA	NA	2.09713e+06	NA	NA	4.6199e+06
T	789	AT1G06840.1	AT1G06840.1|LAPVPDMEGISPQHVST(Phospho)VVK	237832	420162	NA	NA	269583	NA	NA	NA	NA	274608	226352	NA	353153	252550	1.74386e+06	361893
S	604	AT1G06840.1	AT1G06840.1|SSKAS(Phospho)LKIEGVK	142205	99413.8	102060	114192	84220	76862.1	100814	59485.6	128142	56162.6	31404.1	7901.41	83630.3	84981.2	120011	68445.8
S	922	AT1G06840.1	AT1G06840.1|TADLSETMTHPSSS(Phospho)SNSSIMK	46899.3	NA	NA	NA	NA	NA	NA	NA	NA	NA	NA	NA	NA	NA	NA	NA
S	4	AT1G06850.1	AT1G06850.1;AT1G06850.2|(UniMod:1)MEKS(Phospho)DPPPVPKPGATIIPSSDPIPNADPIPSSSFHR	NA	181616	188012	186033	NA	NA	193037	173589	162771	288617	161526	223645	252638	NA	NA	205240
S	115	AT1G06850.1	AT1G06850.1;AT1G06850.2|HRHS(Phospho)NSVDAGC(UniMod:4)AMYAGDIMDAK	736936	NA	742121	885247	551361	NA	440598	219182	NA	51880.6	NA	399352	711246	789854	892635	738950
S	117	AT1G06850.1	AT1G06850.1;AT1G06850.2|HRHSNS(Phospho)VDAGC(UniMod:4)AMYAGDIMDAK	595427	434383	393108	736218	508494	439310	348180	159971	299529	29231.4	36176	229440	568402	566863	522707	432820
S	115	AT1G06850.1	AT1G06850.1;AT1G06850.2|HS(Phospho)NSVDAGC(UniMod:4)AMYAGDIM(UniMod:35)DAK	83855.1	NA	330576	NA	NA	NA	NA	NA	NA	NA	NA	NA	138747	120433	105926	NA
S	117	AT1G06850.1	AT1G06850.1;AT1G06850.2|HSNS(Phospho)VDAGC(UniMod:4)AM(UniMod:35)YAGDIMDAK	455928	463715	428732	NA	357301	NA	NA	290021	NA	NA	493697	506777	331445	624739	NA	550039
S	117	AT1G06850.1	AT1G06850.1;AT1G06850.2|HSNS(Phospho)VDAGC(UniMod:4)AMYAGDIMDAK	1.13534e+06	1.10504e+06	1.09659e+06	1.15737e+06	892862	843040	1.1845e+06	1.43486e+06	676426	927175	928230	759697	1.41638e+06	1.43415e+06	1.19069e+06	1.56739e+06
S	117	AT1G06850.1	AT1G06850.1;AT1G06850.2|HSNS(Phospho)VDAGC(UniMod:4)AMYAGDIMDAKK	902941	1.01971e+06	1.04743e+06	1.28357e+06	850090	835686	824650	656237	629952	380162	385421	732860	1.22881e+06	1.29246e+06	1.4674e+06	1.08735e+06
S	31	AT1G06850.1	AT1G06850.1;AT1G06850.2|SDPPPVPKPGATIIPSSDPIPNADPIPS(Phospho)SSFHRR	290987	387434	465895	306470	849497	672376	721385	538415	630766	550144	462541	998258	685597	875418	862113	754240
S	32	AT1G06850.1	AT1G06850.1;AT1G06850.2|SDPPPVPKPGATIIPSSDPIPNADPIPSS(Phospho)SFHR	NA	NA	320555	369960	556112	488154	NA	629214	606698	714876	581809	630840	615499	741900	NA	702297
S	33	AT1G06850.1	AT1G06850.1;AT1G06850.2|SDPPPVPKPGATIIPSSDPIPNADPIPSSS(Phospho)FHR	431131	518855	365395	438032	641889	NA	752390	NA	NA	986572	NA	762620	NA	NA	721663	NA
S	334	AT1G06890.1	AT1G06890.1;AT1G06890.2;AT1G06890.3;AT1G06890.4|ESEKDPLIAAENGSGVLS(Phospho)DGGGGVQQK	7.38583e+06	7.48897e+06	8.49848e+06	8.70146e+06	4.82889e+06	9.01985e+06	5.72492e+06	5.70623e+06	7.3445e+06	7.81718e+06	8.04817e+06	7.91382e+06	1.57112e+07	1.52422e+07	1.59837e+07	1.71008e+07
S	320	AT1G06910.1	AT1G06910.1|IVVS(Phospho)PLKR	916562	746295	816761	833117	899344	854136	703111	789615	759032	693001	895096	799229	773773	698526	853024	726714
S	298	AT1G06910.1	AT1G06910.1|STAHTYEWNDSIDDS(Phospho)DGEMGDDIER	941262	919197	801653	931552	828829	820386	884944	929846	869964	917972	877201	883270	988938	1.00456e+06	995650	882096
S	1006	AT1G06950.1	AT1G06950.1|EMEDGALS(Phospho)SAAEEGNFVF	154332	NA	NA	NA	172556	191390	138023	99094.1	NA	NA	103242	79142	NA	NA	NA	NA
S	1007	AT1G06950.1	AT1G06950.1|EMEDGALSS(Phospho)AAEEGNFVF	NA	170980	NA	NA	NA	NA	131975	NA	169040	171520	NA	NA	71564.1	NA	NA	NA
S	483	AT1G06950.1	AT1G06950.1|LANAVS(Phospho)SGDLEAQDSK	653102	635704	717843	716277	761988	716257	688247	629718	688343	638476	812380	778134	745938	790754	814588	773879
S	207	AT1G06950.1	AT1G06950.1|YVTSVLPTEGQS(Phospho)LKGDEVAK	136881	138259	229549	136882	173682	112093	152961	91171.6	169780	96283.9	129413	118793	128259	152054	153376	158785
S	67	AT1G06980.1	AT1G06980.1;AT2G30230.1|ILILS(Phospho)PESELKR	NA	NA	NA	96064.3	NA	NA	123429	NA	92418.6	NA	NA	NA	NA	NA	64212.3	NA
S	149	AT1G07000.1	AT1G07000.1|APDSFDS(Phospho)DDEFPGEEDNDTSDGVIVARPITDYK	332070	306442	183653	NA	297301	355138	337159	178670	365526	303467	296105	265336	338400	385303	217202	236435
S;S	3;6	AT1G07090.1	AT1G07090.1|(UniMod:1)MES(Phospho)ADS(Phospho)GRSDPVKGDDPGPSFVSSPPATPSR	299476	485228	NA	522158	417311	510931	617738	553719	343946	541932	446772	NA	366526	301978	340056	477587
S	3	AT1G07090.1	AT1G07090.1|(UniMod:1)MES(Phospho)ADSGRSDPVKGDDPGPSFVSSPPATPSR	1.88196e+06	2.39372e+06	1.8641e+06	2.13934e+06	1.99995e+06	2.48739e+06	2.47232e+06	2.17745e+06	2.35029e+06	2.00256e+06	2.19152e+06	2.15729e+06	1.81935e+06	1.75387e+06	1.89815e+06	1.80896e+06
S;S	6;9	AT1G07090.1	AT1G07090.1|(UniMod:1)MESADS(Phospho)GRS(Phospho)DPVKGDDPGPSFVSSPPATPSR	NA	530438	452447	507221	NA	NA	647136	585554	NA	556478	NA	472367	NA	NA	NA	NA
S;S	9;20	AT1G07090.1	AT1G07090.1|(UniMod:1)MESADSGRS(Phospho)DPVKGDDPGPS(Phospho)FVSSPPATPSR	NA	NA	NA	NA	NA	NA	NA	NA	NA	NA	NA	NA	228522	NA	146290	NA
S	24	AT1G07090.1	AT1G07090.1|GDDPGPSFVSS(Phospho)PPATPSR	NA	NA	NA	NA	NA	NA	NA	NA	NA	274220	NA	NA	184122	NA	NA	NA
S;S	3;6	AT1G07090.1	AT1G07090.1|MES(Phospho)ADS(Phospho)GRSDPVKGDDPGPSFVSSPPATPSR	NA	NA	NA	1.22892e+06	NA	NA	NA	NA	NA	NA	NA	NA	1.0816e+06	1.20451e+06	NA	1.03011e+06
S	24	AT1G07090.1	AT1G07090.1|SDPVKGDDPGPSFVSS(Phospho)PPATPSR	5.89201e+06	6.11698e+06	6.30464e+06	5.60558e+06	8.05199e+06	6.79626e+06	7.41886e+06	6.81145e+06	8.37065e+06	8.5649e+06	8.37637e+06	7.93458e+06	1.04993e+07	1.04273e+07	9.96978e+06	1.02552e+07
T	28	AT1G07090.1	AT1G07090.1|SDPVKGDDPGPSFVSSPPAT(Phospho)PSRYESQK	NA	NA	NA	129215	NA	NA	NA	NA	NA	31930.1	NA	NA	NA	NA	NA	NA
S	178	AT1G07090.1	AT1G07090.1|VDVASSRQS(Phospho)DGDPC(UniMod:4)NVGAPSVAEAVPP	NA	NA	NA	NA	NA	68020.9	NA	NA	NA	NA	NA	NA	NA	NA	NA	NA
S	94	AT1G07090.1	AT1G07090.1|VHVAAC(UniMod:4)PYFGHQQPPS(Phospho)PC(UniMod:4)SC(UniMod:4)PLK	1.3866e+06	1.59088e+06	1.32763e+06	1.39985e+06	1.87255e+06	1.62723e+06	1.47715e+06	1.46692e+06	1.59716e+06	1.78812e+06	1.72189e+06	1.40419e+06	1.41367e+06	1.79679e+06	1.41818e+06	1.37418e+06
S	97	AT1G07090.1	AT1G07090.1|VHVAAC(UniMod:4)PYFGHQQPPSPC(UniMod:4)S(Phospho)C(UniMod:4)PLK	NA	NA	1.67856e+06	1.99619e+06	NA	NA	NA	2.08148e+06	2.42986e+06	NA	NA	NA	NA	NA	NA	NA
S	234	AT1G07110.1	AT1G07110.1|AAQRNS(Phospho)EDSGVTVDGSPSAK	537943	527768	522016	537433	548381	560206	455912	468572	631046	410939	448780	396734	426124	419583	588405	384147
S	588	AT1G07110.1	AT1G07110.1|KLAS(Phospho)FVEK	116855	NA	89006	NA	NA	111654	NA	94049.2	94908.4	NA	107442	NA	89310.4	NA	NA	82616.8
T	9	AT1G07110.1	AT1G07110.1|NT(Phospho)EEDDDGSNGGGGQLYVSLK	NA	NA	NA	NA	NA	NA	NA	NA	88533.2	NA	NA	NA	NA	NA	NA	NA
S	16	AT1G07110.1	AT1G07110.1|NTEEDDDGS(Phospho)NGGGGQLYVSLK	297714	648322	577863	623658	569951	295571	578183	605605	503761	510550	472464	699605	214347	676500	702499	724150
S	271	AT1G07110.1	AT1G07110.1|S(Phospho)VETLSPFQQK	NA	NA	NA	NA	NA	562431	NA	99624	115418	200531	154862	1.11476e+06	131995	NA	87650.3	176512
S;S	216;218	AT1G07110.1	AT1G07110.1|SLS(Phospho)AS(Phospho)GSFRNDSTPK	NA	112909	NA	NA	255179	267197	218015	139999	194130	250374	259706	266882	460987	445685	683141	457627
S;S	216;220	AT1G07110.1	AT1G07110.1|SLS(Phospho)ASGS(Phospho)FRNDSTPK	NA	NA	NA	NA	NA	NA	NA	NA	NA	135751	NA	NA	NA	NA	NA	NA
S	216	AT1G07110.1	AT1G07110.1|SLS(Phospho)ASGSFR	6.21145e+06	5.10496e+06	4.56652e+06	4.46375e+06	6.09894e+06	5.52419e+06	4.62678e+06	3.4839e+06	6.19121e+06	6.27245e+06	5.45154e+06	5.40689e+06	8.51038e+06	8.94479e+06	9.18743e+06	7.7789e+06
S	303	AT1G07110.1	AT1G07110.1|SLS(Phospho)ASSFLIDTK	3.00684e+07	2.94714e+07	3.1072e+07	3.16081e+07	3.07543e+07	2.97861e+07	3.0202e+07	3.16313e+07	2.86238e+07	2.73845e+07	2.9945e+07	2.9797e+07	3.14406e+07	3.45403e+07	3.28349e+07	3.0919e+07
S	218	AT1G07110.1	AT1G07110.1|SLSAS(Phospho)GSFRNDSTPK	9.69695e+06	4.89742e+06	6.11152e+06	NA	NA	7.69993e+06	6.45804e+06	NA	5.21397e+06	2.84567e+06	5.72944e+06	7.34945e+06	3.84796e+06	NA	7.27814e+06	3.6583e+06
S	220	AT1G07110.1	AT1G07110.1|SLSASGS(Phospho)FR	2.96685e+07	2.69821e+07	2.65713e+07	2.86138e+07	3.33454e+07	3.58167e+07	3.76414e+07	4.63011e+07	3.17042e+07	4.74703e+07	5.38246e+07	3.31809e+07	3.32337e+07	3.23262e+07	3.1757e+07	3.73824e+07
S;S	220;225	AT1G07110.1	AT1G07110.1|SLSASGS(Phospho)FRNDS(Phospho)TPK	572814	NA	NA	624360	NA	754092	NA	416459	NA	NA	NA	518845	NA	NA	NA	NA
S;T	220;226	AT1G07110.1	AT1G07110.1|SLSASGS(Phospho)FRNDST(Phospho)PK	575525	492600	479434	NA	582327	744051	331246	417957	523645	388232	236805	514238	316114	341638	296556	170437
S	220	AT1G07110.1	AT1G07110.1|SLSASGS(Phospho)FRNDSTPK	NA	2.69929e+06	NA	9.25112e+06	8.29312e+06	3.69265e+06	3.40999e+06	8.27902e+06	8.74709e+06	4.12857e+06	NA	NA	8.38485e+06	8.48715e+06	1.03053e+07	8.51413e+06
S;T	225;226	AT1G07110.1	AT1G07110.1|SLSASGSFRNDS(Phospho)T(Phospho)PK	NA	NA	NA	561750	521343	697080	NA	NA	486755	NA	NA	NA	NA	NA	NA	NA
S	225	AT1G07110.1	AT1G07110.1|SLSASGSFRNDS(Phospho)TPK	3.34608e+06	NA	NA	3.33137e+06	3.9927e+06	NA	NA	3.11426e+06	NA	NA	2.68815e+06	NA	3.11816e+06	3.19774e+06	NA	3.03918e+06
S	276	AT1G07110.1	AT1G07110.1|SVETLS(Phospho)PFQQK	7.69256e+06	7.89314e+06	6.99257e+06	7.00705e+06	9.86381e+06	8.02237e+06	7.34504e+06	6.81622e+06	1.23629e+07	1.15412e+07	9.93289e+06	8.72732e+06	1.38129e+07	1.40549e+07	1.28478e+07	1.23679e+07
S	142	AT1G07140.1	AT1G07140.1;AT5G58590.1|FAS(Phospho)IENC(UniMod:4)K	NA	NA	NA	NA	NA	NA	NA	NA	NA	NA	NA	NA	NA	NA	NA	54949.5
S	172	AT1G07230.1	AT1G07230.1|WFASVPTS(Phospho)TQPNR	732878	910323	NA	NA	NA	841738	NA	NA	695175	640981	NA	640136	NA	NA	NA	676207
T	173	AT1G07230.1	AT1G07230.1|WFASVPTST(Phospho)QPNR	NA	833710	852072	856337	775315	869506	732020	1.14891e+06	729426	663381	552100	615961	807313	743533	744431	659144
S	34	AT1G07300.1	AT1G07300.1;AT1G07300.2;AT1G07300.3|GPYGKS(Phospho)PGC(UniMod:4)TTSC(UniMod:4)GLR	NA	46031.9	NA	NA	35123.3	NA	NA	NA	NA	NA	NA	NA	NA	NA	NA	NA
S	34	AT1G07300.1	AT1G07300.1;AT1G07300.2;AT1G07300.3|S(Phospho)PGC(UniMod:4)TTSC(UniMod:4)GLR	NA	NA	NA	NA	NA	NA	57770.6	NA	NA	NA	82339.4	NA	NA	NA	NA	NA
S	86	AT1G07300.1	AT1G07300.1;AT1G07300.2;AT1G07300.3|VSS(Phospho)FSGR	587112	561169	401888	469413	496977	479048	401622	484198	491835	377702	449714	449096	370729	326729	323469	340553
S	332	AT1G07310.1	AT1G07310.1|AAAERS(Phospho)ESDFGARPNYSYGR	2.32542e+06	1.65435e+06	2.13621e+06	2.21929e+06	373286	572168	324513	2.24462e+06	354960	384235	NA	507950	1.88041e+06	400126	430933	289775
S	334	AT1G07310.1	AT1G07310.1|AAAERSES(Phospho)DFGARPNYSYGR	NA	NA	NA	NA	3.72857e+06	3.70909e+06	4.04139e+06	4.10635e+06	3.60793e+06	3.62863e+06	3.68472e+06	3.99949e+06	NA	3.90314e+06	4.61e+06	3.51173e+06
S	227	AT1G07310.1	AT1G07310.1|AS(Phospho)NYGLPSGPSAPVDAFSSIDHK	NA	103093	NA	NA	NA	NA	NA	NA	NA	NA	NA	NA	NA	NA	NA	NA
S	243	AT1G07310.1	AT1G07310.1|ASNYGLPSGPSAPVDAFS(Phospho)SIDHK	NA	NA	NA	NA	NA	108450	NA	NA	NA	NA	NA	NA	NA	NA	NA	NA
S	243	AT1G07310.1	AT1G07310.1|ASNYGLPSGPSAPVDAFS(Phospho)SIDHKQPPLAPPR	821749	665874	822997	892510	470182	601741	547355	539020	469325	318178	241720	404403	258774	NA	285558	234065
S	291	AT1G07310.1	AT1G07310.1|LS(Phospho)SYGVPNGPSAPVDYSPYDHR	NA	NA	412343	360923	NA	NA	381973	382515	NA	NA	508808	335396	NA	NA	NA	NA
S	292	AT1G07310.1	AT1G07310.1|LSS(Phospho)YGVPNGPSAPVDYSPYDHR	412102	365908	NA	NA	388825	318664	NA	413023	429315	496107	471300	323792	513955	445435	420394	398800
S	332	AT1G07310.1	AT1G07310.1|S(Phospho)ESDFGARPNYSYGR	810399	NA	973827	982716	831223	NA	NA	617785	NA	NA	757525	672920	552518	608516	NA	NA
S	334	AT1G07310.1	AT1G07310.1|SES(Phospho)DFGARPNYSYGR	515172	675892	654236	634241	752914	789418	675384	512374	559766	529712	639863	503335	440091	469746	457501	480563
Y	229	AT1G07310.1	AT1G07310.1|SMYDRASNY(Phospho)GLPSGPSAPVDAFSSIDHK	464367	532276	551284	626500	NA	NA	569121	590268	356059	NA	448470	428293	310095	NA	403130	337311
T	276	AT1G07320.1	AT1G07320.1|YGVDAVEEEDDDEDET(Phospho)EG	162171	442445	477431	NA	253920	370629	214791	NA	256820	NA	387712	NA	173352	NA	NA	NA
T;S	276;279	AT1G07320.1	AT1G07320.1|YGVDAVEEEDDDEDET(Phospho)EGS(Phospho)EEA	444546	NA	1.06572e+06	NA	NA	1.4615e+06	NA	NA	1.10182e+06	NA	987438	NA	NA	NA	NA	NA
T	276	AT1G07320.1	AT1G07320.1|YGVDAVEEEDDDEDET(Phospho)EGSEEA	5.50216e+06	7.04895e+06	6.03898e+06	3.46397e+06	4.03214e+06	8.20828e+06	NA	3.05814e+06	NA	4.79563e+06	NA	3.95666e+06	7.73418e+06	4.64075e+06	5.51642e+06	NA
S	279	AT1G07320.1	AT1G07320.1|YGVDAVEEEDDDEDETEGS(Phospho)EEA	NA	7.00783e+06	5.49586e+06	NA	4.44982e+06	NA	3.44497e+06	2.90247e+06	6.75811e+06	NA	8.09747e+06	NA	7.39853e+06	4.69678e+06	5.68901e+06	3.90271e+06
T	276	AT1G07320.2	AT1G07320.2|YGVDAVEEEDDDEDET(Phospho)EEEA	2.02462e+06	2.06903e+06	2.30277e+06	1.18277e+06	1.3263e+06	2.90572e+06	1.13813e+06	1.18288e+06	2.87602e+06	1.36963e+06	2.20678e+06	1.15986e+06	1.25305e+06	748985	1.00513e+06	755444
S;S	293;295	AT1G07350.1	AT1G07350.1|DRS(Phospho)C(UniMod:4)S(Phospho)PYYR	1.07211e+06	1.18593e+06	1.02404e+06	1.06796e+06	1.04596e+06	1.16729e+06	925444	1.19885e+06	1.23762e+06	1.00342e+06	1.31804e+06	1.10884e+06	1.00974e+06	1.02877e+06	1.051e+06	1.05005e+06
S	269	AT1G07350.1	AT1G07350.1|DRS(Phospho)PYYM(UniMod:35)R	336732	NA	NA	NA	NA	NA	NA	NA	NA	NA	NA	NA	NA	NA	NA	NA
S	269	AT1G07350.1	AT1G07350.1|DRS(Phospho)PYYMR	4.39566e+06	4.55289e+06	3.55869e+06	4.32289e+06	4.47513e+06	4.52164e+06	3.78027e+06	4.54595e+06	4.9393e+06	4.00721e+06	4.74492e+06	4.40345e+06	4.30382e+06	4.05628e+06	4.42632e+06	4.39122e+06
S;S	315;317	AT1G07350.1	AT1G07350.1|DRS(Phospho)YS(Phospho)PESR	484741	552853	700938	500082	456885	953877	434617	552248	609783	460841	547009	606325	770432	456221	543364	467978
S;S	304;306	AT1G07350.1	AT1G07350.1|DRS(Phospho)YS(Phospho)PHYQGR	2.09621e+06	2.15311e+06	1.87995e+06	1.92896e+06	1.70871e+06	2.0095e+06	1.73436e+06	1.97589e+06	2.21827e+06	1.81977e+06	1.98983e+06	2.02425e+06	1.97546e+06	1.84331e+06	2.11299e+06	1.75895e+06
S;S	245;247	AT1G07350.1	AT1G07350.1|DRS(Phospho)YS(Phospho)PYYR	971784	1.16247e+06	1.34609e+06	1.31696e+06	831093	1.1516e+06	1.20462e+06	969210	1.07759e+06	1.27386e+06	1.49671e+06	1.39991e+06	1.27421e+06	1.47723e+06	1.46137e+06	1.40569e+06
S;S;S	213;215;217	AT1G07350.1	AT1G07350.1|GRS(Phospho)SS(Phospho)YS(Phospho)PFYR	261473	671649	401222	432515	430416	612080	377698	500825	452826	NA	624718	359449	NA	661631	584445	471260
S;S;S	214;215;217	AT1G07350.1	AT1G07350.1|GRSS(Phospho)S(Phospho)YS(Phospho)PFYR	NA	NA	NA	514963	NA	NA	456871	NA	546440	490400	775903	NA	491708	NA	655074	529148
S	40	AT1G07350.1	AT1G07350.1|SRYS(Phospho)PSLSPYDK	50425.1	70364.6	48432.7	41235	NA	130155	59808.3	NA	65998.7	67187.3	49240.9	70580.2	52164.1	NA	35978.3	36519.1
S	215	AT1G07350.1	AT1G07350.1|SSS(Phospho)YSPFYR	NA	174228	NA	NA	NA	NA	109957	NA	88190.3	86063.8	68261.9	NA	NA	NA	NA	NA
S;S	67;68	AT1G07350.1	AT1G07350.1|SVS(Phospho)S(Phospho)DAENPGNSLYVTGLSHR	210537	225322	203222	194245	129936	241746	207697	211073	207007	181736	204765	148826	129642	134685	154498	95140
S	67	AT1G07350.1	AT1G07350.1|SVS(Phospho)SDAENPGNSLYVTGLSHR	292632	264652	317142	331198	260191	282420	338234	338912	446522	345936	210495	278240	344234	297163	280402	192991
T	256	AT1G07420.1	AT1G07420.1;AT1G07420.2|LKT(Phospho)LKENGDMK	70129.4	102172	65020.8	NA	NA	NA	NA	NA	NA	NA	NA	NA	NA	NA	NA	NA
T	22	AT1G07490.1	AT1G07490.1|DALAASC(UniMod:4)SSSST(Phospho)SSK	619158	480573	563210	481918	642855	686347	625854	652017	888973	532831	627112	730114	361065	307146	413809	453546
S	16	AT1G07490.1	AT1G07490.1|KDALAAS(Phospho)C(UniMod:4)SSSSTSSK	164404	194869	NA	112466	NA	NA	124104	124037	NA	200187	202032	NA	79531.2	NA	NA	NA
T	22	AT1G07490.1	AT1G07490.1|KDALAASC(UniMod:4)SSSST(Phospho)SSK	230546	NA	255995	NA	265961	281058	207959	NA	346857	NA	NA	263172	NA	136256	133149	118080
S	33	AT1G07490.1	AT1G07490.1|SFS(Phospho)TSASSSK	2.76199e+06	NA	2.32597e+06	1.99325e+06	1.91632e+06	2.14525e+06	1.73722e+06	1.90949e+06	NA	1.79046e+06	NA	NA	NA	1.39949e+06	NA	1.69962e+06
T	34	AT1G07490.1	AT1G07490.1|SFST(Phospho)SASSSK	NA	2.14995e+06	2.12593e+06	NA	NA	NA	1.5454e+06	NA	2.21667e+06	NA	1.69701e+06	1.82698e+06	1.4534e+06	NA	1.26419e+06	NA
S	72	AT1G07570.1	AT1G07570.1;AT1G07570.2;AT1G07570.3;AT1G07570.5|NFRPDS(Phospho)VLGEGGFGC(UniMod:4)VFK	736481	781730	894836	1.0338e+06	1.05197e+06	823849	1.31769e+06	1.53717e+06	1.0192e+06	1.22262e+06	1.03278e+06	1.46463e+06	856297	999473	950129	1.05287e+06
S	404	AT1G07570.1	AT1G07570.1;AT1G07570.2;AT1G07570.3;AT1G07570.5|QTAVGSTVVAYPRPS(Phospho)ASPLYV	306034	241168	178544	194032	163529	227347	155627	145344	243454	144776	146965	154911	191777	251117	164068	151848
Y	409	AT1G07570.1	AT1G07570.1;AT1G07570.2;AT1G07570.3;AT1G07570.5|QTAVGSTVVAYPRPSASPLY(Phospho)V	NA	NA	NA	NA	NA	856832	NA	NA	NA	NA	NA	NA	NA	NA	NA	NA
S	134	AT1G07630.1	AT1G07630.1;AT2G28890.1|GFLS(Phospho)GPIER	1.0123e+07	1.15305e+07	1.20057e+07	1.21605e+07	9.56659e+06	9.8933e+06	1.02905e+07	1.13497e+07	9.60736e+06	9.3479e+06	9.02739e+06	9.26953e+06	7.88052e+06	7.31131e+06	7.77973e+06	7.32872e+06
S	71	AT1G07630.1	AT1G07630.1;AT2G28890.1|TIS(Phospho)GASVSANTATPLSTSLYDPYGHIDR	1.11877e+06	1.17935e+06	1.30794e+06	1.59144e+06	886930	1.0426e+06	1.4943e+06	1.41956e+06	888597	982451	990299	1.05863e+06	634725	757407	716777	738892
T	103	AT1G07630.1	AT1G07630.1|AAAFEST(Phospho)TSFSSIPLQPIPK	492371	494342	623229	604285	207959	272256	396524	431802	228754	182732	192502	168755	263771	210938	231421	168492
S	143	AT1G07630.1	AT1G07630.1|GFM(UniMod:35)S(Phospho)GPLDR	72529.4	73978	236853	130348	NA	NA	NA	NA	117986	NA	103477	NA	NA	NA	NA	NA
S	143	AT1G07630.1	AT1G07630.1|GFMS(Phospho)GPLDR	3.79778e+06	4.37053e+06	3.74538e+06	4.31409e+06	3.60841e+06	4.0208e+06	3.73843e+06	4.04598e+06	4.03927e+06	3.73913e+06	4.23368e+06	3.76169e+06	4.05791e+06	3.7919e+06	4.07409e+06	3.66408e+06
S	117	AT1G07630.1	AT1G07630.1|S(Phospho)SGPIVLGSGPIER	911942	1.02043e+06	796961	943842	616623	1.01962e+06	1.00527e+06	688774	574290	638375	623000	780476	NA	303395	607975	362679
S	172	AT1G07630.1	AT1G07630.1|SFS(Phospho)HGLALR	7.2173e+06	7.86857e+06	8.04611e+06	8.31803e+06	7.65313e+06	6.38712e+06	6.71479e+06	6.45255e+06	6.43774e+06	6.49063e+06	6.86175e+06	6.52885e+06	6.01819e+06	5.78336e+06	6.11334e+06	5.63264e+06
S	125	AT1G07630.1	AT1G07630.1|SSGPIVLGS(Phospho)GPIER	1.73756e+06	1.69873e+06	1.90485e+06	1.97077e+06	1.63123e+06	1.67326e+06	1.68748e+06	1.72314e+06	1.54679e+06	1.48447e+06	1.7462e+06	1.53192e+06	1.05252e+06	1.05198e+06	1.12436e+06	1.04482e+06
S	153	AT1G07630.1	AT1G07630.1|VGLFS(Phospho)GPLDKPNSDHHHQFQR	1.39868e+06	1.47427e+06	1.59763e+06	1.70524e+06	1.55771e+06	1.29289e+06	1.77919e+06	1.4843e+06	1.53201e+06	1.71163e+06	1.65504e+06	1.70462e+06	1.64588e+06	1.95991e+06	2.08399e+06	2.0643e+06
S	99	AT1G07640.1	AT1G07640.1;AT1G07640.2;AT1G07640.3|QSSSVNAQS(Phospho)PSSGQLR	488862	466011	318118	378600	518010	506318	338051	388057	538447	379507	452354	406144	533182	504076	462603	399277
S	838	AT1G07650.1	AT1G07650.1;AT1G07650.2;AT1G07650.3;AT1G07650.4|LNDDGNTHIS(Phospho)TR	1.29623e+06	1.1213e+06	800071	899269	973575	1.18287e+06	690439	871961	1.08102e+06	700530	928254	771414	570817	458352	494709	623795
S;S	987;989	AT1G07650.1	AT1G07650.1;AT1G07650.2;AT1G07650.3;AT1G07650.4|S(Phospho)LS(Phospho)FSTSGPR	194999	333547	366324	200935	322629	357406	480714	399591	290104	284618	367175	444169	350737	325399	298782	260803
S;S	989;991	AT1G07650.1	AT1G07650.1;AT1G07650.2;AT1G07650.3;AT1G07650.4|SLS(Phospho)FS(Phospho)TSGPR	238223	355192	351208	266048	278936	373528	379113	350573	389666	295212	405050	368866	279709	302775	285715	304729
S	989	AT1G07650.1	AT1G07650.1;AT1G07650.2;AT1G07650.3;AT1G07650.4|SLS(Phospho)FSTSGPR	NA	3.39365e+07	3.82076e+07	3.82141e+07	3.99061e+07	NA	NA	3.6151e+07	3.25009e+07	3.29602e+07	2.89814e+07	3.6005e+07	3.45324e+07	3.56237e+07	NA	3.31568e+07
S	991	AT1G07650.1	AT1G07650.1;AT1G07650.2;AT1G07650.3;AT1G07650.4|SLSFS(Phospho)TSGPR	2.38495e+07	NA	NA	2.71398e+07	NA	2.24541e+07	2.54275e+07	NA	NA	2.36136e+07	NA	NA	NA	NA	2.38001e+07	2.36234e+07
S;S	999;1002	AT1G07650.1	AT1G07650.1;AT1G07650.2;AT1G07650.3;AT1G07650.4|TAS(Phospho)ANS(Phospho)LVDAEEK	1.48488e+06	1.53828e+06	1.5688e+06	1.49136e+06	2.04464e+06	1.69055e+06	1.63752e+06	1.74096e+06	1.66969e+06	1.90927e+06	1.85104e+06	1.59258e+06	1.61406e+06	1.41984e+06	1.28776e+06	1.4432e+06
S	999	AT1G07650.1	AT1G07650.1;AT1G07650.2;AT1G07650.3;AT1G07650.4|TAS(Phospho)ANSLVDAEEK	152860	454177	411241	308403	503676	529691	433494	378765	381382	558413	578939	417163	526369	570559	510318	382401
T	23	AT1G07670.1	AT1G07670.1;AT1G07670.2|SDT(Phospho)FPAWGK	345721	340858	332982	298308	346686	NA	319693	424991	398204	611296	493899	339354	504456	488011	320580	397847
Y	154	AT1G07700.1	AT1G07700.1;AT1G07700.2;AT1G07700.3;AT1G07700.4|HNVVDEY(Phospho)DEQSEVAER	254139	287767	202951	183860	231538	266247	262471	244995	314744	251994	257911	199675	171511	242759	208760	183290
S	123	AT1G07705.1	AT1G07705.1;AT1G07705.2|GGLGVS(Phospho)PILGNVGSR	213818	248577	315317	390565	279006	351735	338882	382344	327120	305806	338602	320558	918974	894689	970808	1.00904e+06
T	149	AT1G07705.1	AT1G07705.1;AT1G07705.2|T(Phospho)LSSGGGLSIPSLGSR	NA	NA	295758	NA	NA	NA	NA	NA	NA	NA	NA	NA	NA	146986	NA	NA
S	151	AT1G07705.1	AT1G07705.1;AT1G07705.2|TLS(Phospho)SGGGLSIPSLGSR	2.47212e+06	3.38131e+06	3.56271e+06	4.2928e+06	1.62573e+06	2.07383e+06	2.78056e+06	3.04127e+06	1.33768e+06	1.48192e+06	1.48268e+06	1.41393e+06	1.6069e+06	2.95673e+06	2.3138e+06	1.43215e+06
S	157	AT1G07705.1	AT1G07705.1;AT1G07705.2|TLSSGGGLS(Phospho)IPSLGSR	4.01038e+06	5.13653e+06	5.41385e+06	NA	NA	3.16217e+06	4.18232e+06	NA	NA	2.40036e+06	2.25114e+06	2.23432e+06	NA	NA	1.88444e+06	NA
S	163	AT1G07705.1	AT1G07705.1;AT1G07705.2|TLSSGGGLSIPSLGS(Phospho)R	207601	267792	230917	272276	99111.9	177590	224886	265131	171317	295532	179847	208787	444705	355068	337377	438915
S	321	AT1G07750.1	AT1G07750.1|S(Phospho)LSPEVLQAAFK	NA	NA	NA	NA	NA	NA	NA	NA	10812.1	NA	19209.1	NA	NA	NA	NA	NA
S	323	AT1G07750.1	AT1G07750.1|SLS(Phospho)PEVLQAAFK	1.00278e+06	1.03809e+06	907746	1.02813e+06	990015	878603	1.1131e+06	922050	1.11053e+06	905452	1.16075e+06	966762	1.14636e+06	1.14232e+06	977923	1.14821e+06
T	346	AT1G07750.1	AT1G07750.1|T(Phospho)SSAIFFPPSN	739879	450665	811893	NA	355263	NA	373383	NA	NA	432069	443920	NA	1.06368e+06	NA	417586	NA
S	348	AT1G07750.1	AT1G07750.1|TSS(Phospho)AIFFPPSN	759224	445875	NA	627326	NA	680189	361023	568101	724149	461541	NA	375381	1.07643e+06	467605	520776	517227
S	340	AT1G07750.1	AT1G07750.1|VAPEVEKS(Phospho)FR	372173	217929	207261	308322	360130	369245	249428	NA	NA	NA	277026	34468.3	NA	283267	248448	281974
S	5	AT1G07770.1	AT1G07770.1;AT1G07770.2;AT1G07770.3;AT5G59850.1|(Met-loss (Protein N-term))MVRIS(Phospho)VLNDALK	75016.4	81459.9	93751	93255.7	87032.8	72754.6	126251	83412.9	78901.1	90955.8	84318.2	NA	102406	103256	157689	144649
S	5	AT1G07770.1	AT1G07770.1;AT1G07770.2;AT1G07770.3;AT5G59850.1|VRIS(Phospho)VLNDALK	NA	NA	NA	NA	NA	NA	NA	NA	27907.1	NA	40179.4	NA	NA	NA	NA	62673.2
S	13	AT1G07810.1	AT1G07810.1|KES(Phospho)LNSTPVNSDTFPAWAK	245669	573443	278445	312374	353025	397951	387454	375261	424431	494412	500253	444424	633052	625274	550297	601848
S	410	AT1G07810.1	AT1G07810.1|S(Phospho)FNVEGTSFDPR	NA	NA	NA	NA	NA	NA	NA	204451	NA	252166	137184	100914	NA	203582	NA	208521
T	389	AT1G07810.1	AT1G07810.1|TGTLT(Phospho)TNQMAVSK	1.73138e+06	1.35208e+06	1.23216e+06	NA	1.63488e+06	1.57867e+06	1.37785e+06	1.10675e+06	1.21359e+06	1.2984e+06	1.23652e+06	NA	1.43564e+06	1.3399e+06	1.48881e+06	NA
T	390	AT1G07810.1	AT1G07810.1|TGTLTT(Phospho)NQM(UniMod:35)AVSK	NA	NA	200575	NA	NA	NA	NA	NA	NA	80805.6	NA	NA	NA	NA	NA	NA
T	390	AT1G07810.1	AT1G07810.1|TGTLTT(Phospho)NQMAVSK	NA	NA	NA	1.51368e+06	NA	NA	1.62532e+06	NA	NA	NA	NA	1.4024e+06	NA	NA	NA	1.40986e+06
T	673	AT1G07910.1	AT1G07910.1;AT1G07910.2|QGVTPAT(Phospho)PEPAVK	NA	NA	NA	344059	NA	200350	NA	NA	NA	152418	210561	172218	171454	182985	NA	162205
S	176	AT1G07920.1	AT1G07920.1;AT1G07930.1;AT1G07940.1;AT1G07940.2;AT1G07940.3;AT1G07940.4;AT5G60390.1;AT5G60390.2;AT5G60390.3|EVSS(Phospho)YLKK	579098	409234	375370	354558	468014	512206	379052	454390	641511	464261	578875	358054	532742	446378	477067	494993
T	393	AT1G07920.1	AT1G07920.1;AT1G07930.1;AT1G07940.1;AT1G07940.2;AT1G07940.3;AT1G07940.4;AT5G60390.1;AT5G60390.2;AT5G60390.3|M(UniMod:35)T(Phospho)PTKPM(UniMod:35)VVETFSEYPPLGR	458061	NA	905730	492392	428746	NA	NA	570456	NA	NA	427368	609327	501932	NA	390987	NA
T	393	AT1G07920.1	AT1G07920.1;AT1G07930.1;AT1G07940.1;AT1G07940.2;AT1G07940.3;AT1G07940.4;AT5G60390.1;AT5G60390.2;AT5G60390.3|M(UniMod:35)T(Phospho)PTKPMVVETFSEYPPLGR	1.86431e+06	1.65195e+06	2.98325e+06	1.65788e+06	2.77979e+06	1.81261e+06	3.45743e+06	2.25801e+06	2.41437e+06	2.23916e+06	2.31931e+06	2.23343e+06	1.78916e+06	1.69124e+06	2.98936e+06	3.49496e+06
T	395	AT1G07920.1	AT1G07920.1;AT1G07930.1;AT1G07940.1;AT1G07940.2;AT1G07940.3;AT1G07940.4;AT5G60390.1;AT5G60390.2;AT5G60390.3|M(UniMod:35)TPT(Phospho)KPMVVETFSEYPPLGR	3.64029e+07	NA	3.2851e+07	NA	NA	NA	NA	NA	3.51614e+07	NA	4.40321e+07	NA	NA	4.0398e+07	3.79375e+07	NA
T	402	AT1G07920.1	AT1G07920.1;AT1G07930.1;AT1G07940.1;AT1G07940.2;AT1G07940.3;AT1G07940.4;AT5G60390.1;AT5G60390.2;AT5G60390.3|M(UniMod:35)TPTKPM(UniMod:35)VVET(Phospho)FSEYPPLGR	NA	NA	NA	NA	NA	NA	NA	NA	6.27295e+06	NA	NA	NA	4.63268e+06	NA	4.40947e+06	NA
T	393	AT1G07920.1	AT1G07920.1;AT1G07930.1;AT1G07940.1;AT1G07940.2;AT1G07940.3;AT1G07940.4;AT5G60390.1;AT5G60390.2;AT5G60390.3|MT(Phospho)PTKPM(UniMod:35)VVETFSEYPPLGR	NA	NA	NA	2.16682e+06	1.96543e+06	NA	2.26571e+06	NA	2.41462e+06	2.52105e+06	2.59438e+06	2.6174e+06	NA	NA	2.04165e+06	2.53534e+06
T	393	AT1G07920.1	AT1G07920.1;AT1G07930.1;AT1G07940.1;AT1G07940.2;AT1G07940.3;AT1G07940.4;AT5G60390.1;AT5G60390.2;AT5G60390.3|MT(Phospho)PTKPMVVETFSEYPPLGR	3.31032e+06	1.60074e+07	1.4586e+07	1.5552e+07	1.28786e+07	1.55252e+07	1.69608e+07	1.79289e+07	3.33347e+06	1.82204e+07	1.99692e+07	1.65724e+07	1.83263e+07	1.83243e+07	1.70302e+07	1.91818e+07
T	395	AT1G07920.1	AT1G07920.1;AT1G07930.1;AT1G07940.1;AT1G07940.2;AT1G07940.3;AT1G07940.4;AT5G60390.1;AT5G60390.2;AT5G60390.3|MTPT(Phospho)KPM(UniMod:35)VVETFSEYPPLGR	2.3443e+06	2.09149e+06	NA	NA	NA	2.15813e+06	NA	2.56788e+06	2.39717e+06	2.55733e+06	2.70131e+06	NA	2.46101e+06	2.35789e+06	NA	NA
T	395	AT1G07920.1	AT1G07920.1;AT1G07930.1;AT1G07940.1;AT1G07940.2;AT1G07940.3;AT1G07940.4;AT5G60390.1;AT5G60390.2;AT5G60390.3|MTPT(Phospho)KPMVVETFSEYPPLGR	NA	NA	5.09542e+06	NA	NA	NA	NA	NA	6.05487e+06	NA	NA	NA	NA	NA	NA	7.46367e+06
S	404	AT1G07920.1	AT1G07920.1;AT1G07930.1;AT1G07940.1;AT1G07940.2;AT1G07940.3;AT1G07940.4;AT5G60390.1;AT5G60390.2;AT5G60390.3|MTPTKPMVVETFS(Phospho)EYPPLGR	NA	618024	NA	NA	NA	NA	NA	NA	NA	NA	NA	NA	NA	NA	NA	NA
S	428	AT1G07920.1	AT1G07920.1;AT1G07930.1;AT1G07940.1;AT1G07940.2;AT1G07940.3;AT1G07940.4;AT5G60390.1;AT5G60390.2;AT5G60390.3|QTVAVGVIKS(Phospho)VDKK	911711	640405	786037	791313	962701	771807	772674	997084	677211	792039	1.00839e+06	761636	803193	712084	850190	775314
T	22	AT1G07920.1	AT1G07920.1;AT1G07930.1;AT1G07940.1;AT1G07940.2;AT1G07940.3;AT1G07940.4;AT5G60390.1;AT5G60390.2;AT5G60390.3|ST(Phospho)TTGHLIYK	NA	NA	31941.8	NA	104347	NA	17603.1	56536.6	24454.1	60243.8	58955.9	99841.2	11603.1	48825.1	22213.3	53436
T	327	AT1G07970.1	AT1G07970.1|FT(Phospho)TPPKKGEGDFPNPMSLER	4.06698e+06	NA	4.13447e+06	NA	4.29537e+06	3.97302e+06	4.42398e+06	3.78331e+06	4.09161e+06	3.65247e+06	3.65312e+06	NA	4.48528e+06	4.58109e+06	NA	4.845e+06
T	328	AT1G07970.1	AT1G07970.1|FTT(Phospho)PPKKGEGDFPNPMSLER	1.40783e+06	2.77617e+06	1.50658e+06	3.20957e+06	2.89274e+06	1.37074e+06	1.46288e+06	2.47708e+06	1.48099e+06	2.51505e+06	1.27911e+06	3.17203e+06	1.5052e+06	3.08451e+06	3.39719e+06	3.07357e+06
S	689	AT1G07970.1	AT1G07970.1|GMNLGSSALNILQVVDS(Phospho)DTDD	NA	NA	NA	218864	NA	NA	NA	NA	NA	NA	NA	186751	175370	NA	NA	NA
T	691	AT1G07970.1	AT1G07970.1|GMNLGSSALNILQVVDSDT(Phospho)DD	186534	239271	157106	212875	248125	200794	221409	209962	159734	227750	201787	NA	NA	329464	254639	250622
S	17	AT1G07970.1	AT1G07970.1|INNTTQGSS(Phospho)PSPKPSK	NA	NA	88624.7	NA	NA	NA	NA	57896.5	NA	NA	NA	77649.5	NA	NA	NA	44144.4
S	19	AT1G07970.1	AT1G07970.1|INNTTQGSSPS(Phospho)PKPSK	NA	NA	NA	60349.1	NA	NA	NA	NA	NA	NA	NA	NA	NA	NA	NA	NA
S	16	AT1G07970.1	AT1G07970.1|KINNTTQGS(Phospho)SPSPKPSK	NA	NA	NA	26974	NA	NA	17214.1	NA	45473.3	22517.4	27469.5	NA	NA	NA	NA	NA
S	17	AT1G07970.1	AT1G07970.1|KINNTTQGSS(Phospho)PSPKPSK	24622.1	NA	NA	37219.8	NA	NA	17907.8	NA	NA	NA	NA	NA	52825.7	NA	NA	34048.8
T	283	AT1G07970.1	AT1G07970.1|M(UniMod:35)RT(Phospho)PPPTVGSFAMASPSTVGGSTGASGATR	104058	170681	350778	NA	NA	NA	NA	194381	263048	146292	NA	234533	188689	136782	NA	NA
T	283	AT1G07970.1	AT1G07970.1|MRT(Phospho)PPPTVGSFAM(UniMod:35)ASPSTVGGSTGASGATR	NA	NA	NA	NA	NA	NA	14262.6	NA	NA	NA	NA	NA	NA	NA	NA	NA
T	283	AT1G07970.1	AT1G07970.1|MRT(Phospho)PPPTVGSFAMASPSTVGGSTGASGATR	1.56161e+06	1.50749e+06	1.37406e+06	1.68355e+06	1.4473e+06	1.53517e+06	1.53803e+06	1.61665e+06	1.65647e+06	1.50095e+06	1.41983e+06	1.65031e+06	1.79804e+06	1.80135e+06	1.72332e+06	1.68119e+06
S	131	AT1G07985.1	AT1G07985.1|VVGS(Phospho)SSPTNIHSK	NA	NA	NA	NA	NA	84954	NA	52016.7	99565.6	NA	NA	79063.2	NA	NA	NA	NA
S	133	AT1G07985.1	AT1G07985.1|VVGSSS(Phospho)PTNIHSK	53369.3	91077.7	60318.7	46018	33323.5	83637.5	49617.9	51601.2	98864.1	56683.9	75002.3	78091.5	39178.1	29634.1	29908.9	55159.7
S	726	AT1G07990.1	AT1G07990.1|SESMIPNGS(Phospho)ER	NA	NA	NA	NA	NA	46267.2	NA	NA	NA	NA	NA	NA	NA	NA	NA	NA
S	508	AT1G07990.1	AT1G07990.1|TRDS(Phospho)DEEDRDYDVAALANNLSQAFR	2.31854e+07	2.37495e+07	2.55109e+07	2.78595e+07	2.18595e+07	2.0672e+07	2.53432e+07	2.56593e+07	2.13771e+07	2.60963e+07	2.01625e+07	2.47542e+07	2.71535e+07	2.46999e+07	2.71794e+07	2.66171e+07
T	614	AT1G07990.1	AT1G07990.1|TYNANT(Phospho)SSSDDDEVVVGEEDDDLTGNPK	NA	NA	NA	2.28311e+06	NA	NA	NA	2.42921e+06	NA	NA	NA	1.96746e+06	NA	NA	NA	NA
S	616	AT1G07990.1	AT1G07990.1|TYNANTSS(Phospho)SDDDEVVVGEEDDDLTGNPK	2.24997e+06	2.51363e+06	NA	NA	1.90288e+06	2.8968e+06	NA	NA	2.9144e+06	NA	3.67485e+06	NA	3.21207e+06	2.23304e+06	2.70549e+06	NA
S	617	AT1G07990.1	AT1G07990.1|TYNANTSSS(Phospho)DDDEVVVGEEDDDLTGNPK	NA	NA	2.50877e+06	2.16329e+06	NA	NA	2.11878e+06	NA	NA	2.77528e+06	3.76093e+06	NA	NA	NA	NA	2.71348e+06
Y	93	AT1G08010.1	AT1G08010.1;AT1G08010.2;AT1G08010.3|QSY(Phospho)SSEALSSTLHQSSAPPEIK	NA	128124	199288	NA	NA	NA	212361	191094	208843	200205	194161	212860	209458	NA	247381	209528
S	10	AT1G08050.1	AT1G08050.1|ES(Phospho)KSHLNLNEC(UniMod:4)LTLPK	562309	598323	599001	797264	658203	540444	857858	720514	591050	666933	698901	731504	708001	774633	853129	869375
S	12	AT1G08050.1	AT1G08050.1|ESKS(Phospho)HLNLNEC(UniMod:4)LTLPK	580897	NA	NA	NA	NA	NA	NA	718889	NA	NA	NA	NA	NA	NA	NA	NA
S	634	AT1G08050.1	AT1G08050.1|SQLLVLESPTKPS(Phospho)PGRGEQS	374826	331233	524209	419035	387740	327716	371215	347624	183770	264769	289958	416031	219304	NA	NA	NA
S	50	AT1G08050.1	AT1G08050.1|SSVDPNRPDSSS(Phospho)SRPGSTPSSSGLR	113825	156714	88572.7	NA	NA	NA	131404	114132	168578	101580	134265	139392	NA	116374	138837	106105
T	56	AT1G08050.1	AT1G08050.1|SSVDPNRPDSSSSRPGST(Phospho)PSSSGLR	108952	NA	NA	86452.9	NA	NA	NA	NA	NA	NA	NA	NA	132089	NA	117262	NA
S	58	AT1G08050.1	AT1G08050.1|SSVDPNRPDSSSSRPGSTPS(Phospho)SSGLR	NA	NA	NA	99566.5	NA	NA	NA	NA	NA	NA	NA	NA	NA	NA	NA	NA
S	30	AT1G08050.1	AT1G08050.1|TLDPSS(Phospho)PSPSDASR	1.58532e+06	1.20743e+06	1.09337e+06	1.1726e+06	1.50165e+06	1.44414e+06	1.11883e+06	1.19753e+06	1.22532e+06	1.31887e+06	1.15185e+06	1.12085e+06	1.18376e+06	1.09203e+06	1.14336e+06	1.14486e+06
S	1841	AT1G08060.1	AT1G08060.1;AT1G08060.2;AT1G08060.3|AAQVS(Phospho)ALR	597177	623116	777031	801717	790652	552745	633531	644838	1.11039e+06	1.08979e+06	1.12667e+06	900058	993933	1.00758e+06	865151	890592
S	338	AT1G08060.1	AT1G08060.1;AT1G08060.2;AT1G08060.3|DDSVIC(UniMod:4)S(Phospho)PSTNLETQK	NA	459622	NA	488424	501644	384483	NA	470641	NA	479340	NA	440079	451021	505845	425855	NA
S	340	AT1G08060.1	AT1G08060.1;AT1G08060.2;AT1G08060.3|DDSVIC(UniMod:4)SPS(Phospho)TNLETQK	447944	438956	447934	490658	527433	380302	418958	468350	460471	489939	485335	442173	462839	NA	NA	474680
S	895	AT1G08060.1	AT1G08060.1;AT1G08060.2;AT1G08060.3|DHMGALES(Phospho)PK	NA	NA	NA	NA	NA	NA	NA	54027.4	NA	125845	61698.3	NA	NA	NA	NA	NA
S	235	AT1G08060.1	AT1G08060.1;AT1G08060.2;AT1G08060.3|IVLDASPIVETGDDSVIGS(Phospho)PSENLETQK	NA	NA	143878	NA	NA	NA	NA	NA	287828	NA	272835	NA	244704	NA	276083	248464
T	109	AT1G08060.1	AT1G08060.1;AT1G08060.2;AT1G08060.3|KGDT(Phospho)SPDIEQR	324745	243285	256007	NA	269490	225901	205160	269036	289529	NA	NA	220961	NA	263480	245694	287748
S	110	AT1G08060.1	AT1G08060.1;AT1G08060.2;AT1G08060.3|KGDTS(Phospho)PDIEQR	324568	242880	NA	211835	NA	NA	NA	NA	NA	191667	291709	NA	248499	NA	NA	NA
S	325	AT1G08060.1	AT1G08060.1;AT1G08060.2;AT1G08060.3|MVLYAS(Phospho)PIVETR	144361	102606	137527	109951	108933	122419	103712	88359.6	88594.6	105596	47907.4	99852.1	126295	117277	112855	69735.3
S	1401	AT1G08060.1	AT1G08060.1;AT1G08060.2;AT1G08060.3|VPEVSQSLENLS(Phospho)ASPEFSLNREEALVTTENR	NA	NA	NA	NA	NA	NA	NA	545080	NA	NA	497360	NA	NA	NA	NA	NA
S	1403	AT1G08060.1	AT1G08060.1;AT1G08060.2;AT1G08060.3|VPEVSQSLENLSAS(Phospho)PEFSLNR	NA	NA	NA	NA	NA	144262	295785	351451	NA	380953	325782	185972	199545	NA	NA	225926
S	11	AT1G08090.1	AT1G08090.1|(Met-loss+Acetyl (Protein N-term))MGDSTGEPGSS(Phospho)MHGVTGR	1.06732e+06	673440	793040	1.00704e+06	1.02895e+06	997997	979046	801823	814301	799471	1.08912e+06	975477	842876	824025	1.01637e+06	1.01304e+06
S	11	AT1G08090.1	AT1G08090.1|(UniMod:1)GDSTGEPGSS(Phospho)MHGVTGR	NA	816434	NA	NA	NA	NA	1.1387e+06	NA	NA	NA	1.26373e+06	NA	NA	NA	NA	NA
S	28	AT1G08090.1	AT1G08090.1|EQSFAFSVQS(Phospho)PIVHTDK	284922	262880	458897	411795	249154	283717	486334	457957	241272	268182	324346	489000	218091	234125	311669	327941
S	8	AT1G08110.1	AT1G08110.1;AT1G08110.2;AT1G08110.3|(Met-loss+Acetyl (Protein N-term))MASEARES(Phospho)PANNPGLSTNR	NA	64659.5	69649.4	56352.3	63868.4	86599.2	87555.3	91952.1	75207.9	130026	141459	44110.9	139813	94925.9	69866.4	77478.4
S	8	AT1G08110.1	AT1G08110.1;AT1G08110.2;AT1G08110.3|(Met-loss+Acetyl (Protein N-term))MASEARES(Phospho)PANNPGLSTNRDEATK	1.43355e+06	1.19532e+06	NA	1.21868e+06	1.25144e+06	1.39077e+06	NA	1.05184e+06	1.38223e+06	1.09547e+06	1.00719e+06	1.07486e+06	1.22288e+06	NA	1.20656e+06	NA
S	8	AT1G08110.1	AT1G08110.1;AT1G08110.2;AT1G08110.3|(UniMod:1)ASEARES(Phospho)PANNPGLSTNRDEATK	NA	670960	731826	NA	NA	NA	658852	772187	NA	NA	NA	NA	704524	716491	NA	659353
T;T	41;43	AT1G08180.1	AT1G08180.1|KEELLESLC(UniMod:4)T(Phospho)PT(Phospho)SSDHKIPEVETC(UniMod:4)PPPPR	296763	294495	320961	353228	336343	351781	512672	594773	393647	623262	664210	425824	366644	369838	342487	496097
S	860	AT1G08190.1	AT1G08190.1|REDNNRSS(Phospho)FSQR	124357	117445	90331.9	87411.8	149459	132549	77741.8	75811	156484	102631	79578.1	94726.9	172071	98569.4	75477.6	82205.4
S	177	AT1G08200.1	AT1G08200.1;AT2G27860.1|EDISPC(UniMod:4)IFGS(Phospho)IEK	NA	NA	287150	NA	NA	NA	287899	434255	205790	276020	334886	261026	277323	372023	NA	444586
S	338	AT1G08200.1	AT1G08200.1;AT2G27860.1|EFYGEGYDDS(Phospho)DKRIPDMTIINR	449375	373311	427762	437066	449736	389328	470077	518207	448394	467513	465693	435740	465591	533430	505348	523635
S	320	AT1G08200.1	AT1G08200.1|VSGETAIES(Phospho)PTIDVSSK	985952	485566	904599	942697	1.17807e+06	958415	538795	1.06314e+06	1.02579e+06	1.14098e+06	667605	1.00403e+06	1.15826e+06	1.11141e+06	989236	1.12139e+06
S	6	AT1G08250.1	AT1G08250.1|ALSS(Phospho)SSPILGASQPATATALIAR	455818	452405	355661	419349	454946	472408	402444	475551	518177	454751	407294	397974	484928	438128	343856	353754
S	8	AT1G08250.1	AT1G08250.1|ALSSSS(Phospho)PILGASQPATATALIAR	NA	NA	NA	NA	239326	305591	NA	NA	NA	NA	NA	NA	243331	NA	NA	NA
S	18	AT1G08315.1	AT1G08315.1|LSS(Phospho)VSEQTR	NA	NA	NA	NA	NA	NA	950310	437843	NA	411604	271090	1.11069e+06	1.02434e+06	663139	1.10774e+06	NA
S	2	AT1G08360.1	AT1G08360.1|(Met-loss+Acetyl (Protein N-term))MS(Phospho)KLQSEAVR	4.13654e+06	3.01141e+06	NA	NA	NA	NA	3.54495e+06	3.82557e+06	3.78754e+06	2.96685e+06	3.83636e+06	3.76042e+06	3.38211e+06	NA	3.91651e+06	3.37961e+06
S	2	AT1G08360.1	AT1G08360.1|(UniMod:1)S(Phospho)KLQSEAVR	3.71264e+06	NA	3.3e+06	3.33337e+06	3.497e+06	3.43003e+06	NA	3.24285e+06	NA	NA	NA	NA	NA	3.03812e+06	NA	NA
S	142	AT1G08360.1	AT1G08360.1|AGKFPTLVSHQES(Phospho)LESK	374227	346541	486158	394196	418679	433778	410561	281084	392860	316919	411520	475232	382657	379344	400669	351978
S	145	AT1G08360.1	AT1G08360.1|AGKFPTLVSHQESLES(Phospho)K	NA	NA	NA	NA	NA	NA	NA	NA	NA	310837	NA	NA	NA	NA	NA	NA
S	142	AT1G08360.1	AT1G08360.1|FPTLVSHQES(Phospho)LESK	118381	167149	NA	150717	225651	167855	280277	209598	NA	230154	301278	212303	97029.6	183036	179708	188912
S	145	AT1G08360.1	AT1G08360.1|FPTLVSHQESLES(Phospho)K	NA	172723	NA	NA	234990	NA	NA	NA	NA	246530	NA	NA	NA	NA	NA	NA
S	114	AT1G08360.1	AT1G08360.1|KYHAFLASES(Phospho)VIK	NA	89767.7	NA	81023.6	171705	NA	126076	114139	70751.5	136391	NA	177271	65604.2	152871	NA	138189
S	114	AT1G08360.1	AT1G08360.1|YHAFLASES(Phospho)VIK	40460.1	NA	NA	53827.3	NA	NA	31107.3	52893.2	16443.6	39423.7	34059.1	74564.8	NA	69108.6	30471.9	NA
S	147	AT1G08370.1	AT1G08370.1|AS(Phospho)SSKSEFEELEAKPTMAVMDGPLEPSSTAR	894216	NA	NA	NA	685396	NA	NA	NA	NA	NA	837592	NA	1.06677e+06	NA	NA	NA
S	149	AT1G08370.1	AT1G08370.1|ASSS(Phospho)KSEFEELEAKPTMAVMDGPLEPSSTAR	1.10409e+06	1.16624e+06	994011	1.24988e+06	883543	1.04832e+06	997540	926200	830002	870929	937512	762942	997251	947958	1.10412e+06	1.08237e+06
S	151	AT1G08370.1	AT1G08370.1|ASSSKS(Phospho)EFEELEAKPTMAVMDGPLEPSSTAR	485423	1.27982e+06	658935	973010	420143	NA	830707	809455	630107	639819	685786	563956	480496	739950	807725	944442
T	311	AT1G08370.1	AT1G08370.1|SYGT(Phospho)PVLQPFPPPTPPPSLAPAPTGPVISR	NA	314651	362334	156694	64680.7	NA	NA	NA	NA	158732	NA	NA	NA	NA	NA	NA
T	321	AT1G08370.1	AT1G08370.1|SYGTPVLQPFPPPT(Phospho)PPPSLAPAPTGPVISR	479495	396701	427418	338251	100500	349184	210962	164412	304149	187700	236275	124274	552916	263631	415638	324663
S	23	AT1G08390.1	AT1G08390.1;AT1G08390.2|DAKPTPS(Phospho)QNAASLGGVLFQR	223272	275477	290568	388740	224724	257752	312722	361623	292581	297833	341696	364467	301056	307823	376582	348199
S	299	AT1G08410.1	AT1G08410.1|AASVSSQS(Phospho)WTGEYQR	324803	NA	288950	373243	202952	181450	293598	294623	303080	277688	265965	457760	567964	473644	622530	630482
S	627	AT1G08420.1	AT1G08420.1;AT2G27210.2|QLS(Phospho)IDQFENEGR	1.28993e+07	1.65986e+07	1.50208e+07	1.49716e+07	1.49536e+07	1.73595e+07	1.87743e+07	2.00917e+07	1.56454e+07	1.64105e+07	1.96505e+07	1.53388e+07	1.61015e+07	1.48947e+07	1.53331e+07	1.61021e+07
S	627	AT1G08420.1	AT1G08420.1;AT2G27210.2|QLS(Phospho)IDQFENEGRR	1.02611e+07	1.10318e+07	1.25843e+07	1.16037e+07	1.4751e+07	1.17038e+07	1.41254e+07	1.18046e+07	1.25975e+07	1.03589e+07	9.32953e+06	1.40874e+07	1.22816e+07	1.32064e+07	1.36066e+07	1.19412e+07
S	658	AT1G08420.1	AT1G08420.1;AT2G27210.2|QM(UniMod:35)S(Phospho)INSVPK	760019	760954	1.30816e+06	490760	813944	585130	550893	382613	883514	484003	698205	617911	480877	191182	515843	317118
S	658	AT1G08420.1	AT1G08420.1;AT2G27210.2|QMS(Phospho)INSVPK	2.5271e+07	2.45849e+07	2.28218e+07	2.61173e+07	3.16643e+07	3.13891e+07	2.70072e+07	2.18072e+07	2.62447e+07	2.57317e+07	2.87207e+07	2.53452e+07	2.83904e+07	2.7095e+07	2.76622e+07	2.63168e+07
S	658	AT1G08420.1	AT1G08420.1;AT2G27210.2|QMS(Phospho)INSVPKK	2.44453e+06	2.23256e+06	1.79319e+06	2.13961e+06	2.37543e+06	2.37272e+06	1.80245e+06	1.89821e+06	2.77425e+06	1.72411e+06	2.19943e+06	2.25756e+06	2.21721e+06	1.95477e+06	2.37912e+06	1.73556e+06
S	397	AT1G08420.1	AT1G08420.1;AT2G27210.2|SVVTS(Phospho)PR	3.02963e+06	2.78624e+06	1.82707e+06	1.89342e+06	2.62045e+06	2.74632e+06	1.76475e+06	2.01933e+06	3.12225e+06	2.14123e+06	2.44985e+06	2.21531e+06	2.34947e+06	2.23821e+06	2.07307e+06	2.25907e+06
S	404	AT1G08420.1	AT1G08420.1;AT2G27210.2|TGRYS(Phospho)ADAAGGDASVELTR	139655	196205	201210	216262	230518	148235	194617	170660	147390	138352	177378	148180	110939	136427	121678	151169
T	642	AT1G08420.1	AT1G08420.1;AT2G27210.2|VSYGT(Phospho)PESATAAR	442724	356234	355261	456548	396067	400443	349895	467160	340266	405464	478885	334162	420989	366760	407811	407952
T	999	AT1G08420.1	AT1G08420.1|HIEDTWM(UniMod:35)QELNANRPAT(Phospho)PTR	NA	NA	915867	NA	NA	NA	NA	NA	NA	NA	NA	NA	NA	NA	NA	NA
T	999	AT1G08420.1	AT1G08420.1|HIEDTWMQELNANRPAT(Phospho)PTR	7.2355e+06	7.46273e+06	7.28252e+06	8.07554e+06	7.20163e+06	6.34322e+06	7.71375e+06	7.84278e+06	7.34946e+06	8.88917e+06	7.75904e+06	7.6153e+06	7.82593e+06	8.86071e+06	8.41834e+06	8.57444e+06
S;T	974;978	AT1G08420.1	AT1G08420.1|LIHPLPPALS(Phospho)SPET(Phospho)SPER	NA	9.99144e+06	NA	4.54782e+06	4.48852e+06	9.60099e+06	NA	NA	NA	NA	NA	NA	NA	1.20266e+07	NA	1.51586e+07
S;S	974;979	AT1G08420.1	AT1G08420.1|LIHPLPPALS(Phospho)SPETS(Phospho)PER	3.48637e+06	NA	NA	NA	NA	NA	NA	NA	NA	NA	7.26059e+06	NA	NA	NA	NA	NA
S	974	AT1G08420.1	AT1G08420.1|LIHPLPPALS(Phospho)SPETSPER	2.5725e+07	1.10609e+07	1.41389e+07	1.27847e+07	1.25283e+07	3.65893e+06	3.11438e+07	1.56751e+07	3.14663e+07	1.71714e+07	3.15942e+07	3.41091e+07	1.15485e+07	1.27422e+07	8.19111e+06	1.15875e+06
S;T;S	975;978;979	AT1G08420.1	AT1G08420.1|LIHPLPPALSS(Phospho)PET(Phospho)S(Phospho)PERHIEDTWMQELNANRPATPTR	NA	NA	1.82546e+06	NA	1.72006e+06	NA	NA	NA	NA	NA	NA	NA	NA	NA	NA	NA
S;T	975;978	AT1G08420.1	AT1G08420.1|LIHPLPPALSS(Phospho)PET(Phospho)SPER	7.51904e+06	NA	9.91044e+06	7.17485e+06	NA	9.38636e+06	1.25737e+07	NA	1.02019e+07	NA	NA	NA	1.24489e+07	1.25878e+07	NA	1.48896e+07
S;S	975;979	AT1G08420.1	AT1G08420.1|LIHPLPPALSS(Phospho)PETS(Phospho)PER	8.32051e+06	9.96545e+06	7.49218e+06	4.12307e+06	6.25338e+06	5.11809e+06	5.7291e+06	8.38458e+06	5.84399e+06	8.41128e+06	1.77295e+07	8.50407e+06	6.25277e+06	9.3676e+06	8.67699e+06	7.59001e+06
S;S	975;979	AT1G08420.1	AT1G08420.1|LIHPLPPALSS(Phospho)PETS(Phospho)PERHIEDTWMQELNANRPATPTR	4.43368e+06	5.56761e+06	5.31466e+06	5.95478e+06	5.55041e+06	4.26444e+06	6.88253e+06	5.27874e+06	4.83087e+06	4.41843e+06	3.46802e+06	6.85637e+06	4.62513e+06	6.81454e+06	6.35127e+06	6.57602e+06
S	975	AT1G08420.1	AT1G08420.1|LIHPLPPALSS(Phospho)PETSPER	2.00248e+07	1.17898e+06	1.29636e+06	3.63424e+07	NA	3.06939e+07	1.23452e+06	2.33901e+07	NA	2.013e+07	1.44312e+06	NA	1.50379e+06	1.46461e+07	1.30808e+06	2.5716e+07
T	978	AT1G08420.1	AT1G08420.1|LIHPLPPALSSPET(Phospho)SPER	1.77972e+07	1.12434e+07	2.35789e+07	1.40592e+07	1.14923e+07	3.70112e+06	1.48748e+07	1.32655e+07	1.03557e+07	6.08425e+06	1.03934e+07	1.53044e+07	1.01918e+07	9.6057e+06	1.52386e+07	1.41036e+07
T;T;T	978;987;999	AT1G08420.1	AT1G08420.1|LIHPLPPALSSPET(Phospho)SPERHIEDT(Phospho)WMQELNANRPAT(Phospho)PTR	2.72072e+06	2.88043e+06	3.34636e+06	3.26064e+06	2.88124e+06	3.3974e+06	3.30429e+06	2.79093e+06	2.93877e+06	2.464e+06	2.03237e+06	4.46248e+06	3.28537e+06	3.80919e+06	3.4084e+06	3.77797e+06
T	186	AT1G08420.1	AT1G08420.1|LTPFGEPPT(Phospho)PR	417405	472150	577149	477495	612437	589677	615534	558130	536989	593025	583728	801340	564563	584672	650595	515257
T;T	147;149	AT1G08420.1	AT1G08420.1|LVLFGGATALEGNSGGTGT(Phospho)PT(Phospho)SAGSAGIR	731906	546059	440191	310616	393120	640141	391009	345464	576992	557555	324727	327171	684938	603498	475383	452941
T;S	147;150	AT1G08420.1	AT1G08420.1|LVLFGGATALEGNSGGTGT(Phospho)PTS(Phospho)AGSAGIR	NA	NA	NA	NA	NA	NA	NA	NA	NA	NA	NA	NA	NA	459675	NA	NA
T	147	AT1G08420.1	AT1G08420.1|LVLFGGATALEGNSGGTGT(Phospho)PTSAGSAGIR	8.58789e+06	NA	NA	2.01763e+06	2.75818e+06	2.63501e+06	NA	4.45473e+06	2.97502e+06	6.1362e+06	NA	NA	9.85742e+06	6.80574e+06	4.67622e+06	6.02664e+06
T	149	AT1G08420.1	AT1G08420.1|LVLFGGATALEGNSGGTGTPT(Phospho)SAGSAGIR	8.20692e+06	8.40489e+06	7.0322e+06	7.33526e+06	8.36499e+06	7.8763e+06	8.07097e+06	6.57031e+06	8.47632e+06	8.79336e+06	6.1815e+06	7.96152e+06	NA	NA	6.99982e+06	NA
S	150	AT1G08420.1	AT1G08420.1|LVLFGGATALEGNSGGTGTPTS(Phospho)AGSAGIR	2.09062e+06	3.42073e+06	2.46871e+06	NA	4.79434e+06	4.56266e+06	3.07531e+06	1.4819e+06	2.14175e+06	NA	2.31854e+06	1.91071e+06	2.47561e+06	3.41656e+06	NA	3.03255e+06
S	153	AT1G08420.1	AT1G08420.1|LVLFGGATALEGNSGGTGTPTSAGS(Phospho)AGIR	NA	6.00209e+06	NA	NA	NA	NA	5.31055e+06	4.47096e+06	5.84627e+06	6.13103e+06	NA	5.17196e+06	6.37614e+06	NA	4.5266e+06	5.1626e+06
S	67	AT1G08520.1	AT1G08520.1|ASANATVESPNGVPASTS(Phospho)DTDTETDTTSYGR	836215	NA	1.12379e+06	991202	1.13382e+06	855959	1.00574e+06	1.02419e+06	839126	725186	1.01528e+06	1.26008e+06	503823	630128	874817	543054
T	69	AT1G08520.1	AT1G08520.1|ASANATVESPNGVPASTSDT(Phospho)DTETDTTSYGR	729519	811890	NA	687292	843462	NA	733605	683569	815829	NA	761750	NA	380738	NA	NA	NA
T	126	AT1G08560.1	AT1G08560.1|LSGT(Phospho)PVYR	564541	283372	442985	346107	402126	NA	342727	479662	423406	508922	549430	371190	457867	360230	410113	301847
S	124	AT1G08560.1	AT1G08560.1|RLS(Phospho)GTPVYR	369599	253904	248948	260304	335919	317193	254690	247408	392713	248553	311109	266163	379779	194848	349547	299756
S	85	AT1G08580.1	AT1G08580.1|GLVTM(UniMod:35)EDVEM(UniMod:35)ASAQAASEDSKKS(Phospho)PR	283920	725221	706384	371508	203363	188777	NA	805235	968047	206834	785371	NA	132152	161806	NA	647973
S	85	AT1G08580.1	AT1G08580.1|GLVTM(UniMod:35)EDVEMASAQAASEDSKKS(Phospho)PR	574750	626507	NA	NA	465857	453435	NA	596676	NA	393198	622898	NA	367465	386058	419256	595081
S	85	AT1G08580.1	AT1G08580.1|GLVTMEDVEMASAQAASEDSKKS(Phospho)PR	685832	671887	670772	852903	578086	545594	672995	720217	525735	587411	728926	628770	483468	523987	555173	599684
S	1009	AT1G08590.1	AT1G08590.1|RKS(Phospho)VC(UniMod:4)QVAGDLPIFR	130172	135321	106500	98911.6	NA	141868	172535	81054.3	139380	147516	150886	170900	222072	231437	248927	236503
S	432	AT1G08600.1	AT1G08600.1;AT1G08600.2;AT1G08600.3;AT1G08600.4|DQVKS(Phospho)PETSTQVHNSEVNIEENGNFSNSDVDK	515226	474242	149252	426048	473301	401160	427119	450393	430964	472107	540333	365212	421467	498269	391044	476160
S;S	1044;1045	AT1G08600.1	AT1G08600.1;AT1G08600.2;AT1G08600.3;AT1G08600.4|RGSIVDIPDDC(UniMod:4)S(Phospho)S(Phospho)DENIDYNMVTGEK	4.72646e+06	5.71612e+06	5.27941e+06	5.56078e+06	5.14895e+06	5.95431e+06	6.39956e+06	5.33554e+06	5.14517e+06	5.39926e+06	5.09676e+06	6.3962e+06	5.12047e+06	6.83088e+06	6.17207e+06	6.49537e+06
S	816	AT1G08620.1	AT1G08620.1;AT1G08620.2;AT1G08620.3;AT1G08620.4|KNSQSLPNDVILLS(Phospho)DDEYDIPR	223461	183702	200972	281570	204164	228781	250824	167146	213800	290548	216249	225246	263891	324915	249954	267540
S	816	AT1G08620.1	AT1G08620.1;AT1G08620.2;AT1G08620.3;AT1G08620.4|NSQSLPNDVILLS(Phospho)DDEYDIPR	694380	716863	717885	786823	578816	560955	836607	587954	684068	613407	537626	598542	900252	721455	851519	826859
S	136	AT1G08640.1	AT1G08640.1|GVTFGS(Phospho)FK	1.01701e+06	897631	776082	648708	683339	518569	679220	605643	607115	674552	658713	661319	569118	644898	488766	584297
S	136	AT1G08640.1	AT1G08640.1|KGVTFGS(Phospho)FK	295800	277080	244601	225890	254473	241282	209404	155399	179303	161320	168263	206526	196976	212863	201331	182809
S	181	AT1G08670.1	AT1G08670.1|ITGFGNSS(Phospho)FVIHSETNNGR	95229.5	215875	147073	135365	NA	NA	NA	NA	NA	117840	NA	NA	NA	NA	NA	NA
S	18	AT1G08670.1	AT1G08670.1|KQAS(Phospho)FFIK	165935	218031	179594	118644	158453	NA	149053	54336.3	NA	NA	NA	NA	NA	NA	NA	157321
S	18	AT1G08670.1	AT1G08670.1|QAS(Phospho)FFIK	38318.8	58410.1	54227.2	44385.2	NA	NA	NA	NA	NA	NA	NA	NA	NA	NA	NA	NA
S	219	AT1G08680.1	AT1G08680.1;AT1G08680.2;AT1G08680.4;AT1G08680.5|AS(Phospho)DYSVSSAGDPFR	1.34211e+06	1.56191e+06	1.53059e+06	NA	4.12088e+06	4.06679e+06	5.22774e+06	1.01741e+06	3.4213e+06	4.39304e+06	5.77391e+06	NA	1.20438e+06	1.05228e+06	986549	NA
Y;S	221;225	AT1G08680.1	AT1G08680.1;AT1G08680.2;AT1G08680.4;AT1G08680.5|ASDY(Phospho)SVSS(Phospho)AGDPFR	NA	930410	781716	666679	NA	743497	757909	1.01404e+06	NA	675752	653128	514106	NA	NA	NA	NA
S;S	222;225	AT1G08680.1	AT1G08680.1;AT1G08680.2;AT1G08680.4;AT1G08680.5|ASDYS(Phospho)VSS(Phospho)AGDPFR	635065	NA	NA	NA	387962	NA	NA	NA	368399	NA	NA	NA	NA	NA	NA	NA
S	225	AT1G08680.1	AT1G08680.1;AT1G08680.2;AT1G08680.4;AT1G08680.5|ASDYSVSS(Phospho)AGDPFR	6.61705e+06	7.21897e+06	7.96867e+06	7.72523e+06	7.44054e+06	7.36049e+06	9.29413e+06	1.08299e+07	6.10999e+06	7.83216e+06	9.8355e+06	7.28074e+06	4.65384e+06	4.40931e+06	4.1842e+06	4.60007e+06
S;S	192;196	AT1G08680.1	AT1G08680.1;AT1G08680.2;AT1G08680.4;AT1G08680.5|ASS(Phospho)FVYS(Phospho)PGR	9.43579e+06	1.13961e+07	1.04544e+07	9.84857e+06	6.69863e+06	6.53193e+06	8.90057e+06	9.09168e+06	6.46076e+06	9.61925e+06	9.78009e+06	5.92974e+06	9.02119e+06	NA	6.76969e+06	8.22455e+06
S	192	AT1G08680.1	AT1G08680.1;AT1G08680.2;AT1G08680.4;AT1G08680.5|ASS(Phospho)FVYSPGR	4.82202e+07	4.93778e+07	5.47412e+07	5.50617e+07	3.25435e+07	2.47979e+07	3.07891e+07	2.91972e+07	2.75102e+07	2.73369e+07	2.95449e+07	2.77453e+07	4.14596e+07	3.94555e+07	3.34749e+07	3.36818e+07
Y	195	AT1G08680.1	AT1G08680.1;AT1G08680.2;AT1G08680.4;AT1G08680.5|ASSFVY(Phospho)SPGRFSDHMFEDQFSNEDSAPR	NA	1.58986e+06	NA	2.20146e+06	2.00493e+06	2.24789e+06	NA	643243	NA	NA	NA	NA	NA	2.2994e+06	NA	NA
S	196	AT1G08680.1	AT1G08680.1;AT1G08680.2;AT1G08680.4;AT1G08680.5|ASSFVYS(Phospho)PGR	1.94857e+07	2.24118e+07	2.06872e+07	2.04112e+07	2.87855e+07	2.41104e+07	3.01514e+07	3.13988e+07	2.09786e+07	2.83349e+07	2.41636e+07	2.11976e+07	2.64823e+07	2.53446e+07	2.32668e+07	2.64784e+07
S;S	196;201	AT1G08680.1	AT1G08680.1;AT1G08680.2;AT1G08680.4;AT1G08680.5|ASSFVYS(Phospho)PGRFS(Phospho)DHMFEDQFSNEDSAPR	1.27443e+06	1.39771e+06	1.06292e+06	1.11425e+06	1.2049e+06	1.25477e+06	1.34873e+06	1.0622e+06	1.01831e+06	1.17204e+06	1.01988e+06	1.41387e+06	1.07017e+06	1.08432e+06	893792	1.12307e+06
S	196	AT1G08680.1	AT1G08680.1;AT1G08680.2;AT1G08680.4;AT1G08680.5|ASSFVYS(Phospho)PGRFSDHMFEDQFSNEDSAPR	1.71702e+06	1.61372e+06	2.09398e+06	2.186e+06	1.98003e+06	NA	1.43338e+06	NA	1.75402e+06	488774	NA	2.23758e+06	1.95191e+06	NA	2.55378e+06	1.9721e+06
S	210	AT1G08680.1	AT1G08680.1;AT1G08680.2;AT1G08680.4;AT1G08680.5|FSDHM(UniMod:35)FEDQFS(Phospho)NEDSAPR	NA	NA	NA	NA	NA	NA	NA	NA	51756.6	NA	NA	NA	NA	NA	NA	NA
S	210	AT1G08680.1	AT1G08680.1;AT1G08680.2;AT1G08680.4;AT1G08680.5|FSDHMFEDQFS(Phospho)NEDSAPR	853437	1.10688e+06	811393	889103	1.16621e+06	1.02585e+06	1.30702e+06	1.40402e+06	1.16183e+06	1.48764e+06	1.42473e+06	1.27796e+06	1.06767e+06	1.18327e+06	1.06396e+06	1.12328e+06
S	219	AT1G08680.1	AT1G08680.1;AT1G08680.2;AT1G08680.4;AT1G08680.5|FSDHMFEDQFSNEDSAPRAS(Phospho)DYSVSSAGDPFR	2.93222e+06	3.09616e+06	2.56025e+06	2.57356e+06	953168	1.04703e+06	967029	952263	835928	925999	671806	807789	1.83862e+06	2.43083e+06	1.75531e+06	1.79487e+06
S;S;S	150;153;155	AT1G08680.3	AT1G08680.3|ANS(Phospho)YHS(Phospho)YS(Phospho)QSPPYDYQYEER	NA	1.51027e+06	NA	NA	NA	1.48665e+06	NA	NA	665903	1.04939e+06	864282	NA	NA	NA	NA	610257
S;S	150;157	AT1G08680.3	AT1G08680.3|ANS(Phospho)YHSYSQS(Phospho)PPYDYQYEER	NA	NA	30364.9	NA	NA	193120	279891	255144	196353	335054	291296	327935	430873	393875	361669	387736
S	150	AT1G08680.3	AT1G08680.3|ANS(Phospho)YHSYSQSPPYDYQYEER	205498	349531	302739	264587	240183	272789	370470	423107	229389	373288	245018	331107	287337	306116	338079	NA
S	157	AT1G08680.3	AT1G08680.3|ANSYHSYSQS(Phospho)PPYDYQYEER	880859	1.45639e+06	804844	NA	848345	1.23756e+06	1.38212e+06	1.36992e+06	NA	1.6656e+06	996034	1.33233e+06	2.10496e+06	1.6586e+06	1.82523e+06	1.96251e+06
S	397	AT1G08680.3	AT1G08680.3|NEGWAS(Phospho)FDNPMPAAK	236350	NA	289411	342089	NA	NA	256565	220418	302334	324384	323736	328673	408255	428777	421495	378441
S;S;S	150;153;155	AT1G08680.3	AT1G08680.3|RANS(Phospho)YHS(Phospho)YS(Phospho)QSPPYDYQYEER	5.07989e+06	6.11428e+06	6.77153e+06	5.98495e+06	4.97895e+06	5.57934e+06	5.61044e+06	5.72087e+06	5.72423e+06	5.21713e+06	4.85155e+06	6.16403e+06	5.10913e+06	5.41476e+06	5.44476e+06	5.42384e+06
S;S;S	150;153;157	AT1G08680.3	AT1G08680.3|RANS(Phospho)YHS(Phospho)YSQS(Phospho)PPYDYQYEER	5.10898e+06	6.26315e+06	NA	NA	NA	NA	NA	5.72587e+06	NA	5.36914e+06	NA	NA	4.99941e+06	5.83181e+06	NA	NA
S;S	150;157	AT1G08680.3	AT1G08680.3|RANS(Phospho)YHSYSQS(Phospho)PPYDYQYEER	3.32277e+06	3.66917e+06	4.2701e+06	4.11358e+06	4.29295e+06	3.72011e+06	4.35035e+06	4.03543e+06	3.74382e+06	3.80417e+06	3.40245e+06	4.66728e+06	6.14556e+06	6.23297e+06	5.85662e+06	6.16975e+06
S	150	AT1G08680.3	AT1G08680.3|RANS(Phospho)YHSYSQSPPYDYQYEER	1.88829e+06	1.09419e+06	1.35571e+06	1.56657e+06	1.00744e+06	1.36925e+06	2.50212e+06	1.06554e+06	2.17899e+06	960112	953960	NA	1.75467e+06	1.14098e+06	1.8401e+06	279122
Y;S	151;157	AT1G08680.3	AT1G08680.3|RANSY(Phospho)HSYSQS(Phospho)PPYDYQYEER	NA	NA	NA	NA	NA	NA	3.68092e+06	3.35745e+06	NA	NA	NA	NA	NA	NA	NA	NA
Y	151	AT1G08680.3	AT1G08680.3|RANSY(Phospho)HSYSQSPPYDYQYEER	NA	NA	NA	2.78761e+06	2.4107e+06	NA	NA	NA	NA	1.65273e+06	2.25098e+06	NA	NA	NA	NA	NA
S	157	AT1G08680.3	AT1G08680.3|RANSYHSYSQS(Phospho)PPYDYQYEER	1.29935e+06	1.2069e+06	1.42705e+06	1.48575e+06	1.30732e+06	1.32507e+06	1.47217e+06	1.9045e+06	1.17178e+06	2.12719e+06	2.20023e+06	2.49326e+06	1.38064e+06	1.54848e+06	1.60934e+06	2.99213e+06
S	352	AT1G08680.3	AT1G08680.3|S(Phospho)PPVNLQQAPQTYSFTPANSFAGNLGQQPTSRPSELSAPK	1.5516e+06	2.04184e+06	1.81546e+06	1.71448e+06	1.65278e+06	2.06031e+06	2.69748e+06	2.32287e+06	2.70849e+06	3.34104e+06	2.99969e+06	3.14325e+06	3.8346e+06	4.25606e+06	4.21088e+06	4.72706e+06
S	278	AT1G08680.3	AT1G08680.3|S(Phospho)VDSNFMSIK	367634	437795	398881	541019	502462	499908	655018	771879	364729	475730	617944	495574	462564	507575	451860	489084
S	288	AT1G08680.3	AT1G08680.3|S(Phospho)YTSGGLGEAVSESR	351710	358628	220714	383068	NA	NA	NA	NA	NA	NA	NA	159982	309871	375581	NA	348167
S	182	AT1G08680.3	AT1G08680.3|SAS(Phospho)VKGDPFR	348974	236215	197992	264937	262829	239896	161212	197688	267246	180795	232050	186614	245049	230352	211538	159541
S	236	AT1G08680.3	AT1G08680.3|SDIQS(Phospho)PNFQQEAEFR	3.10471e+06	3.3366e+06	3.23704e+06	3.21292e+06	3.0404e+06	2.8938e+06	3.46531e+06	3.857e+06	3.01212e+06	3.54791e+06	3.9367e+06	2.9251e+06	3.45901e+06	3.56414e+06	3.28446e+06	3.46408e+06
S;S	236;247	AT1G08680.3	AT1G08680.3|SDIQS(Phospho)PNFQQEAEFRS(Phospho)PQFQHSNAPPSENLFPGR	374302	701189	NA	244785	400715	728871	787371	735618	293337	612983	423232	272737	784742	625001	682855	355454
S	247	AT1G08680.3	AT1G08680.3|SDIQSPNFQQEAEFRS(Phospho)PQFQHSNAPPSENLFPGR	1.87656e+06	2.03839e+06	2.09291e+06	2.32833e+06	1.83019e+06	1.9472e+06	2.43011e+06	2.43365e+06	1.54356e+06	1.95454e+06	1.83522e+06	1.9724e+06	2.2911e+06	2.61522e+06	2.51799e+06	2.31741e+06
S	413	AT1G08680.3	AT1G08680.3|STNVITS(Phospho)PGDFQLELK	1.39649e+06	1.99151e+06	1.04915e+06	923655	1.90123e+06	1.78936e+06	1.95459e+06	1.31023e+06	1.75691e+06	1.12999e+06	1.55298e+06	1.70143e+06	2.3834e+06	2.35928e+06	1.64159e+06	2.25882e+06
S	285	AT1G08680.3	AT1G08680.3|SVDSNFMS(Phospho)IK	434935	664229	483551	NA	129819	NA	161403	136373	91356.7	NA	NA	150190	304660	144465	185355	149842
S	272	AT1G08700.1	AT1G08700.1|ENS(Phospho)HNMDYNAIAVR	462210	556335	514842	602354	794170	749257	860356	834090	588423	652312	743551	589712	613897	562453	511407	562751
S	308	AT1G08700.1	AT1G08700.1|SPLVGS(Phospho)PSASEHSTSVGTR	351478	337802	290629	330896	482192	476699	443748	476245	321161	383261	379131	307881	498682	357077	382865	273187
S	310	AT1G08700.1	AT1G08700.1|SPLVGSPS(Phospho)ASEHSTSVGTR	359058	NA	NA	NA	NA	NA	NA	455131	NA	NA	NA	305039	NA	NA	NA	NA
T	316	AT1G08700.1	AT1G08700.1|SPLVGSPSASEHST(Phospho)SVGTR	NA	326175	268015	257009	447846	NA	NA	433349	NA	NA	NA	NA	NA	373190	NA	NA
S	114	AT1G08720.1	AT1G08720.1;AT1G08720.2|AATLLSLGS(Phospho)HQR	4.80077e+06	5.90541e+06	6.45008e+06	7.15791e+06	7.05675e+06	5.11795e+06	8.74023e+06	8.19012e+06	4.05515e+06	4.06803e+06	4.7621e+06	4.73445e+06	5.76361e+06	5.22769e+06	5.2433e+06	4.9674e+06
S	823	AT1G08720.1	AT1G08720.1;AT1G08720.2|HNTFLS(Phospho)SK	NA	NA	NA	NA	NA	NA	NA	NA	NA	NA	NA	NA	308609	272018	205203	305250
S	61	AT1G08720.1	AT1G08720.1;AT1G08720.2|IHVSANPPQATPSSVTETLPVAGATSSMAS(Phospho)PAPTAASNR	394655	522678	286543	342662	361126	430030	477310	371584	275810	297217	304392	287844	NA	259187	263685	235909
T	820	AT1G08720.1	AT1G08720.1;AT1G08720.2|LKHNT(Phospho)FLSSK	NA	NA	NA	NA	NA	NA	NA	NA	NA	NA	NA	NA	NA	NA	188822	NA
S	823	AT1G08720.1	AT1G08720.1;AT1G08720.2|LKHNTFLS(Phospho)SK	90470.4	148556	73021.7	83538.2	229387	169005	144371	81452.2	56772.1	63054.9	178182	252777	237387	229244	295864	291456
T	541	AT1G08720.1	AT1G08720.1;AT1G08720.2|YGNTQSSYAT(Phospho)SSSNGAISSNVHGR	NA	89177	NA	NA	NA	NA	NA	NA	NA	NA	NA	NA	NA	NA	NA	NA
S	299	AT1G08760.1	AT1G08760.1|ALRKS(Phospho)WEGNLDIR	2.74724e+06	2.80772e+06	3.00393e+06	3.38042e+06	3.02977e+06	2.30478e+06	2.90777e+06	2.32612e+06	1.80741e+06	1.79592e+06	1.56028e+06	2.24682e+06	1.36621e+06	1.56332e+06	1.64194e+06	1.29937e+06
T	609	AT1G08760.1	AT1G08760.1|AT(Phospho)SVAGSESPPLNWVK	NA	NA	NA	3.31665e+06	3.65029e+06	3.98193e+06	3.4502e+06	3.7068e+06	4.40292e+06	4.03375e+06	3.47171e+06	NA	NA	2.2133e+06	3.17257e+06	2.96126e+06
S	610	AT1G08760.1	AT1G08760.1|ATS(Phospho)VAGSESPPLNWVK	NA	NA	3.28871e+06	NA	NA	NA	NA	NA	NA	NA	NA	NA	NA	NA	NA	NA
S	616	AT1G08760.1	AT1G08760.1|ATSVAGSES(Phospho)PPLNWVK	3.6455e+06	3.41562e+06	3.2816e+06	3.23416e+06	3.33113e+06	3.8376e+06	3.47903e+06	3.37443e+06	4.16651e+06	3.79765e+06	NA	3.29382e+06	3.34799e+06	1.65969e+06	2.86255e+06	2.7564e+06
S	178	AT1G08760.1	AT1G08760.1|DDS(Phospho)SDGKKPVSALFR	128494	144713	129857	172999	164637	NA	131140	142805	139864	118991	106697	NA	112326	NA	123740	109769
S	735	AT1G08760.1	AT1G08760.1|IYEYLLTHVESAAAALGGGGGSVS(Phospho)SPRPKPIETK	621972	763905	776654	1.50521e+06	689517	430500	1.22696e+06	NA	470189	494858	NA	NA	272729	414878	698617	587009
S	736	AT1G08760.1	AT1G08760.1|IYEYLLTHVESAAAALGGGGGSVSS(Phospho)PRPKPIETK	626999	867358	906191	1.55826e+06	745324	NA	1.32267e+06	1.25209e+06	547812	NA	348416	1.19382e+06	341568	NA	749355	612200
S	299	AT1G08760.1	AT1G08760.1|KS(Phospho)WEGNLDIR	491023	446608	396461	NA	363121	NA	282276	602686	355530	304307	494854	NA	359229	182631	NA	337216
S	255	AT1G08760.1	AT1G08760.1|LLEKGS(Phospho)PR	639068	713948	670789	471412	666743	NA	NA	345041	661596	NA	664359	NA	NA	NA	NA	NA
S	506	AT1G08760.1	AT1G08760.1|LLSLMS(Phospho)SPDNEENRSEEAIK	NA	NA	310841	211198	NA	NA	541961	NA	NA	548960	NA	NA	NA	NA	NA	364221
S	507	AT1G08760.1	AT1G08760.1|LLSLMSS(Phospho)PDNEENRSEEAIK	697294	693797	670985	1.18535e+06	715295	699821	1.22426e+06	737679	1.24679e+06	734665	671040	746162	751234	809805	808221	1.3361e+06
S	515	AT1G08760.1	AT1G08760.1|LLSLMSSPDNEENRS(Phospho)EEAIK	NA	649837	694595	708176	NA	NA	NA	704214	NA	690914	NA	714220	NA	798433	795867	NA
S	172	AT1G08760.1	AT1G08760.1|LSVS(Phospho)ISR	319038	300803	317041	362674	257994	190759	194242	162997	98536.2	137121	114451	138199	131355	181021	114648	146715
S	334	AT1G08760.1	AT1G08760.1|RS(Phospho)TSSEKLPSK	134113	NA	NA	NA	179996	NA	NA	140913	194753	NA	NA	142291	NA	NA	NA	NA
S;S	218;221	AT1G08760.1	AT1G08760.1|S(Phospho)IPS(Phospho)SPTSC(UniMod:4)YSLPNSFAK	NA	NA	NA	NA	NA	NA	NA	NA	NA	NA	391044	NA	NA	NA	NA	NA
S	218	AT1G08760.1	AT1G08760.1|S(Phospho)IPSSPTSC(UniMod:4)YSLPNSFAK	NA	NA	1.50359e+06	1.50601e+06	NA	1.17586e+06	NA	NA	NA	NA	NA	922002	NA	NA	NA	NA
S	299	AT1G08760.1	AT1G08760.1|S(Phospho)WEGNLDIR	959246	979891	880131	1.02346e+06	833194	859236	963072	1.22154e+06	837076	1.13731e+06	1.15872e+06	1.04597e+06	724504	996585	762774	943655
S;S	221;222	AT1G08760.1	AT1G08760.1|SIPS(Phospho)S(Phospho)PTSC(UniMod:4)YSLPNSFAK	NA	1.61049e+06	NA	NA	NA	1.98521e+06	2.77992e+06	NA	2.16052e+06	1.89053e+06	NA	2.19127e+06	1.21724e+06	NA	NA	NA
S	221	AT1G08760.1	AT1G08760.1|SIPS(Phospho)SPTSC(UniMod:4)YSLPNSFAK	1.96625e+06	1.75736e+06	2.00245e+06	NA	NA	NA	NA	NA	1.4982e+06	NA	NA	1.01588e+06	NA	1.07799e+06	915792	NA
S	222	AT1G08760.1	AT1G08760.1|SIPSS(Phospho)PTSC(UniMod:4)YSLPNSFAK	NA	1.76577e+06	NA	1.87855e+06	1.39634e+06	1.45191e+06	1.41071e+06	1.21076e+06	NA	NA	1.1886e+06	NA	963289	1.12551e+06	NA	1.00008e+06
T;Y	224;227	AT1G08760.1	AT1G08760.1|SIPSSPT(Phospho)SC(UniMod:4)Y(Phospho)SLPNSFAK	NA	470886	NA	NA	402950	425183	516061	1.01864e+06	393276	495549	1.18512e+06	1.03845e+06	323435	NA	NA	469388
T	224	AT1G08760.1	AT1G08760.1|SIPSSPT(Phospho)SC(UniMod:4)YSLPNSFAK	211675	210744	126500	NA	86252.4	209275	84822.6	NA	166145	1.16383e+06	NA	NA	521973	NA	992661	NA
S	272	AT1G08760.1	AT1G08760.1|SLLKAES(Phospho)PK	556098	453893	307530	426920	374861	344311	187734	206834	283367	101780	134364	194113	142735	146302	172560	134477
T;T	212;224	AT1G08760.1	AT1G08760.1|T(Phospho)SSGSKSIPSSPT(Phospho)SC(UniMod:4)YSLPNSFAK	1.45099e+06	1.84499e+06	1.38026e+06	1.54616e+06	1.78821e+06	2.01802e+06	1.69903e+06	1.1741e+06	1.70226e+06	788756	642109	1.58123e+06	1.23837e+06	1.18975e+06	1.29609e+06	1.00238e+06
S;S	218;221	AT1G08760.1	AT1G08760.1|TSSGSKS(Phospho)IPS(Phospho)SPTSC(UniMod:4)YSLPNSFAK	NA	NA	NA	NA	NA	NA	NA	NA	NA	NA	NA	NA	1.3441e+06	NA	NA	NA
S	94	AT1G08760.1	AT1G08760.1|VESSS(Phospho)PVPILR	414586	396447	380557	435320	478001	373581	478411	574761	482713	695378	668605	446703	548938	513280	470862	538908
S	195	AT1G08770.1	AT1G08770.1|RGGLVS(Phospho)AGSGNRPPSSYTPI	NA	NA	152387	NA	NA	NA	155189	240030	NA	195212	125578	194349	280551	259686	NA	260576
S	198	AT1G08770.1	AT1G08770.1|RGGLVSAGS(Phospho)GNRPPSSYTPI	NA	141657	104764	NA	NA	NA	NA	163207	124379	NA	NA	199573	NA	251184	273699	164632
S	41	AT1G08780.1	AT1G08780.1|VHDLDDDIKS(Phospho)AK	40594.9	43581.4	NA	48604.6	54535.6	NA	22598.4	NA	73447.7	43407.4	47118.6	53427.5	36200.2	37831.3	NA	47527.8
S	825	AT1G08800.1	AT1G08800.1;AT1G08800.2;AT1G08800.3;AT1G08800.4|ALLTQIS(Phospho)ASR	4.91762e+06	4.78829e+06	5.98891e+06	6.19023e+06	4.73058e+06	3.93279e+06	5.32982e+06	4.67717e+06	4.34913e+06	5.17097e+06	4.48919e+06	5.56941e+06	4.43502e+06	4.07291e+06	4.30677e+06	4.53469e+06
S	834	AT1G08800.1	AT1G08800.1;AT1G08800.2;AT1G08800.3;AT1G08800.4|GIEFLS(Phospho)PR	5.39855e+06	6.50106e+06	4.9907e+06	4.95572e+06	5.58552e+06	6.03539e+06	5.29124e+06	5.80354e+06	6.6036e+06	7.99665e+06	6.20528e+06	5.30623e+06	8.84203e+06	7.59521e+06	7.13753e+06	7.50097e+06
S;S;S	273;277;282	AT1G08800.1	AT1G08800.1;AT1G08800.2;AT1G08800.3;AT1G08800.4|IHS(Phospho)DTES(Phospho)EAVFS(Phospho)EDEC(UniMod:4)VVLKDEDHK	357083	446459	359256	309126	389775	501914	501381	395627	416541	558343	242590	448628	586797	576293	629918	512859
S;S	206;215	AT1G08800.1	AT1G08800.1;AT1G08800.2;AT1G08800.3;AT1G08800.4|IHS(Phospho)DTESEAVFS(Phospho)DTEPK	NA	NA	NA	NA	NA	NA	NA	NA	NA	230205	240576	NA	NA	NA	NA	NA
S	206	AT1G08800.1	AT1G08800.1;AT1G08800.2;AT1G08800.3;AT1G08800.4|IHS(Phospho)DTESEAVFSDTEPK	461298	449195	403066	418609	716196	645475	637225	714369	770550	945285	912225	750488	1.18055e+06	1.09554e+06	1.00762e+06	1.17177e+06
T;S;S	275;277;282	AT1G08800.1	AT1G08800.1;AT1G08800.2;AT1G08800.3;AT1G08800.4|IHSDT(Phospho)ES(Phospho)EAVFS(Phospho)EDEC(UniMod:4)VVLKDEDHK	NA	31871.7	NA	NA	NA	67348.4	NA	NA	77434.2	NA	50350.3	NA	108315	59440.1	53222.1	NA
T;T	208;217	AT1G08800.1	AT1G08800.1;AT1G08800.2;AT1G08800.3;AT1G08800.4|IHSDT(Phospho)ESEAVFSDT(Phospho)EPKQESSLNHLPPVGYNEPK	808836	NA	793730	940081	1.3505e+06	1.09806e+06	1.49896e+06	1.34974e+06	1.44265e+06	1.51794e+06	1.38943e+06	1.66735e+06	1.47788e+06	1.51008e+06	1.2743e+06	1.56383e+06
T;S	208;224	AT1G08800.1	AT1G08800.1;AT1G08800.2;AT1G08800.3;AT1G08800.4|IHSDT(Phospho)ESEAVFSDTEPKQESS(Phospho)LNHLPPVGYNEPK	NA	679392	NA	NA	1.18476e+06	NA	NA	NA	NA	1.41682e+06	NA	NA	1.26182e+06	NA	1.136e+06	1.2994e+06
S	215	AT1G08800.1	AT1G08800.1;AT1G08800.2;AT1G08800.3;AT1G08800.4|IHSDTESEAVFS(Phospho)DTEPK	39419.5	72485	NA	27889.5	60238.9	72400	110950	129959	117011	141441	169888	52872.3	135802	140095	78316.6	131964
S	215	AT1G08800.1	AT1G08800.1;AT1G08800.2;AT1G08800.3;AT1G08800.4|IHSDTESEAVFS(Phospho)DTEPKQESSLNHLPPVGYNEPK	NA	1.12952e+06	954138	NA	655375	NA	NA	986438	NA	1.10133e+06	651315	1.30903e+06	1.25626e+06	1.14887e+06	1.38417e+06	1.35272e+06
S	223	AT1G08800.1	AT1G08800.1;AT1G08800.2;AT1G08800.3;AT1G08800.4|IHSDTESEAVFSDTEPKQES(Phospho)SLNHLPPVGYNEPK	NA	NA	NA	285284	NA	NA	386160	NA	NA	NA	NA	440219	NA	NA	NA	NA
S	737	AT1G08800.1	AT1G08800.1;AT1G08800.2;AT1G08800.3;AT1G08800.4|ISS(Phospho)LSEMAPR	565405	532150	545619	624017	883027	730584	755159	687197	682080	729543	742131	784700	893299	882930	812523	798028
S	188;255	AT1G08800.1	AT1G08800.1;AT1G08800.2;AT1G08800.3;AT1G08800.4|KS(Phospho)VSFNHLPDVGYTELK	9.39072e+06	9.19169e+06	NA	NA	5.91637e+06	5.84387e+06	9.63087e+06	8.40315e+06	5.08637e+06	5.25431e+06	5.2875e+06	6.84128e+06	7.08599e+06	7.38976e+06	6.95579e+06	NA
S	190;257	AT1G08800.1	AT1G08800.1;AT1G08800.2;AT1G08800.3;AT1G08800.4|KSVS(Phospho)FNHLPDVGYTELK	568479	572518	5.94756e+06	6.21993e+06	3.34907e+06	342041	5.07941e+06	4.56416e+06	337687	328643	620762	388776	458126	377062	402680	4.09242e+06
T	989	AT1G08800.1	AT1G08800.1;AT1G08800.2;AT1G08800.3;AT1G08800.4|LIQDLEAEIEYFRDQT(Phospho)PQKK	547651	554207	609281	874130	731083	234776	737754	688108	348036	421552	298392	692527	363675	513968	540401	639496
S	872	AT1G08800.1	AT1G08800.1;AT1G08800.2;AT1G08800.3;AT1G08800.4|NES(Phospho)NLSLEGVSVTEIEGESEGDR	700881	642737	270256	559207	550914	753825	787481	899800	701456	778980	945677	624729	930617	512014	467745	687998
S	875	AT1G08800.1	AT1G08800.1;AT1G08800.2;AT1G08800.3;AT1G08800.4|NESNLS(Phospho)LEGVSVTEIEGESEGDR	648371	NA	670997	NA	NA	708351	NA	NA	NA	NA	NA	NA	1.06111e+06	627261	NA	NA
S	188;255	AT1G08800.1	AT1G08800.1;AT1G08800.2;AT1G08800.3;AT1G08800.4|S(Phospho)VSFNHLPDVGYTELK	NA	4.55699e+06	3.86591e+06	4.03986e+06	NA	3.41246e+06	4.33403e+06	NA	2.39536e+06	NA	NA	2.93374e+06	NA	3.29763e+06	NA	2.90869e+06
S	190;257	AT1G08800.1	AT1G08800.1;AT1G08800.2;AT1G08800.3;AT1G08800.4|SVS(Phospho)FNHLPDVGYTELK	3.1927e+06	3.88763e+06	3.59829e+06	3.1331e+06	2.34612e+06	2.05517e+06	3.93016e+06	4.36501e+06	1.58647e+06	3.12131e+06	3.03584e+06	1.83051e+06	2.86869e+06	2.10848e+06	2.43348e+06	2.14136e+06
T;S;T	123;134;138	AT1G08820.1	AT1G08820.1;AT1G08820.2;AT1G08820.3;AT1G08820.4;AT1G08820.5|VT(Phospho)LVPPSDSPELS(Phospho)PINT(Phospho)PK	426054	660226	91274.2	1.10546e+06	415331	93138.4	136245	583044	299803	755973	684318	613845	NA	495708	NA	733764
S;S;S	128;130;134	AT1G08820.1	AT1G08820.1;AT1G08820.2;AT1G08820.3;AT1G08820.4;AT1G08820.5|VTLVPPS(Phospho)DS(Phospho)PELS(Phospho)PINTPK	NA	129555	NA	NA	131766	126574	NA	NA	NA	NA	227127	NA	NA	NA	NA	NA
S;S;S	128;130;134	AT1G08820.1	AT1G08820.1;AT1G08820.2;AT1G08820.3;AT1G08820.4;AT1G08820.5|VTLVPPS(Phospho)DS(Phospho)PELS(Phospho)PINTPKQGAVFEDSILK	NA	NA	NA	179433	71196.2	179552	NA	NA	97676.8	NA	NA	7814.12	NA	NA	NA	NA
S;S	128;130	AT1G08820.1	AT1G08820.1;AT1G08820.2;AT1G08820.3;AT1G08820.4;AT1G08820.5|VTLVPPS(Phospho)DS(Phospho)PELSPINTPK	NA	945241	NA	1.13208e+06	NA	NA	NA	NA	NA	1.57939e+06	1.38245e+06	2.75835e+06	987159	1.71208e+06	NA	NA
S;S	128;134	AT1G08820.1	AT1G08820.1;AT1G08820.2;AT1G08820.3;AT1G08820.4;AT1G08820.5|VTLVPPS(Phospho)DSPELS(Phospho)PINTPK	1.90679e+06	2.70651e+06	3.01402e+06	3.02209e+06	1.74565e+06	NA	3.70698e+06	2.79618e+06	NA	3.6435e+06	3.5292e+06	964922	3.56353e+06	2.66349e+06	2.96273e+06	4.58443e+06
S	128	AT1G08820.1	AT1G08820.1;AT1G08820.2;AT1G08820.3;AT1G08820.4;AT1G08820.5|VTLVPPS(Phospho)DSPELSPINTPK	NA	4.96574e+06	NA	2.95723e+06	3.2162e+06	5.86748e+06	2.97431e+06	NA	4.21731e+06	6.791e+06	4.74999e+06	5.65246e+06	4.44079e+06	5.43463e+06	8.51018e+06	5.23834e+06
S;S;T	130;134;138	AT1G08820.1	AT1G08820.1;AT1G08820.2;AT1G08820.3;AT1G08820.4;AT1G08820.5|VTLVPPSDS(Phospho)PELS(Phospho)PINT(Phospho)PK	1.15451e+06	1.0548e+06	1.21002e+06	187832	245808	1.06963e+06	1.20847e+06	1.35673e+06	626178	1.34077e+06	1.17738e+06	1.09221e+06	556495	558831	495403	456675
S;S;T	130;134;138	AT1G08820.1	AT1G08820.1;AT1G08820.2;AT1G08820.3;AT1G08820.4;AT1G08820.5|VTLVPPSDS(Phospho)PELS(Phospho)PINT(Phospho)PKQGAVFEDSILK	209970	160680	193065	NA	104446	209228	83010.7	79287.2	72521.7	NA	NA	NA	NA	NA	NA	NA
S;S	130;134	AT1G08820.1	AT1G08820.1;AT1G08820.2;AT1G08820.3;AT1G08820.4;AT1G08820.5|VTLVPPSDS(Phospho)PELS(Phospho)PINTPK	2.89326e+06	1.6969e+06	6.27881e+06	864054	6.44205e+06	4.34124e+06	5.02588e+06	1.55067e+06	4.89846e+06	5.53748e+06	5.1247e+06	5.66305e+06	2.28612e+06	5.27322e+06	6.90386e+06	2.35928e+06
S;T	130;138	AT1G08820.1	AT1G08820.1;AT1G08820.2;AT1G08820.3;AT1G08820.4;AT1G08820.5|VTLVPPSDS(Phospho)PELSPINT(Phospho)PK	NA	6.41938e+06	NA	NA	5.8293e+06	NA	NA	4.42861e+06	NA	5.00124e+06	NA	8.12638e+06	3.18773e+06	5.1753e+06	NA	5.44536e+06
S	130	AT1G08820.1	AT1G08820.1;AT1G08820.2;AT1G08820.3;AT1G08820.4;AT1G08820.5|VTLVPPSDS(Phospho)PELSPINTPK	7.57016e+06	1.07412e+07	8.01455e+06	7.72961e+06	8.16335e+06	7.95387e+06	8.66639e+06	7.81827e+06	9.65002e+06	9.00327e+06	9.09745e+06	9.03148e+06	9.31635e+06	9.05312e+06	1.37531e+07	1.00535e+07
S	134	AT1G08820.1	AT1G08820.1;AT1G08820.2;AT1G08820.3;AT1G08820.4;AT1G08820.5|VTLVPPSDSPELS(Phospho)PINTPK	4.44686e+06	2.79595e+06	4.61161e+06	3.45152e+06	8.43256e+06	8.47264e+06	NA	1.71277e+06	4.27108e+06	1.95987e+06	1.30361e+06	5.01407e+06	4.00965e+06	3.24046e+06	3.05664e+06	4.81637e+06
S	268	AT1G08910.1	AT1G08910.1|DYVHPEVVGSNS(Phospho)DC(UniMod:4)DIIEGPSR	291274	283415	246139	300944	197383	271153	285973	287057	252836	276388	368955	254382	300195	275103	280445	289035
S	32	AT1G08930.1	AT1G08930.1;AT1G08930.2|KFPNEDAFLES(Phospho)GLSR	872335	1.8112e+06	1.74425e+06	NA	898653	1.73215e+06	2.21047e+06	1.47381e+06	NA	537004	719921	1.04811e+06	690473	NA	NA	NA
S	35	AT1G08930.1	AT1G08930.1;AT1G08930.2|KFPNEDAFLESGLS(Phospho)R	819757	1.84071e+06	2.00616e+06	1.83954e+06	994635	1.32459e+06	2.27259e+06	1.60947e+06	469470	553408	725131	910300	1.0612e+06	559341	628362	642184
S	256	AT1G08930.1	AT1G08930.1;AT1G08930.2|LRGS(Phospho)DVDISR	747320	821029	519905	544651	692313	762514	550229	622833	818784	512585	718267	564072	586956	531298	613128	558996
S	168	AT1G08970.1	AT1G08970.1;AT1G08970.2;AT1G08970.3;AT1G08970.4|EDLRDEVLGS(Phospho)IPR	237060	252198	280058	312211	120798	253038	314569	343867	272294	338446	440508	219277	989467	1.04609e+06	933410	1.08612e+06
T	15	AT1G08980.1	AT1G08980.1|VT(Phospho)ISPTSTSSSPPSLQGLTFAIK	NA	NA	NA	NA	NA	NA	NA	NA	335264	273523	NA	NA	NA	NA	NA	NA
T	19	AT1G08980.1	AT1G08980.1|VTISPT(Phospho)STSSSPPSLQGLTFAIK	NA	NA	NA	168713	NA	NA	NA	NA	NA	NA	NA	NA	NA	NA	NA	NA
T	21	AT1G08980.1	AT1G08980.1|VTISPTST(Phospho)SSSPPSLQGLTFAIK	NA	NA	NA	NA	NA	235536	NA	NA	277644	NA	NA	NA	NA	NA	NA	NA
S	24	AT1G08980.1	AT1G08980.1|VTISPTSTSSS(Phospho)PPSLQGLTFAIK	203505	224471	259505	156486	177531	418277	119565	177542	NA	291953	232869	204826	467974	143837	288350	141642
S	142	AT1G09020.1	AT1G09020.1|M(UniMod:35)S(Phospho)GVDLELSR	NA	NA	NA	NA	NA	NA	NA	NA	142697	29722.9	NA	NA	NA	NA	NA	NA
S	142	AT1G09020.1	AT1G09020.1|MS(Phospho)GVDLELSR	1.80046e+06	2.46413e+06	1.95247e+06	2.1845e+06	1.73702e+06	1.8204e+06	2.23264e+06	2.13767e+06	1.45271e+06	1.96493e+06	2.22574e+06	1.8138e+06	1.19337e+06	1.43535e+06	1.3001e+06	1.41549e+06
S	142	AT1G09020.1	AT1G09020.1|TADPSQEAVPRMS(Phospho)GVDLELSR	627279	397461	577027	536019	464586	466676	303000	111572	449285	NA	NA	362312	341761	297835	314782	247026
S	39	AT1G09020.1	AT1G09020.1|VFLSGS(Phospho)FTR	169104	187253	189152	207394	199341	157662	209484	218630	169946	211655	155026	224017	178654	244552	205679	205340
S	860	AT1G09050.1	AT1G09050.1;AT1G09050.2|S(Phospho)PTSKPLDQIEDSKPSYLLNEAR	NA	NA	NA	NA	NA	NA	NA	NA	NA	570099	458893	NA	NA	NA	NA	NA
S	468	AT1G09060.1	AT1G09060.1;AT1G09060.2;AT1G09060.3;AT1G09060.4|FAEREES(Phospho)GDNYVYSPSLETIK	106955	115091	139412	133086	93252.2	74625.2	115004	99362.2	71737.3	107932	119181	111173	150809	157679	96057.7	110513
S	475	AT1G09060.1	AT1G09060.1;AT1G09060.2;AT1G09060.3;AT1G09060.4|FAEREESGDNYVYS(Phospho)PSLETIK	NA	NA	NA	NA	105411	NA	NA	NA	NA	NA	NA	NA	NA	NA	NA	NA
S	110	AT1G09060.1	AT1G09060.1;AT1G09060.2;AT1G09060.3;AT1G09060.4|MDDFELPVTSIDHYNNGLAS(Phospho)ASK	NA	NA	NA	NA	NA	NA	NA	NA	NA	NA	NA	NA	NA	133143	NA	NA
S	695	AT1G09060.1	AT1G09060.1;AT1G09060.2;AT1G09060.3;AT1G09060.4|MSENESLLS(Phospho)PEQK	2.255e+06	2.28065e+06	1.92798e+06	2.2709e+06	2.68254e+06	2.14206e+06	2.28653e+06	1.94031e+06	2.47522e+06	2.26151e+06	2.13862e+06	2.1213e+06	2.43284e+06	2.37429e+06	2.31032e+06	2.17787e+06
S	164	AT1G09060.1	AT1G09060.1;AT1G09060.2;AT1G09060.3;AT1G09060.4|S(Phospho)YRTPPSVAVMDPTR	221610	293700	204334	208097	213072	363996	288270	300136	436559	495929	439081	197037	419451	252616	367006	304664
S	186	AT1G09060.1	AT1G09060.1;AT1G09060.2;AT1G09060.3;AT1G09060.4|SHQSTS(Phospho)PMEYSAASTDVSAESLGEIC(UniMod:4)HQC(UniMod:4)QR	51105.6	43153	73693.3	57341.3	52825.6	59703	81311.3	80598.7	45322.7	48674.7	78156.6	66135.8	63638.2	NA	95868.3	64932.5
S	130	AT1G09060.1	AT1G09060.1;AT1G09060.2;AT1G09060.3;AT1G09060.4|SLMRYS(Phospho)PETPMMR	1.02829e+06	896940	921325	1.14095e+06	1.10175e+06	913685	756245	425358	819930	225593	191145	803976	656736	821988	1.0188e+06	546817
Y	86	AT1G09060.1	AT1G09060.1;AT1G09060.2;AT1G09060.3;AT1G09060.4|SSLGETDTY(Phospho)SEGKMDDFELPVTSIDHYNNGLASASK	131489	118382	81194.5	109162	91459.7	139087	147413	146560	238418	195264	164852	185973	262780	316621	268166	308694
T	167	AT1G09060.1	AT1G09060.1;AT1G09060.2;AT1G09060.3;AT1G09060.4|SYRT(Phospho)PPSVAVMDPTR	520581	520339	NA	781282	993711	735536	752112	569530	668800	639666	828027	792152	810354	464426	588063	610429
Y	129	AT1G09060.1	AT1G09060.1;AT1G09060.2;AT1G09060.3;AT1G09060.4|Y(Phospho)SPETPM(UniMod:35)MR	NA	NA	NA	NA	NA	582539	NA	NA	663121	NA	NA	NA	598516	NA	NA	560624
S	130	AT1G09060.1	AT1G09060.1;AT1G09060.2;AT1G09060.3;AT1G09060.4|YS(Phospho)PETPM(UniMod:35)MR	363507	370131	568077	389894	151641	NA	385847	321558	NA	491418	522196	512465	450487	433219	519320	NA
S	130	AT1G09060.1	AT1G09060.1;AT1G09060.2;AT1G09060.3;AT1G09060.4|YS(Phospho)PETPMMR	5.30714e+06	5.9594e+06	4.70775e+06	5.4691e+06	6.13377e+06	5.24695e+06	6.15533e+06	6.38719e+06	6.38175e+06	7.74483e+06	6.84748e+06	6.01494e+06	7.43772e+06	7.12711e+06	6.89532e+06	7.16153e+06
S	142	AT1G09070.1	AT1G09070.1|YTYGS(Phospho)SSGPHAPVPSAM(UniMod:35)DHK	NA	NA	NA	NA	59539.6	NA	NA	NA	NA	38382.7	NA	NA	87085.1	42219.4	NA	50994.3
S	142	AT1G09070.1	AT1G09070.1|YTYGS(Phospho)SSGPHAPVPSAMDHK	NA	5.96447e+06	5.30469e+06	NA	NA	NA	NA	NA	NA	NA	57372.8	NA	NA	4.0272e+06	78529.5	68326.4
S	143	AT1G09070.1	AT1G09070.1|YTYGSS(Phospho)SGPHAPVPSAMDHK	1.09691e+06	1.10513e+06	794091	1.06166e+06	1.14835e+06	1.28467e+06	966692	774372	865038	1.06328e+06	NA	4.7635e+06	NA	978235	NA	878675
S	144	AT1G09070.1	AT1G09070.1|YTYGSSS(Phospho)GPHAPVPSAMDHK	886982	NA	NA	NA	NA	NA	862068	1.18087e+06	NA	NA	914815	NA	1.96696e+06	1.71023e+06	2.38279e+06	NA
S	80	AT1G09090.1	AT1G09090.1;AT1G09090.2|SKS(Phospho)FGAMFALR	1.03098e+06	1.13135e+06	1.01083e+06	1.16603e+06	1.23109e+06	965237	1.39855e+06	1.19265e+06	888802	1.18051e+06	1.18146e+06	1.50089e+06	991085	1.34726e+06	1.34076e+06	1.33507e+06
S	69	AT1G09090.1	AT1G09090.1;AT1G09090.2|SLS(Phospho)FASR	1.40934e+06	1.37208e+06	1.48692e+06	1.53532e+06	1.4076e+06	1.35683e+06	1.27644e+06	974065	972124	1.05253e+06	1.24155e+06	1.2405e+06	1.21993e+06	1.18362e+06	1.13233e+06	1.12356e+06
T	117	AT1G09130.1	AT1G09130.1;AT1G09130.2;AT1G09130.3|SVAYNEHRPRT(Phospho)PPPDLPSMLLDGR	1.51739e+06	2.56015e+06	2.99335e+06	1.80321e+06	1.5949e+06	1.48285e+06	1.97087e+06	2.55114e+06	1.53161e+06	1.66482e+06	1.7704e+06	1.98077e+06	1.6948e+06	1.95486e+06	3.28982e+06	3.28628e+06
T	117	AT1G09130.1	AT1G09130.1;AT1G09130.2;AT1G09130.3|T(Phospho)PPPDLPSMLLDGR	NA	NA	NA	403572	439435	395714	NA	708286	508379	581070	453296	NA	726504	742756	750510	340691
S	240	AT1G09130.1	AT1G09130.1;AT1G09130.2;AT1G09130.3|VPS(Phospho)SGLMPASDVLIR	NA	NA	140532	NA	NA	NA	NA	NA	NA	NA	NA	NA	303572	NA	NA	NA
S	87	AT1G09140.1	AT1G09140.1;AT1G09140.2;AT1G09140.3|FS(Phospho)PSVDR	4.10257e+06	2.48833e+06	2.87021e+06	2.7222e+06	3.49975e+06	3.14104e+06	2.55768e+06	2.7679e+06	2.91619e+06	3.14268e+06	2.96613e+06	3.33345e+06	3.25934e+06	3.08799e+06	2.85428e+06	3.02539e+06
S	89	AT1G09140.1	AT1G09140.1;AT1G09140.2;AT1G09140.3|FSPS(Phospho)VDR	5.78421e+06	4.37064e+06	4.47009e+06	4.44523e+06	5.52221e+06	5.85599e+06	4.76161e+06	5.68966e+06	7.28858e+06	6.23454e+06	6.99061e+06	5.81604e+06	7.8669e+06	7.23016e+06	6.97161e+06	7.08979e+06
S	89	AT1G09140.1	AT1G09140.1;AT1G09140.2;AT1G09140.3|FSPS(Phospho)VDRYSSSYSASR	511676	NA	560262	530960	NA	489201	302545	NA	NA	NA	NA	258771	230106	296927	422047	117127
Y	93	AT1G09140.1	AT1G09140.1;AT1G09140.2;AT1G09140.3|FSPSVDRY(Phospho)SSSYSASR	NA	423993	585759	594472	534358	NA	295974	NA	185014	NA	NA	244631	265905	276185	406540	NA
S;S	87;89	AT1G09140.1	AT1G09140.1;AT1G09140.2;AT1G09140.3|RFS(Phospho)PS(Phospho)VDRYSSSYSASR	490961	508642	535841	442769	522534	791461	661928	483922	765248	619488	459996	914198	1.3232e+06	1.53303e+06	1.45458e+06	1.17289e+06
S	87	AT1G09140.1	AT1G09140.1;AT1G09140.2;AT1G09140.3|RFS(Phospho)PSVDR	1.38257e+07	1.34629e+07	9.60839e+06	9.75276e+06	1.25468e+07	1.29577e+07	9.09315e+06	1.00709e+07	1.44325e+07	9.73568e+06	1.23675e+07	1.19313e+07	9.44962e+06	8.92969e+06	9.54593e+06	9.84634e+06
S	395	AT1G09160.1	AT1G09160.1;AT1G09160.2|C(UniMod:4)AVC(UniMod:4)QIDESPSEDLSSNGGSIISS(Phospho)ASKR	2.04969e+06	2.15277e+06	2.23941e+06	2.28222e+06	1.95382e+06	1.87409e+06	2.47436e+06	2.46738e+06	2.03937e+06	2.52128e+06	2.64359e+06	2.4727e+06	2.14154e+06	2.22195e+06	2.10403e+06	2.22524e+06
S	397	AT1G09160.1	AT1G09160.1;AT1G09160.2|C(UniMod:4)AVC(UniMod:4)QIDESPSEDLSSNGGSIISSAS(Phospho)K	969668	873920	789434	850752	785326	842789	822994	811082	944254	808879	931494	863773	888817	877544	843423	891030
S	397	AT1G09160.1	AT1G09160.1;AT1G09160.2|C(UniMod:4)AVC(UniMod:4)QIDESPSEDLSSNGGSIISSAS(Phospho)KR	1.03916e+06	179323	217070	1.21698e+06	168207	174947	1.14771e+06	NA	175901	1.17758e+06	302982	2.10766e+06	1.86387e+06	148841	974858	1.13854e+06
S	321	AT1G09160.1	AT1G09160.1;AT1G09160.2|QNPFTSFLS(Phospho)R	845098	940331	766769	650565	NA	221207	352619	240351	277186	207888	184461	NA	389700	243848	147888	248812
S	321	AT1G09160.1	AT1G09160.1;AT1G09160.2|QNPFTSFLS(Phospho)RK	220830	397163	298646	439143	116458	61636	122128	104143	NA	NA	NA	55254	63735	67877.6	NA	46221.7
S	381	AT1G09210.1	AT1G09210.1|DAPAES(Phospho)DAEDEPEDDEGGDDSDSESKAEETK	NA	NA	NA	NA	67236.8	NA	26967.9	30565.4	NA	109150	82249	NA	NA	NA	NA	NA
S;S	381;396	AT1G09210.1	AT1G09210.1|KNEEEESKDAPAES(Phospho)DAEDEPEDDEGGDDS(Phospho)DSESK	NA	NA	NA	NA	NA	NA	NA	NA	NA	584045	168795	NA	NA	31999.1	NA	NA
S;S	381;396	AT1G09210.1	AT1G09210.1|NEEEESKDAPAES(Phospho)DAEDEPEDDEGGDDS(Phospho)DSESKAEETK	350911	529216	357531	360628	269324	493503	645545	1.30951e+06	451141	1.67834e+06	1.89147e+06	423486	465650	525287	465425	662558
S	381	AT1G09210.1	AT1G09210.1|NEEEESKDAPAES(Phospho)DAEDEPEDDEGGDDSDSESKAEETK	279813	358074	281146	359338	271159	309672	472290	874405	350558	1.00824e+06	1.04928e+06	368784	336794	378759	283976	498256
S	301	AT1G09230.1	AT1G09230.1;AT1G09230.2;AT1G09230.3|VTQDEYKEES(Phospho)ENEDPADEPK	1.49225e+06	1.1709e+06	1.26983e+06	1.25533e+06	1.41956e+06	1.41809e+06	1.28572e+06	1.6276e+06	1.8087e+06	1.47887e+06	1.58365e+06	1.26774e+06	1.56843e+06	1.46458e+06	1.31803e+06	1.48441e+06
S	301	AT1G09230.1	AT1G09230.1;AT1G09230.2;AT1G09230.3|VTQDEYKEES(Phospho)ENEDPADEPKEK	1.33682e+06	1.18504e+06	1.19667e+06	1.27415e+06	1.15802e+06	1.09516e+06	1.11467e+06	1.26144e+06	1.3382e+06	1.00236e+06	1.01805e+06	1.17687e+06	1.09751e+06	1.07744e+06	1.19971e+06	1.00968e+06
S	310	AT1G09290.1	AT1G09290.1|IS(Phospho)SGSFVAAVSVLPHR	82003.1	83264.4	76570	NA	NA	NA	NA	NA	NA	NA	98703	NA	NA	91453.9	105794	NA
S	311	AT1G09290.1	AT1G09290.1|ISS(Phospho)GSFVAAVSVLPHR	81973.2	83218.9	76530.9	99481.7	85384.3	64483.1	93828.9	95020.6	74101.2	78857.7	100274	81528	92846.8	91455.2	105775	103058
T	123	AT1G09310.1	AT1G09310.1|ITFKT(Phospho)PTTLSR	7.16534e+06	7.50185e+06	7.78556e+06	8.13561e+06	9.68427e+06	7.83508e+06	8.52597e+06	7.43535e+06	8.66634e+06	8.61313e+06	8.46233e+06	8.97536e+06	9.23167e+06	9.03393e+06	9.16851e+06	9.23314e+06
T	79	AT1G09310.1	AT1G09310.1|LVSYGT(Phospho)EVTAIVETGK	NA	NA	NA	NA	NA	NA	NA	312206	NA	460309	NA	NA	NA	NA	NA	NA
T	125	AT1G09310.1	AT1G09310.1|TPT(Phospho)TLSR	NA	NA	NA	NA	NA	NA	NA	NA	1.35576e+06	NA	NA	NA	NA	NA	NA	NA
T	126	AT1G09310.1	AT1G09310.1|TPTT(Phospho)LSR	1.46621e+06	1.3116e+06	1.06761e+06	1.08715e+06	1.36221e+06	NA	1.03625e+06	1.16244e+06	1.64639e+06	1.04249e+06	1.3675e+06	1.24715e+06	1.06233e+06	986270	1.04388e+06	1.1511e+06
S	12	AT1G09320.1	AT1G09320.1|RSLGVSS(Phospho)PAK	56829.6	62988.4	45758	NA	90262.4	NA	NA	NA	68362	24329.5	24584.5	NA	NA	NA	65675.9	32384.3
T	170	AT1G09330.1	AT1G09330.1|KQFQQFASQT(Phospho)IASR	292284	215448	196844	262487	144571	110564	190357	95524.7	113451	104405	130826	NA	184260	152307	140721	103878
T	170	AT1G09330.1	AT1G09330.1|QFQQFASQT(Phospho)IASR	86509	93175	91929.8	92782.6	NA	NA	NA	NA	NA	NA	NA	NA	NA	NA	NA	NA
S	195	AT1G09340.1	AT1G09340.1;AT1G09340.2|GKLETES(Phospho)LLQSK	NA	NA	NA	NA	NA	NA	NA	NA	NA	NA	24483.2	NA	NA	NA	NA	NA
T	62	AT1G09340.1	AT1G09340.1;AT1G09340.2|ILIMGGT(Phospho)R	NA	NA	NA	NA	NA	37547.8	NA	NA	NA	38151.9	NA	NA	NA	NA	NA	NA
S	244	AT1G09430.1	AT1G09430.1|VLS(Phospho)STENFIHGLDEK	318290	259445	487080	413428	347448	213192	411336	323431	255328	521716	396320	513826	261855	498592	499521	828356
S	245	AT1G09430.1	AT1G09430.1|VLSS(Phospho)TENFIHGLDEK	NA	335205	NA	388984	255529	405747	323947	NA	NA	NA	267964	410081	NA	286943	401025	356251
T	246	AT1G09430.1	AT1G09430.1|VLSST(Phospho)ENFIHGLDEK	61988.9	92657.3	150056	130700	NA	NA	189444	134289	NA	107087	96441	NA	NA	89225.7	156701	168536
S	102	AT1G09440.1	AT1G09440.1;AT1G09440.2|S(Phospho)GSGKEGYLC(UniMod:4)VANR	2.40477e+06	NA	NA	1.97059e+06	2.5005e+06	NA	NA	NA	2.08675e+06	NA	NA	NA	NA	1.84654e+06	NA	1.74351e+06
S	104	AT1G09440.1	AT1G09440.1;AT1G09440.2|SGS(Phospho)GKEGYLC(UniMod:4)VANR	2.50376e+06	1.98918e+06	2.10253e+06	2.2634e+06	2.59775e+06	2.54874e+06	2.41587e+06	2.7503e+06	2.44168e+06	2.5263e+06	3.09384e+06	2.29006e+06	2.07084e+06	2.04941e+06	2.66555e+06	1.90439e+06
S;S	42;52	AT1G09440.1	AT1G09440.1;AT1G09440.2|TLS(Phospho)LPIIQTPVVS(Phospho)KEIK	NA	NA	NA	799316	513877	632803	656877	795950	NA	503025	520605	548296	433332	NA	539532	477827
S	42	AT1G09440.1	AT1G09440.1;AT1G09440.2|TLS(Phospho)LPIIQTPVVSK	199386	NA	NA	NA	NA	224429	NA	NA	252155	256106	198570	NA	273475	NA	216451	312613
T;S	48;52	AT1G09440.1	AT1G09440.1;AT1G09440.2|TLSLPIIQT(Phospho)PVVS(Phospho)KEIK	793670	673643	907437	979799	536793	563309	762140	671265	530690	665640	573509	679793	550803	532576	692208	608882
T	48	AT1G09440.1	AT1G09440.1;AT1G09440.2|TLSLPIIQT(Phospho)PVVSK	1.15229e+06	1.0237e+06	1.01724e+06	1.12855e+06	994736	977634	1.00229e+06	1.04372e+06	877397	802625	731015	910389	349262	275307	379504	395103
S	13	AT1G09520.1	AT1G09520.1|(UniMod:1)MNLPSSTTATSTS(Phospho)ATSDAAANSTER	NA	NA	NA	NA	NA	NA	NA	NA	NA	NA	NA	NA	NA	NA	NA	196823
S	209	AT1G09520.1	AT1G09520.1|EAPVDQKPKLS(Phospho)PASNGATVK	260198	249432	133701	140442	285470	264005	270490	336435	396844	355766	443166	237488	267729	294063	295374	320860
S	223	AT1G09520.1	AT1G09520.1|ETESS(Phospho)DTTTTPTTTTTK	214388	167365	167438	214231	200892	172605	184388	250822	261053	199496	210639	206006	222057	208111	188560	202149
S	209	AT1G09520.1	AT1G09520.1|LKEAPVDQKPKLS(Phospho)PASNGATVK	447688	438123	310557	335874	428199	414820	282972	292591	524352	271403	338666	353931	371868	397385	408333	331716
S	209	AT1G09520.1	AT1G09520.1|LS(Phospho)PASNGATVK	109880	128654	47668.7	63959.2	112652	115967	66334.8	108137	154145	149354	192764	NA	121287	97341.4	90161.8	125797
S	73	AT1G09520.1	AT1G09520.1|NHPASFC(UniMod:4)PGC(UniMod:4)FALYDSS(Phospho)PPSFR	NA	NA	NA	NA	NA	654377	NA	NA	NA	569596	503710	NA	NA	NA	NA	NA
S	227	AT1G09530.1	AT1G09530.1;AT1G09530.2;AT1G09530.3;AT1G09530.4;AT1G09530.5;AT1G09530.6|EKSPQS(Phospho)PPNVFQTR	275545	245662	249258	NA	415402	NA	NA	200301	352506	271372	146953	381585	407220	323753	420194	405676
S	344	AT1G09530.1	AT1G09530.1;AT1G09530.2;AT1G09530.3;AT1G09530.4;AT1G09530.5;AT1G09530.6|SRS(Phospho)AEVHNLSER	90802.2	156373	199781	NA	107419	100340	78204	82765.4	111503	94880.9	76529	72944	192001	135215	168055	155833
S	213	AT1G09570.1	AT1G09570.1;AT1G09570.2;AT1G09570.3;AT1G09570.4;AT1G09570.5;AT1G09570.6|LQS(Phospho)LPSGSMER	NA	NA	339358	NA	NA	NA	NA	251402	NA	NA	222400	NA	NA	NA	NA	NA
S	28	AT1G09590.1	AT1G09590.1;AT1G09690.1;AT1G57660.1;AT1G57860.1|GYIPLS(Phospho)TYLR	185436	176844	NA	228922	158170	148071	188554	231051	199629	NA	180455	219896	199467	187959	NA	230566
T	29	AT1G09590.1	AT1G09590.1;AT1G09690.1;AT1G57660.1;AT1G57860.1|GYIPLST(Phospho)YLR	NA	147089	217467	204109	NA	NA	181246	237589	NA	177732	NA	200574	NA	NA	171422	NA
S	579	AT1G09620.1	AT1G09620.1|S(Phospho)FGLGTR	196059	180544	221162	218970	224721	221521	185695	178891	168012	172176	209664	175738	160790	180167	189445	195000
S	344	AT1G09640.1	AT1G09640.1|MLIC(UniMod:4)GS(Phospho)EGPFK	102783	106292	111595	162306	91766.2	107844	153463	175996	109220	109636	132100	149061	123040	126260	181925	178244
S	67	AT1G09640.1	AT1G09640.1|VPVLETPEGSVFES(Phospho)NAIAR	261500	225157	254103	216136	199998	211032	314074	203165	191834	263382	224717	315218	210942	259021	199762	270874
S	314	AT1G09640.1	AT1G09640.1|YNDENMVS(Phospho)FVTLNK	169636	167215	225602	152858	177064	199385	184347	144047	195601	195727	190815	219064	199216	189468	157588	252690
S	31	AT1G09660.1	AT1G09660.1;AT1G09660.2;AT1G09660.3|AS(Phospho)PNRSPC(UniMod:4)PPSDR	NA	NA	NA	NA	NA	NA	192507	NA	NA	NA	NA	NA	NA	NA	NA	NA
S	90	AT1G09660.1	AT1G09660.1;AT1G09660.2;AT1G09660.3|RVSSFPDLDRYEHGS(Phospho)PFR	NA	60559.9	153621	148986	80993.6	NA	144787	89180.6	112051	107543	113606	NA	163255	121096	199752	156965
S	90	AT1G09660.1	AT1G09660.1;AT1G09660.2;AT1G09660.3|VSSFPDLDRYEHGS(Phospho)PFR	715383	521261	794978	817117	528085	587828	622338	618262	540087	286844	347850	656365	409482	857168	472162	384563
T	29	AT1G09730.1	AT1G09730.1;AT1G09730.2|FT(Phospho)NPSPC(UniMod:4)NSPVLQR	NA	1.46066e+06	NA	NA	5.57831e+06	NA	4.59849e+06	NA	4.42575e+06	NA	NA	NA	NA	NA	1.31825e+06	NA
S;S	32;36	AT1G09730.1	AT1G09730.1;AT1G09730.2|FTNPS(Phospho)PC(UniMod:4)NS(Phospho)PVLQR	3.12965e+06	3.27316e+06	3.33538e+06	3.33131e+06	3.96143e+06	3.37219e+06	3.44206e+06	3.53855e+06	3.75694e+06	3.70691e+06	3.87642e+06	3.88496e+06	3.53235e+06	3.7401e+06	3.65181e+06	3.75151e+06
S	32	AT1G09730.1	AT1G09730.1;AT1G09730.2|FTNPS(Phospho)PC(UniMod:4)NSPVLQR	3.32312e+06	3.24389e+06	3.26359e+06	3.48043e+06	3.79168e+06	2.81061e+06	3.11378e+06	3.15127e+06	2.94607e+06	2.70897e+06	3.17911e+06	2.8042e+06	3.20365e+06	2.81288e+06	2.88445e+06	2.75883e+06
S	46	AT1G09730.1	AT1G09730.1;AT1G09730.2|IQS(Phospho)FC(UniMod:4)NEK	NA	NA	NA	NA	NA	NA	118994	NA	NA	NA	NA	NA	NA	NA	NA	NA
S	953	AT1G09730.1	AT1G09730.1;AT1G09730.2|LSS(Phospho)PTGEAEEMEK	1.61383e+07	1.62069e+07	1.47221e+07	1.69496e+07	1.90151e+07	1.94664e+07	1.64627e+07	1.34546e+07	1.78338e+07	1.83558e+07	1.92019e+07	1.75879e+07	2.05084e+07	1.97235e+07	1.98302e+07	1.85163e+07
S	72	AT1G09730.1	AT1G09730.1;AT1G09730.2|RVEEEEMEGPSC(UniMod:4)AEPATAVES(Phospho)DDHQC(UniMod:4)EDDSTLVTEAK	2.04725e+06	2.06552e+06	1.87009e+06	2.46758e+06	2.33738e+06	2.02733e+06	2.50012e+06	2.33273e+06	2.16542e+06	2.19891e+06	2.08849e+06	2.28242e+06	2.04832e+06	2.34334e+06	2.44122e+06	2.13363e+06
T	191	AT1G09760.1	AT1G09760.1|KVSETAENPET(Phospho)PKVVAPTAEQILAIK	397479	399991	488094	551918	254675	234104	229506	187504	183209	124415	NA	186773	NA	NA	171484	157358
T	191	AT1G09760.1	AT1G09760.1|VSETAENPET(Phospho)PKVVAPTAEQILAIK	527253	469984	457048	430995	216954	203932	NA	239211	199532	237090	169954	108104	137659	NA	164668	NA
S;T	341;343	AT1G09770.1	AT1G09770.1|ALLANYS(Phospho)QT(Phospho)PR	258873	369493	370364	277090	204369	365692	283197	321676	320428	338887	394468	225541	491316	514037	476377	419982
T	343	AT1G09770.1	AT1G09770.1|ALLANYSQT(Phospho)PR	2.08337e+06	2.08844e+06	2.20473e+06	2.32365e+06	2.84318e+06	2.46283e+06	2.73258e+06	2.66775e+06	2.81477e+06	2.85877e+06	2.56417e+06	2.79251e+06	3.5516e+06	3.40107e+06	3.63855e+06	3.51284e+06
T	441	AT1G09770.1	AT1G09770.1|DGSSFSM(UniMod:35)T(Phospho)PK	NA	NA	83001.7	NA	NA	NA	NA	NA	NA	NA	NA	NA	NA	NA	NA	NA
T	441	AT1G09770.1	AT1G09770.1|DGSSFSMT(Phospho)PK	1.04059e+06	1.03409e+06	894896	923060	678309	657956	798363	588137	805759	1.25562e+06	1.11895e+06	640245	1.0064e+06	851651	795693	963827
T;T	407;424	AT1G09770.1	AT1G09770.1|EIQT(Phospho)PNPMLTPSMTPGGAGLT(Phospho)PR	181920	NA	157815	NA	NA	NA	NA	NA	79446.5	NA	60453.7	53823	152649	NA	74692.5	NA
T	407	AT1G09770.1	AT1G09770.1|EIQT(Phospho)PNPMLTPSMTPGGAGLTPR	NA	NA	NA	NA	NA	NA	NA	NA	74450.9	NA	NA	NA	NA	306581	NA	NA
T	424	AT1G09770.1	AT1G09770.1|EIQTPNPM(UniMod:35)LTPSMTPGGAGLT(Phospho)PR	NA	NA	181260	NA	NA	NA	NA	NA	NA	NA	NA	NA	NA	NA	NA	NA
T	413	AT1G09770.1	AT1G09770.1|EIQTPNPMLT(Phospho)PSMTPGGAGLTPR	NA	NA	NA	NA	NA	291503	294812	333085	327631	440534	390316	NA	376276	298565	276382	375360
T;T	417;424	AT1G09770.1	AT1G09770.1|EIQTPNPMLTPSMT(Phospho)PGGAGLT(Phospho)PR	223909	NA	NA	NA	NA	NA	NA	NA	NA	NA	NA	NA	NA	NA	NA	NA
T	424	AT1G09770.1	AT1G09770.1|EIQTPNPMLTPSMTPGGAGLT(Phospho)PR	2.08528e+06	2.02651e+06	1.46201e+06	1.74716e+06	940983	1.07256e+06	1.2004e+06	1.11386e+06	994181	1.36848e+06	1.16002e+06	1.13207e+06	1.34887e+06	1.14087e+06	1.01136e+06	1.30609e+06
T	430	AT1G09770.1	AT1G09770.1|IGLT(Phospho)PSR	2.31132e+07	2.30015e+07	2.10113e+07	1.91241e+07	1.97507e+07	2.18077e+07	2.0212e+07	2.6365e+07	1.65081e+07	2.7746e+07	3.36707e+07	1.96764e+07	2.19547e+07	2.19028e+07	2.60943e+07	2.45567e+07
T	430	AT1G09770.1	AT1G09770.1|IGLT(Phospho)PSRDGSSFSM(UniMod:35)TPK	NA	NA	NA	NA	NA	NA	NA	NA	NA	NA	NA	48109.3	NA	NA	66992.7	NA
T;T	430;441	AT1G09770.1	AT1G09770.1|IGLT(Phospho)PSRDGSSFSMT(Phospho)PK	510673	506401	493201	585519	492807	511746	411511	297899	647001	282580	336806	563073	577737	633910	650994	590399
T	430	AT1G09770.1	AT1G09770.1|IGLT(Phospho)PSRDGSSFSMTPK	NA	738532	882005	958947	886514	710408	674605	427203	NA	NA	NA	937552	955394	NA	1.26821e+06	953820
S	432	AT1G09770.1	AT1G09770.1|IGLTPS(Phospho)RDGSSFSMTPK	731747	666559	NA	NA	672254	NA	NA	458569	768773	360346	370489	887593	NA	906468	NA	872471
T	407	AT1G09770.1	AT1G09770.1|KKEIQT(Phospho)PNPMLTPSMTPGGAGLTPR	NA	NA	361445	NA	NA	462396	NA	NA	NA	NA	NA	523597	548178	NA	593930	NA
T;T;T	413;417;424	AT1G09770.1	AT1G09770.1|KKEIQTPNPMLT(Phospho)PSMT(Phospho)PGGAGLT(Phospho)PR	233912	260934	NA	278842	NA	NA	NA	NA	NA	NA	NA	560962	514338	NA	330466	NA
S;T	415;424	AT1G09770.1	AT1G09770.1|KKEIQTPNPMLTPS(Phospho)MTPGGAGLT(Phospho)PR	NA	NA	NA	NA	NA	173659	NA	NA	NA	NA	NA	239879	NA	NA	NA	NA
T;T	417;424	AT1G09770.1	AT1G09770.1|KKEIQTPNPMLTPSMT(Phospho)PGGAGLT(Phospho)PR	309713	270546	247136	367847	163157	182763	NA	NA	194284	NA	NA	194130	203250	NA	283050	NA
T	424	AT1G09770.1	AT1G09770.1|KKEIQTPNPMLTPSMTPGGAGLT(Phospho)PR	457885	550229	447669	612766	257146	279310	214158	50558.7	213627	143545	92927.2	299980	272421	188364	363652	145491
S	303	AT1G09770.1	AT1G09770.1|LMLPPPQIS(Phospho)DHELEEIAK	523457	523423	482488	578162	642551	538996	494387	658919	779715	666441	528038	583938	1.09358e+06	1.19555e+06	1.22635e+06	1.46495e+06
T;T;T	349;353;357	AT1G09770.1	AT1G09770.1|QGMT(Phospho)PMRT(Phospho)PQRT(Phospho)PAGK	NA	NA	NA	NA	NA	NA	140464	NA	NA	223863	NA	NA	199305	209082	196107	271559
T	353	AT1G09770.1	AT1G09770.1|QGMTPMRT(Phospho)PQR	NA	NA	272889	131655	NA	334389	126186	NA	NA	NA	146702	NA	NA	NA	NA	120842
T	226	AT1G09770.1	AT1G09770.1|RAPAGFYDT(Phospho)ADEDRPADQVK	NA	NA	NA	NA	485412	NA	674179	NA	NA	933529	997158	616133	NA	NA	NA	443092
S	75	AT1G09780.1	AT1G09780.1|AHGTAVGLPS(Phospho)EDDM(UniMod:35)GNSEVGHNALGAGR	8.35201e+06	7.83064e+06	2.08058e+07	1.0248e+07	1.03666e+07	9.34153e+06	9.33753e+06	9.39137e+06	NA	7.64015e+06	NA	1.20807e+07	NA	NA	9.32642e+06	8.34485e+06
S	75	AT1G09780.1	AT1G09780.1|AHGTAVGLPS(Phospho)EDDMGNSEVGHNALGAGR	NA	NA	NA	NA	NA	NA	6.96344e+06	NA	NA	NA	NA	8.40157e+06	NA	NA	6.67884e+06	6.28664e+06
S	82	AT1G09780.1	AT1G09780.1|AHGTAVGLPSEDDM(UniMod:35)GNS(Phospho)EVGHNALGAGR	7.89097e+06	6.03738e+06	1.39008e+07	9.32642e+06	9.35434e+06	6.44822e+06	7.05373e+06	5.67878e+06	8.04366e+06	5.65176e+06	9.0588e+06	8.11575e+06	7.39e+06	7.17369e+06	6.59435e+06	6.23128e+06
S	82	AT1G09780.1	AT1G09780.1|AHGTAVGLPSEDDMGNS(Phospho)EVGHNALGAGR	5.01257e+07	5.27984e+07	5.04101e+07	5.81867e+07	5.31915e+07	4.61793e+07	5.51127e+07	5.27671e+07	4.52386e+07	4.71475e+07	5.01083e+07	5.37518e+07	4.89642e+07	5.14005e+07	5.51947e+07	5.5326e+07
S	375	AT1G09780.1	AT1G09780.1|S(Phospho)GYFNEK	552433	414135	414934	385552	476470	553379	626594	1.07087e+06	697385	1.37884e+06	1.49517e+06	750261	957073	1.05987e+06	763088	1.1464e+06
S	333	AT1G09780.1	AT1G09780.1|YLVS(Phospho)PPEIDR	1.71486e+06	1.74884e+06	1.83744e+06	1.57201e+06	1.87981e+06	1.83582e+06	1.74069e+06	1.77779e+06	1.93636e+06	2.04334e+06	1.85021e+06	1.89521e+06	1.77802e+06	1.8333e+06	1.78033e+06	1.7307e+06
S	31	AT1G09800.1	AT1G09800.1;AT1G09800.2|IEGFS(Phospho)DEESEEQQGLADLESMNPVNPR	1.93362e+06	1.96639e+06	2.36962e+06	2.02606e+06	1.62133e+06	2.46469e+06	1.93086e+06	2.29876e+06	2.35951e+06	2.24059e+06	1.92089e+06	1.83867e+06	3.04737e+06	2.14249e+06	2.50109e+06	2.63871e+06
S	31	AT1G09810.1	AT1G09810.1|KQDES(Phospho)PPKSTPSLTVTAC(UniMod:4)ANGSDVVSSQPNDNGQAHTTDFR	555752	NA	NA	NA	94867	NA	NA	NA	489909	NA	NA	150781	NA	NA	674141	NA
S	242	AT1G09840.1	AT1G09840.1;AT1G09840.10;AT1G09840.2;AT1G09840.3;AT1G09840.4;AT1G09840.5;AT1G09840.6;AT1G09840.7;AT1G09840.8;AT1G09840.9|GEPNVS(Phospho)YIC(UniMod:4)SR	9.89618e+06	9.41932e+06	1.01347e+07	NA	1.21047e+07	NA	1.10896e+07	1.01059e+07	NA	1.2918e+07	1.39599e+07	1.07836e+07	1.14536e+07	1.10999e+07	1.00636e+07	1.19789e+07
Y	243	AT1G09840.1	AT1G09840.1;AT1G09840.10;AT1G09840.2;AT1G09840.3;AT1G09840.4;AT1G09840.5;AT1G09840.6;AT1G09840.7;AT1G09840.8;AT1G09840.9|GEPNVSY(Phospho)IC(UniMod:4)SR	NA	NA	NA	9.95298e+06	NA	NA	NA	NA	1.10601e+07	NA	NA	NA	NA	NA	NA	NA
S;S	21;22	AT1G09840.1	AT1G09840.1;AT1G09840.10;AT1G09840.2;AT1G09840.3;AT1G09840.4;AT1G09840.5;AT1G09840.6;AT1G09840.7;AT1G09840.8;AT1G09840.9|GLKS(Phospho)S(Phospho)SSSVDWLTR	293824	240741	NA	282952	NA	NA	198400	NA	NA	152788	NA	NA	369539	NA	NA	NA
S;S	21;23	AT1G09840.1	AT1G09840.1;AT1G09840.10;AT1G09840.2;AT1G09840.3;AT1G09840.4;AT1G09840.5;AT1G09840.6;AT1G09840.7;AT1G09840.8;AT1G09840.9|GLKS(Phospho)SS(Phospho)SSVDWLTR	NA	NA	NA	NA	NA	221772	NA	NA	NA	NA	NA	NA	NA	NA	NA	NA
S;S	21;25	AT1G09840.1	AT1G09840.1;AT1G09840.10;AT1G09840.2;AT1G09840.3;AT1G09840.4;AT1G09840.5;AT1G09840.6;AT1G09840.7;AT1G09840.8;AT1G09840.9|GLKS(Phospho)SSSS(Phospho)VDWLTR	NA	NA	NA	277447	NA	NA	191070	NA	NA	NA	118043	NA	NA	NA	NA	NA
S;S	23;24	AT1G09840.1	AT1G09840.1;AT1G09840.10;AT1G09840.2;AT1G09840.3;AT1G09840.4;AT1G09840.5;AT1G09840.6;AT1G09840.7;AT1G09840.8;AT1G09840.9|GLKSSS(Phospho)S(Phospho)SVDWLTR	286466	244133	310774	NA	203015	236094	NA	169385	179818	152640	NA	132687	374926	365070	317137	283756
S	23	AT1G09840.1	AT1G09840.1;AT1G09840.10;AT1G09840.2;AT1G09840.3;AT1G09840.4;AT1G09840.5;AT1G09840.6;AT1G09840.7;AT1G09840.8;AT1G09840.9|SSS(Phospho)SSVDWLTR	2.40946e+06	2.34801e+06	2.43181e+06	2.69255e+06	697657	526142	774227	581776	557324	514834	530608	589291	718851	705824	595177	599476
S	24	AT1G09840.1	AT1G09840.1;AT1G09840.10;AT1G09840.2;AT1G09840.3;AT1G09840.4;AT1G09840.5;AT1G09840.6;AT1G09840.7;AT1G09840.8;AT1G09840.9|SSSS(Phospho)SVDWLTR	2.36234e+06	NA	NA	NA	726964	NA	NA	NA	NA	NA	NA	NA	742797	689333	NA	NA
Y	243	AT1G09840.1	AT1G09840.1;AT1G09840.10;AT1G09840.2;AT1G09840.3;AT1G09840.4;AT1G09840.5;AT1G09840.6;AT1G09840.7;AT1G09840.8;AT1G09840.9|VLVKGEPNVSY(Phospho)IC(UniMod:4)SR	2.9674e+06	2.72126e+06	3.42172e+06	3.49188e+06	3.06646e+06	2.66268e+06	2.41887e+06	1.44812e+06	3.17509e+06	964148	911361	3.39014e+06	3.10835e+06	3.2363e+06	3.97588e+06	2.30765e+06
S	651	AT1G09970.1	AT1G09970.1;AT1G09970.2|HESWSIKS(Phospho)FRK	1.32381e+06	1.15548e+06	1.28288e+06	1.37976e+06	950371	739764	920118	1.07468e+06	617997	452910	505709	631157	498519	494955	472819	444367
S	656	AT1G09970.1	AT1G09970.1;AT1G09970.2|KMS(Phospho)FTEDDIIDSIKEENLIGR	518251	725132	495047	857194	743378	483696	859357	779235	497275	794660	504263	728198	640169	778209	728994	826561
S	482	AT1G09980.1	AT1G09980.1;AT1G09980.2;AT1G09980.3|RTFS(Phospho)DNSYMR	690476	585290	600418	761336	410920	550118	609755	555654	413630	294741	386961	354515	369460	340969	469118	364656
S	482	AT1G09980.1	AT1G09980.1;AT1G09980.2;AT1G09980.3|TFS(Phospho)DNSYMR	NA	374877	248476	372971	368245	309244	463520	566178	380727	634764	472677	435853	395682	282553	256525	387885
S	349	AT1G10020.1	AT1G10020.1|FSIELGSSPSSSS(Phospho)PTSVVNR	174924	231143	111087	157839	196494	225905	229566	94693.3	231857	190649	107234	NA	252144	206003	156129	177012
T	351	AT1G10020.1	AT1G10020.1|FSIELGSSPSSSSPT(Phospho)SVVNR	NA	301831	150782	NA	283264	NA	NA	NA	NA	NA	NA	225005	226406	238950	NA	NA
S	210	AT1G10020.1	AT1G10020.1|S(Phospho)LPTETSVSR	462377	332070	380282	402273	416626	328841	406206	506976	422720	701880	922617	388039	530042	541988	486868	525065
S	210	AT1G10020.1	AT1G10020.1|SRS(Phospho)LPTETSVSR	1.40341e+06	1.28535e+06	970203	1.01093e+06	1.0245e+06	1.17267e+06	880967	949530	1.31957e+06	700942	944334	905743	805597	853393	853177	851870
S	227	AT1G10020.1	AT1G10020.1|SWLNSFGS(Phospho)ER	498854	710516	582320	485478	955677	1.28531e+06	1.22715e+06	1.22348e+06	1.67375e+06	1.44903e+06	1.19981e+06	1.34635e+06	1.30917e+06	1.21708e+06	1.14896e+06	1.17667e+06
S	471	AT1G10050.1	AT1G10050.1;AT1G10050.2;AT1G10050.3|FLLNGS(Phospho)PAR	68998.9	66631.6	NA	69187.5	91952.9	NA	72061.8	78398.9	82337.4	104553	115788	97136.6	95061.3	117819	91913.8	84865.7
S;S	701;704	AT1G10090.1	AT1G10090.1|AGC(UniMod:4)TS(Phospho)PC(UniMod:4)S(Phospho)DQELPDSEELKPEK	NA	167683	NA	NA	NA	NA	NA	NA	NA	289980	160953	193625	242022	197413	NA	184482
S	704	AT1G10090.1	AT1G10090.1|AGC(UniMod:4)TSPC(UniMod:4)S(Phospho)DQELPDSEELKPEKENLK	165825	205504	152866	252066	240678	225447	180415	227399	221472	209432	206840	162161	120318	185464	89492.1	154882
S	248	AT1G10090.1	AT1G10090.1|HVS(Phospho)PDLSC(UniMod:4)NPSLK	1.43095e+06	972472	1.03041e+06	1.09761e+06	1.41249e+06	1.30966e+06	1.03873e+06	1.0392e+06	1.12675e+06	1.14714e+06	1.30597e+06	1.00517e+06	1.23582e+06	1.20646e+06	1.30403e+06	1.10297e+06
S	747	AT1G10090.1	AT1G10090.1|SC(UniMod:4)PSAS(Phospho)PIR	637892	NA	NA	401092	697943	710016	NA	637184	NA	673149	733727	NA	668961	545341	497436	556469
S;S	747;752	AT1G10090.1	AT1G10090.1|SC(UniMod:4)PSAS(Phospho)PIRNS(Phospho)PGFAEIYKR	NA	153269	NA	176449	198452	218060	165352	192970	NA	228024	166961	235270	NA	220066	234783	164428
S	752	AT1G10090.1	AT1G10090.1|SC(UniMod:4)PSASPIRNS(Phospho)PGFAEIYKR	406104	377938	270694	417038	473417	377964	336656	241933	309239	252665	139739	260322	167909	185321	155633	116949
S	734	AT1G10090.1	AT1G10090.1|SKS(Phospho)GLDLEVK	4.54077e+06	3.90407e+06	4.00631e+06	4.20182e+06	4.3532e+06	4.09186e+06	3.94076e+06	3.75344e+06	3.3308e+06	3.46732e+06	3.71573e+06	3.32481e+06	3.66122e+06	3.5292e+06	3.60536e+06	3.24427e+06
S	136	AT1G10140.1	AT1G10140.1|IEEEEETEEGS(Phospho)VNPK	862127	630512	772864	968822	1.1223e+06	1.06185e+06	969503	1.07225e+06	666675	501805	573466	653201	436419	390508	380415	373724
S	13	AT1G10140.1	AT1G10140.1|IIS(Phospho)TPLR	1.17068e+06	1.17786e+06	1.17016e+06	1.41736e+06	604767	487003	818648	683710	516163	521843	480643	584341	670794	663387	560544	574289
S	157	AT1G10140.1	AT1G10140.1|SKS(Phospho)YAVTTSTPIL	4.91646e+06	4.91621e+06	4.05735e+06	4.1629e+06	2.52944e+06	2.52637e+06	2.46661e+06	2.05118e+06	2.68006e+06	2.66545e+06	2.63482e+06	2.66842e+06	3.21964e+06	2.99762e+06	2.46016e+06	2.52012e+06
S	54	AT1G10140.1	AT1G10140.1|SRS(Phospho)SSSAAFSSSASSR	763430	689245	1.12858e+06	545643	711518	575455	434422	470259	566212	350120	332389	478068	518827	413449	401008	380381
S;S	57;61	AT1G10140.1	AT1G10140.1|SRSSSS(Phospho)AAFS(Phospho)SSASSR	150865	NA	78184.2	86804.6	NA	NA	64563	73419.6	115105	82127	NA	NA	97111.9	64634.6	NA	70881.2
S;S	57;61	AT1G10140.1	AT1G10140.1|SRSSSS(Phospho)AAFS(Phospho)SSASSRR	287281	369619	305088	302824	240413	216253	230243	NA	232409	164228	93474.6	184157	158177	129974	188524	143588
S;S	57;61	AT1G10140.1	AT1G10140.1|SSSS(Phospho)AAFS(Phospho)SSASSRR	28210.6	30808.9	NA	7091.1	8341.7	NA	12771.9	23788.5	27866.1	41786.6	42810.5	23958.7	29472.3	11396.6	NA	17058.2
S	65	AT1G10140.1	AT1G10140.1|SSSSAAFSSSAS(Phospho)SR	NA	NA	NA	NA	NA	NA	NA	NA	NA	NA	218532	NA	NA	NA	NA	NA
S	65	AT1G10140.1	AT1G10140.1|SSSSAAFSSSAS(Phospho)SRR	NA	NA	NA	NA	30072.3	NA	18441.6	NA	NA	19724	NA	18095.9	NA	NA	NA	NA
S	44	AT1G10140.1	AT1G10140.1|TQYSSSAS(Phospho)VSAPFPR	NA	125799	182513	145942	170355	140142	184768	116152	104471	105017	126988	118498	126640	121125	94798.8	80839.1
S	3	AT1G10180.1	AT1G10180.1|(UniMod:1)M(UniMod:35)ES(Phospho)SEEDDEYPFIESITPQSK	999152	960686	1.06776e+06	1.0558e+06	841056	1.02728e+06	884053	866896	1.1135e+06	933224	912309	838096	1.23649e+06	1.0255e+06	1.05914e+06	1.03887e+06
S	145	AT1G10200.1	AT1G10200.1;AT1G10200.2|C(UniMod:4)THGGC(UniMod:4)TIS(Phospho)PSNYIAHEGK	419927	559598	606772	696520	361040	489498	324875	448706	628352	357684	294617	678979	526385	613036	404379	621637
T	116	AT1G10200.1	AT1G10200.1;AT1G10200.2|C(UniMod:4)VGC(UniMod:4)DKT(Phospho)VYPIEK	NA	34992.2	NA	49900.1	NA	NA	82362.9	38756.1	43172.7	61548.7	37401.7	NA	NA	NA	NA	48808.8
T	79	AT1G10200.1	AT1G10200.1;AT1G10200.2|SFEGT(Phospho)PK	181850	140483	139004	216619	64397.7	16421.5	185792	149700	106680	NA	98585.9	NA	66997.9	35327.8	89511.2	83783.5
S	75	AT1G10200.1	AT1G10200.1;AT1G10200.2|TGSLEKS(Phospho)FEGTPK	343599	217586	295255	259297	374304	222033	225394	256800	244519	142038	189720	164224	191560	123260	149911	223990
Y	193	AT1G10210.1	AT1G10210.1;AT1G10210.2;AT1G10210.3;AT1G59580.1;AT1G59580.2|GQFM(UniMod:35)TEY(Phospho)VVTR	NA	NA	195704	NA	NA	NA	NA	NA	NA	NA	NA	NA	NA	NA	NA	NA
T;Y	191;193	AT1G10210.1	AT1G10210.1;AT1G10210.2;AT1G10210.3;AT1G59580.1;AT1G59580.2|GQFMT(Phospho)EY(Phospho)VVTR	2.82508e+06	2.9915e+06	1.93934e+06	1.60018e+06	3.68766e+06	4.57855e+06	3.05712e+06	3.06688e+06	5.69255e+06	4.7649e+06	2.58689e+06	3.16623e+06	4.4557e+06	3.95183e+06	3.01915e+06	3.1497e+06
T;T	191;196	AT1G10210.1	AT1G10210.1;AT1G10210.2;AT1G10210.3;AT1G59580.1;AT1G59580.2|GQFMT(Phospho)EYVVT(Phospho)R	2.79828e+06	NA	NA	NA	NA	NA	NA	NA	NA	NA	NA	NA	NA	NA	NA	NA
T	191	AT1G10210.1	AT1G10210.1;AT1G10210.2;AT1G10210.3;AT1G59580.1;AT1G59580.2|GQFMT(Phospho)EYVVTR	106490	97370.8	49649.9	68191.2	50452.5	85468.7	66674.5	47412.3	131364	144922	40086	75925.4	119337	130552	89651.7	102288
Y	193	AT1G10210.1	AT1G10210.1;AT1G10210.2;AT1G10210.3;AT1G59580.1;AT1G59580.2|GQFMTEY(Phospho)VVTR	2.5481e+06	2.53343e+06	1.86809e+06	1.91175e+06	1.98677e+06	1.97465e+06	1.56291e+06	1.70768e+06	2.11194e+06	2.03604e+06	1.22856e+06	1.35922e+06	1.57321e+06	1.49676e+06	1.22238e+06	1.25324e+06
S	816	AT1G10290.1	AT1G10290.1;AT1G59610.1|QLS(Phospho)IHDNR	2.26128e+07	2.2695e+07	1.72804e+07	1.86342e+07	2.0542e+07	2.07979e+07	1.47314e+07	1.58705e+07	2.27981e+07	1.51364e+07	1.97006e+07	1.9762e+07	1.93602e+07	1.80102e+07	1.83958e+07	2.26294e+07
S	712	AT1G10290.1	AT1G10290.1;AT1G59610.1|QSLS(Phospho)EGSLDK	2.42034e+07	1.78376e+07	1.72138e+07	1.8621e+07	2.37331e+07	2.43865e+07	2.18079e+07	2.56004e+07	2.33482e+07	2.44694e+07	3.27517e+07	2.57712e+07	3.47833e+07	3.12665e+07	3.96241e+07	2.99558e+07
T	834	AT1G10290.1	AT1G10290.1|AAAASSYSDNSGT(Phospho)ESSPR	NA	1.02089e+06	414501	2.86554e+06	2.15522e+06	NA	1.53632e+06	2.93471e+06	NA	538069	NA	3.24472e+06	NA	476736	NA	3.50448e+06
S	837	AT1G10290.1	AT1G10290.1|AAAASSYSDNSGTESS(Phospho)PR	2.26603e+06	1.99981e+06	1.45286e+06	391350	2.14063e+06	2.04099e+06	436803	431742	2.59457e+06	1.93314e+06	1.58853e+06	582711	2.37332e+06	2.22532e+06	2.10409e+06	363638
T	532	AT1G10290.1	AT1G10290.1|AT(Phospho)SPQPDGPTAGGSLK	1.25796e+08	9.65689e+07	9.84802e+07	1.09939e+08	1.19455e+08	2.32564e+08	1.05021e+08	1.17971e+08	9.62327e+07	1.01361e+08	1.23573e+08	NA	1.30132e+08	1.25141e+08	1.35741e+08	1.20914e+08
S	533	AT1G10290.1	AT1G10290.1|ATS(Phospho)PQPDGPTAGGSLK	6.25089e+06	NA	1.97164e+08	NA	5.90621e+06	5.79851e+06	NA	2.3825e+08	3.75027e+06	NA	5.6008e+06	1.18077e+08	4.80561e+06	2.52377e+08	NA	NA
S	553	AT1G10290.1	AT1G10290.1|DKPS(Phospho)PQDKETPEVSGLK	NA	NA	37175.9	NA	NA	NA	NA	NA	NA	NA	NA	NA	NA	NA	NA	NA
S	706	AT1G10290.1	AT1G10290.1|GGQVGSVS(Phospho)MR	3.61427e+06	2.88435e+06	2.3223e+06	2.78597e+06	3.00132e+06	2.8763e+06	2.14496e+06	2.47223e+06	3.51333e+06	2.58836e+06	2.63751e+06	2.34825e+06	4.67704e+06	4.42021e+06	4.12345e+06	3.81442e+06
S	213	AT1G10290.1	AT1G10290.1|IDQAAENS(Phospho)KALAAVQALLSNQGPPK	1.48569e+06	1.35935e+06	1.537e+06	NA	1.42856e+06	1.22004e+06	1.74883e+06	NA	1.36187e+06	NA	NA	NA	1.70463e+06	NA	NA	1.65373e+06
S;S	526;529	AT1G10290.1	AT1G10290.1|KGQDAEQS(Phospho)LLS(Phospho)RATSPQPDGPTAGGSLK	NA	1.21669e+06	NA	NA	1.04441e+06	951632	NA	390138	NA	437409	NA	NA	NA	NA	NA	NA
S	529	AT1G10290.1	AT1G10290.1|KGQDAEQSLLS(Phospho)R	966674	672957	575690	606679	615037	558096	405053	561830	614540	838120	1.1012e+06	571005	1.709e+06	1.48765e+06	1.41611e+06	1.47648e+06
S;T	529;532	AT1G10290.1	AT1G10290.1|KGQDAEQSLLS(Phospho)RAT(Phospho)SPQPDGPTAGGSLK	797738	110346	805220	1.60456e+06	NA	44512.3	758477	NA	509848	NA	285827	1.18267e+06	144351	1.19789e+06	1.2565e+06	110351
S;S	529;533	AT1G10290.1	AT1G10290.1|KGQDAEQSLLS(Phospho)RATS(Phospho)PQPDGPTAGGSLK	1.5703e+06	1.26871e+06	NA	NA	NA	969295	780207	NA	990078	NA	NA	NA	2.23311e+06	123996	NA	1.98229e+06
T	896	AT1G10290.1	AT1G10290.1|RT(Phospho)TPNRLPPAPPPTGSAYR	NA	2.72558e+06	NA	2.13149e+06	NA	NA	4.85539e+06	4.13032e+06	NA	NA	5.05664e+06	NA	2.16591e+06	4.00891e+06	NA	NA
T	897	AT1G10290.1	AT1G10290.1|RTT(Phospho)PNRLPPAPPPTGSAYR	2.95408e+06	2.13366e+06	2.49335e+06	2.38787e+06	2.11591e+06	1.97059e+06	2.46437e+06	2.40723e+06	2.05213e+06	1.9742e+06	2.25071e+06	2.03205e+06	2.23096e+06	2.20928e+06	2.35787e+06	2.45851e+06
S;S	877;887	AT1G10290.1	AT1G10290.1|RYS(Phospho)DPAQNGDAAS(Phospho)PGSGSNRR	562704	447525	480413	423998	423578	434176	403243	491438	485388	440691	472794	487308	683881	554494	705555	655356
S	877	AT1G10290.1	AT1G10290.1|RYS(Phospho)DPAQNGDAASPGSGSNR	2.41718e+06	2.2278e+06	2.03257e+06	2.20344e+06	1.9882e+06	2.00959e+06	1.99041e+06	2.71431e+06	1.86153e+06	1.79953e+06	2.58286e+06	2.17766e+06	2.39682e+06	2.25299e+06	2.38516e+06	2.57342e+06
S	877	AT1G10290.1	AT1G10290.1|RYS(Phospho)DPAQNGDAASPGSGSNRR	3.22071e+06	2.9994e+06	3.77908e+06	3.58999e+06	2.95361e+06	2.8656e+06	2.62856e+06	2.68445e+06	2.70296e+06	1.52859e+06	2.08838e+06	3.15076e+06	3.32632e+06	3.50188e+06	4.2654e+06	3.11615e+06
S;S	887;892	AT1G10290.1	AT1G10290.1|RYSDPAQNGDAAS(Phospho)PGSGS(Phospho)NRR	NA	NA	NA	NA	NA	NA	NA	12559.7	NA	NA	NA	NA	64610.6	NA	NA	NA
S	887	AT1G10290.1	AT1G10290.1|RYSDPAQNGDAAS(Phospho)PGSGSNR	NA	364933	NA	NA	359440	430951	313093	319258	539442	386812	308375	316260	517867	NA	503708	588983
S	887	AT1G10290.1	AT1G10290.1|RYSDPAQNGDAAS(Phospho)PGSGSNRR	1.0536e+06	860728	921960	881517	1.01196e+06	1.00502e+06	759556	702768	1.24373e+06	731107	592113	811380	1.03868e+06	1.04366e+06	1.24752e+06	996487
S	105	AT1G10290.1	AT1G10290.1|SQQVSAS(Phospho)ALR	326053	239505	234542	242494	390558	328426	205474	268871	274085	203409	259886	239058	265664	282555	262738	202367
T	896	AT1G10290.1	AT1G10290.1|T(Phospho)TPNRLPPAPPPTGSAYR	NA	2.02138e+06	NA	1.83061e+06	2.1679e+06	NA	NA	1.87358e+06	NA	NA	NA	NA	1.15442e+06	2.2693e+06	NA	NA
T	896	AT1G10290.1	AT1G10290.1|T(Phospho)TPNRLPPAPPPTGSAYRY	813458	773596	825317	781348	694189	NA	751233	NA	735098	452306	NA	NA	1.08459e+06	615429	NA	335997
T	897	AT1G10290.1	AT1G10290.1|TT(Phospho)PNRLPPAPPPTGSAYR	1.66154e+06	1.82074e+06	1.63745e+06	2.05615e+06	1.50953e+06	2.12226e+06	1.94082e+06	1.94216e+06	1.34554e+06	2.63299e+06	2.79026e+06	1.72131e+06	2.76144e+06	2.09042e+06	1.66334e+06	3.02664e+06
T	897	AT1G10290.1	AT1G10290.1|TT(Phospho)PNRLPPAPPPTGSAYRY	NA	NA	NA	NA	NA	NA	NA	NA	NA	NA	NA	NA	NA	193483	NA	NA
S	887	AT1G10290.1	AT1G10290.1|YSDPAQNGDAAS(Phospho)PGSGSNR	263685	208041	295378	197928	237854	254093	191176	261836	367828	378723	352413	277429	396081	377118	312393	401661
S	887	AT1G10290.1	AT1G10290.1|YSDPAQNGDAAS(Phospho)PGSGSNRR	664476	NA	594738	514284	238965	561637	500990	463467	769981	554413	550856	556962	645060	221620	676606	717515
S	890	AT1G10290.1	AT1G10290.1|YSDPAQNGDAASPGS(Phospho)GSNRR	945804	957351	1.08503e+06	NA	843698	NA	814456	651850	NA	NA	NA	1.02508e+06	NA	941200	1.13612e+06	1.08112e+06
S;S	675;681	AT1G10320.1	AT1G10320.1;AT1G10320.2|SVETS(Phospho)PVGYQS(Phospho)DKDRDR	552320	376192	436864	609084	513764	547376	441936	501682	275737	586877	620614	543773	247662	416549	367595	381050
S	95	AT1G10350.1	AT1G10350.1|SYS(Phospho)SSNSEFR	160811	192775	NA	NA	149692	118319	127653	NA	NA	112803	NA	NA	123347	73970.8	NA	NA
S	716	AT1G10390.1	AT1G10390.1;AT1G10390.2;AT1G10390.3|ISS(Phospho)LLTSR	1.10588e+06	1.11731e+06	1.19432e+06	1.44277e+06	462244	271783	526899	466207	334767	271498	342266	357217	501470	458212	407655	425073
S	755	AT1G10390.1	AT1G10390.1;AT1G10390.2;AT1G10390.3|VPFFTDDEESSS(Phospho)TPK	249193	240147	NA	281492	NA	239513	NA	NA	NA	424830	387601	NA	NA	278667	224499	225799
T	756	AT1G10390.1	AT1G10390.1;AT1G10390.2;AT1G10390.3|VPFFTDDEESSST(Phospho)PK	254361	NA	304412	297844	231242	277288	290970	366528	307842	589861	495049	283686	287641	NA	213442	272876
T	756	AT1G10390.1	AT1G10390.1;AT1G10390.2;AT1G10390.3|VPFFTDDEESSST(Phospho)PKADALFIPR	1.89104e+06	1.74035e+06	2.21843e+06	2.21895e+06	1.30983e+06	1.68969e+06	1.62255e+06	1.53803e+06	1.47986e+06	1.32655e+06	1.07808e+06	1.28296e+06	1.37402e+06	967838	1.23228e+06	1.14908e+06
S;S	39;45	AT1G10410.1	AT1G10410.1|AAVSS(Phospho)RLSDGS(Phospho)FDNLDHHHR	1.25733e+06	1.10786e+06	1.07111e+06	1.12992e+06	1.06705e+06	1.0036e+06	1.05466e+06	1.08652e+06	954542	920888	939655	1.11795e+06	983659	1.13523e+06	1.21057e+06	1.01264e+06
S;S	42;45	AT1G10410.1	AT1G10410.1|AAVSSRLS(Phospho)DGS(Phospho)FDNLDHHHR	596316	377197	366387	375743	594691	506391	678876	371255	424922	323795	448863	352174	646245	765423	561876	314231
S	45	AT1G10410.1	AT1G10410.1|LSDGS(Phospho)FDNLDHHHR	NA	176543	NA	97195.2	300352	213028	130626	90137.5	237658	124977	NA	192301	148388	NA	NA	157163
S	57	AT1G10410.1	AT1G10410.1|NFS(Phospho)NPSSR	NA	NA	169812	179515	NA	NA	290463	NA	245741	NA	NA	NA	179196	270531	286033	NA
S;S	176;177	AT1G10410.1	AT1G10410.1|SLS(Phospho)S(Phospho)SPPSSR	1.31175e+06	1.57102e+06	1.16721e+06	907555	1.17913e+06	1.60309e+06	1.26885e+06	1.42038e+06	1.45119e+06	1.32212e+06	1.45051e+06	1.2172e+06	1.41425e+06	1.01012e+06	1.23284e+06	1.06524e+06
S	177	AT1G10410.1	AT1G10410.1|SLSS(Phospho)SPPSSR	NA	304454	NA	185333	243413	NA	212581	NA	442314	NA	322371	326919	263796	320534	248537	290102
S	181	AT1G10410.1	AT1G10410.1|SLSSSPPS(Phospho)SR	143088	140095	133922	149273	NA	NA	90168.9	NA	NA	NA	NA	NA	NA	55228.7	30057.7	40334.2
S	191	AT1G10410.1	AT1G10410.1|SSLRLS(Phospho)YK	676989	595667	796781	709058	630331	849345	800801	833909	943704	896126	924010	827875	989592	969772	1.10699e+06	997472
T	301	AT1G10430.1	AT1G10430.1;AT1G10430.2;AT1G59830.1|QVEPDTTRKT(Phospho)PDYFL	NA	NA	NA	NA	NA	NA	NA	NA	NA	NA	NA	333300	NA	NA	NA	NA
S	239	AT1G10450.1	AT1G10450.1;AT1G10450.2;AT1G10450.3|C(UniMod:4)KLEDYSGHSDQREDGDENLVTC(UniMod:4)SADS(Phospho)PVGEGQPGYFR	1.04674e+06	NA	NA	1.04435e+06	NA	NA	NA	883978	NA	NA	NA	960245	NA	NA	809430	781652
S	698	AT1G10450.1	AT1G10450.1;AT1G10450.2;AT1G10450.3|HELEEGELS(Phospho)PTASR	329526	241950	241556	271419	288805	285567	280809	472273	544892	416855	540058	316573	316910	336354	328119	381521
S	615	AT1G10450.1	AT1G10450.1;AT1G10450.2;AT1G10450.3|KHPIS(Phospho)PK	1.80523e+06	1.49011e+06	1.35914e+06	1.40122e+06	1.50454e+06	1.25506e+06	1.11888e+06	1.22698e+06	NA	1.42079e+06	1.50816e+06	1.55409e+06	1.70155e+06	1.25697e+06	1.5393e+06	1.42723e+06
S	629	AT1G10450.1	AT1G10450.1;AT1G10450.2;AT1G10450.3|MQGS(Phospho)SSREDVSANIK	NA	NA	NA	NA	NA	20226.3	NA	NA	31810.7	NA	24719.2	NA	NA	19802	26233.8	NA
S	698	AT1G10450.1	AT1G10450.1;AT1G10450.2;AT1G10450.3|NDQIM(UniMod:35)EDEGNHMVNAASVEKHELEEGELS(Phospho)PTASR	113181	104977	255105	163909	147533	NA	NA	143731	131208	NA	121636	203831	132821	140429	198025	NA
S	698	AT1G10450.1	AT1G10450.1;AT1G10450.2;AT1G10450.3|NDQIMEDEGNHMVNAASVEKHELEEGELS(Phospho)PTASR	1.39391e+06	1.5444e+06	1.64286e+06	1.89945e+06	1.4579e+06	1.51498e+06	1.85644e+06	1.75127e+06	1.50752e+06	1.64118e+06	1.80207e+06	2.0345e+06	1.60163e+06	1.8381e+06	2.26746e+06	2.19523e+06
S	255	AT1G10470.1	AT1G10470.1;AT1G10470.2;AT1G10470.3|M(UniMod:35)RS(Phospho)PGLD	NA	NA	170074	NA	100847	NA	81740.8	NA	132378	52079	105356	114680	98979.4	65422.8	77605.4	68030
S	255	AT1G10470.1	AT1G10470.1;AT1G10470.2;AT1G10470.3|MRS(Phospho)PGLD	2.36329e+06	1.60348e+06	2.03978e+06	2.72378e+06	2.45622e+06	2.42798e+06	2.69749e+06	3.22265e+06	3.41404e+06	3.31186e+06	3.29524e+06	3.11281e+06	3.09985e+06	2.49358e+06	3.01231e+06	3.10586e+06
S;S	650;661	AT1G10490.1	AT1G10490.1;AT1G10490.2|YFEGQLASIS(Phospho)EGDDELEVEPS(Phospho)PVRVTEAAAK	NA	545467	NA	NA	NA	323519	NA	NA	232942	NA	149315	408903	228423	508278	295358	NA
S	661	AT1G10490.1	AT1G10490.1;AT1G10490.2|YFEGQLASISEGDDELEVEPS(Phospho)PVR	NA	NA	NA	NA	NA	NA	NA	NA	NA	NA	NA	NA	648920	NA	NA	NA
S	661	AT1G10490.1	AT1G10490.1;AT1G10490.2|YFEGQLASISEGDDELEVEPS(Phospho)PVRVTEAAAK	2.48167e+06	2.40497e+06	2.40614e+06	2.19284e+06	1.92131e+06	2.40693e+06	2.68e+06	1.91015e+06	2.27569e+06	1.93732e+06	1.64252e+06	2.3471e+06	2.94148e+06	2.2768e+06	2.49295e+06	2.78074e+06
S	133	AT1G10520.1	AT1G10520.1;AT1G10520.2|KSLPAISGSEDQS(Phospho)SPQKR	143187	129960	84309.5	126391	109881	125857	97516.4	96139.6	146165	NA	NA	120762	121305	110740	135995	NA
S	134	AT1G10520.1	AT1G10520.1;AT1G10520.2|KSLPAISGSEDQSS(Phospho)PQKR	156572	130747	NA	NA	110487	NA	NA	NA	NA	NA	NA	NA	NA	NA	NA	NA
S	134	AT1G10520.1	AT1G10520.1;AT1G10520.2|SLPAISGSEDQSS(Phospho)PQKR	323392	199343	182320	244780	294163	282804	174547	249489	297854	186379	308297	197860	183765	180718	188332	189400
S	142	AT1G10520.1	AT1G10520.1;AT1G10520.2|TRYS(Phospho)PDAGDFK	701175	641500	514607	637804	703524	670124	773751	1.15419e+06	614041	1.12774e+06	1.32733e+06	530544	732909	619665	521231	689473
S	10	AT1G10600.1	AT1G10600.1;AT1G10600.3;AT1G10600.4|(Met-loss (Protein N-term))MVTLSSPSPS(Phospho)LSC(UniMod:4)VENVTC(UniMod:4)K	NA	NA	NA	NA	NA	NA	NA	NA	NA	NA	76418	NA	NA	NA	NA	NA
S	147	AT1G10630.1	AT1G10630.1;AT1G10630.2;AT1G23490.1;AT1G70490.1;AT1G70490.2;AT1G70490.3;AT1G70490.4;AT1G70490.5;AT1G70490.6;AT1G70490.7;AT2G47170.1;AT2G47170.2;AT2G47170.3|LGLHS(Phospho)LR	4.42085e+06	3.53364e+06	3.77803e+06	3.87488e+06	4.46785e+06	4.2736e+06	3.59485e+06	3.4354e+06	3.78402e+06	3.87742e+06	4.15609e+06	3.96652e+06	4.23613e+06	4.21461e+06	4.2567e+06	4.11881e+06
S	244	AT1G10670.1	AT1G10670.1;AT1G10670.2;AT1G10670.3;AT1G10670.4|VMS(Phospho)PTESFIHGLDEK	534272	368605	343518	475244	329023	411806	88371.5	291057	324792	307772	253332	NA	288836	NA	333990	44271.1
T	58	AT1G10690.1	AT1G10690.1|QINLSPGVTVTETEEQDQC(UniMod:4)PTT(Phospho)PTAVSVR	NA	NA	NA	NA	NA	NA	NA	NA	NA	NA	NA	NA	NA	NA	NA	271928
S	49	AT1G10720.1	AT1G10720.1|NAVRLS(Phospho)PEEEAQAR	374025	251261	282737	302138	363603	323887	231556	310999	327816	273827	300837	278324	317640	303958	265383	269535
T	374	AT1G10730.1	AT1G10730.1|ADFHLPSIAAEEAT(Phospho)PER	317220	367147	NA	325052	NA	NA	274007	277912	197270	NA	NA	354254	NA	145187	NA	NA
S	458	AT1G10740.1	AT1G10740.1;AT1G10740.3;AT1G10740.4|IPQTLPNQSPS(Phospho)SPR	329589	386354	433662	503213	454606	419099	543712	426913	480074	561580	763259	501580	495037	398551	541860	467401
S	459	AT1G10740.1	AT1G10740.1;AT1G10740.3;AT1G10740.4|IPQTLPNQSPSS(Phospho)PR	NA	NA	419758	NA	NA	NA	NA	NA	NA	NA	NA	NA	NA	NA	NA	NA
S	456	AT1G10740.1	AT1G10740.1;AT1G10740.3;AT1G10740.4|KIPQTLPNQS(Phospho)PSSPR	1.71193e+06	1.13836e+06	NA	1.56955e+06	NA	NA	1.52477e+06	1.81257e+06	NA	1.31411e+06	NA	1.67257e+06	NA	NA	1.22728e+06	NA
S	458	AT1G10740.1	AT1G10740.1;AT1G10740.3;AT1G10740.4|KIPQTLPNQSPS(Phospho)SPR	1.90266e+06	1.19605e+06	1.80075e+06	1.6607e+06	1.70183e+06	1.90052e+06	1.71566e+06	2.00331e+06	1.60712e+06	1.31412e+06	1.95457e+06	1.77285e+06	1.08214e+06	1.28641e+06	1.35259e+06	1.21273e+06
S	459	AT1G10740.1	AT1G10740.1;AT1G10740.3;AT1G10740.4|KIPQTLPNQSPSS(Phospho)PR	1.89032e+06	1.42147e+06	1.71764e+06	1.55086e+06	1.75422e+06	1.98335e+06	1.82232e+06	1.96744e+06	1.49362e+06	1.65273e+06	1.90483e+06	1.90397e+06	1.4093e+06	1.39339e+06	1.57847e+06	1.36601e+06
S	919	AT1G10760.1	AT1G10760.1;AT1G10760.2;AT1G10760.3|AGS(Phospho)AAALSSLVNR	43375.5	NA	82867.3	90791.2	NA	67177.9	85229	NA	59088.9	NA	102520	NA	122419	96963.2	NA	92690.5
S	636	AT1G10760.1	AT1G10760.1;AT1G10760.2;AT1G10760.3|LHNNTS(Phospho)PDDVVIC(UniMod:4)QALMDYIK	438559	447058	301261	376901	NA	544318	507848	439975	513056	589720	469097	491634	540139	434563	512215	510308
T	201	AT1G10760.1	AT1G10760.1;AT1G10760.2;AT1G10760.3|NNGQNFHINLPT(Phospho)ER	957253	676006	809155	740150	884557	883430	772220	666662	1.23648e+06	815506	859602	905138	1.20562e+06	1.31599e+06	977039	975557
S	1090	AT1G10760.1	AT1G10760.1;AT1G10760.2;AT1G10760.3|YAISSEEFTS(Phospho)DLVGAK	64913.6	76522.5	77343.1	37215.7	76216	124371	138342	62539.1	108285	200499	151530	61550.3	116045	116132	118071	100324
S	276	AT1G10840.1	AT1G10840.1|KS(Phospho)AGEEPLPEEDPSNPIFK	401446	369015	448775	460378	325502	371576	380713	499853	373955	365084	417714	442605	361935	329427	458107	440930
S	276	AT1G10840.1	AT1G10840.1|S(Phospho)AGEEPLPEEDPSNPIFK	NA	166495	NA	94581.5	147785	186200	155919	190316	150028	148052	NA	194013	168702	129886	204558	161460
S	7	AT1G10840.1	AT1G10840.1|S(Phospho)FLQAISKDEAVAPPLR	293617	241825	258108	272066	150000	187370	195482	251224	133029	159409	151888	178832	123283	149299	134865	146072
S	640	AT1G10850.1	AT1G10850.1|AEAPFSSNS(Phospho)SEHSPGR	NA	342299	164961	321032	483621	433057	NA	NA	NA	599754	708125	NA	NA	NA	397523	196339
S	644	AT1G10850.1	AT1G10850.1|AEAPFSSNSSEHS(Phospho)PGR	398898	405941	251391	232620	384339	367515	279874	398769	487382	439128	562336	309781	340273	329021	283390	318860
S	644	AT1G10850.1	AT1G10850.1|AEAPFSSNSSEHS(Phospho)PGRWSDTVQSLPR	531023	537566	503918	608316	670080	491557	446764	311272	612749	239347	210785	568260	538225	652436	565816	468589
T	651	AT1G10850.1	AT1G10850.1|AEAPFSSNSSEHSPGRWSDT(Phospho)VQSLPR	343380	347772	338544	348352	368358	NA	NA	190160	406190	163269	NA	388950	NA	497161	NA	395222
S	450	AT1G10850.1	AT1G10850.1|ASGS(Phospho)GKPLHWTSC(UniMod:4)LK	219440	164612	155828	NA	217004	246305	261184	239450	293015	332234	226732	287360	280068	325396	214732	240168
S;S;S	583;589;590	AT1G10850.1	AT1G10850.1|AVREEETES(Phospho)GEEPTS(Phospho)S(Phospho)GNEASEEK	NA	76207.2	NA	NA	NA	122152	NA	NA	NA	NA	129553	NA	NA	68497.5	NA	NA
S	583	AT1G10850.1	AT1G10850.1|AVREEETES(Phospho)GEEPTSSGNEASEEK	421252	322277	307870	364515	338471	317037	299311	421426	393804	267755	280089	340380	334323	367932	325466	352588
S	343	AT1G10850.1	AT1G10850.1|GEEGAVGTLVFLGTSDS(Phospho)GETVVR	NA	NA	NA	NA	NA	NA	NA	NA	78959.3	NA	NA	NA	NA	NA	NA	NA
S	359	AT1G10850.1	AT1G10850.1|YTMEDLLKAS(Phospho)AETLGR	297065	284439	253638	262481	233984	247011	257250	270297	263539	238469	191857	302839	265752	313011	277578	270658
S	10	AT1G10870.1	AT1G10870.1;AT1G10870.2|(Met-loss+Acetyl (Protein N-term))MATFINLEDS(Phospho)PMFQK	448486	450399	341298	442016	462699	441360	386258	318150	395655	431524	292382	312057	232351	211504	150906	179442
S	432	AT1G10870.1	AT1G10870.1;AT1G10870.2|AIGTLLNSHFLQQS(Phospho)PVR	440326	451037	548714	623137	329965	450470	601398	559049	529060	540208	491779	587690	508696	600176	745032	762412
S	461	AT1G10870.1	AT1G10870.1;AT1G10870.2|HNDS(Phospho)RQNIGDDVSTILR	356719	254436	270270	395906	216421	224355	302924	222387	92651.9	125086	154484	227773	150835	192395	246659	189092
S	357	AT1G10870.1	AT1G10870.1;AT1G10870.2|S(Phospho)GSLTEGSLGYNTIDLR	6.7798e+06	964341	743315	7.05988e+06	4.39365e+06	5.83481e+06	551669	6.49218e+06	609265	368315	3.5675e+06	4.29908e+06	723692	8.22157e+06	756519	682728
S	359	AT1G10870.1	AT1G10870.1;AT1G10870.2|SGS(Phospho)LTEGSLGYNTIDLR	NA	8.63444e+06	9.37642e+06	NA	6.1577e+06	NA	7.8055e+06	NA	5.56422e+06	4.70687e+06	NA	NA	9.70449e+06	NA	9.8534e+06	9.05493e+06
S	337	AT1G10870.1	AT1G10870.1;AT1G10870.2|SMGSHHHYS(Phospho)GSSDHNTGVFGR	NA	178696	NA	NA	NA	NA	282632	284326	226215	157277	NA	211377	273198	277013	353005	NA
S	339	AT1G10870.1	AT1G10870.1;AT1G10870.2|SMGSHHHYSGS(Phospho)SDHNTGVFGR	228980	230916	259696	172487	277480	218537	140825	222910	275495	NA	282216	223454	197642	190575	208556	281007
S	340	AT1G10870.1	AT1G10870.1;AT1G10870.2|SMGSHHHYSGSS(Phospho)DHNTGVFGR	NA	178188	NA	NA	NA	NA	NA	NA	NA	NA	NA	NA	NA	NA	NA	340616
S;S;S	53;55;57	AT1G10890.1	AT1G10890.1;AT1G10890.4;AT1G27650.1;AT1G27650.2|S(Phospho)RS(Phospho)IS(Phospho)PR	1.62459e+06	3.26354e+06	2.35367e+06	2.12005e+06	2.36434e+06	3.13924e+06	2.14163e+06	2.43601e+06	2.74366e+06	2.2284e+06	3.39131e+06	3.30487e+06	1.81056e+06	2.83012e+06	2.72962e+06	2.85922e+06
S;S	55;57	AT1G10890.1	AT1G10890.1;AT1G10890.4;AT1G27650.1;AT1G27650.2|SRS(Phospho)IS(Phospho)PR	100162	NA	NA	NA	NA	NA	NA	NA	NA	NA	NA	60509.8	NA	NA	NA	NA
S;S	39;41	AT1G10890.1	AT1G10890.1;AT1G10890.4|DRS(Phospho)PS(Phospho)PYSSHSYSR	1.68438e+06	1.65889e+06	1.5543e+06	1.58075e+06	1.43234e+06	1.67071e+06	1.33642e+06	1.67006e+06	1.83955e+06	1.41089e+06	1.62368e+06	1.69788e+06	1.40094e+06	1.43722e+06	1.56723e+06	1.5811e+06
S;S	39;41	AT1G10890.1	AT1G10890.1;AT1G10890.4|RDRS(Phospho)PS(Phospho)PYSSHSYSR	343839	447247	494855	519340	323786	350831	449035	621814	359648	467149	459803	432449	356234	397660	477198	460543
S	224	AT1G10900.1	AT1G10900.1;AT1G10900.2;AT1G10900.3|SAS(Phospho)VNVEELR	6.8313e+06	8.09893e+06	7.88953e+06	7.91421e+06	8.8717e+06	7.34192e+06	8.26537e+06	7.78771e+06	7.94396e+06	8.45118e+06	7.65773e+06	8.74416e+06	8.49572e+06	8.85197e+06	7.84501e+06	8.15011e+06
S	220	AT1G10900.1	AT1G10900.1;AT1G10900.2;AT1G10900.3|SLEYDDTGKFVLS(Phospho)R	473131	417998	468090	464325	541936	492576	525004	328878	699405	394620	375536	701118	729342	926274	985788	735699
T	258	AT1G10900.1	AT1G10900.1;AT1G10900.2;AT1G10900.3|TSAGETTC(UniMod:4)DPPRDFT(Phospho)C(UniMod:4)HGPVSK	327028	161067	192928	198943	194032	239012	124734	167555	169654	124083	153653	143680	172194	143344	150910	131425
S	134	AT1G10940.1	AT1G10940.1;AT1G10940.2;AT1G60940.1;AT1G60940.2;AT3G50500.1;AT3G50500.2;AT4G33950.1;AT4G33950.2;AT5G66880.1;AT5G66880.2|DLKLENTLLDGS(Phospho)PAPR	462855	405186	585606	629475	410476	426590	502102	482026	409561	274669	293225	471159	365790	413220	456093	413303
S	134	AT1G10940.1	AT1G10940.1;AT1G10940.2;AT1G60940.1;AT1G60940.2;AT3G50500.1;AT3G50500.2;AT4G33950.1;AT4G33950.2;AT5G66880.1;AT5G66880.2|LENTLLDGS(Phospho)PAPR	457177	420912	430242	451156	391021	433942	519178	453361	510291	649197	572935	466749	625827	513658	562775	641982
S	158	AT1G10940.1	AT1G10940.1;AT1G10940.2;AT1G60940.1;AT1G60940.2;AT5G08590.1;AT5G08590.2|S(Phospho)TVGTPAYIAPEVLSR	NA	532576	777351	822140	NA	548884	832773	986963	NA	2.29076e+06	2.9007e+06	2.35125e+06	1.4662e+06	1.69687e+06	1.3319e+06	1.43503e+06
T	159	AT1G10940.1	AT1G10940.1;AT1G10940.2;AT1G60940.1;AT1G60940.2;AT5G08590.1;AT5G08590.2|ST(Phospho)VGTPAYIAPEVLSR	1.41604e+06	1.20129e+06	1.72145e+06	2.84449e+06	896517	1.9601e+06	3.10669e+06	2.19244e+06	5.20558e+06	5.27131e+06	1.11901e+07	9.55405e+06	5.28276e+06	3.84561e+06	4.87398e+06	3.28885e+06
S	357	AT1G10940.1	AT1G10940.1;AT1G10940.2|EVHAS(Phospho)GEVR	3.8271e+06	3.58748e+06	4.53187e+06	3.68041e+06	3.22349e+06	3.26812e+06	2.93403e+06	3.49961e+06	4.76648e+06	4.55483e+06	5.28977e+06	4.78244e+06	3.41844e+06	3.24834e+06	3.70055e+06	3.57551e+06
S	154	AT1G10940.1	AT1G10940.1;AT1G10940.2|SSLLHS(Phospho)RPK	1.05986e+06	966229	1.3835e+06	948383	647591	614408	555859	654523	1.2346e+06	1.147e+06	1.45087e+06	1.40808e+06	648100	653876	712953	605025
S;S	154;158	AT1G10940.1	AT1G10940.1;AT1G10940.2|SSLLHS(Phospho)RPKS(Phospho)TVGTPAYIAPEVLSR	1.28165e+06	2.07721e+06	2.15509e+06	3.4017e+06	1.46738e+06	NA	3.46638e+06	2.91877e+06	4.5272e+06	3.96491e+06	NA	NA	1.36199e+06	NA	NA	NA
S;T	154;159	AT1G10940.1	AT1G10940.1;AT1G10940.2|SSLLHS(Phospho)RPKST(Phospho)VGTPAYIAPEVLSR	NA	1.49464e+06	2.72377e+06	2.57865e+06	NA	NA	4.04634e+06	NA	1.09105e+06	4.61898e+06	NA	NA	1.22118e+06	NA	NA	NA
T	432	AT1G10950.1	AT1G10950.1|VKT(Phospho)IPRPIPEKK	123366	108243	NA	50857.4	NA	96230.6	43713	57171.7	163073	59922.2	82543.4	55569.6	74117.8	86648.4	61866.1	69476.2
S	14	AT1G10960.1	AT1G10960.1|(Met-loss+Acetyl (Protein N-term))MASTALSSAIVSTS(Phospho)FLR	298410	310199	505253	536378	320692	392536	357443	271386	NA	NA	NA	NA	NA	NA	NA	NA
S;S	163;165	AT1G10990.1	AT1G10990.1;AT1G10990.2|GLTNQYYAGQEFDLGGHDKDS(Phospho)DS(Phospho)D	727350	856549	856371	NA	668771	990830	719093	787628	975696	988941	896684	791645	757148	1.04143e+06	879938	778462
S	48	AT1G10990.1	AT1G10990.1;AT1G10990.2|TNS(Phospho)PPPSALPK	141953	762908	706475	776428	1.02675e+06	1.11541e+06	809234	572244	995769	871079	1.04066e+06	770971	1.02734e+06	936051	841140	962583
S	270	AT1G11050.1	AT1G11050.1|GGEVGWEDQGS(Phospho)RPK	144258	67737.9	63535.4	75477	188690	181779	200558	149788	292902	154427	215925	183009	219328	204943	159895	167295
S	620	AT1G11050.1	AT1G11050.1|M(UniMod:35)DGNGFTISPALSGLQIHS(Phospho)GDMLR	NA	NA	NA	NA	NA	NA	NA	NA	NA	NA	NA	NA	135741	NA	NA	NA
S	620	AT1G11050.1	AT1G11050.1|MDGNGFTISPALSGLQIHS(Phospho)GDMLR	156432	NA	NA	NA	NA	133162	NA	NA	227229	135113	NA	NA	191507	191514	NA	NA
S	929	AT1G11060.1	AT1G11060.1|AVMGVIESC(UniMod:4)KS(Phospho)P	1.37775e+06	1.23275e+06	1.21915e+06	1.40874e+06	1.41433e+06	1.16594e+06	1.36984e+06	1.39261e+06	1.23875e+06	1.36091e+06	1.1476e+06	1.29097e+06	1.46577e+06	1.38676e+06	1.36225e+06	1.34834e+06
S	581	AT1G11060.1	AT1G11060.1|LASLGS(Phospho)DIAR	145959	151535	171579	141470	96456.7	69258.8	131818	110396	61561	52634.3	66734.6	NA	114803	88819.8	54285.8	77822.5
S	541	AT1G11060.1	AT1G11060.1|SQSIIHLDFS(Phospho)PTSMSGSQSSVSGNEPTTSK	318058	431207	324464	513478	299740	333554	527117	310780	NA	416084	74402	464939	346800	NA	174675	545182
S;S	270;271	AT1G11100.1	AT1G11100.1;AT1G11100.2;AT1G11100.3;AT1G11100.4;AT1G11100.5|HVGFDNGTSERNSGPDVS(Phospho)S(Phospho)ERELSLK	118110	NA	151095	154089	164998	NA	NA	NA	NA	272581	371271	NA	267012	NA	280679	NA
T	230	AT1G11110.1	AT1G11110.1;AT1G11110.2;AT1G11110.3|TAAEVNAAILTSQT(Phospho)GLKC(UniMod:4)PK	NA	NA	21209.4	NA	NA	NA	17978.2	NA	NA	NA	NA	63593.5	NA	NA	NA	NA
S	16	AT1G11170.1	AT1G11170.1;AT1G11170.2;AT1G11170.3;AT1G11170.4;AT1G11170.5;AT1G11170.6;AT1G11170.7;AT1G11170.8;AT1G11170.9|SLKS(Phospho)LVK	319606	261515	361319	350335	NA	187953	204920	183721	66541.4	NA	NA	170262	83610.5	78940.4	118935	104297
S	34	AT1G11180.1	AT1G11180.1;AT1G11180.3|LS(Phospho)PLPPEPAGFGYGR	1.46583e+06	1.44206e+06	1.07907e+06	627242	1.09359e+06	1.52251e+06	1.43594e+06	1.59723e+06	1.90193e+06	2.42283e+06	1.84721e+06	817952	1.96894e+06	2.24841e+06	1.53802e+06	2.13369e+06
S	58	AT1G11180.1	AT1G11180.1;AT1G11180.3|TVDIPLDRPGS(Phospho)GAQDLK	401699	363792	416582	399141	464125	379870	420843	353222	464679	437276	411443	436875	372610	410968	414437	400810
T	217	AT1G11210.1	AT1G11210.1|STLPLT(Phospho)SYYK	NA	NA	NA	NA	NA	NA	17820	NA	NA	NA	NA	NA	NA	NA	NA	111600
T	256	AT1G11220.1	AT1G11220.1;AT1G11220.2|KAET(Phospho)FRDVTNYR	NA	NA	73549.9	NA	NA	NA	NA	NA	NA	NA	NA	NA	NA	NA	NA	76584.3
T	15	AT1G11240.1	AT1G11240.1|(Met-loss (Protein N-term))MTGGLHNEEAGSLAT(Phospho)PTSAR	NA	176190	NA	272224	NA	NA	NA	NA	NA	NA	55326.8	NA	NA	NA	NA	NA
T	15	AT1G11240.1	AT1G11240.1|TGGLHNEEAGSLAT(Phospho)PTSAR	254307	NA	NA	NA	NA	106718	NA	NA	NA	NA	NA	NA	NA	NA	NA	NA
S	135	AT1G11240.1	AT1G11240.1|VTVTTSEIS(Phospho)REEEEPIRK	NA	159328	125326	148039	NA	NA	230403	NA	NA	99121.1	91004.9	143871	84456.9	NA	NA	NA
S	514	AT1G11260.1	AT1G11260.1|FVEDGEYGNALEMGKNS(Phospho)NQAGTK	155247	102857	102992	121754	207550	174066	181988	149507	162668	183280	153324	156818	218630	178898	181354	151068
S	252	AT1G11260.1	AT1G11260.1|GVDDVS(Phospho)QEFDDLVAASK	571731	583159	654900	536702	568771	606418	672572	640159	562052	738969	536911	604643	497006	635217	555203	628497
S	252	AT1G11260.1	AT1G11260.1|IRGVDDVS(Phospho)QEFDDLVAASK	578017	485347	468835	530642	638831	465239	NA	398541	495972	NA	NA	724942	498671	624166	541525	NA
S;S;S	473;475;480	AT1G11310.1	AT1G11310.1;AT1G11310.3|HGRHS(Phospho)GS(Phospho)NTPFS(Phospho)SRPTTPTHGSSPIHLLHNFNNR	1.0189e+06	190349	1.03589e+06	1.26601e+06	829659	1.46473e+06	1.00355e+06	908633	814936	866078	902922	639106	705051	997041	752107	477826
S;S	473;475	AT1G11310.1	AT1G11310.1;AT1G11310.3|HGRHS(Phospho)GS(Phospho)NTPFSSRPTTPTHGSSPIHLLHNFNNR	2.67913e+06	2.5644e+06	3.25683e+06	3.75181e+06	2.65649e+06	2.58871e+06	3.86823e+06	2.51225e+06	2.90012e+06	2.44311e+06	2.44971e+06	4.09069e+06	2.99704e+06	3.4066e+06	3.38821e+06	3.05303e+06
S	473	AT1G11310.1	AT1G11310.1;AT1G11310.3|HGRHS(Phospho)GSNTPFSSRPTTPTHGSSPIHLLHNFNNR	NA	916878	NA	NA	1.10952e+06	NA	1.71757e+06	NA	1.40011e+06	2.10093e+06	2.11841e+06	2.45309e+06	2.42986e+06	1.72732e+06	2.43658e+06	1.73794e+06
S;S;S	475;480;481	AT1G11310.1	AT1G11310.1;AT1G11310.3|HGRHSGS(Phospho)NTPFS(Phospho)S(Phospho)RPTTPTHGSSPIHLLHNFNNR	2.75409e+06	2.82057e+06	3.42415e+06	3.82419e+06	3.8055e+06	2.74992e+06	3.85254e+06	3.64903e+06	3.19566e+06	3.10819e+06	2.95209e+06	4.23504e+06	2.87356e+06	3.56807e+06	3.14487e+06	3.52212e+06
T;T;T	484;485;487	AT1G11310.1	AT1G11310.1;AT1G11310.3|HGRHSGSNTPFSSRPT(Phospho)T(Phospho)PT(Phospho)HGSSPIHLLHNFNNR	558584	482776	859482	980558	972698	416997	1.01478e+06	841195	863328	772378	898318	1.04097e+06	776091	796506	819137	1.10827e+06
T;T;T	477;484;485	AT1G11310.1	AT1G11310.1;AT1G11310.3|HSGSNT(Phospho)PFSSRPT(Phospho)T(Phospho)PTHGSSPIHLLHNFNNR	2.05014e+06	2.04043e+06	2.375e+06	2.37383e+06	1.40558e+06	1.18302e+06	1.50253e+06	1.30334e+06	860597	889537	1.01793e+06	1.10222e+06	764355	979811	1.00093e+06	964541
T;T	477;484	AT1G11310.1	AT1G11310.1;AT1G11310.3|HSGSNT(Phospho)PFSSRPT(Phospho)TPTHGSSPIHLLHNFNNR	3.04074e+06	4.00512e+06	3.88116e+06	3.89833e+06	3.196e+06	2.891e+06	3.01402e+06	2.76201e+06	2.36953e+06	3.19584e+06	3.05272e+06	2.72929e+06	2.08317e+06	2.93033e+06	2.60681e+06	2.64635e+06
T	477	AT1G11310.1	AT1G11310.1;AT1G11310.3|HSGSNT(Phospho)PFSSRPTTPTHGSSPIHLLHNFNNR	5.00517e+06	5.015e+06	6.78255e+06	6.80323e+06	4.35338e+06	3.97217e+06	5.81367e+06	4.94736e+06	3.88958e+06	4.73019e+06	4.69258e+06	5.17606e+06	4.84727e+06	5.33808e+06	6.00913e+06	6.61258e+06
T;T	484;485	AT1G11310.1	AT1G11310.1;AT1G11310.3|HSGSNTPFSSRPT(Phospho)T(Phospho)PTHGSSPIHLLHNFNNR	2.2905e+06	2.43754e+06	2.98386e+06	3.1905e+06	1.88296e+06	1.80052e+06	2.34214e+06	2.38796e+06	1.5187e+06	1.98976e+06	1.98249e+06	2.07363e+06	1.55513e+06	1.84818e+06	1.94066e+06	2.24494e+06
T	485	AT1G11310.1	AT1G11310.1;AT1G11310.3|HSGSNTPFSSRPTT(Phospho)PTHGSSPIHLLHNFNNR	791477	1.13734e+06	1.23251e+06	1.03975e+06	1.05484e+06	1.17364e+06	1.38355e+06	1.04722e+06	907857	1.3693e+06	1.41252e+06	1.05694e+06	1.16791e+06	1.07118e+06	1.34264e+06	1.51446e+06
S;S	565;570	AT1G11310.1	AT1G11310.1;AT1G11310.3|S(Phospho)LRDFS(Phospho)FKK	2.23598e+06	2.47607e+06	2.90898e+06	3.31141e+06	1.69014e+06	1.29287e+06	2.1712e+06	2.17055e+06	1.2163e+06	933483	1.13959e+06	1.33404e+06	1.50614e+06	1.41817e+06	1.17355e+06	1.3335e+06
S	575	AT1G11310.1	AT1G11310.1;AT1G11310.3|S(Phospho)LRDFSFK	569908	437397	634610	587084	986208	717032	684871	465592	840423	209788	215048	914737	579358	664078	753756	497681
S	570	AT1G11310.1	AT1G11310.1;AT1G11310.3|SLRDFS(Phospho)FKK	1.1925e+07	7.23032e+06	8.85454e+06	7.88586e+06	7.39541e+06	5.72001e+06	4.3623e+06	3.97455e+06	3.65527e+06	2.71582e+06	4.72158e+06	3.64347e+06	4.66017e+06	4.25028e+06	6.37403e+06	3.37743e+06
S	509	AT1G11310.1	AT1G11310.1;AT1G11310.3|SVENYPS(Phospho)SPSPR	NA	NA	2.4373e+07	NA	NA	NA	NA	2.65351e+07	2.30082e+07	2.06865e+07	2.13731e+07	2.30571e+07	NA	2.21275e+07	2.45366e+07	2.34313e+07
S;S	510;512	AT1G11310.1	AT1G11310.1;AT1G11310.3|SVENYPSS(Phospho)PS(Phospho)PR	2.0235e+07	1.93381e+07	2.2822e+07	2.29508e+07	2.04553e+07	2.5101e+07	2.2505e+07	1.9398e+07	1.74141e+07	1.94309e+07	2.1348e+07	2.05297e+07	1.03463e+07	1.10539e+07	1.3072e+07	1.20556e+07
S	510	AT1G11310.1	AT1G11310.1;AT1G11310.3|SVENYPSS(Phospho)PSPR	2.52144e+07	2.16568e+07	NA	2.67496e+07	1.91861e+07	1.97382e+07	2.20314e+07	197023	2.39347e+07	NA	2.18089e+07	NA	2.27399e+07	NA	2.50663e+07	2.38457e+07
S	512	AT1G11310.1	AT1G11310.1;AT1G11310.3|SVENYPSSPS(Phospho)PR	2.87411e+07	2.37553e+07	2.61185e+07	2.77402e+07	2.3451e+07	2.35837e+07	2.42496e+07	2.77048e+07	1.9254e+07	3.99713e+07	2.04725e+07	2.00286e+07	2.43078e+07	2.43044e+07	2.49684e+07	2.35505e+07
T	492	AT1G11330.1	AT1G11330.1;AT1G11330.2|MEALT(Phospho)SDNESASNQIK	NA	138991	NA	NA	190091	279889	NA	NA	140736	94842.7	231655	NA	163340	NA	86397.4	NA
S	493	AT1G11330.1	AT1G11330.1;AT1G11330.2|MEALTS(Phospho)DNESASNQIK	2.28332e+06	2.30128e+06	2.4232e+06	2.77889e+06	2.98258e+06	3.03213e+06	2.84111e+06	2.81535e+06	2.74167e+06	3.03764e+06	3.43953e+06	2.86869e+06	3.32401e+06	3.12777e+06	3.06472e+06	3.32343e+06
T	835	AT1G11330.1	AT1G11330.1;AT1G11330.2|RGASEAESSDQSSQKVSINDVSLT(Phospho)AVTGR	77667.4	NA	NA	NA	NA	NA	NA	NA	NA	NA	NA	NA	NA	NA	NA	NA
S	493	AT1G11330.1	AT1G11330.1;AT1G11330.2|RM(UniMod:35)EALTS(Phospho)DNESASNQIK	NA	NA	235294	111439	NA	NA	NA	NA	NA	NA	NA	NA	NA	NA	NA	NA
T	492	AT1G11330.1	AT1G11330.1;AT1G11330.2|RMEALT(Phospho)SDNESASNQIK	1.40142e+06	NA	NA	NA	NA	NA	NA	NA	1.26376e+06	NA	NA	NA	NA	NA	NA	NA
S	493	AT1G11330.1	AT1G11330.1;AT1G11330.2|RMEALTS(Phospho)DNESASNQIK	1.52396e+06	1.1665e+06	1.27894e+06	1.2956e+06	1.60046e+06	1.47227e+06	1.32892e+06	1.41093e+06	1.32411e+06	1.12494e+06	1.09058e+06	1.34926e+06	1.47358e+06	1.44653e+06	1.56609e+06	1.36189e+06
S	480	AT1G11330.1	AT1G11330.1;AT1G11330.2|S(Phospho)AELMFK	186067	200093	171234	223104	206343	160861	229091	286307	248240	335383	398859	247116	299722	299503	293008	289929
S	823	AT1G11350.1	AT1G11350.1|ASINNVS(Phospho)LTK	NA	192927	75429.7	154541	NA	108536	174990	151627	NA	NA	NA	37610.1	NA	NA	NA	NA
S	481	AT1G11350.1	AT1G11350.1|MEALSS(Phospho)NDVGAILVNQYK	NA	2.1535e+06	NA	NA	NA	NA	NA	NA	NA	NA	NA	NA	NA	NA	NA	NA
T	804	AT1G11350.1	AT1G11350.1|RGT(Phospho)SEVESSGQSDPR	NA	NA	NA	487365	NA	NA	NA	385385	NA	NA	NA	NA	NA	NA	NA	NA
S	3	AT1G11360.1	AT1G11360.1;AT1G11360.2;AT1G11360.3;AT1G11360.4|(Met-loss+Acetyl (Protein N-term))MTS(Phospho)PGKSPR	NA	NA	NA	2.28491e+06	NA	2.53694e+06	NA	NA	NA	NA	NA	2.59566e+06	NA	2.54641e+06	NA	NA
S	7	AT1G11360.1	AT1G11360.1;AT1G11360.2;AT1G11360.3;AT1G11360.4|(Met-loss+Acetyl (Protein N-term))MTSPGKS(Phospho)PR	1.04484e+07	1.13213e+07	1.01267e+07	3.29064e+06	8.77755e+06	1.11756e+07	1.82772e+06	8.65694e+06	1.22588e+07	1.21468e+07	8.85764e+06	8.40335e+06	1.14784e+07	7.98134e+06	3.2001e+06	5.40493e+06
T	2	AT1G11360.1	AT1G11360.1;AT1G11360.2;AT1G11360.3;AT1G11360.4|(UniMod:1)T(Phospho)SPGKSPR	2.64333e+06	2.37801e+06	2.60732e+06	NA	2.47555e+06	NA	1.85915e+06	1.98739e+06	2.64862e+06	2.01133e+06	2.10882e+06	NA	2.73966e+06	NA	2.46425e+06	2.21157e+06
S;S	3;7	AT1G11360.1	AT1G11360.1;AT1G11360.2;AT1G11360.3;AT1G11360.4|(UniMod:1)TS(Phospho)PGKS(Phospho)PR	NA	1.26754e+06	NA	NA	NA	2.21898e+06	NA	NA	2.07406e+06	1.22761e+06	848779	NA	1.4249e+06	693913	NA	NA
S;S	205;208	AT1G11360.1	AT1G11360.1;AT1G11360.2;AT1G11360.3;AT1G11360.4|FPDDKDGEDEKS(Phospho)GDS(Phospho)GGENLMDSDK	NA	118074	NA	NA	NA	NA	196958	195431	141860	365457	365162	98657.2	166536	213632	NA	219888
S	208	AT1G11360.1	AT1G11360.1;AT1G11360.2;AT1G11360.3;AT1G11360.4|FPDDKDGEDEKSGDS(Phospho)GGENLMDSDK	384949	281016	262041	384534	490725	521135	608229	532104	495643	859642	986132	363006	460410	483622	408206	600743
T	31	AT1G11360.1	AT1G11360.1;AT1G11360.2;AT1G11360.3;AT1G11360.4|FPIST(Phospho)PTAGAQR	1.10444e+06	1.06214e+06	781925	909266	1.35275e+06	1.03893e+06	1.07596e+06	1.04249e+06	1.31513e+06	1.83221e+06	1.35137e+06	240066	1.21985e+06	1.04564e+06	775117	1.2528e+06
S	23	AT1G11360.1	AT1G11360.1;AT1G11360.2;AT1G11360.3;AT1G11360.4|KSPTVVTVQPS(Phospho)SPR	1.48867e+07	1.07437e+07	1.02836e+07	1.0233e+07	1.49239e+07	1.52146e+07	1.15635e+07	1.5471e+07	1.70511e+07	1.74749e+07	1.8303e+07	1.08858e+07	1.7011e+07	1.5048e+07	1.02348e+07	1.20197e+07
S;T	23;31	AT1G11360.1	AT1G11360.1;AT1G11360.2;AT1G11360.3;AT1G11360.4|KSPTVVTVQPS(Phospho)SPRFPIST(Phospho)PTAGAQR	3.01025e+06	NA	1.79037e+06	2.87494e+06	2.68326e+06	NA	1.75167e+06	1.57915e+06	NA	NA	1.73403e+06	1.42164e+06	2.21338e+06	1.59751e+06	2.09098e+06	817910
S	23	AT1G11360.1	AT1G11360.1;AT1G11360.2;AT1G11360.3;AT1G11360.4|KSPTVVTVQPS(Phospho)SPRFPISTPTAGAQR	4.74049e+07	6.5271e+07	4.98281e+07	4.85396e+07	5.0448e+07	4.5047e+07	4.83935e+07	NA	4.79303e+07	4.07833e+07	5.37904e+07	NA	4.389e+07	4.76947e+07	5.06743e+07	NA
S	24	AT1G11360.1	AT1G11360.1;AT1G11360.2;AT1G11360.3;AT1G11360.4|KSPTVVTVQPSS(Phospho)PR	NA	8.37381e+06	7.50524e+06	NA	NA	NA	8.98184e+06	1.17675e+07	1.32446e+07	1.26742e+07	NA	NA	9.40736e+06	8.47746e+06	NA	8.82821e+06
S;S	24;30	AT1G11360.1	AT1G11360.1;AT1G11360.2;AT1G11360.3;AT1G11360.4|KSPTVVTVQPSS(Phospho)PRFPIS(Phospho)TPTAGAQR	1.18233e+06	NA	1.02068e+06	979374	NA	2.76081e+06	NA	776138	1.09706e+06	1.62879e+06	NA	NA	873998	NA	841869	2.09504e+06
S;T	24;31	AT1G11360.1	AT1G11360.1;AT1G11360.2;AT1G11360.3;AT1G11360.4|KSPTVVTVQPSS(Phospho)PRFPIST(Phospho)PTAGAQR	NA	1.17955e+06	NA	945535	928099	1.13384e+06	NA	NA	941745	990339	757821	NA	NA	NA	815464	NA
S;T	24;33	AT1G11360.1	AT1G11360.1;AT1G11360.2;AT1G11360.3;AT1G11360.4|KSPTVVTVQPSS(Phospho)PRFPISTPT(Phospho)AGAQR	1.3243e+06	1.23886e+06	1.115e+06	NA	1.14326e+06	NA	1.0636e+06	986072	1.23434e+06	959601	NA	NA	965724	1.02014e+06	967402	852014
S	24	AT1G11360.1	AT1G11360.1;AT1G11360.2;AT1G11360.3;AT1G11360.4|KSPTVVTVQPSS(Phospho)PRFPISTPTAGAQR	8.67104e+07	8.15796e+07	6.94078e+07	7.00782e+07	1.01787e+08	8.55426e+07	8.75832e+07	5.9234e+07	9.12243e+07	7.05482e+07	6.85106e+07	7.26955e+07	8.21353e+07	8.67398e+07	8.77381e+07	6.20912e+07
S;T	30;31	AT1G11360.1	AT1G11360.1;AT1G11360.2;AT1G11360.3;AT1G11360.4|KSPTVVTVQPSSPRFPIS(Phospho)T(Phospho)PTAGAQR	NA	NA	NA	NA	NA	NA	NA	NA	NA	1.08379e+06	NA	NA	1.01473e+06	NA	NA	NA
T;T	31;33	AT1G11360.1	AT1G11360.1;AT1G11360.2;AT1G11360.3;AT1G11360.4|KSPTVVTVQPSSPRFPIST(Phospho)PT(Phospho)AGAQR	NA	NA	NA	NA	NA	336989	NA	NA	356344	250911	NA	NA	247929	NA	NA	NA
S	239	AT1G11360.1	AT1G11360.1;AT1G11360.2;AT1G11360.3;AT1G11360.4|LHTVPEVAEEEGDKDEYHDAS(Phospho)DKQ	227896	196837	203963	225613	226373	260835	255596	426490	228046	363819	481374	222837	211981	206048	180467	229790
S	10	AT1G11360.1	AT1G11360.1;AT1G11360.2;AT1G11360.3;AT1G11360.4|S(Phospho)DRKSPTVVTVQPSSPR	NA	790443	597220	654913	752248	792931	614935	737137	956870	602009	747511	788769	871516	814395	NA	NA
S;S	14;23	AT1G11360.1	AT1G11360.1;AT1G11360.2;AT1G11360.3;AT1G11360.4|S(Phospho)PTVVTVQPS(Phospho)SPRFPISTPTAGAQR	120924	95474.3	95505.8	85556.5	114831	123563	116306	125959	134204	173096	215125	118645	135175	177205	130858	161922
S;S	14;24	AT1G11360.1	AT1G11360.1;AT1G11360.2;AT1G11360.3;AT1G11360.4|S(Phospho)PTVVTVQPSS(Phospho)PRFPISTPTAGAQR	NA	NA	NA	NA	NA	NA	NA	NA	NA	NA	NA	NA	NA	NA	130882	NA
S;S	14;23	AT1G11360.1	AT1G11360.1;AT1G11360.2;AT1G11360.3;AT1G11360.4|SDRKS(Phospho)PTVVTVQPS(Phospho)SPR	390266	536254	484918	282473	674371	33324.6	315789	881176	437875	27787.5	506252	NA	NA	626428	15963	337095
S;S	14;24	AT1G11360.1	AT1G11360.1;AT1G11360.2;AT1G11360.3;AT1G11360.4|SDRKS(Phospho)PTVVTVQPSS(Phospho)PR	NA	NA	NA	NA	NA	763865	664594	NA	NA	874661	975400	NA	624431	NA	NA	NA
S	14	AT1G11360.1	AT1G11360.1;AT1G11360.2;AT1G11360.3;AT1G11360.4|SDRKS(Phospho)PTVVTVQPSSPR	956134	443285	NA	NA	NA	53528.2	NA	NA	56288.3	NA	435555	58078.9	NA	NA	873927	485292
T;S	16;24	AT1G11360.1	AT1G11360.1;AT1G11360.2;AT1G11360.3;AT1G11360.4|SDRKSPT(Phospho)VVTVQPSS(Phospho)PR	NA	NA	NA	549843	NA	NA	NA	NA	NA	880991	NA	590032	NA	NA	523575	647871
T;T	19;31	AT1G11360.1	AT1G11360.1;AT1G11360.2;AT1G11360.3;AT1G11360.4|SPTVVT(Phospho)VQPSSPRFPIST(Phospho)PTAGAQR	NA	NA	2.1626e+06	NA	2.19273e+06	NA	NA	1.82841e+06	NA	2.77614e+06	1.79178e+06	1.3961e+06	NA	NA	NA	NA
S	23	AT1G11360.1	AT1G11360.1;AT1G11360.2;AT1G11360.3;AT1G11360.4|SPTVVTVQPS(Phospho)SPR	7.92599e+06	8.97316e+06	8.29516e+06	8.05392e+06	1.00413e+07	1.11597e+07	1.00991e+07	1.23785e+07	1.0304e+07	1.78776e+07	1.76168e+07	9.00207e+06	1.03252e+07	9.83861e+06	7.97217e+06	1.04822e+07
S	23	AT1G11360.1	AT1G11360.1;AT1G11360.2;AT1G11360.3;AT1G11360.4|SPTVVTVQPS(Phospho)SPRFPISTPTAGAQR	NA	NA	4.15108e+06	4.16824e+06	4.14957e+06	NA	NA	3.30471e+07	NA	NA	5.15012e+06	NA	NA	NA	NA	NA
S	24	AT1G11360.1	AT1G11360.1;AT1G11360.2;AT1G11360.3;AT1G11360.4|SPTVVTVQPSS(Phospho)PR	275708	253977	319158	213489	5.55014e+06	534473	288558	305688	337213	614075	719971	335050	317632	286049	4.1081e+06	323636
S;S	24;30	AT1G11360.1	AT1G11360.1;AT1G11360.2;AT1G11360.3;AT1G11360.4|SPTVVTVQPSS(Phospho)PRFPIS(Phospho)TPTAGAQR	NA	NA	NA	NA	NA	NA	NA	1.1131e+06	NA	NA	NA	NA	NA	NA	NA	NA
S;T	24;31	AT1G11360.1	AT1G11360.1;AT1G11360.2;AT1G11360.3;AT1G11360.4|SPTVVTVQPSS(Phospho)PRFPIST(Phospho)PTAGAQR	3.09197e+06	2.99076e+06	2.44492e+06	2.40862e+06	2.39754e+06	2.47925e+06	2.24767e+06	NA	2.84169e+06	3.00496e+06	NA	1.63218e+06	1.96459e+06	1.31748e+06	1.80255e+06	1.95063e+06
S	24	AT1G11360.1	AT1G11360.1;AT1G11360.2;AT1G11360.3;AT1G11360.4|SPTVVTVQPSS(Phospho)PRFPISTPTAGAQR	3.89006e+07	3.84801e+07	3.45577e+07	3.53493e+07	3.42627e+07	3.92381e+07	3.48552e+07	6.39371e+07	4.05844e+07	3.60349e+07	6.28128e+07	3.53602e+07	3.51487e+07	3.49538e+07	3.51371e+07	3.25491e+07
T	31	AT1G11360.1	AT1G11360.1;AT1G11360.2;AT1G11360.3;AT1G11360.4|SPTVVTVQPSSPRFPIST(Phospho)PTAGAQR	NA	NA	NA	NA	NA	NA	NA	NA	NA	NA	NA	NA	NA	NA	NA	4.11462e+06
S	175	AT1G11400.1	AT1G11400.1;AT1G11400.2;AT1G11400.3;AT1G11400.4;AT1G11400.5;AT1G11400.6|TAS(Phospho)RDLNPEQLEK	NA	NA	NA	NA	NA	NA	NA	NA	NA	NA	283349	NA	NA	NA	NA	NA
S	250	AT1G11450.1	AT1G11450.1;AT1G11450.2;AT1G11450.3;AT1G11450.5|NKETEADITTLS(Phospho)SR	268769	210974	230922	276994	288334	225079	245347	382352	217580	240375	286803	231752	243697	211551	237570	284443
S	62	AT1G11480.1	AT1G11480.1|ARPSS(Phospho)SHAIR	504792	549453	504340	324621	707688	530540	392223	352659	616589	520979	468552	483884	729650	502926	484858	419834
T	32	AT1G11480.1	AT1G11480.1|DFHGGSIPSDLPLPSAPGVT(Phospho)PK	737809	633185	652052	869773	322061	365757	343469	319754	294245	350389	214706	276796	375458	395894	309562	311795
S	350	AT1G11480.1	AT1G11480.1|ENATQKS(Phospho)FNNSK	20622.6	39315.7	24378.8	18076.7	66236.4	38420.8	32633.4	56413.2	48375.1	45297.2	30944.9	47927.6	59729.1	NA	38064.9	25562
S	498	AT1G11480.1	AT1G11480.1|HPS(Phospho)PETWR	1.49997e+06	1.54822e+06	1.27753e+06	1.29262e+06	1.59591e+06	1.5339e+06	1.68147e+06	2.17375e+06	1.67583e+06	2.48963e+06	2.67096e+06	1.41793e+06	1.53992e+06	1.44717e+06	1.29146e+06	1.55603e+06
S	512	AT1G11480.1	AT1G11480.1|KPVPQKLDS(Phospho)PNGTGIR	1.64706e+06	1.46393e+06	854269	924730	1.43828e+06	1.48816e+06	716371	867468	2.09832e+06	1.07773e+06	1.19845e+06	1.29368e+06	1.34141e+06	1.15989e+06	1.28162e+06	1.1926e+06
S	512	AT1G11480.1	AT1G11480.1|LDS(Phospho)PNGTGIR	853488	600390	503293	526501	847061	830029	619956	789067	1.12281e+06	1.12873e+06	1.16529e+06	635763	905578	779000	743517	940784
S	464	AT1G11480.1	AT1G11480.1|NVS(Phospho)DIAR	330480	251555	295320	362215	380555	335583	333505	348926	249382	205913	247480	278639	213019	201621	248427	176749
S	105	AT1G11480.1	AT1G11480.1|RVVS(Phospho)DDVFR	447784	337276	397316	438938	423114	433202	377502	350040	346403	364216	420931	435061	418124	440332	516285	458543
S	356	AT1G11480.1	AT1G11480.1|S(Phospho)GLSTDEIPNQPAERPK	572852	719477	874703	952241	1.44104e+06	1.45496e+06	2.00204e+06	1.65178e+06	1.40112e+06	1.90478e+06	2.82663e+06	1.5191e+06	1.6331e+06	1.48316e+06	1.40933e+06	1.84834e+06
S	356	AT1G11480.1	AT1G11480.1|SFNNSKS(Phospho)GLSTDEIPNQPAERPK	2.05757e+06	1.99093e+06	2.27526e+06	2.68502e+06	3.53896e+06	3.21165e+06	3.94893e+06	2.7943e+06	2.66236e+06	1.82283e+06	2.26126e+06	3.34988e+06	2.61732e+06	2.81074e+06	3.24697e+06	2.77511e+06
S	548	AT1G11480.1	AT1G11480.1|SGIGSSNS(Phospho)FNK	9.58721e+06	1.08556e+07	9.5112e+06	1.00429e+07	1.25636e+07	1.26116e+07	1.25061e+07	1.3433e+07	7.89298e+06	5.80833e+06	8.62916e+06	7.31033e+06	4.72895e+06	4.43556e+06	4.67808e+06	4.64137e+06
S	226	AT1G11480.1	AT1G11480.1|TNS(Phospho)PVISQGVEPHGTHVER	631200	458273	766382	953703	573932	651528	462145	895810	689376	544041	574266	781795	503858	489503	504424	521231
S	498	AT1G11480.1	AT1G11480.1|TRHPS(Phospho)PETWR	1.63791e+07	1.61475e+07	1.31985e+07	1.44917e+07	1.50053e+07	1.559e+07	1.28259e+07	1.41557e+07	1.68224e+07	1.25909e+07	1.4828e+07	1.42045e+07	1.37393e+07	1.32118e+07	1.38064e+07	1.35542e+07
S	445	AT1G11480.1	AT1G11480.1|VPEHASQRPVS(Phospho)SPR	NA	NA	3.97144e+06	NA	126755	NA	2.57212e+06	2.6201e+06	3.61913e+06	3.04825e+06	2.46246e+06	NA	NA	NA	2.29101e+06	NA
S	446	AT1G11480.1	AT1G11480.1|VPEHASQRPVSS(Phospho)PR	2.35919e+06	2.28623e+06	1.4037e+06	1.97077e+06	2.19111e+06	2.18135e+06	627600	679102	1.33084e+06	1.14644e+06	952294	1.48553e+06	1.24713e+06	1.10849e+06	1.21663e+06	1.1905e+06
S	122	AT1G11540.1	AT1G11540.1;AT1G11540.2|DVDGIEVARS(Phospho)PLLSEEREDVR	192680	158259	68252.4	63818.8	145867	143787	82120.8	NA	194400	117281	92774.4	NA	155481	128914	145655	87564.4
S	434	AT1G11610.1	AT1G11610.1;AT1G11610.2;AT2G14100.1;AT3G20120.1;AT3G20120.2;AT3G20120.3;AT3G20120.4;AT3G20140.1;AT3G32047.1;AT5G47990.1|YIPFGS(Phospho)GR	NA	NA	NA	NA	NA	NA	NA	NA	NA	NA	NA	NA	NA	89070.2	NA	NA
S	530	AT1G11660.1	AT1G11660.1;AT1G11660.2;AT1G11660.3;AT1G11660.4|DGSLDPSSGS(Phospho)IGNEPK	NA	NA	NA	NA	NA	NA	NA	NA	NA	NA	NA	NA	362999	NA	246233	NA
S	631	AT1G11660.1	AT1G11660.1;AT1G11660.2;AT1G11660.3;AT1G11660.4|NLQETEEWLYEDGDDES(Phospho)ENAYIEK	644603	749741	728255	809464	675999	610095	799950	724938	605676	823998	628552	823448	603787	858797	688367	900041
S	739	AT1G11660.1	AT1G11660.1;AT1G11660.2;AT1G11660.3;AT1G11660.4|S(Phospho)NSPPAKPEHNGSYGSR	NA	NA	NA	NA	NA	NA	NA	1.89997e+06	NA	NA	NA	NA	NA	NA	NA	1.87024e+06
S;S	741;751	AT1G11660.1	AT1G11660.1;AT1G11660.2;AT1G11660.3;AT1G11660.4|SNS(Phospho)PPAKPEHNGS(Phospho)YGSRKSDDMELD	NA	NA	25670.7	NA	NA	35570.1	NA	NA	NA	NA	34594.8	41810.4	NA	31346.2	67284.3	NA
S	741	AT1G11660.1	AT1G11660.1;AT1G11660.2;AT1G11660.3;AT1G11660.4|SNS(Phospho)PPAKPEHNGSYGSR	3.46393e+06	3.49801e+06	3.80377e+06	3.00876e+06	3.42518e+06	3.26951e+06	2.76121e+06	3.25996e+06	4.14735e+06	3.9563e+06	3.97408e+06	4.0124e+06	3.66351e+06	3.1717e+06	3.71623e+06	3.38974e+06
S	751	AT1G11660.1	AT1G11660.1;AT1G11660.2;AT1G11660.3;AT1G11660.4|SNSPPAKPEHNGS(Phospho)YGSR	234539	227404	286972	247249	235841	186793	226203	285184	280026	297808	264911	293451	292757	300581	315420	308672
Y	752	AT1G11660.1	AT1G11660.1;AT1G11660.2;AT1G11660.3;AT1G11660.4|SNSPPAKPEHNGSY(Phospho)GSR	NA	NA	NA	NA	NA	NA	NA	NA	NA	368844	NA	NA	NA	NA	NA	NA
S	22	AT1G11670.1	AT1G11670.1|(Met-loss+Acetyl (Protein N-term))MGSEATTAVNNLQQPLLESTKS(Phospho)EADFR	2.63917e+06	2.68624e+06	1.76062e+06	3.53333e+06	4.05605e+06	4.41712e+06	6.43469e+06	7.41678e+06	5.00654e+06	7.1852e+06	7.2654e+06	7.9244e+06	6.29327e+06	6.98145e+06	6.57911e+06	8.83109e+06
S	12	AT1G11700.1	AT1G11700.1|KLTM(UniMod:35)SQS(Phospho)ER	85125	87261.4	225252	82808.1	NA	81950.8	104248	NA	77553.3	NA	NA	102812	82828.9	64513	66270.3	89101.3
S	12	AT1G11700.1	AT1G11700.1|KLTMSQS(Phospho)ER	1.13019e+07	1.20575e+07	1.1123e+07	9.50182e+06	1.1286e+07	1.18476e+07	9.54053e+06	1.12572e+07	1.25739e+07	9.79894e+06	1.15114e+07	9.72909e+06	9.81891e+06	9.13448e+06	9.94849e+06	1.05826e+07
S	167	AT1G11700.1	AT1G11700.1|KS(Phospho)GGGGSVFEGVGR	573803	491298	428620	423941	564982	805912	476494	540638	597332	436300	636298	458320	563480	407385	552313	397099
S	172	AT1G11700.1	AT1G11700.1|KSGGGGS(Phospho)VFEGVGR	1.09076e+06	685811	713360	674454	596187	610606	394017	497812	483415	349510	381211	476539	609695	630192	657249	526712
S	12	AT1G11700.1	AT1G11700.1|LTMSQS(Phospho)ER	6.54387e+06	6.28127e+06	3.93149e+06	4.44361e+06	6.3524e+06	6.51951e+06	4.45709e+06	4.84914e+06	7.81118e+06	4.71917e+06	5.65604e+06	5.67026e+06	5.39309e+06	5.62056e+06	5.32875e+06	5.71772e+06
S	114	AT1G11700.1	AT1G11700.1|QLAS(Phospho)SAPVNVPDWSK	1.59908e+07	1.79391e+07	1.75522e+07	1.64418e+07	1.32734e+06	1.72824e+07	1.69299e+07	1.77593e+07	1.96178e+07	1.48781e+06	1.71897e+07	1.76954e+07	2.26744e+07	2.07738e+07	2.11459e+07	1.97446e+07
S	115	AT1G11700.1	AT1G11700.1|QLASS(Phospho)APVNVPDWSK	NA	NA	NA	NA	3.19052e+07	3.25859e+07	NA	NA	3.66142e+07	3.4011e+07	3.23898e+07	NA	4.2108e+07	3.89412e+07	NA	NA
S;S	167;172	AT1G11700.1	AT1G11700.1|S(Phospho)GGGGS(Phospho)VFEGVGR	215029	294986	225037	192956	107272	136173	173433	184272	148886	266907	339011	136263	338042	273685	276619	324372
S	167	AT1G11700.1	AT1G11700.1|S(Phospho)GGGGSVFEGVGR	5.05238e+06	5.34031e+06	6.68347e+06	6.56577e+06	7.06546e+06	5.46796e+06	6.82741e+06	7.44371e+06	5.86326e+06	5.66171e+06	6.84884e+06	6.60307e+06	5.24946e+06	4.98882e+06	5.11232e+06	4.99201e+06
S	172	AT1G11700.1	AT1G11700.1|SGGGGS(Phospho)VFEGVGR	2.78291e+06	3.07044e+06	2.69922e+06	2.39642e+06	2.33718e+06	1.73527e+06	1.67781e+06	1.78194e+06	1.8257e+06	2.0217e+06	1.67101e+06	1.54956e+06	2.88431e+06	2.72133e+06	2.59077e+06	2.76219e+06
S	83	AT1G11700.1	AT1G11700.1|VGGGLSLAFEDAS(Phospho)SSPR	NA	NA	4.26086e+06	NA	4.84162e+06	NA	NA	3.6927e+06	3.97833e+06	NA	4.10627e+06	NA	NA	3.46507e+06	NA	NA
S	84	AT1G11700.1	AT1G11700.1|VGGGLSLAFEDASS(Phospho)SPR	2.50069e+06	NA	2.28992e+06	4.13909e+06	2.59714e+06	2.80617e+06	502138	NA	2.19339e+06	2.37801e+06	601335	2.04707e+06	1.39424e+06	479307	1.79398e+06	3.19551e+06
S	85	AT1G11700.1	AT1G11700.1|VGGGLSLAFEDASSS(Phospho)PR	NA	2.79995e+06	NA	2.24988e+06	5.02605e+06	NA	4.66489e+06	2.01723e+06	NA	4.26547e+06	NA	NA	NA	NA	3.25897e+06	304664
S;S;S	131;134;138	AT1G11700.1	AT1G11700.1|VNS(Phospho)VES(Phospho)IHES(Phospho)DEEEEEDSGMMMPPHEYLAK	NA	720847	574154	306425	NA	993238	823145	845260	994812	1.06272e+06	1.05822e+06	573224	669168	569975	761682	665594
S	123	AT1G11840.1	AT1G11840.1;AT1G11840.2;AT1G11840.3;AT1G11840.4|GGGS(Phospho)VIAFVK	55772.3	74333.1	76360.6	70257	115498	80019.5	78960.1	120068	70364.7	125418	111657	124775	93278	191393	72217.4	95493.8
S	393	AT1G11860.1	AT1G11860.1;AT1G11860.2;AT1G11860.3|GKPYEGS(Phospho)ITK	700326	586122	652835	531459	593749	575077	450731	637352	617430	527342	655536	620331	514375	519680	541855	682110
S	358	AT1G11860.1	AT1G11860.1;AT1G11860.2;AT1G11860.3|IGEITSGGFS(Phospho)PNLK	NA	NA	NA	NA	NA	NA	NA	NA	NA	NA	32270.9	NA	NA	NA	NA	NA
S	358	AT1G11860.1	AT1G11860.1;AT1G11860.2;AT1G11860.3|IGEITSGGFS(Phospho)PNLKK	231264	207047	246714	223857	NA	256899	269516	245470	302921	296005	294914	360908	273475	337388	288407	316327
S	331	AT1G11860.1	AT1G11860.1;AT1G11860.2;AT1G11860.3|VGFFSS(Phospho)GPPAR	152204	125999	152343	140976	148140	122309	148592	193843	176954	177218	160443	170497	156131	164766	161957	169223
S	201	AT1G11870.1	AT1G11870.1;AT1G11870.2;AT1G11870.3;AT1G11870.4;AT1G11870.5;AT1G11870.6|LKDELQHVAQSIPNMTHPDVPVGGEDSSAIRQEVGS(Phospho)PR	506834	420733	947076	1.25636e+06	NA	455588	832559	354906	420058	259917	298456	NA	409046	NA	1.04e+06	796318
T	118	AT1G11890.1	AT1G11890.1|FDT(Phospho)FIQK	NA	NA	NA	NA	NA	NA	NA	NA	30057.8	NA	NA	NA	NA	NA	NA	NA
S	213	AT1G11905.1	AT1G11905.1;AT1G11905.2|DQLHTVDSKLS(Phospho)R	32336.9	75184.4	55642.7	58286	178555	155421	138694	155223	290950	183527	210587	169045	240437	185794	244886	223069
S	246	AT1G11930.1	AT1G11930.1;AT1G11930.2|IGS(Phospho)TIFGAR	105932	93807.9	102616	110943	114276	93933.8	100810	107413	116375	91297.5	102827	112364	111762	98955.1	105874	122243
T	36	AT1G11950.1	AT1G11950.1;AT1G11950.2;AT1G11950.3|KKPVEAT(Phospho)SLSSGSSDIEEEISVEC(UniMod:4)PK	NA	NA	NA	NA	NA	NA	NA	NA	NA	NA	NA	NA	NA	NA	NA	67195.1
S;S	730;737	AT1G11960.1	AT1G11960.1;AT1G11960.3|DNDYEDSRFDEIS(Phospho)GYC(UniMod:4)IEDS(Phospho)DEEC(UniMod:4)VTVPTKR	440567	531222	442157	399907	482324	587449	397244	510615	752699	638427	616217	298239	621839	467805	483104	477444
S	737	AT1G11960.1	AT1G11960.1;AT1G11960.3|DNDYEDSRFDEISGYC(UniMod:4)IEDS(Phospho)DEEC(UniMod:4)VTVPTKR	1.19831e+06	1.0456e+06	1.23093e+06	1.20135e+06	1.30494e+06	1.1238e+06	1.18185e+06	1.04789e+06	1.09695e+06	975013	986981	975601	1.23356e+06	1.31157e+06	1.22459e+06	1.32462e+06
S;S	49;54	AT1G11960.1	AT1G11960.1;AT1G11960.3|GIRS(Phospho)SPLHS(Phospho)GALVSK	549134	NA	NA	NA	NA	NA	349656	NA	NA	270522	NA	NA	NA	506172	NA	NA
S	49	AT1G11960.1	AT1G11960.1;AT1G11960.3|GIRS(Phospho)SPLHSGALVSK	5.90333e+06	3.75735e+06	7.58533e+06	7.50062e+06	9.29089e+06	5.67184e+06	6.89681e+06	3.74846e+06	5.80257e+06	2.88627e+06	2.85617e+06	7.33686e+06	4.47055e+06	4.29756e+06	4.54802e+06	3.52814e+06
S;S	50;54	AT1G11960.1	AT1G11960.1;AT1G11960.3|GIRSS(Phospho)PLHS(Phospho)GALVSK	359379	342677	398166	325800	464244	358402	348349	271586	256972	195381	305714	270451	451539	285557	392122	409633
S	50	AT1G11960.1	AT1G11960.1;AT1G11960.3|GIRSS(Phospho)PLHSGALVSK	NA	NA	1.00314e+06	1.05692e+06	2.49034e+06	2.29217e+06	955643	920516	NA	700873	1.29478e+06	1.14585e+06	7.99147e+06	NA	1.01227e+06	847886
T	754	AT1G11960.1	AT1G11960.1;AT1G11960.3|INT(Phospho)PAVSHASR	NA	NA	NA	NA	NA	NA	NA	NA	NA	NA	NA	NA	NA	NA	NA	1.06871e+06
S	761	AT1G11960.1	AT1G11960.1;AT1G11960.3|INTPAVSHAS(Phospho)R	216131	232754	99012.1	77995.2	253727	229761	177324	169106	348380	276242	308152	250193	248128	215438	217175	255694
S	49	AT1G11960.1	AT1G11960.1;AT1G11960.3|S(Phospho)SPLHSGALVSK	1.03236e+06	2.8218e+06	2.64828e+06	613389	3.86951e+06	4.04617e+06	3.34764e+06	4.77454e+06	4.34487e+06	4.76986e+06	5.16565e+06	762339	3.32434e+06	3.2507e+06	2.845e+06	3.30517e+06
S	50	AT1G11960.1	AT1G11960.1;AT1G11960.3|SS(Phospho)PLHSGALVSK	6.85464e+06	803083	4.41195e+06	4.2545e+06	NA	NA	NA	NA	NA	1.38885e+06	NA	4.94902e+06	NA	NA	NA	NA
S	54	AT1G11960.1	AT1G11960.1;AT1G11960.3|SSPLHS(Phospho)GALVSK	628527	408991	357213	449343	593884	531424	372707	539302	619329	475112	453296	428288	618737	619277	497840	508899
T	12	AT1G12000.1	AT1G12000.1|DLT(Phospho)AVGSPENAPAK	4.93754e+07	NA	NA	5.89307e+07	5.65762e+07	NA	NA	4.43325e+07	4.97789e+07	NA	NA	5.92617e+07	5.76889e+07	NA	NA	5.86788e+07
S	16	AT1G12000.1	AT1G12000.1|DLTAVGS(Phospho)PENAPAK	3.02223e+07	2.93748e+07	3.33456e+07	314807	3.4716e+07	3.57011e+07	3.47633e+07	244586	3.08207e+07	3.18804e+07	4.20961e+07	3.71357e+07	3.56493e+07	3.35606e+07	3.89168e+07	376731
S	27	AT1G12000.1	AT1G12000.1|GRAS(Phospho)VYSEVQSSR	393487	345849	305469	272941	351103	333765	251985	252499	314960	225075	271932	257262	364784	237599	350063	223498
T	40	AT1G12000.1	AT1G12000.1|INNT(Phospho)LPLPSVLK	401711	226441	285218	215587	212778	231885	316549	358261	283764	245828	258661	367606	346845	306820	280686	387190
T	94	AT1G12070.1	AT1G12070.1|ILT(Phospho)LTIR	323507	319034	315550	345116	396667	286360	311986	332978	312544	343357	316724	315106	367233	362992	336461	373363
T	96	AT1G12070.1	AT1G12070.1|ILTLT(Phospho)IR	NA	259408	NA	NA	NA	NA	NA	291318	NA	NA	NA	NA	NA	322586	NA	NA
T;T	3;10	AT1G12080.2	AT1G12080.2|(Met-loss (Protein N-term))MAT(Phospho)VEVEQVT(Phospho)PVAVENVEVPTK	NA	1.72735e+06	NA	NA	NA	NA	NA	NA	NA	NA	NA	NA	NA	NA	NA	NA
T	10	AT1G12080.2	AT1G12080.2|(Met-loss+Acetyl (Protein N-term))MATVEVEQVT(Phospho)PVAVENVEVPTK	2.22693e+06	2.0703e+06	2.48829e+06	1.85242e+06	2.04818e+06	2.52643e+06	2.10961e+06	1.77039e+06	2.28287e+06	2.506e+06	1.58723e+06	1.56805e+06	2.19565e+06	1.7404e+06	1.47308e+06	1.66194e+06
T	10	AT1G12080.2	AT1G12080.2|(UniMod:1)ATVEVEQVT(Phospho)PVAVENVEVPTK	NA	NA	2.00839e+06	NA	NA	NA	1.97324e+06	NA	2.06678e+06	NA	NA	NA	NA	NA	NA	NA
S	40	AT1G12080.2	AT1G12080.2|TVEETVVETEVTQQPEES(Phospho)VPAVTEQK	137036	211266	224743	180790	224029	177180	280795	199513	121685	162371	181143	128144	139329	153951	131051	160923
T	177	AT1G12244.1	AT1G12244.1|VYVFDEHGT(Phospho)TSEASDR	NA	NA	NA	NA	NA	NA	47179	NA	NA	32428.8	NA	NA	NA	NA	NA	NA
S	7	AT1G12310.1	AT1G12310.1|(Met-loss (Protein N-term))MGKDGLS(Phospho)DDQVSSMK	NA	NA	373404	NA	404335	NA	NA	435802	510621	369392	419713	359118	343760	NA	NA	315767
S	7	AT1G12310.1	AT1G12310.1|GKDGLS(Phospho)DDQVSSMK	220956	190785	262074	258134	268948	248198	249109	NA	276966	NA	290448	NA	235473	245215	286182	NA
S	61	AT1G12310.1	AT1G12310.1|SIIASENLSS(Phospho)PFDFNR	NA	273887	NA	NA	361750	368941	470570	NA	NA	385054	264865	NA	242744	NA	NA	317450
S;S	6;7	AT1G12330.1	AT1G12330.1|(Met-loss (Protein N-term))MAPSSS(Phospho)S(Phospho)SPSKSPVPSLHQSLHFTPILEC(UniMod:4)EEDDLQEER	1.066e+06	1.89284e+06	2.02029e+06	1.7107e+06	1.33891e+06	1.75159e+06	1.67397e+06	1.93999e+06	1.32522e+06	1.53305e+06	1.16084e+06	2.05703e+06	1.39119e+06	1.66629e+06	1.66561e+06	1.97786e+06
S	126	AT1G12330.1	AT1G12330.1|DKFSVVPLESHNNPS(Phospho)FISSPNLIIK	NA	NA	NA	NA	2.07161e+06	NA	NA	NA	2.08774e+06	2.17147e+06	NA	NA	2.25694e+06	2.52025e+06	2.27199e+06	2.56792e+06
S	129	AT1G12330.1	AT1G12330.1|DKFSVVPLESHNNPSFIS(Phospho)SPNLIIK	2.02883e+06	NA	NA	2.40317e+06	NA	NA	NA	NA	NA	NA	1.71691e+06	NA	NA	2.48299e+06	NA	NA
S	130	AT1G12330.1	AT1G12330.1|DKFSVVPLESHNNPSFISS(Phospho)PNLIIK	905848	856633	951037	1.0293e+06	1.03821e+06	953978	1.05451e+06	1.12889e+06	853625	693414	586918	1.20923e+06	828764	1.19923e+06	1.20116e+06	953546
S	146	AT1G12330.1	AT1G12330.1|RS(Phospho)PKPSSATAALPPR	415026	156660	285217	258920	152397	258902	237187	340906	415089	218546	375238	353044	163603	142542	138560	264551
S	146	AT1G12330.1	AT1G12330.1|S(Phospho)PKPSSATAALPPR	NA	NA	NA	939776	NA	NA	2.6664e+06	1.13184e+06	1.61998e+06	1.07949e+06	1.10955e+06	NA	NA	1.36752e+06	NA	3.9254e+06
S	498	AT1G12330.1	AT1G12330.1|SLIS(Phospho)IC(UniMod:4)SPLGG	263282	211697	251529	220579	233011	269870	176665	226719	310154	249171	211426	248178	369157	259139	275569	230308
S	150	AT1G12330.1	AT1G12330.1|SPKPS(Phospho)SATAALPPR	NA	3.2509e+06	NA	3.4854e+06	NA	4.86338e+06	NA	NA	5.01053e+06	NA	418321	NA	NA	3.92977e+06	3.70239e+06	4.12672e+06
S	2	AT1G12360.1	AT1G12360.1|(Met-loss+Acetyl (Protein N-term))MS(Phospho)YSDSDSSSHGGEYK	NA	365977	NA	NA	274024	NA	NA	NA	NA	NA	NA	726884	NA	623797	NA	NA
S	4	AT1G12360.1	AT1G12360.1|(Met-loss+Acetyl (Protein N-term))MSYS(Phospho)DSDSSSHGGEYK	977579	851131	774874	801116	861877	882794	676307	795359	864878	649591	608168	630540	596181	615399	597295	539249
Y	3	AT1G12360.1	AT1G12360.1|(UniMod:1)SY(Phospho)SDSDSSSHGGEYK	NA	NA	NA	NA	NA	NA	NA	NA	NA	NA	NA	NA	519836	NA	529586	552922
T	177	AT1G12360.1	AT1G12360.1|ALEDLFGDEET(Phospho)SR	NA	NA	NA	NA	52867.9	94344.7	NA	NA	107388	152537	146890	NA	124758	76770.1	NA	136766
S	546	AT1G12360.1	AT1G12360.1|GELPKEDFPC(UniMod:4)M(UniMod:35)NDPSPS(Phospho)FHGSTSLSSAASSSQGQAAQSMR	NA	NA	NA	NA	NA	NA	NA	NA	NA	NA	244951	NA	NA	NA	NA	NA
S	544	AT1G12360.1	AT1G12360.1|GELPKEDFPC(UniMod:4)MNDPS(Phospho)PSFHGSTSLSSAASSSQGQAAQSM(UniMod:35)R	NA	NA	239482	NA	229920	214093	NA	NA	NA	NA	162394	203111	NA	NA	213592	86316.4
S	544	AT1G12360.1	AT1G12360.1|GELPKEDFPC(UniMod:4)MNDPS(Phospho)PSFHGSTSLSSAASSSQGQAAQSMR	1.14117e+06	1.14045e+06	952317	1.20208e+06	1.09994e+06	1.09411e+06	1.49093e+06	1.09935e+06	887384	NA	NA	1.00515e+06	958882	1.08594e+06	NA	1.01739e+06
T	551	AT1G12360.1	AT1G12360.1|GELPKEDFPC(UniMod:4)MNDPSPSFHGST(Phospho)SLSSAASSSQGQAAQSMR	1.15861e+06	NA	NA	NA	NA	NA	NA	NA	875429	1.03444e+06	929955	978092	NA	1.08195e+06	1.06514e+06	NA
S	567	AT1G12360.1	AT1G12360.1|GELPKEDFPC(UniMod:4)MNDPSPSFHGSTSLSSAASSSQGQAAQS(Phospho)MR	275764	300234	212927	338513	134122	173028	246299	187340	169211	NA	NA	171580	NA	257637	NA	196260
S	582	AT1G12360.1	AT1G12360.1|GS(Phospho)DDGYSSDSVLR	8.09258e+06	8.6365e+06	8.45225e+06	8.03583e+06	7.66565e+06	6.20087e+06	8.63263e+06	1.05712e+07	4.8853e+06	8.39244e+06	8.20075e+06	5.48556e+06	9.68997e+06	8.89308e+06	7.35747e+06	9.10214e+06
S	588	AT1G12360.1	AT1G12360.1|GSDDGYSS(Phospho)DSVLR	8.57749e+06	9.0694e+06	8.71496e+06	8.60837e+06	1.34422e+07	1.37755e+07	1.13363e+07	1.0672e+07	1.22415e+07	1.28959e+07	1.38297e+07	1.25777e+07	1.2379e+07	1.30511e+07	1.33371e+07	1.2636e+07
T;S	575;582	AT1G12360.1	AT1G12360.1|TPT(Phospho)WAKPRGS(Phospho)DDGYSSDSVLR	1.19567e+06	1.21285e+06	NA	NA	NA	1.26823e+06	1.13622e+06	891353	NA	NA	NA	1.02488e+06	1.47515e+06	1.61945e+06	NA	1.19872e+06
T;Y	575;586	AT1G12360.1	AT1G12360.1|TPT(Phospho)WAKPRGSDDGY(Phospho)SSDSVLR	NA	1.12074e+06	1.28137e+06	1.36736e+06	1.2393e+06	1.09415e+06	NA	792670	NA	441209	NA	NA	1.31253e+06	NA	1.26297e+06	1.05771e+06
S;S	582;587	AT1G12360.1	AT1G12360.1|TPTWAKPRGS(Phospho)DDGYS(Phospho)SDSVLR	1.85234e+06	1.79032e+06	2.11561e+06	2.27137e+06	1.85858e+06	1.77067e+06	1.71747e+06	1.20145e+06	1.21369e+06	679257	759581	1.59705e+06	2.05154e+06	2.31922e+06	2.11766e+06	1.71272e+06
S	582	AT1G12360.1	AT1G12360.1|TPTWAKPRGS(Phospho)DDGYSSDSVLR	5.34285e+06	4.9371e+06	6.0866e+06	6.66568e+06	4.63451e+06	4.05892e+06	4.06805e+06	3.21365e+06	3.10825e+06	1.5983e+06	1.57482e+06	4.03921e+06	5.25613e+06	6.11063e+06	5.78486e+06	4.6447e+06
S	128	AT1G12380.1	AT1G12380.1|GTC(UniMod:4)PNFNSVTPISTITPS(Phospho)PTSSSSSPQTHHR	NA	NA	NA	NA	NA	NA	NA	NA	NA	57865	61543.3	NA	NA	NA	NA	NA
S	219	AT1G12380.1	AT1G12380.1|LKS(Phospho)PKPSQTQSLTR	912094	790453	798488	504913	936091	821036	483988	576035	1.11038e+06	551982	666932	636984	683340	595420	574341	729053
S	5	AT1G12430.1	AT1G12430.1;AT1G12430.2|(Met-loss+Acetyl (Protein N-term))MSTTS(Phospho)GTGGVSYR	NA	NA	NA	NA	NA	NA	NA	NA	NA	1.07228e+06	NA	NA	1.11123e+06	NA	NA	NA
T	7	AT1G12430.1	AT1G12430.1;AT1G12430.2|(UniMod:1)STTSGT(Phospho)GGVSYR	NA	NA	1.05368e+06	NA	NA	1.08867e+06	NA	NA	NA	1.08079e+06	NA	NA	NA	NA	NA	NA
S	47	AT1G12430.1	AT1G12430.1;AT1G12430.2|S(Phospho)SPAALGGGSSK	520013	470399	NA	300014	424735	440150	255772	317537	420970	272111	450211	458007	397162	379588	382453	428809
S	48	AT1G12430.1	AT1G12430.1;AT1G12430.2|SS(Phospho)PAALGGGSSK	NA	NA	289414	NA	NA	NA	NA	NA	NA	NA	NA	NA	NA	NA	NA	NA
S	28	AT1G12440.1	AT1G12440.1;AT1G12440.2;AT1G12440.3|GC(UniMod:4)GFFGS(Phospho)PSNMNLC(UniMod:4)SK	446574	576838	541593	802094	507745	784816	840885	1.0994e+06	581781	637400	734160	976344	665635	523137	830862	958908
S	828	AT1G12460.1	AT1G12460.1;AT1G12460.2|DLLETGS(Phospho)ASDC(UniMod:4)FDR	NA	NA	NA	NA	NA	74669.8	NA	56896.9	NA	158025	142181	NA	NA	NA	NA	NA
S	828	AT1G12460.1	AT1G12460.1;AT1G12460.2|DLLETGS(Phospho)ASDC(UniMod:4)FDRR	1.00073e+06	1.05229e+06	1.02642e+06	1.02543e+06	1.03823e+06	904648	1.00492e+06	988204	1.06444e+06	1.11127e+06	867832	823656	1.11304e+06	1.21253e+06	1.08876e+06	1.1426e+06
S	757	AT1G12460.1	AT1G12460.1;AT1G12460.2|FLPVMDS(Phospho)FGLTK	NA	NA	114872	NA	64310.2	NA	99994.3	NA	72485.8	NA	NA	NA	78838.8	NA	NA	41597.9
T	761	AT1G12460.1	AT1G12460.1;AT1G12460.2|FLPVMDSFGLT(Phospho)KK	198290	129725	213565	273047	67822.3	79037.3	170887	157588	NA	35975.6	38813.2	46680.7	NA	NA	NA	NA
S	807	AT1G12460.1	AT1G12460.1;AT1G12460.2|KPVES(Phospho)PSENQVLILR	1.29108e+06	1.30092e+06	1.21147e+06	1.20788e+06	1.13049e+06	1.19078e+06	1.17676e+06	1.25551e+06	1.41997e+06	967564	1.07332e+06	1.2491e+06	1.33431e+06	1.38558e+06	1.38032e+06	1.29047e+06
S	809	AT1G12460.1	AT1G12460.1;AT1G12460.2|KPVESPS(Phospho)ENQVLILR	1.59388e+06	1.29419e+06	NA	1.37575e+06	1.61985e+06	NA	NA	1.16538e+06	NA	1.65292e+06	1.38903e+06	NA	NA	1.21506e+06	797764	1.01917e+06
S	918	AT1G12470.1	AT1G12470.1|DINGNRS(Phospho)DEPITSTTTADK	NA	52666.6	NA	NA	NA	NA	NA	NA	NA	NA	NA	NA	NA	NA	NA	NA
S	120	AT1G12480.1	AT1G12480.1|QKS(Phospho)LLPSIIR	309555	388313	414152	356396	460341	384040	493787	487103	426849	399250	410047	414778	408730	449827	444840	428231
S	86	AT1G12480.1	AT1G12480.1|S(Phospho)FGGFESGGIINGGDGR	179431	331165	NA	NA	297650	460750	334212	393740	400858	508304	453968	359239	390440	341465	295131	340919
S	145	AT1G12530.1	AT1G12530.1|TDFNTS(Phospho)PASK	1.74092e+06	1.552e+06	1.29237e+06	1.31077e+06	1.48362e+06	1.49506e+06	1.20094e+06	1.42863e+06	1.72291e+06	1.2596e+06	1.49702e+06	1.44912e+06	1.38845e+06	1.13211e+06	1.32045e+06	1.2549e+06
Y	341	AT1G12580.1	AT1G12580.1|EQDY(Phospho)SFSVGQLEQSTDNDFK	NA	NA	300049	NA	NA	616070	NA	360078	NA	NA	NA	NA	429828	NA	NA	NA
S	439	AT1G12580.1	AT1G12580.1|LLPSPDS(Phospho)SSQLER	NA	NA	NA	NA	NA	NA	22025.1	NA	NA	NA	NA	NA	NA	NA	NA	NA
S	250	AT1G12580.1	AT1G12580.1|S(Phospho)KIFDAVR	1.39695e+06	950968	1.10776e+06	1.11767e+06	1.50708e+06	1.29753e+06	933538	1.0365e+06	1.24958e+06	842672	924303	1.28148e+06	1.20935e+06	1.14901e+06	1.26085e+06	1.06919e+06
S	506	AT1G12580.1	AT1G12580.1|WAS(Phospho)C(UniMod:4)THIPTAPSLR	1.0068e+06	991952	1.0675e+06	1.0376e+06	983427	988006	1.01328e+06	1.02987e+06	1.05831e+06	1.05167e+06	1.12552e+06	1.07669e+06	826410	822432	834248	783650
T	508	AT1G12580.1	AT1G12580.1|WASC(UniMod:4)T(Phospho)HIPTAPSLR	NA	NA	NA	NA	NA	NA	NA	NA	NA	NA	1.82793e+06	NA	1.3579e+06	1.42383e+06	1.41489e+06	NA
S	177	AT1G12610.1	AT1G12610.1|LAEGPLMS(Phospho)PPR	NA	760292	NA	NA	1.17462e+06	1.25814e+06	672501	709664	1.42156e+06	2.17917e+06	716754	NA	1.65552e+06	555378	483925	628637
T	68	AT1G12680.1	AT1G12680.1|IAGVAT(Phospho)APPC(UniMod:4)GASSLVSSGR	586880	675601	674779	686368	512278	560171	570959	914256	511928	492581	749732	505024	488941	NA	NA	NA
S	85	AT1G12760.1	AT1G12760.1|EPS(Phospho)MLVR	NA	NA	NA	635619	NA	NA	NA	NA	NA	NA	NA	NA	NA	NA	NA	NA
S	195	AT1G12760.1	AT1G12760.1|NS(Phospho)GVQDLSLGHLDTESSSVAK	164961	NA	NA	152277	NA	NA	311599	333994	189455	465395	301977	868614	213254	447078	237442	308578
S;S	195;201	AT1G12760.1	AT1G12760.1|RNS(Phospho)GVQDLS(Phospho)LGHLDTESSSVAK	308236	370293	384487	391434	259246	279022	574833	478212	293552	481542	526605	393033	320843	306524	379944	390040
S	195	AT1G12760.1	AT1G12760.1|RNS(Phospho)GVQDLSLGHLDTESSSVAK	2.64313e+06	2.86248e+06	2.9476e+06	3.20666e+06	3.23388e+06	2.43881e+06	3.27727e+06	3.27222e+06	2.71087e+06	3.13659e+06	3.17206e+06	2.97061e+06	2.55104e+06	2.60182e+06	3.0466e+06	2.96627e+06
S	76	AT1G12760.1	AT1G12760.1|VMREPS(Phospho)MLVR	1.05449e+06	1.17821e+06	1.07504e+06	1.39426e+06	531334	425550	528603	333849	308394	288698	298861	353987	397565	381247	347141	317080
S	304	AT1G12780.1	AT1G12780.1|RS(Phospho)GDATAVYASTEK	201240	179516	125337	155491	184168	162795	118326	175512	228215	143331	192161	199293	118922	122323	120122	156622
S	304	AT1G12780.1	AT1G12780.1|S(Phospho)GDATAVYASTEK	208445	159871	135814	136911	196216	209441	205478	222931	181812	203858	255512	269513	161874	242989	243178	169500
S	44	AT1G12830.1	AT1G12830.1|LNPSLNSADS(Phospho)ESKDGETNGSGQIENLNSSTEETIGAESSVLSEK	NA	NA	NA	577686	NA	409774	349989	504160	NA	NA	460700	700206	272327	NA	NA	NA
S	18	AT1G12830.1	AT1G12830.1|RKS(Phospho)DLFC(UniMod:4)QDQDNVTNK	560815	547574	NA	NA	NA	NA	NA	655109	NA	NA	590864	NA	609795	NA	NA	NA
S	185	AT1G12830.1	AT1G12830.1|S(Phospho)SQPGVFIPNEFSNR	NA	180802	NA	NA	NA	NA	213653	NA	224826	311122	189590	NA	220926	NA	227036	348381
T	34	AT1G12840.1	AT1G12840.1|HSFDT(Phospho)PVYR	771087	566930	702640	724864	625954	680876	634527	94479.1	784145	606754	735778	590321	633114	641542	673184	688646
S	158	AT1G12840.1	AT1G12840.1|KQS(Phospho)GSLAVR	1.7438e+06	1.77456e+06	1.73449e+06	1.2737e+06	1.6358e+06	1.7307e+06	1.16161e+06	1.19649e+06	1.81108e+06	1.18704e+06	1.35413e+06	1.34325e+06	1.22988e+06	1.16679e+06	1.16992e+06	1.08423e+06
S	31	AT1G12840.1	AT1G12840.1|LQEQISKHS(Phospho)FDTPVYR	44160.6	41246.7	50541.7	69934.1	NA	71691	96040.4	89462.2	62137.7	58940.5	NA	76581.7	47799.5	69713.9	51472.2	NA
T	288	AT1G12850.1	AT1G12850.1|GFSLAT(Phospho)SIHRPILTR	NA	NA	2.4756e+06	2.97145e+06	NA	457991	NA	1.17904e+06	NA	NA	NA	NA	606263	1.02536e+06	NA	931915
S	289	AT1G12850.1	AT1G12850.1|GFSLATS(Phospho)IHRPILTR	2.0214e+06	2.92068e+06	NA	3.04833e+06	1.47483e+06	469983	2.07294e+06	NA	411472	629279	580130	785971	NA	NA	634615	NA
S	111	AT1G12850.1	AT1G12850.1|ISS(Phospho)AAEHDR	4.67413e+06	5.24198e+06	5.43386e+06	4.95069e+06	6.22609e+06	5.86934e+06	6.00445e+06	7.20647e+06	5.04582e+06	5.10776e+06	5.55908e+06	5.24814e+06	3.43819e+06	2.74494e+06	2.88405e+06	2.61693e+06
S;T	66;79	AT1G12850.1	AT1G12850.1|KVLEQEPEMLPC(UniMod:4)HAS(Phospho)ASPLSPQLSSLGT(Phospho)PR	100249	119919	79572.5	108690	82741.2	126782	80413.9	NA	56770.6	37647.9	NA	NA	NA	NA	NA	NA
S;S	68;71	AT1G12850.1	AT1G12850.1|KVLEQEPEMLPC(UniMod:4)HASAS(Phospho)PLS(Phospho)PQLSSLGTPR	NA	86208.1	NA	NA	80975	138918	146948	125568	130082	134494	146764	177843	NA	NA	50723.6	60650.1
S;S;S	71;75;76	AT1G12850.1	AT1G12850.1|KVLEQEPEMLPC(UniMod:4)HASASPLS(Phospho)PQLS(Phospho)S(Phospho)LGTPR	NA	NA	NA	NA	NA	NA	NA	NA	NA	NA	NA	NA	129866	NA	NA	NA
S;S	71;75	AT1G12850.1	AT1G12850.1|KVLEQEPEMLPC(UniMod:4)HASASPLS(Phospho)PQLS(Phospho)SLGTPR	102896	275065	126691	190015	133811	201019	175325	98147.6	NA	102716	88584.8	114656	79090.1	96526.3	NA	93437.7
S	71	AT1G12850.1	AT1G12850.1|KVLEQEPEMLPC(UniMod:4)HASASPLS(Phospho)PQLSSLGTPR	267714	391357	252928	379167	683464	756243	752173	493450	1.1261e+06	992765	730600	860538	688469	655900	764091	722288
S;T	75;79	AT1G12850.1	AT1G12850.1|KVLEQEPEMLPC(UniMod:4)HASASPLSPQLS(Phospho)SLGT(Phospho)PR	NA	NA	402709	397308	230471	48903	358393	249613	55477.2	NA	152386	348836	NA	NA	NA	227000
S	75	AT1G12850.1	AT1G12850.1|KVLEQEPEMLPC(UniMod:4)HASASPLSPQLS(Phospho)SLGTPR	455854	520313	574969	623286	248491	269289	454466	422548	141110	146359	156706	331106	246671	242497	229357	193621
T	79	AT1G12850.1	AT1G12850.1|KVLEQEPEMLPC(UniMod:4)HASASPLSPQLSSLGT(Phospho)PR	483162	482541	580829	665972	241235	316217	345706	314810	239604	267335	249854	163404	126911	192591	407000	113729
S	281	AT1G12850.1	AT1G12850.1|SELLPSTQHTNS(Phospho)R	NA	65417.7	NA	NA	NA	NA	NA	105531	85294.7	70859.2	118644	NA	45674.1	NA	NA	NA
S	71	AT1G12850.1	AT1G12850.1|VLEQEPEM(UniMod:35)LPC(UniMod:4)HASASPLS(Phospho)PQLSSLGTPR	NA	NA	NA	NA	NA	NA	NA	NA	118694	64683.4	NA	NA	NA	NA	NA	NA
S	75	AT1G12850.1	AT1G12850.1|VLEQEPEM(UniMod:35)LPC(UniMod:4)HASASPLSPQLS(Phospho)SLGTPR	NA	NA	227161	NA	NA	NA	NA	NA	NA	NA	NA	NA	NA	NA	NA	NA
S	66	AT1G12850.1	AT1G12850.1|VLEQEPEMLPC(UniMod:4)HAS(Phospho)ASPLSPQLSSLGTPR	2.07175e+06	2.00624e+06	1.89641e+06	1.87127e+06	1.08339e+06	NA	1.4532e+06	1.73053e+06	NA	2.63331e+06	772561	NA	1.02687e+06	1.63532e+06	797706	750566
S;S	68;71	AT1G12850.1	AT1G12850.1|VLEQEPEMLPC(UniMod:4)HASAS(Phospho)PLS(Phospho)PQLSSLGTPR	NA	NA	NA	NA	307903	350150	479480	330641	537146	749231	348337	383009	NA	NA	NA	NA
S;T	68;79	AT1G12850.1	AT1G12850.1|VLEQEPEMLPC(UniMod:4)HASAS(Phospho)PLSPQLSSLGT(Phospho)PR	NA	NA	NA	NA	NA	236843	NA	192475	725832	NA	NA	NA	NA	NA	NA	NA
S	68	AT1G12850.1	AT1G12850.1|VLEQEPEMLPC(UniMod:4)HASAS(Phospho)PLSPQLSSLGTPR	NA	NA	1.36973e+06	NA	2.15566e+06	2.71046e+06	NA	2.39265e+06	NA	NA	NA	NA	2.31268e+06	NA	2.39607e+06	NA
S;S	71;75	AT1G12850.1	AT1G12850.1|VLEQEPEMLPC(UniMod:4)HASASPLS(Phospho)PQLS(Phospho)SLGTPR	146495	453719	309665	NA	252760	326912	427301	242329	405091	494279	391942	406326	226420	240282	304632	299758
S;T	71;79	AT1G12850.1	AT1G12850.1|VLEQEPEMLPC(UniMod:4)HASASPLS(Phospho)PQLSSLGT(Phospho)PR	128605	NA	NA	NA	NA	NA	NA	NA	NA	74373.2	NA	NA	NA	NA	NA	NA
S	71	AT1G12850.1	AT1G12850.1|VLEQEPEMLPC(UniMod:4)HASASPLS(Phospho)PQLSSLGTPR	747406	1.07791e+06	545854	680184	1.61003e+06	2.06592e+06	1.53191e+06	1.72526e+06	2.97344e+06	3.1318e+06	2.25311e+06	2.05138e+06	1.81549e+06	1.77378e+06	1.73577e+06	1.93049e+06
S;S	75;76	AT1G12850.1	AT1G12850.1|VLEQEPEMLPC(UniMod:4)HASASPLSPQLS(Phospho)S(Phospho)LGTPR	698485	NA	671752	630900	805715	1.06636e+06	NA	NA	NA	NA	682084	NA	NA	NA	NA	NA
S;T	75;79	AT1G12850.1	AT1G12850.1|VLEQEPEMLPC(UniMod:4)HASASPLSPQLS(Phospho)SLGT(Phospho)PR	NA	NA	853980	161788	1.04889e+06	NA	NA	NA	NA	NA	NA	NA	NA	781437	NA	NA
S	75	AT1G12850.1	AT1G12850.1|VLEQEPEMLPC(UniMod:4)HASASPLSPQLS(Phospho)SLGTPR	1.16991e+06	1.32047e+06	984348	1.36276e+06	697537	723014	911925	1.11167e+06	514896	473132	571851	457089	862971	743544	1.09246e+06	449441
T	79	AT1G12850.1	AT1G12850.1|VLEQEPEMLPC(UniMod:4)HASASPLSPQLSSLGT(Phospho)PR	1.25767e+06	1.37666e+06	1.42508e+06	1.66342e+06	635740	894670	884682	937606	360559	143507	741118	182170	NA	NA	130288	1.41317e+06
S	102	AT1G12850.1	AT1G12850.1|VWDPYNVLAPPPPSS(Phospho)PPLFSR	1.3843e+06	1.02789e+06	1.08369e+06	948080	669721	1.35842e+06	637596	876872	1.17287e+06	963405	667676	636513	1.07328e+06	614698	800753	741761
S	359	AT1G12860.1	AT1G12860.1;AT1G12860.2|VKEELC(UniMod:4)PSSSLPS(Phospho)PK	286595	342701	355660	363651	460567	566287	433148	241665	458906	414774	504375	394562	440765	374740	457023	355526
S	4	AT1G12910.1	AT1G12910.1|(Met-loss (Protein N-term))MGTS(Phospho)SDPIQDGSDEQQK	560405	538127	347524	316880	486481	507761	439931	561495	504679	521697	576197	412146	514933	430237	372143	449531
S	4	AT1G12910.1	AT1G12910.1|(Met-loss (Protein N-term))MGTS(Phospho)SDPIQDGSDEQQKR	2.62633e+06	2.46483e+06	1.44254e+06	1.51939e+06	1.68558e+06	1.75484e+06	1.36667e+06	2.14264e+06	1.98747e+06	1.81265e+06	2.06437e+06	NA	1.55852e+06	1.91945e+06	1.53123e+06	1.4197e+06
S	5	AT1G12910.1	AT1G12910.1|(Met-loss (Protein N-term))MGTSS(Phospho)DPIQDGSDEQQKR	527803	483484	354000	412328	549422	NA	339039	426672	639726	368146	529768	NA	501240	466083	458660	478958
S	4	AT1G12910.1	AT1G12910.1|GTS(Phospho)SDPIQDGSDEQQK	NA	NA	NA	NA	NA	NA	NA	NA	NA	513541	NA	NA	NA	NA	NA	NA
S	4	AT1G12910.1	AT1G12910.1|GTS(Phospho)SDPIQDGSDEQQKR	NA	NA	918382	NA	NA	NA	NA	1.07848e+06	NA	NA	NA	1.7305e+06	NA	925404	2.13501e+06	NA
S	5	AT1G12910.1	AT1G12910.1|GTSS(Phospho)DPIQDGSDEQQKR	1.15616e+06	1.01125e+06	530706	592683	NA	NA	500856	614300	788345	710904	683681	NA	688000	706813	695450	605467
S;S	425;433	AT1G12920.1	AT1G12920.1|TFDELS(Phospho)DTEVYEDS(Phospho)D	7.82092e+06	2.03457e+07	NA	583929	NA	8.78895e+06	735642	NA	1.13082e+07	NA	1.59439e+07	NA	1.26008e+07	7.81734e+06	1.78675e+07	NA
S	425	AT1G12920.1	AT1G12920.1|TFDELS(Phospho)DTEVYEDSD	1.21227e+06	1.30193e+06	1.16258e+06	340641	1.19991e+06	1.27282e+06	584073	461610	1.78459e+06	1.81363e+06	1.63312e+06	1.6691e+06	1.35092e+06	1.86128e+06	1.30582e+06	1.57492e+06
T;S	427;433	AT1G12920.1	AT1G12920.1|TFDELSDT(Phospho)EVYEDS(Phospho)D	229556	447932	NA	NA	611336	NA	NA	NA	555506	1.05224e+06	NA	1.27627e+06	327631	NA	NA	NA
S	625	AT1G12930.1	AT1G12930.1|LVDEDAESSGRQS(Phospho)PATYTR	5.24109e+06	3.89635e+06	4.25896e+06	4.07819e+06	4.66558e+06	4.62797e+06	4.29649e+06	4.84511e+06	4.26674e+06	4.43979e+06	4.32622e+06	4.48138e+06	4.36543e+06	4.63275e+06	4.59723e+06	4.35867e+06
S	36	AT1G12950.1	AT1G12950.1|ALMEYLGVGS(Phospho)R	90407.9	94912.8	97529.1	94690.8	103881	NA	157978	172746	80954.3	141763	164595	152319	87049.1	103640	73957.2	141478
S;S;S	493;497;499	AT1G13020.1	AT1G13020.1|AGS(Phospho)IDES(Phospho)RS(Phospho)VESMERPR	NA	NA	NA	NA	NA	NA	NA	NA	49105.5	259479	124072	NA	659221	739584	695361	663136
S;S	493;497	AT1G13020.1	AT1G13020.1|AGS(Phospho)IDES(Phospho)RSVESMERPR	NA	NA	NA	NA	NA	NA	NA	NA	873615	1.06014e+06	977703	NA	2.85908e+06	328947	660671	4.08265e+06
S	493	AT1G13020.1	AT1G13020.1|AGS(Phospho)IDESR	9.25666e+06	1.44762e+07	1.56565e+07	1.43217e+06	6.5231e+06	1.70184e+07	816659	1.66851e+07	2.4765e+07	2.42661e+07	2.35798e+07	1.73727e+07	3.56205e+07	3.28395e+07	6.20861e+06	1.26235e+07
S;S;S	493;499;502	AT1G13020.1	AT1G13020.1|AGS(Phospho)IDESRS(Phospho)VES(Phospho)MERPR	NA	NA	NA	NA	NA	NA	NA	NA	NA	NA	123884	NA	NA	NA	699047	NA
S;S	493;499	AT1G13020.1	AT1G13020.1|AGS(Phospho)IDESRS(Phospho)VESMERPR	NA	50317.6	NA	32467.2	94440.4	356161	77412.2	211558	563269	493070	204145	200080	1.41396e+06	272627	592085	476740
S;S	497;499	AT1G13020.1	AT1G13020.1|AGSIDES(Phospho)RS(Phospho)VESMERPR	NA	NA	NA	NA	47039.2	82740.6	39609	NA	NA	NA	NA	NA	312213	NA	NA	294316
S	499	AT1G13020.1	AT1G13020.1|AGSIDESRS(Phospho)VESMERPR	586062	517625	870711	570584	496324	629331	586267	641740	730925	1.18581e+06	574018	756826	594284	540566	634953	577949
S	234	AT1G13020.1	AT1G13020.1|AKS(Phospho)STFGSGFR	202875	190636	174709	148952	309810	319651	315013	348585	461555	310798	376038	350116	560098	465994	464796	501297
S;S	475;478	AT1G13020.1	AT1G13020.1|AVERPGS(Phospho)SAS(Phospho)R	NA	NA	NA	NA	NA	NA	NA	NA	NA	457569	306765	166865	806473	710746	507971	619669
S	475	AT1G13020.1	AT1G13020.1|AVERPGS(Phospho)SASR	2.17335e+06	2.34137e+06	2.13344e+06	1.78951e+06	3.22639e+06	3.14296e+06	2.31604e+06	2.75068e+06	4.01315e+06	3.77111e+06	3.50825e+06	3.2537e+06	5.80751e+06	4.29769e+06	4.07505e+06	3.91042e+06
T	283	AT1G13020.1	AT1G13020.1|KADTEVSET(Phospho)PTAVK	4.46121e+06	4.22436e+06	3.63234e+06	4.02519e+06	2.60925e+06	2.71537e+06	1.66226e+06	1.80021e+06	1.91356e+06	1.16929e+06	1.33695e+06	1.28289e+06	909765	750063	812383	919379
S	103	AT1G13020.1	AT1G13020.1|LGGGFSS(Phospho)YGGGR	NA	NA	NA	NA	NA	NA	NA	NA	NA	NA	NA	NA	NA	NA	NA	111049
S	508	AT1G13020.1	AT1G13020.1|S(Phospho)HGTGDNWPRPVDDR	1.29504e+06	1.38284e+06	1.35298e+06	1.20646e+06	1.58645e+06	1.14341e+06	1.91307e+06	1.6307e+06	2.73514e+06	2.64732e+06	2.7169e+06	1.30841e+06	2.22967e+06	2.31963e+06	3.32027e+06	4.83405e+06
S	508	AT1G13020.1	AT1G13020.1|S(Phospho)HGTGDNWPRPVDDRR	970704	963919	704561	734066	1.24402e+06	1.18989e+06	964039	1.25082e+06	2.09168e+06	1.72417e+06	1.78971e+06	1.42855e+06	2.56998e+06	2.54337e+06	2.15352e+06	2.32147e+06
S	172	AT1G13020.1	AT1G13020.1|S(Phospho)LPSFDQGR	220544	207920	215816	250346	289018	276269	336490	345180	545177	507467	517562	467322	1.20684e+06	1.12016e+06	1.05211e+06	1.04478e+06
S	499	AT1G13020.1	AT1G13020.1|S(Phospho)VESMERPR	139993	216038	94232.6	117112	228045	223495	178539	233876	403276	367855	557782	246546	405475	369372	336467	466204
T	511	AT1G13020.1	AT1G13020.1|SHGT(Phospho)GDNWPRPVDDR	148589	108457	NA	NA	213569	299215	98070.4	96778.3	322365	383046	583828	210921	350764	NA	203924	342996
T	511	AT1G13020.1	AT1G13020.1|SHGT(Phospho)GDNWPRPVDDRR	139163	128476	NA	NA	206682	148637	63412.2	82649.8	356384	104115	246177	203501	141478	167347	117488	155220
S	544	AT1G13020.1	AT1G13020.1|SSS(Phospho)AREGW	9.25795e+06	7.93506e+06	8.998e+06	1.06274e+07	5.05184e+06	5.07907e+06	5.12003e+06	4.30402e+06	3.91733e+06	1.59344e+06	1.77317e+06	3.50449e+06	3.92177e+06	3.99597e+06	4.05069e+06	2.89756e+06
T	236	AT1G13020.1	AT1G13020.1|SST(Phospho)FGSGFR	374186	393443	NA	NA	NA	NA	511061	370845	634112	527523	553883	NA	NA	599452	269231	560822
S	502	AT1G13020.1	AT1G13020.1|SVES(Phospho)MERPR	47717.2	NA	NA	51901.9	139955	154225	84699.1	99940.4	252656	166690	197240	147275	236952	263893	247277	276265
S	508	AT1G13020.1	AT1G13020.1|SVESMERPRS(Phospho)HGTGDNWPRPVDDR	854847	983595	522579	839088	1.15811e+06	1.38053e+06	691964	1.0782e+06	603167	617201	453128	708781	1.38542e+06	952285	920865	744189
S	508	AT1G13020.1	AT1G13020.1|SVESMERPRS(Phospho)HGTGDNWPRPVDDRR	920002	967460	985885	677748	969580	1.10913e+06	848199	672898	929281	597933	494534	915738	884848	1.00585e+06	1.49155e+06	918816
S	147	AT1G13020.1	AT1G13020.1|SYGGFDDDQRGS(Phospho)NSR	NA	14426.2	NA	NA	NA	NA	12060	15139.6	33584.6	NA	30239.3	23461.7	30988.2	22913.3	30441.2	32409.2
S	149	AT1G13020.1	AT1G13020.1|SYGGFDDDQRGSNS(Phospho)R	346419	NA	254372	NA	NA	NA	NA	NA	NA	NA	534622	404650	336806	364765	380389	312360
S	191	AT1G13020.1	AT1G13020.1|YGGGGGS(Phospho)FGGGGGGGAGSYGGGGAGAGSGGGGGFSK	523191	615335	706081	781412	771000	781959	883147	921615	760836	702813	926853	768928	821042	852462	846189	806852
S	187	AT1G13030.1	AT1G13030.1|C(UniMod:4)KLDTTEES(Phospho)PDER	213312	189289	135522	161309	206353	122778	154446	237033	250876	214021	259516	193671	198073	196167	170360	132719
S	187	AT1G13030.1	AT1G13030.1|C(UniMod:4)KLDTTEES(Phospho)PDERENTAVVSNVVK	2.36374e+06	2.40295e+06	2.46264e+06	2.6489e+06	2.68961e+06	2.60091e+06	2.4414e+06	2.07134e+06	2.35582e+06	2.00921e+06	2.2761e+06	2.46654e+06	2.62073e+06	2.5599e+06	2.74048e+06	2.485e+06
S	321	AT1G13030.1	AT1G13030.1|EKHC(UniMod:4)ETLENQQAEEVS(Phospho)DGFGDEVVPVEVRPGHIR	4.93353e+06	5.44174e+06	5.80565e+06	6.27664e+06	4.76239e+06	4.45794e+06	6.24837e+06	4.68935e+06	5.05042e+06	4.32958e+06	3.93618e+06	6.34783e+06	5.16133e+06	6.13001e+06	6.33357e+06	5.70418e+06
T;S	136;143	AT1G13030.1	AT1G13030.1|ET(Phospho)GGYESES(Phospho)EEDELEEEAEEFVPEKK	2.96092e+06	3.42809e+06	3.48399e+06	2.52868e+06	2.51023e+06	3.73479e+06	3.94393e+06	5.38289e+06	3.59627e+06	6.16666e+06	5.33e+06	3.42358e+06	4.32154e+06	3.84033e+06	3.48276e+06	4.43806e+06
S;S	141;143	AT1G13030.1	AT1G13030.1|ETGGYES(Phospho)ES(Phospho)EEDELEEEAEEFVPEKK	NA	NA	NA	NA	NA	NA	NA	NA	NA	NA	5.43335e+06	NA	NA	NA	NA	NA
S	321	AT1G13030.1	AT1G13030.1|HC(UniMod:4)ETLENQQAEEVS(Phospho)DGFGDEVVPVEVRPGHIR	3.24857e+06	3.59183e+06	3.76198e+06	4.19274e+06	3.38705e+06	3.24484e+06	4.29804e+06	4.31207e+06	3.28178e+06	4.83793e+06	4.53876e+06	3.89431e+06	3.52087e+06	3.99422e+06	4.17934e+06	4.33634e+06
S	187	AT1G13030.1	AT1G13030.1|LDTTEES(Phospho)PDERENTAVVSNVVK	2.26572e+06	2.23888e+06	2.23494e+06	2.22999e+06	2.50023e+06	2.10895e+06	2.56673e+06	2.65627e+06	2.5073e+06	3.26048e+06	3.28347e+06	2.51371e+06	2.8401e+06	2.70547e+06	2.56858e+06	2.72456e+06
S	187	AT1G13030.1	AT1G13030.1|LDTTEES(Phospho)PDERENTAVVSNVVKK	161463	96735.4	156766	231156	173023	125796	121492	46953.4	204789	92929.1	53453.3	165881	129505	233813	244643	125278
S	214	AT1G13030.1	AT1G13030.1|SLDVQS(Phospho)ANNDEQNNDSTKPMTK	365699	224483	234745	306907	296001	317682	210132	283555	312698	168748	271488	266899	189377	208277	225347	190892
S	240	AT1G13030.1	AT1G13030.1|SSQQEES(Phospho)KEHNDLC(UniMod:4)QLSAETK	154249	96112.2	99917.7	128598	NA	147151	117532	147901	124999	134749	162537	117509	98935.8	104559	112639	12339.3
S	67	AT1G13050.1	AT1G13050.1|HQTEPPETIHES(Phospho)PSSRPLPLRPEEPLPPR	NA	NA	NA	NA	NA	NA	NA	NA	NA	NA	98976.5	NA	NA	NA	NA	NA
S	187	AT1G13060.1	AT1G13060.1;AT1G13060.2;AT1G13060.3;AT3G26340.1|FSVGS(Phospho)GSPYAYGVLDSGYK	NA	NA	NA	NA	NA	NA	NA	NA	NA	NA	111581	NA	97396.8	NA	NA	NA
S;S	108;111	AT1G13120.1	AT1G13120.1|FAC(UniMod:4)DELYLS(Phospho)DES(Phospho)DEEFDHEPEYMMNK	1.21014e+06	1.33271e+06	1.31806e+06	1.36111e+06	1.10345e+06	1.38389e+06	1.378e+06	1.30892e+06	1.12747e+06	1.3804e+06	1.14346e+06	1.30357e+06	1.31944e+06	1.40946e+06	1.45549e+06	1.52026e+06
S;S	108;111	AT1G13120.1	AT1G13120.1|RFAC(UniMod:4)DELYLS(Phospho)DES(Phospho)DEEFDHEPEYMMNK	213910	219480	174306	209067	186753	171244	241776	163498	169031	164645	157739	224767	171345	284241	261221	294131
S	2	AT1G13160.1	AT1G13160.1|(UniMod:1)S(Phospho)GSLGLTPASLK	NA	NA	NA	NA	NA	NA	55858.2	NA	NA	NA	NA	NA	NA	NA	NA	NA
S	4	AT1G13160.1	AT1G13160.1|(UniMod:1)SGS(Phospho)LGLTPASLK	NA	40330.5	31461.2	NA	NA	NA	NA	NA	NA	44095.5	41423.6	NA	NA	NA	50287.6	51903.5
S;S	257;261	AT1G13160.1	AT1G13160.1|FLLDYENIDDDDDS(Phospho)DAES(Phospho)DDDEESKKIDQVVINR	722267	1.05171e+06	807329	831122	745538	524414	915022	778578	NA	884574	721070	622043	818466	784636	1.14989e+06	607793
S	401	AT1G13170.1	AT1G13170.1;AT1G13170.2|EAEGNGSIYDKDPFFS(Phospho)DR	532869	NA	NA	296840	NA	468138	534176	783791	510374	1.00126e+06	824176	848850	801556	505588	249292	1.30644e+06
S;S	43;45	AT1G13170.1	AT1G13170.1;AT1G13170.2|HASKPS(Phospho)FS(Phospho)TQASWISQDQLER	1.05367e+06	1.26674e+06	1.23352e+06	1.2911e+06	NA	538209	882546	780317	201989	279633	323482	287639	967749	1.14791e+06	NA	845044
S;S	43;49	AT1G13170.1	AT1G13170.1;AT1G13170.2|HASKPS(Phospho)FSTQAS(Phospho)WISQDQLER	NA	NA	1.12148e+06	1.20119e+06	413515	NA	NA	719882	NA	NA	NA	NA	NA	NA	789160	768060
S	43	AT1G13170.1	AT1G13170.1;AT1G13170.2|HASKPS(Phospho)FSTQASWISQDQLER	2.89806e+06	2.76679e+06	2.8844e+06	2.94654e+06	1.83287e+06	1.74375e+06	1.98546e+06	1.99723e+06	1.21868e+06	1.23424e+06	893933	NA	5.4372e+06	6.07805e+06	5.28944e+06	5.07985e+06
S	49	AT1G13170.1	AT1G13170.1;AT1G13170.2|HASKPSFSTQAS(Phospho)WISQDQLER	5.20977e+06	2.89407e+06	5.76178e+06	6.4726e+06	3.802e+06	3.09799e+06	4.813e+06	4.19059e+06	2.98912e+06	2.59024e+06	2.70405e+06	3.32415e+06	1.54747e+06	1.52579e+06	1.44723e+06	2.2613e+06
S	61	AT1G13170.1	AT1G13170.1;AT1G13170.2|LSS(Phospho)EVVDDVNLDGK	238855	353822	306093	395884	215196	320951	423446	455418	254710	288369	310393	261030	NA	230361	NA	NA
S	806	AT1G13170.1	AT1G13170.1;AT1G13170.2|NS(Phospho)LSSSSSSTFL	50384.9	57865	NA	53399.1	NA	NA	50143.5	43160.1	43787.2	36566.2	54640.2	NA	58363.5	58919.4	53870.8	54833.8
S	808	AT1G13170.1	AT1G13170.1;AT1G13170.2|NSLS(Phospho)SSSSSTFL	NA	NA	NA	NA	NA	NA	NA	NA	NA	NA	NA	NA	59097.1	NA	27389.9	72576.1
S	384	AT1G13170.1	AT1G13170.1;AT1G13170.2|S(Phospho)REAEGNGSIYDKDPFFSDR	NA	NA	171061	NA	NA	NA	NA	NA	NA	NA	NA	270525	173607	204466	205356	207993
S	23	AT1G13170.1	AT1G13170.1;AT1G13170.2|S(Phospho)SNHHLGLEAIPVSK	191655	168427	240113	267722	280147	303289	235149	224649	214412	175435	235228	235258	232564	250947	257745	228397
S	24	AT1G13170.1	AT1G13170.1;AT1G13170.2|SS(Phospho)NHHLGLEAIPVSK	NA	NA	NA	262873	NA	NA	NA	NA	NA	NA	NA	NA	NA	NA	NA	NA
S	236	AT1G13170.1	AT1G13170.1;AT1G13170.2|VAS(Phospho)GDILPSEDAVVSTEK	1.85068e+06	2.24112e+06	1.9984e+06	2.05166e+06	1.87826e+06	2.07486e+06	1.97815e+06	2.06354e+06	1.99541e+06	1.93905e+06	2.17939e+06	1.98603e+06	2.0749e+06	2.13503e+06	2.10954e+06	2.03083e+06
S;S	505;508	AT1G13190.1	AT1G13190.1|ATTERDWS(Phospho)ENS(Phospho)GDRR	566419	493845	578983	429240	527722	301642	198784	493697	NA	245680	404658	242057	405281	380422	618980	573760
S	505	AT1G13190.1	AT1G13190.1|ATTERDWS(Phospho)ENSGDRR	694303	673795	710190	785812	543392	635291	532076	549521	646254	330495	307899	543856	552051	522986	645466	NA
S	508	AT1G13190.1	AT1G13190.1|ATTERDWSENS(Phospho)GDRR	NA	651472	NA	NA	NA	NA	NA	556383	NA	NA	NA	536918	551883	NA	NA	490481
S	534	AT1G13190.1	AT1G13190.1|DRDS(Phospho)DEFDR	203689	254018	172415	159707	197433	234617	203175	352780	265904	384092	457422	199796	216677	182099	165052	244779
S	534	AT1G13190.1	AT1G13190.1|DRDS(Phospho)DEFDRGQSSLK	2.0122e+06	1.88389e+06	1.59321e+06	1.858e+06	1.85303e+06	1.83722e+06	1.30967e+06	1.62726e+06	2.20307e+06	1.43059e+06	1.34141e+06	1.6823e+06	1.64392e+06	1.63111e+06	1.80103e+06	1.5126e+06
S	508	AT1G13190.1	AT1G13190.1|DWSENS(Phospho)GDRR	531096	638051	NA	494202	643368	665850	573794	674178	814615	946765	868654	591028	850528	738109	636616	731085
S	86	AT1G13190.1	AT1G13190.1|MGIVS(Phospho)GGTVEGK	202291	239813	298485	303441	353669	253901	311603	269829	249885	290934	241254	292614	261556	262716	245266	258834
S	208	AT1G13195.1	AT1G13195.1;AT1G13195.2|RVNS(Phospho)EDLWVLAGDNDVVDTR	326347	477946	501448	462691	319731	404889	445623	356519	432014	406023	312627	369772	464086	489297	449138	435336
S	1170	AT1G13210.1	AT1G13210.1|QRS(Phospho)IRPTTVGFTAR	2.00579e+06	1.44782e+06	1.80891e+06	1.9429e+06	2.09667e+06	1.84205e+06	1.72885e+06	1.81631e+06	1.46276e+06	1.24105e+06	1.3364e+06	1.64901e+06	1.25804e+06	1.30864e+06	1.26377e+06	1.12099e+06
S	1170	AT1G13210.1	AT1G13210.1|S(Phospho)IRPTTVGFTAR	337167	254780	259573	295094	410157	279421	340514	406906	295242	543787	711657	346924	296052	270338	232948	279205
S	29	AT1G13210.1	AT1G13210.1|SNFQEDHS(Phospho)HIGGPGFSR	810507	584199	2.151e+06	947657	914941	953424	2.07212e+06	1.35154e+06	735524	1.11074e+06	846027	2.24699e+06	932933	927238	725698	1.00028e+06
T	933	AT1G13220.2	AT1G13220.2;AT1G13220.3|AKPALNPT(Phospho)SSVK	NA	787621	NA	592217	924029	NA	740841	1.02657e+06	858916	585765	919530	NA	538351	511894	NA	559821
S	935	AT1G13220.2	AT1G13220.2;AT1G13220.3|AKPALNPTSS(Phospho)VK	428523	473768	303901	380837	584384	540724	458617	665567	520165	363611	269833	434139	330596	326776	290388	350177
S	838	AT1G13220.2	AT1G13220.2;AT1G13220.3|C(UniMod:4)TS(Phospho)IIFSPSK	1.34435e+06	1.39424e+06	1.45475e+06	1.53426e+06	746616	443408	725546	718676	362092	298234	447428	387569	587160	518081	349357	389105
S	838	AT1G13220.2	AT1G13220.2;AT1G13220.3|C(UniMod:4)TS(Phospho)IIFSPSKR	307951	330759	352137	343110	192713	138328	165436	116474	72231.3	73608.1	85053.9	83696.1	124675	130315	75214.6	64182.2
S	885	AT1G13220.2	AT1G13220.2;AT1G13220.3|LRPS(Phospho)SSSIPEEDEEYTDSR	NA	NA	NA	1.3284e+06	1.42604e+06	NA	NA	NA	NA	NA	1.9682e+06	1.78856e+06	NA	NA	NA	NA
S	886	AT1G13220.2	AT1G13220.2;AT1G13220.3|LRPSS(Phospho)SSIPEEDEEYTDSR	NA	NA	NA	NA	NA	NA	NA	NA	NA	NA	NA	NA	1.62202e+06	NA	NA	NA
S	887	AT1G13220.2	AT1G13220.2;AT1G13220.3|LRPSSS(Phospho)SIPEEDEEYTDSR	870121	842021	900685	568024	1.09333e+06	1.17782e+06	602659	547868	1.16696e+06	1.15437e+06	593756	632791	1.32889e+06	447505	1.39234e+06	1.29799e+06
S	888	AT1G13220.2	AT1G13220.2;AT1G13220.3|LRPSSSS(Phospho)IPEEDEEYTDSR	NA	1.09076e+06	1.20187e+06	1.3449e+06	NA	NA	1.72426e+06	1.58403e+06	NA	NA	NA	1.79076e+06	NA	1.86888e+06	1.99854e+06	NA
T	897	AT1G13220.2	AT1G13220.2;AT1G13220.3|LRPSSSSIPEEDEEYT(Phospho)DSR	NA	NA	NA	NA	NA	NA	NA	NA	NA	128045	75370.8	NA	NA	NA	NA	NA
T	992	AT1G13220.2	AT1G13220.2;AT1G13220.3|QQTVAVLPQT(Phospho)PGQR	486256	770741	641206	631966	818492	740441	595060	557561	585466	702298	730932	493823	629430	736730	659904	522727
T	992	AT1G13220.2	AT1G13220.2;AT1G13220.3|RQQTVAVLPQT(Phospho)PGQR	213455	170332	187180	196971	NA	NA	175431	145870	201940	237303	284301	NA	222394	180206	NA	201396
S;S	905;908	AT1G13220.2	AT1G13220.2;AT1G13220.3|VQETS(Phospho)EGS(Phospho)QLSEFQSSR	419266	554043	612947	539956	360991	415831	487002	502936	372565	487900	629297	443979	431841	418211	409983	333706
S	905	AT1G13220.2	AT1G13220.2;AT1G13220.3|VQETS(Phospho)EGSQLSEFQSSR	421273	468870	476902	505177	435823	320556	358716	385113	314686	330666	333098	335616	298440	280861	238372	218809
S	29	AT1G13260.1	AT1G13260.1|KSS(Phospho)VGNLYR	1.50707e+06	1.25105e+06	740033	741721	1.29608e+06	1.25895e+06	646155	819743	1.33157e+06	805380	845703	745902	1.02047e+06	922302	746642	771210
S	310	AT1G13260.1	AT1G13260.1|LFGVNIS(Phospho)PESSR	360381	319668	232281	230270	293484	336765	242181	331523	349852	396896	234199	268223	360188	428367	300540	276351
S	38	AT1G13260.1	AT1G13260.1|MGS(Phospho)GSSVVLDSENGVEAESR	NA	NA	NA	NA	NA	NA	244812	NA	98863	163067	NA	NA	343278	243679	255675	265130
S	40	AT1G13260.1	AT1G13260.1|MGSGS(Phospho)SVVLDSENGVEAESR	NA	NA	NA	NA	NA	NA	NA	NA	NA	NA	NA	NA	NA	149215	96018.8	NA
S	29	AT1G13260.1	AT1G13260.1|SS(Phospho)VGNLYR	367106	239693	277973	186326	347109	NA	174958	133879	184272	291469	243719	172134	278455	296089	224024	184868
S	169	AT1G13260.1	AT1G13260.1|TLLTS(Phospho)GLSNDGVSTTGFR	97399.9	NA	NA	NA	NA	NA	NA	NA	102745	130209	70763.8	NA	143425	159003	NA	107163
S	172	AT1G13260.1	AT1G13260.1|TLLTSGLS(Phospho)NDGVSTTGFR	NA	NA	NA	NA	NA	1.83054e+06	NA	NA	1.00118e+06	1.50855e+06	NA	NA	1.93396e+06	1.0985e+06	NA	1.72209e+06
S	329	AT1G13300.1	AT1G13300.1|C(UniMod:4)SS(Phospho)PAMSSSTR	82098	44291.3	69164.7	47677.1	69684.4	56133.7	58465.5	66520.5	68565	37817.8	61860.7	42061.9	58047.6	45899.1	49995.7	29870.6
S	223	AT1G13350.1	AT1G13350.1;AT1G13350.2;AT1G13350.3|HDAEDDLELRS(Phospho)PTSVNGHDPNSGDVK	NA	NA	NA	242989	NA	232037	NA	NA	NA	NA	200821	NA	NA	NA	NA	218060
S	350	AT1G13350.1	AT1G13350.1;AT1G13350.2;AT1G13350.3|LSS(Phospho)AVGESPAQLVISDSDR	270570	290888	345282	412011	NA	218579	302605	329796	189137	247446	228695	244767	119094	NA	159248	150210
S	355	AT1G13350.1	AT1G13350.1;AT1G13350.2;AT1G13350.3|LSSAVGES(Phospho)PAQLVISDSDR	381177	455704	496882	511709	389959	433138	550259	441643	268229	398855	362146	444113	255082	180975	237094	245093
S	19	AT1G13350.1	AT1G13350.1;AT1G13350.2;AT1G13350.3|SFS(Phospho)PSDEVFK	39883.1	63864.9	NA	84090.4	78064.1	66001.3	99938	111355	47002.5	99793.7	103968	109620	42628	48461.6	64580.7	55349.8
S	377	AT1G13350.1	AT1G13350.1;AT1G13350.2;AT1G13350.3|TLASTGLGEGS(Phospho)PK	190657	175125	NA	141244	281520	227744	199394	222578	171045	286690	314556	269941	282962	240882	304573	251129
S	377	AT1G13350.1	AT1G13350.1;AT1G13350.2;AT1G13350.3|TLASTGLGEGS(Phospho)PKDK	NA	NA	NA	NA	NA	NA	NA	19251	NA	NA	42721.2	NA	NA	NA	NA	NA
S	31	AT1G13360.1	AT1G13360.1;AT1G13360.2;AT1G13360.3|VRDESFDEAVLDS(Phospho)PEVK	1.11821e+06	1.13659e+06	1.11628e+06	1.12978e+06	1.28256e+06	1.0091e+06	1.23995e+06	1.2764e+06	1.10339e+06	1.48881e+06	1.38993e+06	1.12366e+06	1.12383e+06	1.08955e+06	1.03769e+06	1.16747e+06
S	31	AT1G13360.1	AT1G13360.1;AT1G13360.2;AT1G13360.3|VRDESFDEAVLDS(Phospho)PEVKR	2.84785e+06	2.67964e+06	2.86272e+06	3.01921e+06	3.14286e+06	2.60857e+06	2.82733e+06	2.30327e+06	2.89407e+06	2.43524e+06	2.13385e+06	2.94271e+06	2.60362e+06	2.60653e+06	2.64357e+06	2.42337e+06
S	178	AT1G13380.1	AT1G13380.1|S(Phospho)SSNIGMAGYA	NA	NA	2.29994e+06	2.76096e+06	1.3875e+06	1.42251e+06	1.89951e+06	1.6209e+06	NA	NA	NA	NA	NA	NA	1.05988e+06	1.05421e+06
S	180	AT1G13380.1	AT1G13380.1|SSS(Phospho)NIGM(UniMod:35)AGYA	145493	133548	441522	206534	70771.8	67819.6	141079	123422	50461.3	32154.9	66074.5	57667	40363	51431.4	69829.3	29459.5
S	180	AT1G13380.1	AT1G13380.1|SSS(Phospho)NIGMAGYA	2.17261e+06	2.21602e+06	2.16942e+06	2.61089e+06	1.28826e+06	1.30869e+06	1.77388e+06	1.4977e+06	1.00142e+06	851300	1.08898e+06	883327	1.24014e+06	1.13476e+06	963162	975121
S	136	AT1G13390.1	AT1G13390.1;AT1G13390.2|ATKPQPPS(Phospho)SPR	282188	534738	373559	134849	563715	NA	433574	421035	257175	779009	NA	491824	NA	NA	432898	233621
S	137	AT1G13390.1	AT1G13390.1;AT1G13390.2|ATKPQPPSS(Phospho)PR	NA	NA	NA	NA	NA	397411	NA	NA	NA	NA	NA	NA	199622	279013	NA	NA
T;T	89;95	AT1G13390.1	AT1G13390.1;AT1G13390.2|TVMT(Phospho)PPLFFT(Phospho)GSPPSR	155839	122333	107484	NA	92630.6	125406	91581.7	68124.5	86131.6	111267	72254.8	NA	136603	4901.38	116348	NA
S	97	AT1G13390.1	AT1G13390.1;AT1G13390.2|TVMTPPLFFTGS(Phospho)PPSR	606858	465146	459992	172264	530624	666115	361506	470427	678412	582630	413587	438850	761574	548128	467792	400824
S	31	AT1G13420.1	AT1G13420.1|LPSSS(Phospho)PR	171290	148287	140091	100573	187006	148601	114414	137250	164812	119973	131861	152560	145120	111249	127699	141858
S	285	AT1G13420.1	AT1G13420.1|TGS(Phospho)LSEGVSFK	851790	738433	637995	634685	936206	706562	759367	798279	689748	831305	889432	631513	625879	685888	537228	653273
S	291	AT1G13420.1	AT1G13420.1|TGSLSEGVS(Phospho)FK	766751	790703	573225	914096	945711	148382	871317	782143	645082	663809	717576	737969	699017	495023	697639	760663
S	145	AT1G13430.1	AT1G13430.1|FLSSSSSSSS(Phospho)PR	340549	321849	205180	190996	297605	307009	194216	182438	285793	177312	NA	123283	245511	203987	181774	177105
S	306	AT1G13430.1	AT1G13430.1|TGS(Phospho)LGGVDYK	NA	NA	NA	NA	NA	214665	NA	NA	NA	62623.1	NA	NA	NA	NA	NA	NA
S	227	AT1G13440.1	AT1G13440.1;AT1G13440.2|VLPS(Phospho)LNGK	1.19761e+06	1.17959e+06	1.3193e+06	1.38105e+06	1.53248e+06	1.42728e+06	1.23069e+06	1.09371e+06	1.43826e+06	1.48544e+06	1.53084e+06	1.64144e+06	1.60878e+06	1.69654e+06	1.5905e+06	1.55422e+06
T	189	AT1G13450.1	AT1G13450.1;AT1G13450.2;AT1G13450.3;AT1G13450.4|SPNT(Phospho)PPTSAK	469750	729415	696387	565836	559426	795244	541309	638197	836630	607621	505761	683508	531154	540625	586544	440130
S;T	186;189	AT1G13450.1	AT1G13450.1;AT1G13450.2;AT1G13450.3;AT1G13450.4|VTPPQYNKS(Phospho)PNT(Phospho)PPTSAK	542555	534161	503396	534287	465738	635900	477992	625177	611038	621150	555746	590608	554712	622311	601961	580525
S;S	186;193	AT1G13450.1	AT1G13450.1;AT1G13450.2;AT1G13450.3;AT1G13450.4|VTPPQYNKS(Phospho)PNTPPTS(Phospho)AK	NA	NA	NA	51119.6	NA	NA	NA	NA	NA	NA	NA	96071.4	NA	NA	NA	NA
S;S	298;300	AT1G13580.2	AT1G13580.2;AT1G13580.3|GKLSEDVRS(Phospho)DS(Phospho)EGEDEHED	1.58507e+06	1.47711e+06	1.22683e+06	1.22651e+06	1.41127e+06	1.57276e+06	905769	883531	1.69233e+06	554960	735526	1.45332e+06	1.00962e+06	1.1441e+06	1.28904e+06	1.21251e+06
S;S	298;300	AT1G13580.2	AT1G13580.2;AT1G13580.3|LSEDVRS(Phospho)DS(Phospho)EGEDEHED	1.04644e+06	1.10304e+06	1.02452e+06	1.00282e+06	1.10998e+06	1.39585e+06	1.33048e+06	2.12471e+06	1.36056e+06	1.8829e+06	2.52882e+06	1.18487e+06	994182	1.18637e+06	1.17339e+06	1.26199e+06
S	565	AT1G13640.1	AT1G13640.1;AT1G13640.2|S(Phospho)ANVQLPLSVNFVK	169936	184638	NA	212873	NA	284222	288184	226855	232131	254031	262157	NA	356366	198606	231099	NA
S	112	AT1G13640.1	AT1G13640.1;AT1G13640.2|SSS(Phospho)TPC(UniMod:4)LSPTGNDLQR	713950	851966	880770	924827	626394	530623	654569	735086	287498	333170	489570	478417	258565	257236	300428	NA
T	113	AT1G13640.1	AT1G13640.1;AT1G13640.2|SSST(Phospho)PC(UniMod:4)LSPTGNDLQR	22548.7	53346.7	43240.8	54982.8	NA	NA	13039.9	NA	NA	NA	NA	40137.8	NA	NA	NA	NA
S	117	AT1G13640.1	AT1G13640.1;AT1G13640.2|SSSTPC(UniMod:4)LS(Phospho)PTGNDLQR	172306	286878	254025	254145	455194	402353	340864	369625	467062	374033	360746	413547	324320	285640	320116	286208
S	25	AT1G13670.1	AT1G13670.1|NVS(Phospho)GELDVFEATR	621110	682213	695115	729474	548145	595008	679741	718886	475874	564678	679933	569230	430673	628380	552250	613132
S	173	AT1G13690.1	AT1G13690.1|AEADALS(Phospho)HGDA	1.32552e+06	1.12995e+06	797019	831347	981034	1.05978e+06	664337	886868	1.18472e+06	707176	955900	874476	484110	424106	429092	534069
S;S	230;232	AT1G13740.1	AT1G13740.1|IVAGC(UniMod:4)SS(Phospho)NS(Phospho)GSQGTERPSVTR	NA	NA	NA	NA	NA	NA	NA	NA	NA	NA	19395.6	NA	NA	NA	NA	NA
S;S	232;234	AT1G13740.1	AT1G13740.1|IVAGC(UniMod:4)SSNS(Phospho)GS(Phospho)QGTERPSVTR	88846.2	NA	71569	74276.4	121808	111927	99056.7	123901	123063	141084	124910	142836	136402	196119	176888	168800
S	232	AT1G13740.1	AT1G13740.1|IVAGC(UniMod:4)SSNS(Phospho)GSQGTERPSVTR	778030	727782	681139	702233	723058	808554	676756	765562	957928	645916	749496	752769	678331	622886	680618	612733
S	85	AT1G13740.1	AT1G13740.1|SSS(Phospho)VLDTVPFNDSTVAEPENYTVGLER	1.15376e+06	1.30312e+06	NA	NA	974677	1.49239e+06	NA	1.34493e+06	1.31815e+06	1.07758e+06	1.03764e+06	1.13133e+06	2.33976e+06	NA	1.50808e+06	NA
S	92	AT1G13790.1	AT1G13790.1;AT1G13790.2|ERPRPS(Phospho)PTSDVSSLPK	684751	600912	689978	869435	636930	676945	693724	848342	374207	664970	456085	695894	616379	693464	807347	814853
S	92	AT1G13790.1	AT1G13790.1;AT1G13790.2|ERPRPS(Phospho)PTSDVSSLPKEEFTGK	503926	654749	876544	990340	636919	692755	822434	581511	558438	520378	725222	889049	478959	598232	808643	677831
S	128	AT1G13790.1	AT1G13790.1;AT1G13790.2|STLSTTEEGEFITTENSS(Phospho)SPHIVK	NA	554707	717819	744031	NA	547681	573834	586544	648230	408998	416531	667440	498569	NA	NA	556553
S	129	AT1G13790.1	AT1G13790.1;AT1G13790.2|STLSTTEEGEFITTENSSS(Phospho)PHIVK	NA	NA	NA	NA	NA	NA	NA	NA	NA	NA	NA	NA	NA	NA	NA	550738
S;S	213;215	AT1G13920.1	AT1G13920.1;AT1G13920.2;AT1G13920.3;AT1G13920.4;AT1G13920.5;AT1G13920.6;AT1G13920.7|APPPPPPPLLS(Phospho)PS(Phospho)PLRLPPR	84501.2	70126.8	NA	27167.1	NA	19994.6	NA	91032.7	NA	175213	136974	NA	112566	166580	NA	NA
S	213	AT1G13920.1	AT1G13920.1;AT1G13920.2;AT1G13920.3;AT1G13920.4;AT1G13920.5;AT1G13920.6;AT1G13920.7|APPPPPPPLLS(Phospho)PSPLR	328518	424159	334672	405153	NA	57705	NA	324066	351902	266214	NA	NA	463801	416398	123236	458856
S	213	AT1G13920.1	AT1G13920.1;AT1G13920.2;AT1G13920.3;AT1G13920.4;AT1G13920.5;AT1G13920.6;AT1G13920.7|APPPPPPPLLS(Phospho)PSPLRLPPR	NA	NA	NA	NA	NA	NA	NA	NA	NA	NA	NA	NA	NA	32312.7	NA	NA
S	215	AT1G13920.1	AT1G13920.1;AT1G13920.2;AT1G13920.3;AT1G13920.4;AT1G13920.5;AT1G13920.6;AT1G13920.7|APPPPPPPLLSPS(Phospho)PLR	412117	NA	NA	NA	NA	227124	206065	258193	NA	NA	273430	197024	NA	NA	318910	333758
T	144	AT1G13920.1	AT1G13920.1;AT1G13920.2;AT1G13920.3;AT1G13920.4;AT1G13920.5;AT1G13920.6;AT1G13920.7|DHKPPT(Phospho)LKSPMR	NA	278323	NA	NA	NA	289550	NA	NA	NA	342038	NA	160382	NA	NA	131951	164173
S	147	AT1G13920.1	AT1G13920.1;AT1G13920.2;AT1G13920.3;AT1G13920.4;AT1G13920.5;AT1G13920.6;AT1G13920.7|DHKPPTLKS(Phospho)PMR	216267	184018	129492	180315	225693	197761	111803	162619	242353	202889	243976	60783.2	219751	200183	152788	167965
S	147	AT1G13920.1	AT1G13920.1;AT1G13920.2;AT1G13920.3;AT1G13920.4;AT1G13920.5;AT1G13920.6;AT1G13920.7|DHKPPTLKS(Phospho)PMRK	525324	630847	417304	350286	646540	485377	337584	409953	576949	493596	493079	387204	420423	330506	374191	313432
S	131	AT1G13920.1	AT1G13920.1;AT1G13920.2;AT1G13920.3;AT1G13920.4;AT1G13920.5;AT1G13920.6;AT1G13920.7|FSGQLS(Phospho)FIDSETK	NA	364754	NA	NA	NA	NA	NA	NA	NA	NA	NA	NA	150786	NA	NA	NA
T	158	AT1G13920.1	AT1G13920.1;AT1G13920.2;AT1G13920.3;AT1G13920.4;AT1G13920.5;AT1G13920.6;AT1G13920.7|KT(Phospho)FSMNLMGDHTK	132756	248310	155887	176514	91721.1	163827	211800	137529	112068	116995	52741.4	149012	NA	73690.4	NA	46472.2
S;S	127;131	AT1G13920.1	AT1G13920.1;AT1G13920.2;AT1G13920.3;AT1G13920.4;AT1G13920.5;AT1G13920.6;AT1G13920.7|RFS(Phospho)GQLS(Phospho)FIDSETK	1.11258e+06	1.20948e+06	1.16643e+06	1.22015e+06	1.10838e+06	1.41955e+06	1.35692e+06	1.42206e+06	1.38694e+06	1.39007e+06	1.1714e+06	1.30235e+06	560685	790555	436448	530371
S	127	AT1G13920.1	AT1G13920.1;AT1G13920.2;AT1G13920.3;AT1G13920.4;AT1G13920.5;AT1G13920.6;AT1G13920.7|RFS(Phospho)GQLSFIDSETK	536536	441732	384322	412805	196764	163292	190762	152526	290274	305517	272509	271391	476720	589260	444030	524301
S	108	AT1G13920.1	AT1G13920.1;AT1G13920.2;AT1G13920.3;AT1G13920.4;AT1G13920.5;AT1G13920.6;AT1G13920.7|S(Phospho)RSEELLPLEEPR	NA	NA	NA	NA	NA	121431	113919	73804.6	148105	135630	142128	115509	NA	NA	NA	NA
S	110	AT1G13920.1	AT1G13920.1;AT1G13920.2;AT1G13920.3;AT1G13920.4;AT1G13920.5;AT1G13920.6;AT1G13920.7|SKSRS(Phospho)EELLPLEEPR	734763	799126	1.0357e+06	1.12238e+06	2.17638e+06	1.92227e+06	2.20118e+06	1.68766e+06	1.92208e+06	1.60092e+06	1.48466e+06	2.05947e+06	609320	659885	568669	368184
T;S	197;213	AT1G13920.1	AT1G13920.1;AT1G13920.2;AT1G13920.3;AT1G13920.4;AT1G13920.5;AT1G13920.6;AT1G13920.7|T(Phospho)RSEPRAPPPPPPPLLS(Phospho)PSPLR	269133	149741	351354	275167	341455	394044	332579	226212	329132	169456	114697	418419	NA	NA	NA	NA
T;S	197;215	AT1G13920.1	AT1G13920.1;AT1G13920.2;AT1G13920.3;AT1G13920.4;AT1G13920.5;AT1G13920.6;AT1G13920.7|T(Phospho)RSEPRAPPPPPPPLLSPS(Phospho)PLR	NA	114545	NA	234999	NA	NA	402597	NA	NA	NA	NA	NA	NA	NA	NA	NA
T	197	AT1G13920.1	AT1G13920.1;AT1G13920.2;AT1G13920.3;AT1G13920.4;AT1G13920.5;AT1G13920.6;AT1G13920.7|T(Phospho)RSEPRAPPPPPPPLLSPSPLR	162955	190645	269276	357206	279057	374115	392624	299415	246885	NA	54197.6	344782	NA	NA	NA	NA
S	160	AT1G13920.1	AT1G13920.1;AT1G13920.2;AT1G13920.3;AT1G13920.4;AT1G13920.5;AT1G13920.6;AT1G13920.7|TFS(Phospho)MNLM(UniMod:35)GDHTK	NA	NA	NA	65432	NA	NA	NA	NA	NA	NA	NA	NA	NA	NA	NA	NA
S	160	AT1G13920.1	AT1G13920.1;AT1G13920.2;AT1G13920.3;AT1G13920.4;AT1G13920.5;AT1G13920.6;AT1G13920.7|TFS(Phospho)MNLMGDHTK	430333	372801	313335	319007	453794	398684	394631	340799	417933	393769	348235	248017	170068	171916	94713.6	84291.3
S;S	199;213	AT1G13920.1	AT1G13920.1;AT1G13920.2;AT1G13920.3;AT1G13920.4;AT1G13920.5;AT1G13920.6;AT1G13920.7|TRS(Phospho)EPRAPPPPPPPLLS(Phospho)PSPLR	239510	237851	NA	417925	486959	NA	405911	353447	NA	NA	203198	406976	120629	103574	91824	NA
S	199	AT1G13920.1	AT1G13920.1;AT1G13920.2;AT1G13920.3;AT1G13920.4;AT1G13920.5;AT1G13920.6;AT1G13920.7|TRS(Phospho)EPRAPPPPPPPLLSPSPLR	NA	NA	277287	NA	NA	NA	NA	NA	NA	NA	NA	NA	NA	NA	NA	NA
S	88	AT1G13930.1	AT1G13930.1;AT1G13930.2;AT1G13930.3|FDEKS(Phospho)STGQYLDK	NA	NA	NA	NA	NA	171331	125886	NA	143516	NA	115888	NA	NA	NA	NA	104197
S	12	AT1G13930.1	AT1G13930.1;AT1G13930.2;AT1G13930.3|KLS(Phospho)SSTPEEPDHNKPVEGTETATRPATNAELMASAK	250371	154453	127687	233028	258905	305249	221418	192809	152712	129726	177057	192981	127576	157472	171878	141202
S	13	AT1G13930.1	AT1G13930.1;AT1G13930.2;AT1G13930.3|KLSS(Phospho)STPEEPDHNKPVEGTETATRPATNAELMASAK	149864	113434	64555.9	104224	69333.6	189548	125489	84699.4	NA	NA	NA	NA	NA	NA	NA	NA
S	71	AT1G13930.1	AT1G13930.1;AT1G13930.2;AT1G13930.3|VAGAS(Phospho)ADILDAAEK	539631	586824	695204	722851	463199	551521	571144	719985	537452	666229	715600	572151	496764	538251	549598	647118
Y	104	AT1G13930.1	AT1G13930.1;AT1G13930.2;AT1G13930.3|YLNDY(Phospho)ESSHSTGAGGPPPPTSQAEPASQPEPAAK	330806	362261	408206	494255	401446	343789	447486	479700	356793	413930	354896	469875	332912	337065	355962	NA
T	119	AT1G13930.1	AT1G13930.1;AT1G13930.2;AT1G13930.3|YLNDYESSHSTGAGGPPPPT(Phospho)SQAEPASQPEPAAK	NA	NA	401355	459737	NA	NA	NA	491458	330512	NA	NA	461415	NA	NA	342650	322390
S;S	716;726	AT1G13940.1	AT1G13940.1;AT1G13940.2|APMIDLETVPES(Phospho)DDEEEDGNIS(Phospho)GEKR	421681	476657	365304	397282	335714	NA	622794	450316	NA	454553	NA	NA	362984	522672	467143	565244
S	716	AT1G13940.1	AT1G13940.1;AT1G13940.2|APMIDLETVPES(Phospho)DDEEEDGNISGEK	1.1373e+06	1.0054e+06	868822	932824	917244	985413	1.04158e+06	1.18888e+06	869200	1.13038e+06	977984	1.02908e+06	1.08209e+06	1.16895e+06	984722	1.13544e+06
S	716	AT1G13940.1	AT1G13940.1;AT1G13940.2|APMIDLETVPES(Phospho)DDEEEDGNISGEKR	775551	1.02016e+06	1.01488e+06	1.16359e+06	849541	999013	983201	969504	889821	886693	866774	1.17313e+06	1.02505e+06	1.08323e+06	1.26271e+06	1.05009e+06
S	173	AT1G13940.1	AT1G13940.1;AT1G13940.2|S(Phospho)VEVSEVRPTK	181250	147573	118373	109619	157974	180086	132781	192823	219404	189882	234829	146814	258404	251314	190252	200615
S	217	AT1G13940.1	AT1G13940.1;AT1G13940.2|VC(UniMod:4)STS(Phospho)SQLPNGDVK	NA	NA	NA	NA	NA	NA	NA	NA	152231	NA	NA	NA	NA	NA	NA	NA
S	312	AT1G13960.1	AT1G13960.1;AT1G13960.2|DNTANINGSSINNNRGS(Phospho)SELGASQFQTNSSNK	NA	NA	NA	NA	NA	NA	NA	NA	NA	139077	NA	NA	NA	NA	NA	NA
S	337	AT1G13960.1	AT1G13960.1;AT1G13960.2|EQHEAVS(Phospho)QATTTEHLSEASDGEEVGNGETDVR	NA	NA	NA	350285	NA	NA	NA	NA	588356	NA	NA	519897	NA	738629	689882	691497
T	340	AT1G13960.1	AT1G13960.1;AT1G13960.2|EQHEAVSQAT(Phospho)TTEHLSEASDGEEVGNGETDVR	408389	316197	380019	339478	518240	446445	438304	344401	577147	591488	568912	NA	749036	721831	NA	700065
S;S	346;349	AT1G13960.1	AT1G13960.1;AT1G13960.2|EQHEAVSQATTTEHLS(Phospho)EAS(Phospho)DGEEVGNGETDVR	228564	226196	226875	295220	311737	339408	288287	305545	477618	403093	474440	398528	461993	437212	453159	442745
S	349	AT1G13960.1	AT1G13960.1;AT1G13960.2|EQHEAVSQATTTEHLSEAS(Phospho)DGEEVGNGETDVR	187116	159318	173265	217515	259927	249449	214514	231016	213577	218171	303517	265097	282020	295896	312814	291074
S	324	AT1G13960.1	AT1G13960.1;AT1G13960.2|GSSELGASQFQTNS(Phospho)SNK	284354	NA	147076	151673	187900	NA	162820	NA	NA	105996	NA	140719	NA	133314	136141	NA
S	325	AT1G13960.1	AT1G13960.1;AT1G13960.2|GSSELGASQFQTNSS(Phospho)NK	NA	172869	146266	NA	NA	224633	166864	107366	131652	105434	127208	NA	133400	NA	124761	86642
T	153	AT1G13980.1	AT1G13980.1;AT1G13980.2;AT5G39500.1;AT5G39500.2|FEVT(Phospho)DPASEEVVLMK	NA	186016	NA	NA	NA	152580	NA	NA	NA	203783	NA	NA	183003	176507	NA	NA
S	961	AT1G13980.1	AT1G13980.1;AT1G13980.2|FSQLLS(Phospho)LDTEEPR	1.71026e+06	1.99695e+06	1.82898e+06	2.22778e+06	739909	710581	1.0646e+06	1.02777e+06	613545	585292	583604	725079	880828	1.10906e+06	813179	851100
S	1444	AT1G13980.1	AT1G13980.1;AT1G13980.2|LELFPDQESSQLGDDETVSNGLSS(Phospho)PENTTGS	NA	922538	1.02811e+06	NA	NA	990210	1.02202e+06	973677	NA	1.12776e+06	969010	1.04754e+06	1.26973e+06	1.14713e+06	1.30641e+06	1.3694e+06
S	934	AT1G13980.1	AT1G13980.1;AT1G13980.2|VASDAADESEHSSEQGQGKPLANS(Phospho)LSSAHLQSMGTPR	NA	NA	NA	NA	757029	NA	959314	NA	676018	NA	NA	NA	1.00977e+06	1.17568e+06	NA	NA
S	936	AT1G13980.1	AT1G13980.1;AT1G13980.2|VASDAADESEHSSEQGQGKPLANSLS(Phospho)SAHLQSMGTPR	978083	1.11802e+06	924909	1.42427e+06	664736	542200	786192	921773	563323	636371	109345	782316	920014	993643	988443	1.17969e+06
S;S	937;942	AT1G13980.1	AT1G13980.1;AT1G13980.2|VASDAADESEHSSEQGQGKPLANSLSS(Phospho)AHLQS(Phospho)MGTPR	NA	NA	NA	NA	NA	NA	NA	30705.9	NA	NA	NA	NA	NA	NA	NA	33541.4
T	945	AT1G13980.1	AT1G13980.1;AT1G13980.2|VASDAADESEHSSEQGQGKPLANSLSSAHLQSMGT(Phospho)PR	410997	409791	433069	644658	389101	380458	416662	373485	273081	260672	233790	287254	153118	153824	175695	185814
S	2	AT1G14000.1	AT1G14000.1|(Met-loss+Acetyl (Protein N-term))MS(Phospho)SDSPAAGDGGEQAAAGTSVPSPSYDK	3.39664e+06	3.09112e+06	2.73494e+06	2.80593e+06	2.83076e+06	NA	2.75546e+06	2.18626e+06	3.09816e+06	2.86335e+06	NA	728407	2.3923e+06	2.47413e+06	NA	2.24381e+06
S	23	AT1G14000.1	AT1G14000.1|(Met-loss+Acetyl (Protein N-term))MSSDSPAAGDGGEQAAAGTSVPS(Phospho)PSYDK	NA	NA	7.49139e+06	7.37654e+06	7.19467e+06	NA	6.32278e+06	5.92512e+06	NA	NA	6.38856e+06	5.77603e+06	6.26574e+06	6.07222e+06	5.46035e+06	5.60429e+06
S	23	AT1G14000.1	AT1G14000.1|(Met-loss+Acetyl (Protein N-term))MSSDSPAAGDGGEQAAAGTSVPS(Phospho)PSYDKQK	NA	2.76421e+06	2.22222e+06	NA	NA	NA	2.34561e+06	NA	2.23541e+06	NA	NA	NA	1.54775e+06	NA	1.81099e+06	NA
T	19	AT1G14000.1	AT1G14000.1|(UniMod:1)SSDSPAAGDGGEQAAAGT(Phospho)SVPSPSYDK	9.44591e+06	8.89412e+06	7.62432e+06	NA	7.72912e+06	8.18694e+06	NA	NA	8.20085e+06	8.13621e+06	6.77548e+06	NA	NA	6.4259e+06	NA	NA
T	19	AT1G14000.1	AT1G14000.1|(UniMod:1)SSDSPAAGDGGEQAAAGT(Phospho)SVPSPSYDKQK	2.53997e+06	NA	2.18246e+06	2.6763e+06	2.479e+06	2.1306e+06	NA	1.9441e+06	2.22263e+06	2.11969e+06	1.6666e+06	1.77762e+06	NA	1.53585e+06	1.85225e+06	1.09719e+06
T	324	AT1G14000.1	AT1G14000.1|MT(Phospho)GETGSYR	961636	959531	746845	807539	907721	1.07946e+06	1.09617e+06	1.32629e+06	921798	1.01686e+06	1.16617e+06	722023	804792	698069	745701	845027
T	324	AT1G14000.1	AT1G14000.1|VQNSHDVYKM(UniMod:35)T(Phospho)GETGSYR	327731	431654	533736	421056	352266	382954	434659	437820	242949	346262	312008	204989	464441	253308	304736	345618
T	324	AT1G14000.1	AT1G14000.1|VQNSHDVYKMT(Phospho)GETGSYR	2.64598e+06	2.19968e+06	2.64933e+06	3.30447e+06	3.0142e+06	2.89441e+06	3.35862e+06	3.52635e+06	2.33579e+06	1.73076e+06	1.86629e+06	2.29099e+06	1.8211e+06	1.83623e+06	1.81842e+06	1.83846e+06
T	327	AT1G14000.1	AT1G14000.1|VQNSHDVYKMTGET(Phospho)GSYR	NA	3.5219e+06	NA	4.36412e+06	4.52632e+06	NA	NA	5.093e+06	NA	2.16559e+06	NA	NA	NA	2.29481e+06	NA	NA
S;S	65;69	AT1G14040.1	AT1G14040.1|AFS(Phospho)GLVS(Phospho)TPR	726903	674978	734045	888118	192398	NA	201374	205232	NA	NA	141402	174429	NA	NA	224566	NA
S;T	65;70	AT1G14040.1	AT1G14040.1|AFS(Phospho)GLVST(Phospho)PR	NA	671095	NA	NA	196657	278484	NA	207869	199975	NA	142798	NA	358728	383889	NA	283856
S	65	AT1G14040.1	AT1G14040.1|AFS(Phospho)GLVSTPR	1.71774e+07	1.6418e+07	1.6764e+07	1.77036e+07	5.55859e+06	4.56002e+06	6.32024e+06	6.14104e+06	4.54805e+06	4.19708e+06	4.98511e+06	4.96472e+06	7.35267e+06	6.61087e+06	5.93368e+06	6.34847e+06
T	70	AT1G14040.1	AT1G14040.1|AFSGLVST(Phospho)PR	48549.7	59223.1	50187	71434.7	107223	85949.5	63696.7	53274.4	92787.4	99097.7	70904.7	73358.8	174864	229987	254702	250265
S	188	AT1G14040.1	AT1G14040.1|LAS(Phospho)DIATSAAALSASTPAGAK	1.83512e+06	1.73837e+06	1.6146e+06	1.83167e+06	339185	353629	464027	477987	353501	403716	360821	361056	744517	676892	510462	510071
S	78	AT1G14040.1	AT1G14040.1|SNS(Phospho)SHDVEEGVQLTGSMR	671111	735718	644717	700448	561882	603364	693743	425561	292957	353277	258366	542011	662533	618938	655692	948087
S	79	AT1G14040.1	AT1G14040.1|SNSS(Phospho)HDVEEGVQLTGSMR	NA	NA	NA	884933	NA	NA	739842	NA	NA	NA	258656	NA	NA	NA	NA	996458
S	212	AT1G14040.1	AT1G14040.1|VRS(Phospho)QEHMEAIQEGGSSR	410875	337597	269784	251364	366723	358357	288023	329940	394698	290674	296995	306563	373233	346708	300037	363329
T	109	AT1G14170.1	AT1G14170.1;AT1G14170.2;AT1G14170.3|VHDM(UniMod:35)VVADADQDDGT(Phospho)DDDNDLGEK	2.57588e+06	1.89705e+06	4.48601e+06	2.51163e+06	2.3738e+06	2.09802e+06	2.44551e+06	2.00741e+06	2.39086e+06	2.13583e+06	2.08028e+06	3.03769e+06	2.24108e+06	1.93047e+06	2.5729e+06	2.26375e+06
T	109	AT1G14170.1	AT1G14170.1;AT1G14170.2;AT1G14170.3|VHDMVVADADQDDGT(Phospho)DDDNDLGEK	3.18016e+07	3.27582e+07	2.89447e+07	3.24442e+07	3.29511e+07	3.366e+07	3.59097e+07	3.51324e+07	3.22651e+07	3.25216e+07	3.04711e+07	3.27401e+07	3.52019e+07	3.23934e+07	3.30915e+07	3.59023e+07
S	325	AT1G14180.1	AT1G14180.1;AT1G14180.2|SNS(Phospho)VAMENLANQVSLVHSR	77026.7	47506	52410.6	69620.5	NA	39800.9	60376.1	58271.9	47927.9	NA	62361.5	60693.6	NA	NA	NA	NA
S	58	AT1G14200.1	AT1G14200.1|RGDPLS(Phospho)PR	1.23363e+07	1.23795e+07	1.21557e+07	9.08199e+06	1.14444e+07	1.2422e+07	8.79694e+06	1.01504e+07	1.46686e+07	1.12423e+07	1.28328e+07	1.17669e+07	1.20792e+07	1.01077e+07	1.07991e+07	1.17555e+07
S	8	AT1G14230.1	AT1G14230.1|S(Phospho)RSNINSDMVDPPEVQTSPGNHR	255054	NA	NA	NA	NA	NA	NA	NA	NA	NA	NA	NA	NA	NA	NA	NA
Y	261	AT1G14280.1	AT1G14280.1|FPWEY(Phospho)SSSAK	NA	NA	NA	NA	NA	NA	20355.4	NA	NA	NA	NA	NA	NA	NA	NA	NA
S	262	AT1G14280.1	AT1G14280.1|FPWEYS(Phospho)SSAKKEEHGFSVK	54280.7	96310.8	63048.4	106646	93900.8	134240	192427	203109	121267	207879	149357	180173	75276.1	NA	NA	55270.5
S	264	AT1G14280.1	AT1G14280.1|FPWEYSSS(Phospho)AKKEEHGFSVK	NA	NA	NA	NA	NA	NA	NA	199557	NA	NA	NA	NA	NA	NA	NA	NA
S;S	239;245	AT1G14280.1	AT1G14280.1|KS(Phospho)LEIFGS(Phospho)PLIEK	418201	428077	370226	342191	381296	412233	426148	556739	398144	533387	437383	382565	483110	482827	358200	470117
S	239	AT1G14280.1	AT1G14280.1|KS(Phospho)LEIFGSPLIEK	527385	685559	666014	684873	908414	1.08421e+06	1.33131e+06	1.39537e+06	1.4824e+06	1.49292e+06	1.32386e+06	1.40295e+06	1.17974e+06	1.324e+06	1.22708e+06	1.40795e+06
S	245	AT1G14280.1	AT1G14280.1|KSLEIFGS(Phospho)PLIEK	198581	183734	178200	219317	351331	67798.6	78398.6	68417.4	36699	46836.5	47230.5	NA	412708	NA	75151.8	56762.7
S	98	AT1G14280.1	AT1G14280.1|LVS(Phospho)PLPDPEVPIER	436850	389287	329913	374932	320665	357069	276313	342478	382436	467651	410087	284721	417480	470948	318392	427435
S	354	AT1G14280.1	AT1G14280.1|NRS(Phospho)FQIPR	1.17104e+06	951990	1.0105e+06	978137	966302	716568	689018	556267	562256	NA	NA	NA	630949	645486	NA	NA
S	239	AT1G14280.1	AT1G14280.1|S(Phospho)LEIFGSPLIEK	106294	134979	89346.1	NA	153749	237429	173604	238979	424045	445298	415610	259860	432977	328658	309856	354146
S	131	AT1G14280.1	AT1G14280.1|SES(Phospho)SWNSQSLLLQSK	33522.3	52752.8	36102.4	NA	NA	67232.2	49386.5	27661.6	63487.6	NA	38024.5	123316	NA	NA	25104.8	NA
S	132	AT1G14280.1	AT1G14280.1|SESS(Phospho)WNSQSLLLQSK	487954	588717	582822	704278	379123	452984	648713	722054	493881	431954	484033	551385	379414	446116	374641	371501
S	245	AT1G14280.1	AT1G14280.1|SLEIFGS(Phospho)PLIEK	430311	404719	525733	390701	117343	249476	176661	245259	116270	169556	164128	99898.9	295625	76121.2	193655	147906
T	405	AT1G14280.1	AT1G14280.1|T(Phospho)PSYVPR	997379	936859	NA	1.13218e+06	202879	202737	NA	359215	172785	NA	NA	NA	229899	NA	131242	127593
S	407	AT1G14280.1	AT1G14280.1|TPS(Phospho)YVPR	2.37718e+06	1.98961e+06	2.2996e+06	2.24781e+06	548134	577000	782336	777871	355973	295107	549751	345305	595652	558947	286394	298756
S	214	AT1G14280.1	AT1G14280.1|TQLS(Phospho)FSGDLSSEMK	865747	1.10565e+06	737255	578833	880896	896476	1.05382e+06	749305	773763	1.02288e+06	891240	733429	692616	1.0902e+06	935632	876129
S	401	AT1G14280.1	AT1G14280.1|VSGDSYTS(Phospho)MNR	101217	103832	65179.3	102964	51032.1	57349.2	NA	78377.5	NA	NA	NA	NA	44276.7	NA	NA	NA
S	93	AT1G14280.1	AT1G14280.1|YFNGDMDSDHS(Phospho)PR	794308	613370	541716	687257	695904	661238	569194	662785	687179	600842	635874	619200	472466	435886	450713	395581
S	213	AT1G14320.1	AT1G14320.1;AT1G14320.2|QPGS(Phospho)AFLPAHY	NA	NA	NA	NA	NA	NA	NA	NA	NA	NA	34519.8	NA	NA	NA	NA	NA
S	396	AT1G14370.1	AT1G14370.1|FHHSSVMQKS(Phospho)PVR	628848	599265	499957	388932	736334	611023	425829	471393	805583	646349	549951	534520	543016	518305	509805	494081
S	117	AT1G14370.1	AT1G14370.1|GWIDQTSLTASRPGS(Phospho)GIVVAVK	1.23748e+06	1.25583e+06	960903	1.0558e+06	1.05663e+06	916797	1.24715e+06	957559	773391	1.1007e+06	866128	924980	970050	1.29591e+06	894737	1.00903e+06
T	49	AT1G14370.1	AT1G14370.1|STGPSGLSTTSYST(Phospho)DSSFGPLPTLR	456933	449708	400715	439456	321880	286088	401253	509060	249633	233205	196159	235675	372081	339737	226905	222553
S;S;S	401;414;418	AT1G14370.1	AT1G14370.1|YS(Phospho)HDRPLLHMTPGAS(Phospho)PLPS(Phospho)YTQSPR	528738	NA	538929	NA	NA	NA	NA	NA	NA	NA	NA	NA	NA	NA	NA	NA
S;S	401;414	AT1G14370.1	AT1G14370.1|YS(Phospho)HDRPLLHMTPGAS(Phospho)PLPSYTQSPR	813089	NA	708544	597077	813068	810984	800643	747799	955190	984468	854566	1.01936e+06	1.1409e+06	1.24493e+06	1.1157e+06	1.12662e+06
T;S;S	410;414;418	AT1G14370.1	AT1G14370.1|YSHDRPLLHMT(Phospho)PGAS(Phospho)PLPS(Phospho)YTQSPR	514528	NA	475720	NA	496759	559920	NA	344091	552925	NA	NA	463895	NA	645793	645286	652420
T;S;S	410;414;422	AT1G14370.1	AT1G14370.1|YSHDRPLLHMT(Phospho)PGAS(Phospho)PLPSYTQS(Phospho)PR	NA	178900	NA	297251	298843	204793	185340	234500	NA	429560	327743	NA	460043	483859	471242	314008
T;S;S	410;418;422	AT1G14370.1	AT1G14370.1|YSHDRPLLHMT(Phospho)PGASPLPS(Phospho)YTQS(Phospho)PR	NA	199594	NA	127171	142276	163561	147523	NA	190019	222917	150536	148664	214367	NA	NA	NA
S;S	414;418	AT1G14370.1	AT1G14370.1|YSHDRPLLHMTPGAS(Phospho)PLPS(Phospho)YTQSPR	820769	1.20572e+06	1.10817e+06	950853	1.14773e+06	NA	1.22526e+06	NA	933861	1.50434e+06	1.04831e+06	1.16965e+06	1.41185e+06	1.33901e+06	1.28695e+06	1.47146e+06
S;T	414;420	AT1G14370.1	AT1G14370.1|YSHDRPLLHMTPGAS(Phospho)PLPSYT(Phospho)QSPR	NA	NA	NA	NA	NA	NA	NA	NA	NA	NA	NA	NA	NA	16186	NA	NA
S	414	AT1G14370.1	AT1G14370.1|YSHDRPLLHMTPGAS(Phospho)PLPSYTQSPR	558112	956119	832054	542672	647976	588313	696611	618264	689633	732191	642656	745495	764077	743248	773460	748904
S	418	AT1G14370.1	AT1G14370.1|YSHDRPLLHMTPGASPLPS(Phospho)YTQSPR	124876	176132	102770	113870	197301	143841	144509	57785.3	46398.6	130975	67134.7	96199.6	NA	95668.3	NA	NA
T	420	AT1G14370.1	AT1G14370.1|YSHDRPLLHMTPGASPLPSYT(Phospho)QSPR	1.17911e+06	1.23268e+06	1.20772e+06	1.30565e+06	1.03609e+06	896191	1.1644e+06	1.02758e+06	794574	957867	810534	948712	871293	920757	974974	956628
S	422	AT1G14370.1	AT1G14370.1|YSHDRPLLHMTPGASPLPSYTQS(Phospho)PR	NA	NA	NA	113294	NA	NA	NA	57418	NA	NA	NA	NA	NA	NA	NA	NA
S	570	AT1G14380.1	AT1G14380.1;AT1G14380.3;AT1G14380.4|ALLPANIDKQDDGLTLS(Phospho)GR	801677	767256	873677	945223	951195	986084	1.1319e+06	977566	1.10506e+06	1.07097e+06	1.13262e+06	1.20203e+06	1.32244e+06	1.21622e+06	1.41031e+06	1.35453e+06
S	570	AT1G14380.1	AT1G14380.1;AT1G14380.3;AT1G14380.4|ALLPANIDKQDDGLTLS(Phospho)GRK	NA	NA	NA	NA	NA	NA	147130	NA	NA	NA	79355.9	117975	NA	139839	171744	176941
S	329	AT1G14380.1	AT1G14380.1;AT1G14380.3;AT1G14380.4|EGS(Phospho)PLEIKDEKPSPSLK	140701	99217.4	97116.3	133558	137850	136653	142173	177947	113449	182774	190785	82611.1	NA	51118.4	43077.7	65614.3
S	339	AT1G14380.1	AT1G14380.1;AT1G14380.3;AT1G14380.4|EGSPLEIKDEKPS(Phospho)PSLKR	346276	264217	253189	274507	268377	240831	230763	252282	182385	150394	110378	161346	111272	99363.3	98261.4	119020
S	341	AT1G14380.1	AT1G14380.1;AT1G14380.3;AT1G14380.4|EGSPLEIKDEKPSPS(Phospho)LKR	154656	64621.1	NA	NA	NA	NA	51739.4	NA	NA	NA	NA	NA	NA	NA	NA	NA
S	402	AT1G14380.1	AT1G14380.1;AT1G14380.3;AT1G14380.4|EKDTTDS(Phospho)VQIESEGK	129879	115204	60580	72436.7	104548	90911.9	50444.9	90189.3	79079.8	26935.9	61198.5	52885.7	27178.5	21422.8	6611.63	15209.9
S	646	AT1G14380.1	AT1G14380.1;AT1G14380.3;AT1G14380.4|GSMNGDKS(Phospho)FTSSK	422317	368014	374446	367935	291977	308176	230171	278390	222792	150609	206868	198223	168667	165811	163280	184478
S	176	AT1G14380.1	AT1G14380.1;AT1G14380.3;AT1G14380.4|HMEASDS(Phospho)EVLQSSTC(UniMod:4)SWMDNPTK	NA	457462	NA	NA	NA	NA	NA	NA	NA	NA	NA	NA	NA	NA	NA	NA
S	248	AT1G14380.1	AT1G14380.1;AT1G14380.3;AT1G14380.4|IEIPKS(Phospho)QSK	90521.7	142618	NA	103444	102934	82858.3	80788.4	96337.5	193156	69622.1	120091	126013	123572	84535.6	107527	72437.8
T	301	AT1G14380.1	AT1G14380.1;AT1G14380.3;AT1G14380.4|KAST(Phospho)LSKDPLR	1.61934e+07	NA	1.28429e+07	NA	NA	NA	1.31273e+07	NA	NA	NA	NA	NA	8.09291e+06	NA	NA	NA
S	174	AT1G14380.1	AT1G14380.1;AT1G14380.3;AT1G14380.4|KHMEAS(Phospho)DSEVLQSSTC(UniMod:4)SWMDNPTK	183767	174978	200459	222990	231544	215979	221696	205906	219718	170711	105958	260518	208049	257163	207462	229048
S	176	AT1G14380.1	AT1G14380.1;AT1G14380.3;AT1G14380.4|KHMEASDS(Phospho)EVLQSSTC(UniMod:4)SWMDNPTK	NA	187029	205625	NA	NA	NA	NA	NA	NA	NA	NA	NA	NA	NA	NA	NA
S	203	AT1G14380.1	AT1G14380.1;AT1G14380.3;AT1G14380.4|LLASS(Phospho)PTALPLK	379793	390680	359757	377338	385202	365829	349979	376373	418161	417203	349048	386216	390490	413406	404439	388150
S	626	AT1G14380.1	AT1G14380.1;AT1G14380.3;AT1G14380.4|LSTTTM(UniMod:35)S(Phospho)PR	NA	NA	178367	NA	NA	NA	NA	NA	NA	NA	NA	NA	NA	NA	NA	NA
S	626	AT1G14380.1	AT1G14380.1;AT1G14380.3;AT1G14380.4|LSTTTMS(Phospho)PR	1.0648e+07	8.0087e+06	6.46496e+06	7.47058e+06	1.04984e+07	1.01698e+07	7.06184e+06	7.84862e+06	1.05417e+07	7.70149e+06	7.41918e+06	6.49671e+06	5.45341e+06	4.98521e+06	4.84877e+06	4.60247e+06
S	570	AT1G14380.1	AT1G14380.1;AT1G14380.3;AT1G14380.4|RALLPANIDKQDDGLTLS(Phospho)GR	NA	29163.3	NA	41425.7	69716.5	NA	67446.3	NA	90535.7	NA	NA	63593.7	82986.7	131486	149872	111275
S	611	AT1G14380.1	AT1G14380.1;AT1G14380.3;AT1G14380.4|RHS(Phospho)LPSPANGK	295065	233421	NA	481159	276531	266141	546320	503840	340145	NA	NA	NA	179116	184810	NA	298997
S	323	AT1G14380.1	AT1G14380.1;AT1G14380.3;AT1G14380.4|S(Phospho)GSKEGSPLEIKDEKPSPSLK	NA	NA	NA	NA	111463	NA	NA	NA	NA	71616.2	127084	NA	NA	69155.6	NA	NA
S	650	AT1G14380.1	AT1G14380.1;AT1G14380.3;AT1G14380.4|SFTSS(Phospho)KDITHK	174887	163358	184541	128117	99579.5	114515	58570.8	79499.4	66916.9	48524.8	67511.2	75370	50778.4	52632.8	60689	58881.8
S	325	AT1G14380.1	AT1G14380.1;AT1G14380.3;AT1G14380.4|SGS(Phospho)KEGSPLEIKDEKPSPSLK	NA	NA	NA	NA	NA	217346	NA	341504	327645	458457	308142	NA	NA	NA	NA	383583
S	329	AT1G14380.1	AT1G14380.1;AT1G14380.3;AT1G14380.4|SGSKEGS(Phospho)PLEIKDEKPSPSLK	218201	184635	191827	233793	325111	NA	350126	342737	NA	NA	NA	330177	301214	285232	NA	NA
S	537	AT1G14380.1	AT1G14380.1;AT1G14380.3;AT1G14380.4|VSS(Phospho)ENGNVGSDNTK	542434	582311	748500	528211	593159	625486	556576	596030	714145	727630	722411	682104	962802	840227	902238	874626
S	424	AT1G14390.1	AT1G14390.1|S(Phospho)AVIGLSPYR	5.40314e+06	5.87827e+06	6.04869e+06	6.12298e+06	4.00477e+06	4.05278e+06	5.25479e+06	5.5563e+06	3.34046e+06	3.71868e+06	3.6694e+06	3.68076e+06	2.79816e+06	2.75614e+06	2.48656e+06	2.43451e+06
S	150	AT1G14440.1	AT1G14440.1;AT1G14440.2|EVEGELAATAMS(Phospho)PYHQHPPHR	411545	508603	433172	522651	520110	517102	633460	651105	588373	782307	780678	595081	432191	515534	532665	543751
S	302	AT1G14440.1	AT1G14440.1;AT1G14440.2|INNLNNVDLS(Phospho)GNNDM(UniMod:35)TK	NA	NA	NA	NA	NA	NA	NA	NA	NA	NA	NA	NA	372809	NA	NA	NA
S	302	AT1G14440.1	AT1G14440.1;AT1G14440.2|INNLNNVDLS(Phospho)GNNDMTK	NA	NA	NA	NA	NA	NA	NA	NA	NA	34408.4	49973.5	NA	NA	NA	NA	NA
S	192	AT1G14440.1	AT1G14440.1;AT1G14440.2|YMHNNS(Phospho)ESEDFMEEDGVTTASR	NA	NA	NA	NA	1.64116e+06	NA	NA	NA	NA	NA	NA	NA	1.8805e+06	NA	NA	1.68659e+06
S	194	AT1G14440.1	AT1G14440.1;AT1G14440.2|YMHNNSES(Phospho)EDFMEEDGVTTASR	1.49682e+06	1.64955e+06	1.41056e+06	1.67214e+06	NA	1.45379e+06	1.53167e+06	1.53171e+06	1.66228e+06	1.51989e+06	1.25593e+06	1.6134e+06	1.91245e+06	1.84999e+06	1.84807e+06	1.71218e+06
S	40	AT1G14460.1	AT1G14460.1|DPGTTSSWKS(Phospho)PLTSSR	NA	NA	224293	56468.5	NA	NA	214959	117620	NA	153451	169695	NA	NA	NA	NA	NA
S	40	AT1G14460.1	AT1G14460.1|GLRDPGTTSSWKS(Phospho)PLTSSR	313027	NA	177153	420202	441195	NA	341137	123559	NA	262336	NA	461678	173131	639279	544274	474268
S	1084	AT1G14460.1	AT1G14460.1|GVC(UniMod:4)SLLFC(UniMod:4)WNTQKS(Phospho)PR	198696	226075	211580	234634	210878	109071	230287	254835	133690	191879	149660	138732	150106	183471	154458	139741
S	1036	AT1G14460.1	AT1G14460.1|IC(UniMod:4)EMGEFQENQS(Phospho)GKR	NA	NA	NA	NA	NA	NA	NA	NA	NA	NA	60084.2	NA	NA	NA	NA	NA
S	319	AT1G14460.1	AT1G14460.1|KGS(Phospho)SILC(UniMod:4)GSQSVYR	NA	NA	NA	NA	NA	NA	NA	NA	NA	169051	38272.7	NA	42421.3	NA	NA	148793
S	320	AT1G14460.1	AT1G14460.1|KGSS(Phospho)ILC(UniMod:4)GSQSVYR	NA	NA	NA	NA	NA	189262	NA	NA	174180	173467	114819	149466	175536	129440	NA	148009
S	1046	AT1G14460.1	AT1G14460.1|MEHC(UniMod:4)PVS(Phospho)PSLLHNSNFTNNK	NA	155181	61323.9	102483	123851	117530	211752	220062	137298	310874	305441	138437	166018	170572	165187	167150
S;S	326;329	AT1G14460.1	AT1G14460.1|S(Phospho)C(UniMod:4)C(UniMod:4)S(Phospho)PSFSDTLR	NA	NA	80712.7	NA	NA	NA	NA	NA	NA	NA	NA	NA	NA	NA	NA	40917.8
S	329	AT1G14460.1	AT1G14460.1|SC(UniMod:4)C(UniMod:4)S(Phospho)PSFSDTLR	588462	604919	648809	679159	627326	423038	485235	540987	428744	510138	534479	534327	431829	438603	410168	365191
S	333	AT1G14460.1	AT1G14460.1|SC(UniMod:4)C(UniMod:4)SPSFS(Phospho)DTLR	NA	NA	NA	NA	NA	NA	NA	NA	NA	NA	83423.4	NA	NA	NA	NA	144067
S;S	815;819	AT1G14460.1	AT1G14460.1|SGLQC(UniMod:4)S(Phospho)NTAS(Phospho)PTSIRK	25851.3	NA	NA	NA	NA	41136.9	11675.9	16701.9	NA	NA	NA	NA	45470	58475	33130	38103.4
S	819	AT1G14460.1	AT1G14460.1|SGLQC(UniMod:4)SNTAS(Phospho)PTSIRK	NA	54516.1	NA	NA	NA	NA	NA	NA	NA	NA	NA	NA	NA	NA	NA	NA
S	208	AT1G14460.1	AT1G14460.1|VSS(Phospho)PLLLK	1.11412e+06	1.17136e+06	1.06612e+06	1.06866e+06	1.18501e+06	883645	1.11147e+06	1.26564e+06	936347	1.22928e+06	1.17034e+06	950346	916437	903127	881778	889610
S	17	AT1G14490.2	AT1G14490.2|HLHLSPSS(Phospho)PSMETVGRPR	282441	252037	223158	307173	319393	271717	249820	203834	291324	272378	277369	315443	302553	317146	294080	306459
S	311	AT1G14570.1	AT1G14570.1;AT1G14570.2|GS(Phospho)FSLTPHSKPK	892204	826076	585451	611868	636646	642321	583566	718354	642595	388480	622155	525109	636520	590273	603417	558903
S	311	AT1G14570.1	AT1G14570.1;AT1G14570.2|GS(Phospho)FSLTPHSKPKEDVAKDEEEEELQR	812659	1.01389e+06	1.03646e+06	1.30285e+06	754093	870991	925676	411487	579932	282208	226990	830526	788669	886628	1.09554e+06	573022
T	315	AT1G14570.1	AT1G14570.1;AT1G14570.2|GSFSLT(Phospho)PHSKPK	795920	723319	NA	NA	577100	NA	NA	NA	NA	369540	580027	433633	NA	628210	627818	440179
S	139	AT1G14570.1	AT1G14570.1;AT1G14570.2|NFSEEPKS(Phospho)PGIWEPDEGDSSASASASASASESASAPR	NA	NA	NA	NA	NA	NA	NA	NA	NA	663121	NA	NA	NA	NA	NA	NA
S	120	AT1G14570.1	AT1G14570.1;AT1G14570.2|VGNS(Phospho)QPEPNSLIAFR	NA	NA	NA	NA	NA	NA	NA	NA	53685.2	NA	NA	78742.5	235888	NA	NA	130504
S	72	AT1G14580.1	AT1G14580.1;AT1G14580.2;AT1G14580.3|NQPGNPNPDAEVIALS(Phospho)PK	4.37823e+06	4.33847e+06	5.03816e+06	5.11072e+06	4.1688e+06	4.24393e+06	4.79344e+06	4.83301e+06	5.0979e+06	4.73991e+06	5.70882e+06	5.17475e+06	5.2145e+06	4.99391e+06	5.587e+06	5.05896e+06
S	72	AT1G14580.1	AT1G14580.1;AT1G14580.2;AT1G14580.3|RNQPGNPNPDAEVIALS(Phospho)PK	1.06918e+06	1.13747e+06	675503	1.1902e+06	1.05998e+06	663329	1.18034e+06	1.09625e+06	1.08572e+06	1.12271e+06	1.10148e+06	580046	1.05971e+06	1.14337e+06	1.0553e+06	1.05768e+06
S	125	AT1G14600.1	AT1G14600.1|NDC(UniMod:4)LLGFHS(Phospho)FNFR	NA	47185.8	26892.7	NA	45154.5	54994.1	92829.6	71365.2	36257.9	48719.2	39773.7	48203.8	57443.2	33093.9	39433.9	59436.7
S	134	AT1G14650.1	AT1G14650.1;AT1G14650.2;AT1G14650.3|AQNKDGAQGTDDS(Phospho)DGTTDPQLDTGAADESEAGDTQPDLQAQFR	NA	NA	3.02173e+06	NA	NA	NA	2.32063e+06	1.46194e+06	NA	1.08571e+06	1.14314e+06	2.57064e+06	1.56896e+06	1.9448e+06	2.06575e+06	1.88599e+06
T	144	AT1G14650.1	AT1G14650.1;AT1G14650.2;AT1G14650.3|AQNKDGAQGTDDSDGTTDPQLDT(Phospho)GAADESEAGDTQPDLQAQFR	2.1434e+06	2.47072e+06	NA	2.65903e+06	2.35127e+06	2.18793e+06	2.0683e+06	1.50461e+06	2.17275e+06	NA	NA	NA	NA	NA	NA	2.02611e+06
T	138	AT1G14650.1	AT1G14650.1;AT1G14650.2;AT1G14650.3|DGAQGTDDSDGTT(Phospho)DPQLDTGAADESEAGDTQPDLQAQFR	1.06449e+06	1.86677e+06	979724	850490	953944	1.55466e+06	1.49168e+06	1.5544e+06	815129	2.07634e+06	2.21187e+06	NA	1.18712e+06	904362	670255	NA
S	150	AT1G14650.1	AT1G14650.1;AT1G14650.2;AT1G14650.3|DGAQGTDDSDGTTDPQLDTGAADES(Phospho)EAGDTQPDLQAQFR	1.01005e+06	NA	1.00109e+06	NA	NA	NA	NA	1.50951e+06	NA	NA	2.22628e+06	1.0056e+06	1.20881e+06	NA	NA	871265
S	510	AT1G14650.1	AT1G14650.1;AT1G14650.2;AT1G14650.3|QVIWDGHTGS(Phospho)IGR	100274	74841.8	96728.1	165472	114280	100865	142242	136896	66996.1	67114.4	73088.1	NA	49333.2	NA	50655.6	40011.3
S	259	AT1G14650.1	AT1G14650.1;AT1G14650.2;AT1G14650.3|S(Phospho)AADLTTVLER	447443	453159	NA	380880	516126	475955	611731	669533	588427	558479	807454	479798	571883	648202	598130	611182
S	56	AT1G14687.1	AT1G14687.1|IDVISS(Phospho)PQINHTR	148245	169065	161340	222452	189370	176087	180823	146302	195134	227994	293987	220094	207037	186833	181702	227799
S	55	AT1G14687.1	AT1G14687.1|RIDVIS(Phospho)SPQINHTR	NA	21220.7	NA	NA	104124	69539	NA	NA	NA	NA	NA	NA	NA	NA	NA	NA
S	56	AT1G14687.1	AT1G14687.1|RIDVISS(Phospho)PQINHTR	2.33233e+06	1.95372e+06	2.14734e+06	2.20059e+06	2.21287e+06	2.13738e+06	1.99976e+06	1.86987e+06	2.019e+06	2.02338e+06	2.16126e+06	1.9296e+06	1.91229e+06	1.91767e+06	2.36329e+06	1.85721e+06
S	6	AT1G14690.1	AT1G14690.1;AT1G14690.2|(UniMod:1)MLEIES(Phospho)PTSLC(UniMod:4)FR	504884	499691	351027	457605	456865	520452	398942	423908	474441	516151	350279	381927	641937	536351	505814	482758
S	6	AT1G14690.1	AT1G14690.1;AT1G14690.2|M(UniMod:35)LEIES(Phospho)PTSLC(UniMod:4)FR	81896.1	NA	NA	NA	NA	NA	NA	NA	NA	NA	71508.2	NA	NA	NA	NA	NA
S	6	AT1G14690.1	AT1G14690.1;AT1G14690.2|MLEIES(Phospho)PTSLC(UniMod:4)FR	840046	834565	639512	659771	623513	796492	674009	598885	756991	787865	502537	621602	904822	828985	668038	756648
T	551	AT1G14690.1	AT1G14690.1;AT1G14690.2|NSAGATNNDIMTT(Phospho)PR	NA	NA	288254	NA	NA	NA	NA	NA	NA	NA	NA	NA	NA	NA	NA	NA
T	572	AT1G14690.1	AT1G14690.1;AT1G14690.2|RLST(Phospho)APLNFVAIPK	459443	540411	479897	570992	125300	233817	238511	207583	NA	NA	NA	NA	163480	195826	NA	NA
T	551	AT1G14690.1	AT1G14690.1;AT1G14690.2|RNSAGATNNDIMTT(Phospho)PR	436040	425957	261296	354359	263496	296220	162689	143591	69295.5	61414	43423.2	58264.3	44673.9	49083.1	106559	80298.2
T	11	AT1G14710.1	AT1G14710.1;AT1G14710.2|(Met-loss+Acetyl (Protein N-term))MAMPPPGNVTT(Phospho)PSEK	NA	NA	NA	NA	NA	NA	NA	NA	NA	NA	NA	NA	NA	217667	127270	NA
S	177	AT1G14710.1	AT1G14710.1;AT1G14710.2|ALS(Phospho)VAEEKR	124847	145897	135361	152118	150285	149320	114441	190322	210268	138863	225166	145770	246908	223945	279914	236866
T	321	AT1G14710.1	AT1G14710.1;AT1G14710.2|EMIQLGLPIADT(Phospho)PPDDDSIKDR	NA	NA	149626	NA	NA	NA	NA	NA	NA	NA	NA	NA	NA	NA	NA	NA
S	463	AT1G14710.1	AT1G14710.1;AT1G14710.2|NSNWGPPPS(Phospho)RSPNQHIR	7.30539e+06	7.14931e+06	6.49996e+06	6.22303e+06	7.23104e+06	6.75706e+06	3.80067e+06	6.87417e+06	7.70312e+06	3.68491e+06	5.05137e+06	6.3624e+06	7.05013e+06	NA	6.85659e+06	3.88021e+06
S	465	AT1G14710.1	AT1G14710.1;AT1G14710.2|NSNWGPPPSRS(Phospho)PNQHIR	5.01991e+06	5.31951e+06	4.50773e+06	1.5062e+06	4.98066e+06	2.1776e+06	4.19183e+06	4.83635e+06	2.50779e+06	1.59338e+06	3.90614e+06	4.28053e+06	3.93539e+06	4.76838e+06	1.79229e+06	4.25524e+06
S	465	AT1G14710.1	AT1G14710.1;AT1G14710.2|S(Phospho)PNQHIR	83669.8	406248	336662	NA	NA	384488	NA	460954	523704	679517	698212	177444	604281	439769	NA	NA
[truncated: 35,486 more rows]

## Sheet: unique_p-sites_28501
unique_p-sites_15mer_28501
__MDTNTSGEELLAK
ERLPQSFSPPQVAEN
KDAKLVSSASSSQLN
AKLVSSASSSQLNQA
KLVSSASSSQLNQAF
LVSSASSSQLNQAFL
QPFEKQNTALQDQNL
DQNLASKSPASSSDD
GSNTPSGSDAETDAL
GDIETSKTSTVDNAV
KDEPAEESDGDLGFG
EDNNSLRSPSFKSVA
NNSLRSPSFKSVAGS
NNFSATPSPAKSRPI
TNLSQAFSQKMWRTV
__MERTNSIEMDRER
VMVSVPTSPESDYAR
REDGLLHTACGTPNY
HKFYKNFSSGLKDVV
KFYKNFSSGLKDVVW
TRFTSQRSASEIMSK
FTSQRSASEIMSKME
GRTLGEGSFAKVKYA
GNYEMGRTLGEGSFA
NEEMSGESPENNKHV
KQLLVKKSIEAVVTK
SAASSRASENNSDGE
SRASENNSDGEGGGE
EAGETSHSFPKLGSF
KKKTDVSSPKTPQTA
TDVSSPKTPQTALSS
GEEIDRDSIMRWELG
QEAARNGTPKPDASI
SVVSLGKSPSYKEVA
REKQKEMSEEDTEET
GGKNSKQSDTSPPPS
KNSKQSDTSPPPSPA
NSKQSDTSPPPSPAS
LKEKSKQSNVSEHLV
VSLGKSPSYKEVALA
SLGKSPSYKEVALAP
NAKTAGETSEEDGLK
AKTAGETSEEDGLKT
SEEDGLKTDASSVEP
DGLKTDASSVEPPTL
GLKTDASSVEPPTLS
ILKKRTASYSSYADH
KKRTASYSSYADHHS
SKKKTDVSSPKTPQT
SSQVDAVSSEADTAA
SQVDAVSSEADTAAS
AVSSEADTAASLQSD
DTAASLQSDAEKNAQ
GLGKPLKSLNSSKKK
WVPQAEVSDKQEDDE
ATTNGGRSGFFNAVN
______MSDSGEPKP
____MSDSGEPKPSQ
DDEADKDSDEDENAL
ADEEDGDSKSESSIL
QQTNPTTSPATGTRR
ELLRKLDSIKDHLLR
DPRFFPGTPSRYGDV
EDLNESATSPMRNRL
DLNESATSPMRNRLD
GYVQQAVSDTDSRRC
TKIVHAVSPSDHSND
KKLVFSSSALGETTN
GDVYGADTGSSRSDE
ADTGSSRSDEDRGFK
GEKVGPFSPHGGVHT
SVEVEDRSSPIPVVD
VEVEDRSSPIPVVDD
GVHTRWPSEIDSEMG
RYGDVPFSPALHHGE
AIPKPEGSVTDVDLK
EIVRREASELKESLS
SELKESLSPGQQHVS
LEVMQESSPNQLVMS
RRDDIAMSDTEEVLS
EASELKESLSPGQQH
YMQKTDGSSGLNEES
FASAAIATPPISKEI
GSESSYVTTRVMGTF
SESSYVTTRVMGTFG
AGSESGESGSRHHQQ
SESGESGSRHHQQKQ
TEHRVVFSDRVSSGE
VVFSDRVSSGESRGT
ASTLQATSPKKAAGK
LVICPEGTTCREPYL
GNDGKVESINKTKSM
NSTNQTKSPPRLNYW
PLLQKLPSSSLKKIA
QRSAELPSPAQPAQM
QMTAPPSTVTTDPSS
PETSEHHSPEKMPKL
QAANHRRTASGNTLP
ANHRRTASGNTLPPE
EKPELTRTPSKISSI
PELTRTPSKISSIFC
TRTPSKISSIFCGTQ
RIGESSESSDETEAT
KLTQPYESSDHENGK
LTQPYESSDHENGKP
ISQTPEETQGQLSDE
EETQGQLSDEETSQE
AMIPLLQSSDSPRIV
PLLQSSDSPRIVSIA
KRLKRPLSPSSAVVE
LKRPLSPSSAVVETS
KRPLSPSSAVVETSA
SIHSAGASLRRYNEL
DRGAPGNSYSGTDSL
DSLPSRHSQARESVN
PAPRRSSSASIGAAD
PRRSSSASIGAADNG
TFFAFPQTESGNSPL
PQTESGNSPLAKPNS
NPTDLLDSTDKDMLD
GKLQYAASAMIRGSY
LRRNPPLSPQGGKIG
GGFERSDSQSELSSG
HLDDIPSTPGKFKMM
QTLTSAATMERLGAS
TTSTRFGSALNIETL
NMRLPDPSTPNLKID
NTAGLSDSSTGNDNN
TAGLSDSSTGNDNND
LPLDVANSPNTDVPS
SSLQFTKSLPTSELN
MVSGGWVSDNSH___
IPEPKTISPLKQIDL
LPHILSDSSPSSSPA
QDAPRVPSSHSPEPP
DAPRVPSSHSPEPPP
PRVPSSHSPEPPPPP
GVVKRARSSMDLANE
VVKRARSSMDLANEL
AAREERVSECDEEGK
PDRHDPSTSSPSPSR
LVTEPQVSDGVVKRA
QERFRTITSSYYRGA
ERFRTITSSYYRGAH
RFRTITSSYYRGAHG
KLLLIGDSGVGKSCL
GNNARPPTVQIRGQP
CYLQYSASLKCLEEF
RFSPATFSPVSSEDS
EAAKPSTSSSTNNNA
FSIPSSYSADYFQRG
KLRAGPASPFGYGCK
GLDLGSHSQRAGQDE
SELSSGSSFRNSNLK
RRNRYKVSVDADEGR
SVITNQNSPLSSRAT
GGGNGYETPPEFGER
DINDDPETEEEDEED
KRLSVVKSFKAQNQA
TVTPCKGSGDRSLGL
DRSLGLTSPIPRASV
_____MGSPNAAAET
VSKMKPRSPNVARGR
AEKAREKTLSDQFEA
KAREKTLSDQFEAKR
AAPAPAATPAPTAAV
WLDPNESSDISMANS
RSRSRSRSPLPSVQK
TGLPSSASWQDLKDH
KEFEPIDSGSELEED
GLSIQDHTP______
AAEPASSSSASEVPI
VSDPGSISGDPELRT
ITGGSTLSSQAVRRQ
AAPDRTSSLSLFEAQ
KEGLLFGSPKLSGGS
DVVEVPDSPEESYIS
PDSPEESYISSSRRT
LHKDQLLSPLSDDLI
SASHLPSTLSSPSLC
HLPSTLSSPSLCKDL
LPLLSCLSPSYIHPA
SKEEKQISPVLKAEK
QLKNKSASPAQVEVL
LSNTVRSSPSVTGNH
VRSSPSVTGNHVISS
PVCSRPKTSPEVQQN
VCSRPKTSPEVQQNQ
LLNGICDSPTKILMA
GAGSGAISPRDNYAS
GWNDDRASSTNEASL
WNDDRASSTNEASLH
NDDRASSTNEASLHS
TKDAIISSPKLMESG
TNGREEKSEKELNDD
DDFKDVASARNGWND
YDSSSVGSHGDMDDF
NDADDSGSQGSLPHD
DRKPSSGSFRKNLDT
NYNESKSSTLGSPSL
PSLESYVSVNEVDAS
FHSKSSTSWTTTVKT
HSRSRTSSVDSIYDE
GCVQPPPSP______
KVLERLNSDLQKLSN
PPKGKSLSEESLVVD
RSIGKNVSPIEVKFT
IADSKALTDENLILP
IPLKRPITPDELEYD
NVMRRDESLLIDPQR
LNKEGSSSPPTVEQR
GSLSKSPSFDWGEDV
QSFGRRDSFSSKPYS
ILAAGNESDSSDNNS
SDNNSSQSFGRRDSF
MKTLATRSESVIETY
DGKETSRSGGSPNRA
SSSTQQPSEEDLGWD
DEIEDMSSIDGKETS
TLATRSESVIETYRR
ETSRSGGSPNRAELR
AKFASVGSFLLEKRV
GCFVRKNSKLDSPVV
CQGMRSTSFTLVSDE
ESPIDPSTCASPSRS
IDPSTCASPSRSDDA
PSTCASPSRSDDASS
TCASPSRSDDASSIP
QKLQSEESGLFLGVD
TATPTQSSSRSIDAS
ICFSQKNSVLDLTSS
LTSSGDQTSASRSPD
DQTSASRSPDLRLES
VQAVEEESEQKLQSE
VFDHFHSTKATLEDR
TGRLSPQTFTSSPSL
RLSPQTFTSSPSLSP
FTSSPSLSPSSSSGG
NSGLLPNSFKIISSC
KSSMTMKTGRLSPQT
TMKTGRLSPQTFTSS
LPSVCTESPENGLRV
GGLVRTASLDQSTQD
KLYRKLVSFRDPFAR
IPDELEFSDDEKEAE
VVSENSRSMEGETEP
AVDDDEKSDEAKGEM
KLLSLLNSIKSKQNG
GFSDRMVSLHNLVSI
DGRMDSETSDNEEQC
NVTVRSLSTDQENNS
QGVTRVNSLVQLPRF
SKVRSTLSMQKTDPN
YITKGYVSEEEAGKR
_MMDPTGSPRTSNGS
ASSAVVDSDLDIDPK
RELKRGSSIVSPKDA
EDGFDRLSNSGDAKV
TGVRISHSGPLMSNR
SDSKIYMSGPLLAQP
KMLSGSVSSKTLLER
QELRRASSAVVDSDL
KSFKEERTPHGPVPD
PPAKGTVTPLGFSEE
LEGEDGDSRGEDPDS
SRGEDPDSSVESVEQ
RNIEQDTSEANDDDD
TLFSRRDSFITHRAF
EAEVIALSPKTLMAT
PPKAAGVTRSPLPPP
KAAGVTRSPLPPPPN
RREKEKETGETSESD
EKETGETSESDNHID
PSTAGSGSSKSTGAA
LHRLEQLSEGEDDVE
GRKSKKRSSSKDYSE
KSKKRSSSKDYSEEK
QTINRSYSNPTPRGM
RRAIPSSSRPSSAGG
IPSSSRPSSAGGPSD
PSSSRPSSAGGPSDS
SGAVEAFSRRHPATS
TGGVGTVSNRASTSQ
PGLTAGASLEKQERI
REDPLRRSLELLTLR
DRSASRNSVDGPLSK
GSSSGSSSRTRHHTT
SSSTPPLSPRSSSGS
PRFSRQRTSPPSLHS
RFSRQRTSPPSLHSP
TSPPSLHSPLRSLKE
FPMQRHSSFQMVEGS
DEKPRPPSRPLSRSH
RPPSRPLSRSHSLEW
KLMSSSNSDLSRRNS
ERLNNDGSYTFDFPM
RLNNDGSYTFDFPMQ
EILSGYESDESCCKE
AIDCGSASSFKGIPN
IDCGSASSFKGIPNT
DEAEEKCSPSTISRK
ATSTPRKSPSKSPDE
DTTAMDVSPSSAIGE
MTVYNNASPSSSSRL
PSSSSRLSMEPEEVP
FDEADAQSTEKNKKE
TSELKKRSADDFLAS
DASESAASESGEKAD
SESAASESGEKADEG
GRSQVDGSTEQSPKL
RSQVDGSTEQSPKLE
VDGSTEQSPKLESAS
KDDTVSASNLSLERE
KEVQEGGSASDLKAI
SGIQVTRSSSDLQEP
ALTDAEESMRLSPHN
AEESMRLSPHNVKAV
IWLNDQSSPRSMIPS
SSGDAPGTVDYNSSS
PGTVDYNSSSERKKP
RGTDDLVSDDLESPY
LVSDDLESPYGPMLS
PHCTEVMSPVAHNKR
LKVKRVISTLVEEMR
KVKRVISTLVEEMRV
TDAHSLASETDDQPS
NDEEEKDSVTEKAQS
LSGGRTRSFGEEGLH
KSTAVLSSPRNVAKN
ELLSGGRTRSFGEEG
VMKRCFFSFGSSRTS
QPIRRSISMDSSVDR
GNSPKSVSPLPIKFG
KEPGLCPSVSSNDQQ
PGLCPSVSSNDQQVP
GLCPSVSSNDQQVPS
NLEGIQDSSDQITTS
LEGIQDSSDQITTSL
SSDQITTSLGKNGCK
DLAYSCLS_______
ILKEFAPSIPEKNIS
IIKARKLSSALSAAS
IKARKLSSALSAASS
RKLSSALSAASSACD
ERLSVPVSDVKNVII
GQISERLSVPVSDVK
VIIWGNHSSSQYPDV
IIWGNHSSSQYPDVN
KNVSIYKSQAAALEK
NHAKVQTSSGEKPVR
HAKVQTSSGEKPVRE
GSSVRATSSADFTEN
SSVRATSSADFTENR
QNQERPNSLSRNLSS
RTQFAPSSSSVATKA
TQFAPSSSSVATKAA
QFAPSSSSVATKAAP
GRLNRLPSACVGDMV
TEDSAQDS_______
FEKAVEASPNDSIIL
FEIERPPSPPMHLAA
ENLERTVTIGDAIDG
LSRIKRNTLVSGGVR
IKRNTLVSGGVRGTL
TFMHTQGSDDFFKSK
RNSFGQQSPPTSPFS
QLCSTTKSSDKADYS
IVNLDEVSPASDKRS
AKVKAQVSEVKGVMM
IELLVDKTENLRSQA
DKTENLRSQAQDFRT
PTSSVKNSPREETQS
KNSPREETQSSSNPS
QIKPGRHSTVETVVR
ELALKLDSPEESSNG
RISQKQNSCSFEDRE
SQKQNSCSFEDREIP
NQENDTESEDLGDIL
NTNQENDTESEDLGD
SWFQWIKTPSQRPST
FQWIKTPSQRPSTSS
KTPSQRPSTSSSSGG
TPSQRPSTSSSSGGF
QRPSTSSSSGGFNIG
DLLGDDDSPSRGGRQ
LGDDDSPSRGGRQIK
EVKRRPHSPVAPLRY
EDIRELRTSNGCSPL
AGKANAASDEKEAES
DVNAAVGTIKTKRTI
FHPEQLISGKEDAAN
QFVDWCPTGFKCGIN
IYDICRRSLSIERPT
DICRRSLSIERPTYT
SLSIERPTYTNLNRL
APPPSSNTSVPSPSH
PPPSSNTSVPSPSHR
SSNTSVPSPSHRPRN
NTSVPSPSHRPRNGN
HRPRNGNSISGGSGE
PRNGNSISGGSGEYG
ISGGSGEYGHSVGPS
GLVEHSGTMRGGHYV
SLNNLASSDIEDQCS
CSGSGSITSDIKLEG
QDMSLRLSMDGDKPS
RQLQRNLSNLEIWSD
LPRLGLGSPVGLGPI
PDDPDEESADEDKED
VDSSENQSPQKRLIT
TEMRSSISQIGFDFK
DLSEDASSP______
VTTHQRISPTPNRSD
SSLVSIRSSDKIEDA
SLVSIRSSDKIEDAF
HLPVSNISDVPDLDD
YGSFRSTSLEDLMSR
RTEAGTSSPPMSCHS
ERYSDYGSFRSTSLE
RTAAWAVSPNHGIVF
AFSDAGWSRELGPSS
ILALLDDSGSGRVDM
NDVPVSYSGSGGPTK
VPVSYSGSGGPTKSI
SEAASSSSITDERAV
NNNVDAFSDAGWSRE
KKIGRDPSSIPKPTI
KGKGVKYSDEIVRRK
KSSKKLKSTQSAAGT
KKLKSTQSAAGTSQS
SENQEGGSGNDQDPL
ERLRSQISSLEEEKN
PPMSTCTSPPPPIGY
DTTKAASSSDTLPEG
TTKAASSSDTLPEGL
ISPLNARSFSFASPA
PLNARSFSFASPAAR
EESGISSSPCQITLK
VQLPVYSSDEDPMRD
____MSVSGYKSDDE
MSVSGYKSDDEYSVI
AKEEDEWSDGWK___
PGLDRRFSVCDRVFF
VFFSHRPSDFDPSFR
STFFHRRSFQTPSST
TTDEENASSRKRKDV
FPMGRDNSANFGYSG
VVCDQHGSQARFLLA
KQLNQTVSDIKHEVQ
VVMERQLSFMNVGGE
RALDKQVSFLAVNVV
KLADFGLSRSFPVDG
VNSAPQTSPMAKSEN
DIWAPVKTPLSPAFS
APVKTPLSPAFSVTS
PSRAPAVTLPLSRVW
NQPTSDYSPQGGSNG
GNNNNNNSNKDIFLD
YSLARQRSSPADFFT
SLARQRSSPADFFTY
TSSSSQRSSLPGGGG
SRLKSQLSFTNHDSL
SSSSQRSSLPGGGGL
GGLIRYGSAPGSFLN
______MSSDDEGRE
_____MSSDDEGREE
VSRKQLNSDTYKDEL
RRRRRRESFLELAIL
TGDEIEGSGDNDNNN
ASKQNPSSSKPPRHP
SKPPRHPSPIIASTP
PSPIIASTPSKSGVL
NKSPETSSVEDCPSP
LEGPVVTTPDGREFT
ILEGPVVTTPDGREF
TTLSSAKSISAESLN
SNAAPIASDLRRSTR
ASALRSKSLPPPSSQ
SGFPQEETYGSDKDD
PQEETYGSDKDDSAA
PNMTKKVSFKPNPVT
SFRLPPSSPYDKFLK
QKMSVLRSFKPQATK
DAAKKVNSSDNSVEE
KVNSSDNSVEEDVIP
__MDKEKSPAPPPSG
ESSFPPLTPSGSNSS
PSPGQKESVTSPDRE
PGQKESVTSPDRETP
GQKESVTSPDRETPL
PRIRHQHSQSMDGST
IRHQHSQSMDGSTTI
WRNELASTSNLQSTP
NLQSTPGSSSERPRI
PPPSGRYSAFSPNGS
SGRYSAFSPNGSSFA
AFSPNGSSFAMKAES
ELVELLGSDSS____
VELLGSDSS______
PKFQATSSPGPREKE
ELLGSDSS_______
SIVEQESSGSKDTGP
KIELGLSSDEDEK__
AQMSRMVSEKVKDML
KHLEENGSDGEQGPG
DTRVFKRSPPVGGGE
GYEMNLPTPTMRSRL
KPLVEAFSQAQPQDD
DWSNRQPTTTPGRTP
SNRQPTTTPGRTPTS
PTTTPGRTPTSATPS
TPGRTPTSATPSGRT
ERYRAITSAYYRGAV
HKIVSKRSVDGGGES
DADPGFGSLQAKEML
___MISRSYTNLLDL
__MISRSYTNLLDLA
_MISRSYTNLLDLAS
RRLPRVMTVPGNVSE
DQAYSVSSDNPSSVS
VSSDNPSSVSSDRMI
FDEDQAYSVSSDNPS
SVSSDNPSSVSSDRM
DIFFPSLSPNLQKER
ANLGTVWSPRSNVAE
LYFARQASSAQGFFM
YFARQASSAQGFFMR
GFFMRPASPDDVLEN
TKFSATKTTGFDSSS
FDSSSPAYAAPHFSK
SFDVGYSSGDTLETL
VGTMETISNEGDVDR
RKMTRAGTMMIEHPN
QKIGDLESQNQELAR
__MAEERSLNGEATG
DDESFFDSDQQGDDG
QQGDDGKSTELNQKI
QGDDGKSTELNQKIG
LTIDKDNSPKWNPAT
HDDGAASSPGFKLVG
NHDDGAASSPGFKLV
PWGPPVISPDSGSRK
RAPPATLTSPKPPSS
APPATLTSPKPPSSS
SCTMAPDTPKPQDLP
HHPTVKLSTPKPLPS
HPTVKLSTPKPLPSD
CEEVGRPSFTSEQTA
ACGTIPETPIEIRKA
KICFTVSSPNPTPLK
NSRKAQDSQNDLSAL
IRSQFVHSVSNIMEN
SQFVHSVSNIMENAS
NMEENTPSDLANGNE
EQPDPNTSPVEDVSA
EEKPSIPSDQ_____
FEDNFDATSNLNVMV
EDNFDATSNLNVMVT
SNLNVMVTPTDKKSI
______MSEVEIENA
KVADFGLSRLAPVLE
RKRSSKASLKIEGVK
SSIMKHHYTSMDVSG
SIMKHHYTSMDVSGS
IMKHHYTSMDVSGSD
VPDMEGISPQHVSTV
GISPQHVSTVVKGTP
ISPQHVSTVVKGTPG
TMTHPSSSSNSSIMK
____MEKSDPPPVPK
SRPRHRHSNSVDAGC
PRHRHSNSVDAGCAM
PNADPIPSSSFHRRS
NADPIPSSSFHRRSR
ADPIPSSSFHRRSRS
ENGSGVLSDGGGGVQ
KRKRIVVSPLKRNRC
WNDSIDDSDGEMGDD
EMEDGALSSAAEEGN
MEDGALSSAAEEGNF
KRLANAVSSGDLEAQ
VLPTEGQSLKGDEVA
VRKILILSPESELKR
RAPDSFDSDDEFPGE
_____MESADSGRSD
PGPSFVSSPPATPSR
FVSSPPATPSRYESQ
DVASSRQSDGDPCNV
FGHQQPPSPCSCPLK
QQPPSPCSCPLKQAW
PKAAQRNSEDSGVTV
LYAKKLASFVEKRLK
GSGASKNTEEDDDGS
TEEDDDGSNGGGGQL
FGEAESKSVETLSPF
AENPRSLSASGSFRN
PRLVKSLSASSFLID
NPRSLSASGSFRNDS
RSLSASGSFRNDSTP
SGSFRNDSTPKAAQR
SKSVETLSPFQQKDG
LFCIRFASIENCKTF
WFASVPTSTQPNRFY
FASVPTSTQPNRFYV
IKGPYGKSPGCTTSC
SPPSKVSSFSGRSQP
ERAAAERSESDFGAR
AAAERSESDFGARPN
RSMYDRASNYGLPSG
SAPVDAFSSIDHKQP
PPMGSRLSSYGVPNG
PMGSRLSSYGVPNGP
MYDRASNYGLPSGPS
EDDDEDETEGSEEA_
DEDETEGSEEA____
EDDDEDETEEEA___
NCRARDRSPYYMRRY
YSRRSRYSPSLSPYD
GRRGRSSSYSPFYRR
RSPTRSVSSDAENPG
KGYRRLKTLKENGDM
ASCSSSSTSSKSKFS
KKDALAASCSSSSTS
SKFSRSFSTSASSSK
KFSRSFSTSASSSKA
TRNFRPDSVLGEGGF
VVAYPRPSASPLYV_
RPSASPLYV______
PIERGFLSGPIERGF
TTTFRTISGASVSAN
RAAAFESTTSFSSIP
PIERGFMSGPLDRVG
PLQPIPKSSGPIVLG
HQFQRSFSHGLALRV
SGPIVLGSGPIERGF
LDRVGLFSGPLDKPN
SSSVNAQSPSSGQLR
DDGNTHISTRIAGTI
NELSRSLSFSTSGPR
LSRSLSFSTSGPRTA
TSGPRTASANSLVDA
SELVKSDTFPAWGKD
KHNVVDEYDEQSEVA
NRGGLGVSPILGNVG
GGGTMGRTLSSGGGL
GTMGRTLSSGGGLSI
LSSGGGLSIPSLGSR
LSIPSLGSRLNLAVN
GNTSVWKSLSPEVLQ
TSVWKSLSPEVLQAA
KSFRSTRTSSAIFFP
FRSTRTSSAIFFPPS
VAPEVEKSFRSTRTS
___MVRISVLNDALK
EDLVKKESLNSTPVN
SRIGTLRSFNVEGTS
SDKTGTLTTNQMAVS
DKTGTLTTNQMAVSK
KQGVTPATPEPAVKE
EIIKEVSSYLKKVGY
DAGMVKMTPTKPMVV
GMVKMTPTKPMVVET
TKPMVVETFSEYPPL
PMVVETFSEYPPLGR
VAVGVIKSVDKKDPT
HVDSGKSTTTGHLIY
SPGAQKFTTPPKKGE
PGAQKFTTPPKKGEG
NILQVVDSDTDD___
LQVVDSDTDD_____
NNTTQGSSPSPKPSK
TTQGSSPSPKPSKFS
INNTTQGSSPSPKPS
ESAGKMRTPPPTVGS
LVDKVVGSSSPTNIH
DKVVGSSSPTNIHSK
ESMIPNGSERSLFEK
LQDRTRDSDEEDRDY
NKTYNANTSSSDDDE
TYNANTSSSDDDEVV
YNANTSSSDDDEVVV
IPALKQSYSSEALSS
NPNNLRESKSHLNLN
NNLRESKSHLNLNEC
LESPTKPSPGRGEQS
PNRPDSSSSRPGSTP
SSSRPGSTPSSSGLR
SRPGSTPSSSGLRFS
PKTLDPSSPSPSDAS
AQRAAQVSALRNYIA
RDDSVICSPSTNLET
DSVICSPSTNLETQK
DHMGALESPKVITLQ
GDDSVIGSPSENLET
NSIRKGDTSPDIEQR
SIRKGDTSPDIEQRK
GKMVLYASPIVETRD
SQSLENLSASPEFSL
SLENLSASPEFSLNR
STGEPGSSMHGVTGR
SFAFSVQSPIVHTDK
MASEARESPANNPGL
REDNNRSSFSQRMVV
ISPCIFGSIEKQRWS
YGEGYDDSDKRIPDM
SGETAIESPTIDVSS
__MKALSSSSPILGA
MKALSSSSPILGASQ
TIVSRLSSVSEQTRA
______MSKLQSEAV
TLVSHQESLESKVNE
SHQESLESKVNETKA
HAFLASESVIKQIPR
VNQKPKASSSKSEFE
QKPKASSSKSEFEEL
PKASSSKSEFEELEA
HQQRSYGTPVLQPFP
LQPFPPPTPPPSLAP
RDAKPTPSQNAASLG
AASVSSQSWTGEYQR
GGMVRQLSIDQFENE
KLLDRQMSINSVPKK
DTKSVVTSPRTGRYS
SPRTGRYSADAAGGD
GRRVSYGTPESATAA
LNANRPATPTRGRPQ
HPLPPALSSPETSPE
PLPPALSSPETSPER
PALSSPETSPERHIE
TPFGEPPTPRAAHVA
GNSGGTGTPTSAGSA
SGGTGTPTSAGSAGI
GGTGTPTSAGSAGIR
GTPTSAGSAGIRLAG
NGVPASTSDTDTETD
VPASTSDTDTETDTT
EIKRLSGTPVYRSRT
NKEIKRLSGTPVYRS
ASEDSKKSPRKFSVK
EAKPRRKSVCQVAGD
FAKDQVKSPETSTQV
PNDVILLSDDEYDIP
KKGVTFGSFKVSKDI
ITGFGNSSFVIHSET
HELKKQASFFIKEKI
EDSAPRASDYSVSSA
ASDYSVSSAGDPFRS
GLHAKASSFVYSPGR
AKASSFVYSPGRFSD
KASSFVYSPGRFSDH
HMFEDQFSNEDSAPR
DMTRRANSYHSYSQS
SYHSYSQSPPYDYQY
PKNEGWASFDNPMPA
MTRRANSYHSYSQSP
QPSIAPRSPPVNLQQ
TSSGSVRSVDSNFMS
SNFMSIKSYTSGGLG
GFTGKSASVKGDPFR
PFRSDIQSPNFQQEA
QQEAEFRSPQFQHSN
KSTNVITSPGDFQLE
SVDSNFMSIKSYTSG
NQLGRENSHNMDYNA
ERSPLVGSPSASEHS
SPLVGSPSASEHSTS
PSASEHSTSVGTRGN
ATLLSLGSHQRMDSR
LKHNTFLSSKSTAGT
GATSSMASPAPTAAS
LSRLKHNTFLSSKST
NTQSSYATSSSNGAI
GAKALRKSWEGNLDI
NSSSQKATSVAGSES
SSSQKATSVAGSESP
TSVAGSESPPLNWVK
VSISRDDSSDGKKPV
GGGGGSVSSPRPKPI
GGGGSVSSPRPKPIE
PKLLEKGSPRMGLSE
SKLLSLMSSPDNEEN
KLLSLMSSPDNEENR
PDNEENRSEEAIKAA
IGNRLSVSISRDDSS
SLAAPRRSTSSEKLP
KTSSGSKSIPSSPTS
SGSKSIPSSPTSCYS
GSKSIPSSPTSCYSL
KSIPSSPTSCYSLPN
RSLLKAESPKVGKKL
VDRVESSSPVPILRG
ARRGGLVSAGSGNRP
GGLVSAGSGNRPPSS
DLDDDIKSAKEKCEN
KALLTQISASRGIEF
SRGIEFLSPRDVSPK
YTELKIHSDTESEAV
TESEAVFSDTEPKQE
DTEPKQESSLNHLPP
ETSLRISSLSEMAPR
KQSAPKKSVSFNHLP
SAPKKSVSFNHLPDV
IEYFRDQTPQKKNKL
RMLERNESNLSLEGV
ERNESNLSLEGVSVT
RVTLVPPSDSPELSP
TLVPPSDSPELSPIN
PSDSPELSPINTPKQ
PEVVGSNSDCDIIEG
NEDAFLESGLSRKSP
AFLESGLSRKSPREV
SLQRLRGSDVDISRE
LRDEVLGSIPRGTVP
GAFIEKVTISPTSTS
EKVTISPTSTSSSPP
VTISPTSTSSSPPSL
SPTSTSSSPPSLQGL
QEAVPRMSGVDLELS
RRVFLSGSFTRWTEH
RSSFTKKSPTSKPLD
KFAEREESGDNYVYS
SGDNYVYSPSLETIK
HYNNGLASASKSNGR
SENESLLSPEQKLRD
MFEEGYRSYRTPPSV
NRSHQSTSPMEYSAA
NKSLMRYSPETPMMR
SLGETDTYSEGKMDD
EGYRSYRTPPSVAVM
HNKSLMRYSPETPMM
GEKYTYGSSSGPHAP
EKYTYGSSSGPHAPV
KYTYGSSSGPHAPVP
RRLDRSKSFGAMFAL
KTMVKSLSFASRRLD
YNEHRPRTPPPDLPS
IQQPRVPSSGLMPAS
AHGGRRFSPSVDRYS
GGRRFSPSVDRYSSS
FSPSVDRYSSSYSAS
NGGSIISSASKRWEG
GSIISSASKRWEGPF
NPFTSFLSRKNHMDT
SKDAPAESDAEDEPE
QDEYKEESENEDPAD
LLPLSRISSGSFVAA
LPLSRISSGSFVAAV
PTKITFKTPTTLSRT
DKLVSYGTEVTAIVE
KITFKTPTTLSRTFP
ITFKTPTTLSRTFPV
RRSLGVSSPAKQRKK
FQQFASQTIASRFQS
KGKLETESLLQSKGV
KILIMGGTRFIGLFL
LPFGRVLSSTENFIH
PFGRVLSSTENFIHG
FGRVLSSTENFIHGL
NGLSSSRSGSGKEGY
LSSSRSGSGKEGYLC
SRRSKTLSLPIIQTP
LSLPIIQTPVVSKEI
STTATSTSATSDAAA
VDQKPKLSPASNGAT
TVKETESSDTTTTPT
CFALYDSSPPSFRRV
TKEKSPQSPPNVFQT
LGSKRSRSAEVHNLS
KAITRLQSLPSGSME
KKGYIPLSTYLRTFK
KGYIPLSTYLRTFKV
NQWACSRSFGLGTRI
GKMLICGSEGPFKVK
PEGSVFESNAIARYV
YNDENMVSFVTLNKV
PLSGFRASPNRSPCP
LDRYEHGSPFRSLGQ
GKLLEKFTNPSPCNS
LEKFTNPSPCNSPVL
LQRQRIQSFCNEKRV
AKRPRLSSPTGEAEE
EPATAVESDDHQCED
ETAENPETPKVVAPT
LLANYSQTPRQGMTP
DGSSFSMTPKGTPFR
PRKKEIQTPNPMLTP
TPGGAGLTPRIGLTP
QTPNPMLTPSMTPGG
LTPRIGLTPSRDGSS
PRIGLTPSRDGSSFS
MLPPPQISDHELEEI
QGMTPMRTPQRTPAG
APAGFYDTADEDRPA
GTAVGLPSEDDMGNS
SEDDMGNSEVGHNAL
FFWNGNRSGYFNEKL
LPSRYLVSPPEIDRT
VARIEGFSDEESEEQ
TTKKQDESPPKSTPS
VKGEPNVSYICSRYY
KGEPNVSYICSRYYR
AKGLKSSSSSVDWLT
KGLKSSSSSVDWLTR
HESWSIKSFRKMSFT
IKSFRKMSFTEDDII
NAPRRTFSDNSYMRH
GSSPSSSSPTSVVNR
SPSSSSPTSVVNRSR
DRTQRSRSLPTETSV
SWLNSFGSERERPGK
GKFLLNGSPARAVVY
AGCTSPCSDQELPDS
CQAIKHVSPDLSCNP
VKSCPSASPIRNSPG
SASPIRNSPGFAEIY
WEFQRSKSGLDLEVK
EEETEEGSVNPKVKK
SKFLRIISTPLRALG
LLYPRSKSYAVTTST
APFPRSRSSSSAAFS
AAFSSSASSRRTTDF
TQYSSSASVSAPFPR
_____MESSEEDDEY
THGGCTISPSNYIAH
KCVGCDKTVYPIEKV
LEKSFEGTPKIGKPD
RTGSLEKSFEGTPKI
KGQFMTEYVVTRWYR
NTKGQFMTEYVVTRW
SKLTRQLSIHDNRAA
VSMRQSLSEGSLDKM
SYSDNSGTESSPRAS
DNSGTESSPRASGGS
QSLLSRATSPQPDGP
SLLSRATSPQPDGPT
KSMKDKPSPQDKETP
GGQVGSVSMRQSLSE
IDQAAENSKALAAVQ
DAEQSLLSRATSPQP
GSGSNRRTTPNRLPP
SGSNRRTTPNRLPPA
GGHSRRYSDPAQNGD
AQNGDAASPGSGSNR
KSQQVSASALRHSLQ
GDAASPGSGSNRRTT
HQQQRSYSSSNSEFR
PAPVRISSLLTSRHL
TDDEESSSTPKADAL
DDEESSSTPKADALF
SSRLSDGSFDNLDHH
DHHHRNFSNPSSRAT
DKRRSLSSSPPSSRK
SLSSSPPSSRKKSSL
KKSSLRLSYKWREGH
EPDTTRKTPDYFL__
LVTCSADSPVGEGQP
ELEEGELSPTASREQ
SNRKHPISPKRLSKD
DNTKMQGSSSREDVS
IRRQKMRSPGLD___
DELEVEPSPVRVTEA
ISGSEDQSSPQKRTR
SGSEDQSSPQKRTRY
PQKRTRYSPDAGDFK
TLSSPSPSLSCVENV
TDKLGLHSLRQRHWY
LPFGRVMSPTESFIH
EQDQCPTTPTAVSVR
SRNAVRLSPEEEAQA
SIAAEEATPERKAPI
TLPNQSPSSPRSSSS
LPNQSPSSPRSSSSP
PQTLPNQSPSSPRSS
EEIIRAGSAAALSSL
QKLHNNTSPDDVVIC
NFHINLPTERNVKQN
ISSEEFTSDLVGAKS
TENMARKSAGEEPLP
_MATMARSFLQAISK
EAPFSSNSSEHSPGR
SSNSSEHSPGRWSDT
SPGRWSDTVQSLPRD
HGTRASGSGKPLHWT
VREEETESGEEPTSS
VFLGTSDSGETVVRY
MEDLLKASAETLGRG
TFINLEDSPMFQKQV
NSHFLQQSPVRYLDK
DQIRHNDSRQNIGDD
FRARHNRSGSLTEGS
ARHNRSGSLTEGSLG
MGSHHHYSGSSDHNT
SHHHYSGSSDHNTGV
HHHYSGSSDHNTGVF
FVLSRSASVNVEELR
DTGKFVLSRSASVNV
CDPPRDFTCHGPVSK
ENTLLDGSPAPRLKI
LLHSRPKSTVGTPAY
LHSRPKSTVGTPAYI
TVKEVHASGEVRIS_
SKSSLLHSRPKSTVG
NNPCRVKTIPRPIPE
SSAIVSTSFLRRQQT
KGSTKTNSPPPSALP
VGWEDQGSRPKWRPN
LSGLQIHSGDMLR__
GVIESCKSP______
GRLASLGSDIARTTL
SIIHLDFSPTSMSGS
AAILTSQTGLKCPKL
KSIKSLKSLVKRKTN
AASNSRLSPLPPEPA
IPLDRPGSGAQDLKK
NKSTLPLTSYYKRPD
PVLRKAETFRDVTNY
EEAGSLATPTSARHI
TVTTSEISREEEEPI
ALEMGKNSNQAGTKH
IRGVDDVSQEFDDLV
ETKHGRHSGSNTPFS
GRHSGSNTPFSSRPT
PFSSRPTTPTHGSSP
QHEISTISLRDFSFK
SKSLRDFSFKK____
RSVENYPSSPSPRYS
SVENYPSSPSPRYSG
ENYPSSPSPRYSGHG
FKRMEALTSDNESAS
KRMEALTSDNESASN
SINDVSLTAVTGR__
KRPAKDRSAELMFKR
RASINNVSLTKITGR
ERMEALSSNDVGAIL
AFIPRRGTSEVESSG
_____MTSPGKSPRS
_MTSPGKSPRSDRKS
______MTSPGKSPR
EDEKSGDSGGENLMD
SPRFPISTPTAGAQR
TVVTVQPSSPRFPIS
VVTVQPSSPRFPIST
KDEYHDASDKQ____
SPGKSPRSDRKSPTV
SPRSDRKSPTVVTVQ
AQQQKTASRDLNPEQ
EADITTLSSRMNNED
DQRARPSSSHAIRNL
LPSAPGVTPKVIPDR
RENATQKSFNNSKSG
QEKTRHPSPETWRKP
PVPQKLDSPNGTGIR
QKDGRNVSDIARSET
SAPRRVVSDDVFRFA
KSFNNSKSGLSTDEI
SGIGSSNSFNKSRNN
TRVYKTNSPVISQGV
HASQRPVSSPRDMRT
ASQRPVSSPRDMRTR
DGIEVARSPLLSEER
LKYIPFGSGRRICPG
SLDPSSGSIGNEPKA
YEDGDDESENAYIEK
TCKYIGKSNSPPAKP
KYIGKSNSPPAKPEH
AKPEHNGSYGSRKSD
KPEHNGSYGSRKSDD
PLLESTKSEADFRME
RKLTMSQSERYLGSS
QQRRSRKSGGGGSVF
RKSGGGGSVFEGVGR
RVERQLASSAPVNVP
VERQLASSAPVNVPD
SLAFEDASSSPRIVH
LAFEDASSSPRIVHQ
AFEDASSSPRIVHQI
GPVKGGGSVIAFVKD
RGKPYEGSITKMPFV
EITSGGFSPNLKKNI
RRVGFFSSGPPARSH
AIRQEVGSPREFSFP
YAFIKFDTFIQKTKK
[truncated: 27,419 more rows]
