# Supplementary material for: Data-Independent Acquisition-Based Proteome and Phosphoproteome Profiling Reveals Early Protein Phosphorylation and Dephosphorylation Events in Arabidopsis Seedlings upon Cold Exposure
Source: Int J Mol Sci. 2021 Nov 27;22(23):12856. doi: 10.3390/ijms222312856 (PMC8657928; doi:10.3390/ijms222312856)
Supplement: Supplementary file 1 [file ijms-22-12856-s001.zip › Table S4. Lists of proteins and peptide groups identified by Proteome Discoverer in building Arabidopsis global proteome.xlsx]

## Sheet: PeptideGroups
Checked	Confidence	Annotated Sequence	Modifications	Qvality PEP	Qvality q-value	# Protein Groups	# Proteins	# PSMs	Master Protein Accessions	Positions in Master Proteins	Modifications in Master Proteins	# Missed Cleavages	Theo. MH+ [Da]	Found in Sample: [S1] F1: Sample	Confidence (by Search Engine): Sequest HT	Percolator q-Value (by Search Engine): Sequest HT	Percolator PEP (by Search Engine): Sequest HT	XCorr (by Search Engine): Sequest HT
FALSE	High	[R].GNEMAEVLMDFPQLTMTLPDGR.[E]	1xOxidation [M]	1.9839e-10	1.16949e-05	1	1	19	AT1G78900.2	AT1G78900.2 [283-304]		0	2481.15	High	High	3.571e-06	1.148e-10	3.65
FALSE	High	[K].IAIHETMVK.[V]		7.03951e-05	1.16949e-05	2	2	6	AT5G22780.2; AT5G22770.1	AT5G22780.2 [479-487]; AT5G22770.1 [479-487]		0	1041.58	High	High	3.571e-06	2.992e-05	2.61
FALSE	High	[R].LAIHLQHLSSLPK.[I]		2.83928e-07	1.16949e-05	1	1	1	AT4G24290.3	AT4G24290.3 [399-411]		0	1456.86	High	High	3.571e-06	1.376e-07	3.6
FALSE	High	[K].IALHLQSLSDFTR.[I]		9.57744e-09	1.16949e-05	1	1	4	AT3G11210.1	AT3G11210.1 [105-117]		0	1500.82	High	High	3.571e-06	5.068e-09	3.04
FALSE	High	[R].IALHPELQQSEDLR.[T]		3.94043e-07	1.16949e-05	1	1	9	AT5G06140.1	AT5G06140.1 [120-133]		0	1648.87	High	High	3.571e-06	1.904e-07	3.95
FALSE	High	[K].SIETTIPSIILPPPPPGPLSPVTTAQK.[S]		1.18658e-05	1.16949e-05	1	1	4	AT3G58600.1	AT3G58600.1 [219-245]		0	2751.55	High	High	3.571e-06	5.245e-06	2.33
FALSE	High	[R].IALHYGIPSGSHLFAYDPFQK.[I]		4.09902e-06	1.16949e-05	1	2	5	AT4G35560.2	AT4G35560.2 [31-51]		0	2361.2	High	High	3.571e-06	1.867e-06	4.43
FALSE	High	[K].LALKPDGLFLAAILGGETLK.[E]		4.97658e-11	1.16949e-05	1	1	1	AT1G22800.1	AT1G22800.1 [192-211]		0	2040.21	High	High	3.571e-06	2.994e-11	5.08
FALSE	High	[R].LALLAGFDPTK.[C]		8.15049e-06	1.16949e-05	1	1	6	AT5G11880.1	AT5G11880.1 [158-168]		0	1145.66	High	High	3.571e-06	3.651e-06	2.62
FALSE	High	[R].SLETTAIETELEK.[T]		4.58433e-06	1.16949e-05	1	1	1	AT2G03810.5	AT2G03810.5 [288-300]		0	1463.75	High	High	3.571e-06	2.081e-06	2.07
FALSE	High	[K].LAILASDINNSPNLNILPGGASEGPDPR.[E]		2.02956e-07	1.16949e-05	1	1	2	AT4G01395.1	AT4G01395.1 [314-341]		0	2815.46	High	High	3.571e-06	9.958e-08	3.07
FALSE	High	[K].LAILDFGLVTK.[L]		1.76926e-05	1.16949e-05	1	1	1	AT3G24190.1	AT3G24190.1 [433-443]		0	1189.72	High	High	3.571e-06	7.795e-06	2.91
FALSE	High	[K].SLETLQPYANPR.[N]		6.62514e-07	1.16949e-05	1	1	1	AT3G03810.2	AT3G03810.2 [68-79]		0	1388.72	High	High	3.571e-06	3.145e-07	2.86
FALSE	High	[K].SLETHLEILR.[N]		2.81183e-05	1.16949e-05	1	1	7	AT3G16090.1	AT3G16090.1 [454-463]		0	1210.68	High	High	3.571e-06	1.219e-05	2.48
FALSE	High	[R].SLETFEVDISNTK.[K]		1.28683e-07	1.16949e-05	1	1	10	AT2G04400.1	AT2G04400.1 [322-334]		0	1482.73	High	High	3.571e-06	6.375e-08	3.36
FALSE	High	[K].LAIHDVPVDIICTPTR.[V]	1xCarbamidomethyl [C12]	0.000106525	1.16949e-05	1	1	3	AT1G76730.1	AT1G76730.1 [277-292]		0	1819.97	High	High	3.571e-06	4.481e-05	1.8
FALSE	High	[R].LALIDHVTSMPSVVIPIK.[E]		6.28258e-14	1.16949e-05	1	1	8	AT5G26600.1	AT5G26600.1 [224-241]		0	1933.12	High	High	3.571e-06	4.882e-14	4.58
FALSE	High	[R].LALLFESSWPKPSENSSHPIR.[T]		1.41462e-05	1.16949e-05	1	1	4	AT2G47800.1	AT2G47800.1 [295-315]		0	2395.24	High	High	3.571e-06	6.261e-06	2
FALSE	High	[K].SLESSLTTGNLQK.[M]		1.67452e-06	1.16949e-05	1	1	2	AT1G17730.1	AT1G17730.1 [101-113]		0	1377.72	High	High	3.571e-06	7.788e-07	3.52
FALSE	High	[K].IAILGFAFK.[K]		0.000144116	1.16949e-05	1	1	1	AT1G26570.1	AT1G26570.1 [327-335]		0	979.598	High	High	3.571e-06	6.025e-05	2.36
FALSE	High	[R].IALIGLGQSVSSPVAFHSLGEAVATVSK.[A]		2.30221e-16	1.16949e-05	1	2	27	AT2G24200.2	AT2G24200.2 [97-124]		0	2738.51	High	High	3.571e-06	2.383e-17	5.98
FALSE	High	[K].SLESSLATGNLQK.[M]		2.62116e-07	1.16949e-05	1	1	7	AT1G73030.1	AT1G73030.1 [101-113]		0	1347.71	High	High	3.571e-06	1.273e-07	3.62
FALSE	High	[K].IALLGVLYGEK.[C]		4.16507e-06	1.16949e-05	1	4	3	AT3G02260.4	AT3G02260.4 [3591-3601]		0	1175.7	High	High	3.571e-06	1.901e-06	2.93
FALSE	High	[K].SIESSDLNFTR.[Y]		1.69998e-05	1.16949e-05	1	2	7	AT5G36230.2	AT5G36230.2 [64-74]		0	1268.61	High	High	3.571e-06	7.475e-06	2.8
FALSE	High	[R].SLESSDLNFSR.[Y]		4.57592e-05	1.16949e-05	1	1	6	AT1G65220.1	AT1G65220.1 [51-61]		0	1254.6	High	High	3.571e-06	1.965e-05	2.61
FALSE	High	[K].SLESPVMGLPK.[A]		8.38863e-05	1.16949e-05	1	1	2	AT1G67560.1	AT1G67560.1 [134-144]		0	1157.62	High	High	3.571e-06	3.564e-05	2.38
FALSE	High	[K].IAILNANYMAK.[R]		6.5163e-06	1.16949e-05	2	3	11	AT2G26080.1; AT4G33010.1	AT2G26080.1 [861-871]; AT4G33010.1 [855-865]		0	1221.67	High	High	3.571e-06	2.931e-06	2.58
FALSE	High	[K].IAILNANYMAK.[R]	1xOxidation [M9]	2.19745e-06	1.16949e-05	2	3	8	AT2G26080.1; AT4G33010.1	AT2G26080.1 [861-871]; AT4G33010.1 [855-865]		0	1237.66	High	High	3.571e-06	1.019e-06	2.66
FALSE	High	[R].SIESPLSSSTLK.[N]		1.29559e-05	1.16949e-05	1	3	1	AT5G45300.3	AT5G45300.3 [180-191]		0	1248.67	High	High	3.571e-06	5.716e-06	2.1
FALSE	High	[R].LALLNNIANLPK.[G]		4.96843e-07	1.16949e-05	1	1	1	AT3G48110.1	AT3G48110.1 [1045-1056]		0	1293.79	High	High	3.571e-06	2.374e-07	3.57
FALSE	High	[K].LAILNSPLTVSSPVPGLFK.[Q]		1.38395e-09	1.16949e-05	1	2	3	AT1G52510.1	AT1G52510.1 [226-244]		0	1953.14	High	High	3.571e-06	7.632e-10	4.12
FALSE	High	[R].LAIIDPTSGDQPLYNEDK.[T]		9.81788e-11	1.16949e-05	1	2	14	AT5G65010.2	AT5G65010.2 [51-68]		0	1988.98	High	High	3.571e-06	5.797e-11	3.3
FALSE	High	[R].LAIGYVEAESVVATSLAHLTK.[V]		2.89374e-15	1.16949e-05	1	2	4	AT5G13980.1	AT5G13980.1 [429-449]		0	2172.19	High	High	3.571e-06	8.455e-16	5.73
FALSE	High	[K].SLETVQTVESPSSLLFSSEEQDHVTVAEEIVDEK.[A]		2.53703e-17	1.16949e-05	1	1	3	AT5G40450.2	AT5G40450.2 [1036-1069]		0	3761.81	High	High	3.571e-06	1.059e-18	5.29
FALSE	High	[R].SIEVEYDGTSLK.[S]		3.69449e-06	1.16949e-05	1	1	2	AT1G52000.1	AT1G52000.1 [24-35]		0	1340.66	High	High	3.571e-06	1.68e-06	2.83
FALSE	High	[R].SIFEAYSGILQGFK.[D]		1.0967e-07	1.16949e-05	2	3	1	AT3G08943.1; AT3G08947.1	AT3G08943.1 [767-780]; AT3G08947.1 [551-564]		0	1559.81	High	High	3.571e-06	5.436e-08	3.66
FALSE	High	[K].SLFDPVMSFMGNTSDEKPDTLEDSVR.[T]		1.68933e-14	1.16949e-05	1	3	5	AT1G79830.4	AT1G79830.4 [64-89]		0	2917.32	High	High	3.571e-06	1.022e-14	4.46
FALSE	High	[R].LALETIDLAK.[D]		8.19049e-05	1.16949e-05	1	1	8	AT2G32600.1	AT2G32600.1 [31-40]		0	1086.64	High	High	3.571e-06	3.483e-05	2.67
FALSE	High	[K].LALETSAQNLR.[Y]		6.16175e-06	1.16949e-05	1	2	3	AT1G30760.2	AT1G30760.2 [83-93]		0	1215.67	High	High	3.571e-06	2.774e-06	2.97
FALSE	High	[K].IAIETVMIDESNLADYVGKPVFHAEK.[L]		1.18091e-12	1.16949e-05	1	1	9	AT5G26860.1	AT5G26860.1 [767-792]		0	2889.47	High	High	3.571e-06	7.758e-13	6.23
FALSE	High	[R].LALEVLSEDLPGILAK.[I]		9.58134e-10	1.16949e-05	1	1	6	AT3G48110.1	AT3G48110.1 [506-521]		0	1680.98	High	High	3.571e-06	5.349e-10	4.4
FALSE	High	[R].LAIEYIVIPGGEPVELLPR.[R]		8.70142e-09	1.16949e-05	1	1	6	AT3G10420.2	AT3G10420.2 [599-617]		0	2078.19	High	High	3.571e-06	4.619e-09	2.86
FALSE	High	[K].IALFADNSCR.[W]	1xCarbamidomethyl [C9]	0.000139607	1.16949e-05	2	2	2	AT3G23790.1; AT4G14070.1	AT3G23790.1 [138-147]; AT4G14070.1 [154-163]		0	1166.56	High	High	3.571e-06	5.836e-05	2.24
FALSE	High	[R].SLFDNDPVMSRPPFVSHPR.[E]		1.17714e-05	1.16949e-05	1	1	1	AT4G23040.1	AT4G23040.1 [82-100]		0	2198.08	High	High	3.571e-06	5.221e-06	2.3
FALSE	High	[R].SIFDLTADFFDSCR.[L]	1xCarbamidomethyl [C13]	1.09545e-05	1.16949e-05	1	1	2	AT1G01930.1	AT1G01930.1 [22-35]		0	1693.75	High	High	3.571e-06	4.867e-06	1.56
FALSE	High	[K].LALFSSNETK.[E]		0.000117199	1.16949e-05	1	1	2	AT5G53000.1	AT5G53000.1 [52-61]		0	1109.58	High	High	3.571e-06	4.933e-05	2.7
FALSE	High	[R].IALFVEPSPFAYVSGYK.[N]		7.53223e-08	1.16949e-05	1	2	3	AT5G01220.1	AT5G01220.1 [106-122]		0	1887.99	High	High	3.571e-06	3.79e-08	3.3
FALSE	High	[K].SIFDFESIK.[K]		6.44841e-05	1.16949e-05	1	3	3	AT1G70730.3	AT1G70730.3 [284-292]		0	1085.55	High	High	3.571e-06	2.751e-05	2.63
FALSE	High	[K].LALGALALDDTLSK.[G]		2.38336e-09	1.16949e-05	1	1	6	AT4G39690.1	AT4G39690.1 [477-490]		0	1400.8	High	High	3.571e-06	1.304e-09	4.01
FALSE	High	[R].IALGALHAALPDATSEELR.[A]		7.24007e-09	1.16949e-05	1	1	4	AT4G25230.2	AT4G25230.2 [313-331]		0	1948.05	High	High	3.571e-06	3.841e-09	4.81
FALSE	High	[R].LAIGDLATQYFADR.[D]		9.96798e-09	1.16949e-05	1	2	6	AT3G11830.1	AT3G11830.1 [296-309]		0	1553.8	High	High	3.571e-06	5.271e-09	3.87
FALSE	High	[K].SLFAGGVAGGVSR.[T]		2.04585e-07	1.16949e-05	1	2	33	AT4G01100.2	AT4G01100.2 [41-53]		0	1177.63	High	High	3.571e-06	1.004e-07	3.01
FALSE	High	[R].IALGTEGELTLTSR.[I]		2.47954e-08	1.16949e-05	1	1	8	AT5G57330.1	AT5G57330.1 [136-149]		0	1460.8	High	High	3.571e-06	1.276e-08	3.5
FALSE	High	[R].SLEVQPQSEPLPPPVQLGEITEEELK.[L]		4.82586e-14	1.16949e-05	1	1	10	AT3G48890.1	AT3G48890.1 [52-77]		0	2886.5	High	High	3.571e-06	3.861e-14	5.83
FALSE	High	[K].SIEVSEAVAVEH.[-]		1.5834e-06	1.16949e-05	1	2	8	AT4G32330.4	AT4G32330.4 [426-437]		0	1269.63	High	High	3.571e-06	7.367e-07	2.62
FALSE	High	[K].SLEVVETYMNDAIDAR.[K]		1.77168e-07	1.16949e-05	1	1	3	AT5G58860.1	AT5G58860.1 [250-265]		0	1825.86	High	High	3.571e-06	8.685e-08	2.3
FALSE	High	[K].LALGQVNTAR.[N]		0.000152359	1.16949e-05	1	1	5	AT1G50920.1	AT1G50920.1 [94-103]		0	1042.6	High	High	3.571e-06	6.345e-05	2.71
FALSE	High	[K].IAIGQTDWDYNR.[V]		1.7428e-06	1.16949e-05	1	1	2	AT5G22370.3	AT5G22370.3 [271-282]		0	1451.69	High	High	3.571e-06	8.096e-07	2.3
FALSE	High	[K].LALLNYFYSQISK.[R]		1.9945e-05	1.16949e-05	1	1	2	AT3G60190.1	AT3G60190.1 [568-580]		0	1559.85	High	High	3.571e-06	8.751e-06	2.41
FALSE	High	[R].LALGILASGK.[S]		0.000151153	1.16949e-05	1	3	1	AT4G17610.1	AT4G17610.1 [1112-1121]		0	942.598	High	High	3.571e-06	6.316e-05	2.09
FALSE	High	[R].LALGLAESVSQSTPIAAAANELYK.[V]		1.4624e-07	1.16949e-05	1	2	3	AT1G17650.1	AT1G17650.1 [308-331]		0	2417.29	High	High	3.571e-06	7.223e-08	4.28
FALSE	High	[R].IALGKPQVLVPAEISGTSGLPANYISPYISK.[K]		4.23218e-06	1.16949e-05	1	1	1	AT1G51630.1	AT1G51630.1 [383-413]		0	3183.77	High	High	3.571e-06	1.92e-06	2.49
FALSE	High	[R].IALGKPQVLVPAEISETSGLATDFISPYISK.[K]		4.66639e-10	1.16949e-05	1	1	3	AT3G21190.1	AT3G21190.1 [382-412]		0	3244.77	High	High	3.571e-06	2.654e-10	4.99
FALSE	High	[K].SLEWTNSSLSEK.[K]		9.1213e-07	1.16949e-05	1	1	7	ATCG01130.1	ATCG01130.1 [1000-1011]		0	1380.66	High	High	3.571e-06	4.317e-07	2.5
FALSE	High	[K].SIFAEQLFDMLNR.[E]		2.49841e-07	1.16949e-05	1	1	2	AT5G20170.1	AT5G20170.1 [289-301]		0	1583.79	High	High	3.571e-06	1.223e-07	3.55
FALSE	High	[K].LAIGENANLFVFNK.[G]		1.64796e-06	1.16949e-05	1	4	1	AT1G55120.1	AT1G55120.1 [540-553]		0	1549.84	High	High	3.571e-06	7.683e-07	3.15
FALSE	High	[K].SIEWDHEHVYK.[F]		9.15689e-05	1.16949e-05	1	2	4	AT2G01270.1	AT2G01270.1 [409-419]		0	1442.67	High	High	3.571e-06	3.872e-05	2.42
FALSE	High	[K].SLESETLSSGVR.[Y]		1.96288e-05	1.16949e-05	1	2	6	AT3G61690.3	AT3G61690.3 [539-550]		0	1264.64	High	High	3.571e-06	8.629e-06	3.02
FALSE	High	[R].SLESDFSHGER.[S]		1.08673e-05	1.16949e-05	1	1	8	AT4G19490.1	AT4G19490.1 [428-438]		0	1263.56	High	High	3.571e-06	4.837e-06	2.35
FALSE	High	[R].LALLPHQESPSGCFFDR.[K]	1xCarbamidomethyl [C13]	1.74122e-05	1.16949e-05	1	2	1	AT2G24190.2	AT2G24190.2 [279-295]		0	1973.95	High	High	3.571e-06	7.627e-06	2.48
FALSE	High	[R].SLEILGALGGFALK.[L]		2.34364e-07	1.16949e-05	1	1	1	AT1G79600.1	AT1G79600.1 [116-129]		0	1388.81	High	High	3.571e-06	1.145e-07	3.1
FALSE	High	[R].LALPQIEDIVR.[A]		4.0019e-06	1.16949e-05	1	1	6	AT5G50850.1	AT5G50850.1 [343-353]		0	1266.74	High	High	3.571e-06	1.825e-06	2.34
FALSE	High	[R].SLELIASENFTSR.[A]		2.2161e-07	1.16949e-05	1	1	6	AT4G32520.1	AT4G32520.1 [104-116]		0	1466.75	High	High	3.571e-06	1.083e-07	3.1
FALSE	High	[K].LAIPVAGEQSITK.[F]		2.3994e-06	1.16949e-05	1	3	6	AT4G29810.1	AT4G29810.1 [12-24]		0	1326.76	High	High	3.571e-06	1.107e-06	2.69
FALSE	High	[K].SLEIGSGTADPK.[I]		2.90309e-05	1.16949e-05	1	2	4	AT3G63260.1	AT3G63260.1 [11-22]		0	1174.6	High	High	3.571e-06	1.256e-05	2.7
FALSE	High	[R].LALQAAESAK.[R]		2.85709e-05	1.16949e-05	1	1	12	AT3G54540.2	AT3G54540.2 [119-128]		0	1001.56	High	High	3.571e-06	1.236e-05	2.5
FALSE	High	[R].IAIQAGAAGIIVSNHGAR.[Q]		3.58975e-15	1.16949e-05	2	6	121	AT3G14415.3; AT3G14420.1	AT3G14415.3 [240-257]; AT3G14420.1 [240-257]		0	1718.97	High	High	3.571e-06	1.15e-15	5.04
FALSE	High	[R].SLELFSPVHGQFPPPDPEAK.[Q]		5.47314e-09	1.16949e-05	1	1	7	AT4G15900.1	AT4G15900.1 [27-46]		0	2192.1	High	High	3.571e-06	2.925e-09	4.16
FALSE	High	[K].LALQFFDIQK.[S]		3.77822e-05	1.16949e-05	1	1	1	AT1G75680.1	AT1G75680.1 [64-73]		0	1222.68	High	High	3.571e-06	1.633e-05	3.03
FALSE	High	[R].IALQFPDELLK.[D]		1.49599e-05	1.16949e-05	1	1	1	AT3G59630.1	AT3G59630.1 [26-36]		0	1286.74	High	High	3.571e-06	6.604e-06	2.66
FALSE	High	[R].SLEIFNPSSGK.[E]		6.24597e-05	1.16949e-05	1	3	5	AT5G58140.6	AT5G58140.6 [22-32]		0	1178.61	High	High	3.571e-06	2.663e-05	2.4
FALSE	High	[R].SIELEGLCQSSQSK.[H]	1xCarbamidomethyl [C8]	1.24684e-08	1.16949e-05	1	1	2	AT2G32240.1	AT2G32240.1 [608-621]		0	1565.75	High	High	3.571e-06	6.525e-09	2.64
FALSE	High	[R].SLELEENSFLDMYGESATLDTR.[F]		1.5472e-08	1.16949e-05	1	1	1	AT5G20400.1	AT5G20400.1 [185-206]		0	2520.14	High	High	3.571e-06	8.082e-09	3.31
FALSE	High	[K].LALQHWLEAIDPR.[H]		7.96897e-09	1.16949e-05	3	8	2	AT3G58480.1; AT4G33050.5; AT2G26190.1	AT3G58480.1 [178-190]; AT4G33050.5 [261-273]; AT2G26190.1 [219-231]		0	1561.85	High	High	3.571e-06	4.212e-09	4.23
FALSE	High	[K].IAIQLPQEEALLSDWK.[E]		1.0695e-05	1.16949e-05	1	1	3	AT4G02480.1	AT4G02480.1 [819-834]		0	1854	High	High	3.571e-06	4.757e-06	2.45
FALSE	High	[K].SLEIEDLVSHSGLNESCYLAR.[S]	1xCarbamidomethyl [C17]	7.60507e-12	1.16949e-05	1	3	1	AT4G17140.3	AT4G17140.3 [1007-1027]		0	2392.14	High	High	3.571e-06	4.79e-12	5.26
FALSE	High	[K].IALQQYDVNAIVDR.[L]		1.37293e-09	1.16949e-05	1	3	2	AT5G11490.2	AT5G11490.2 [400-413]		0	1617.86	High	High	3.571e-06	7.619e-10	4.2
FALSE	High	[R].IALSEVAVDVK.[M]		3.35182e-05	1.16949e-05	1	1	2	AT4G27340.1	AT4G27340.1 [574-584]		0	1143.66	High	High	3.571e-06	1.449e-05	2.92
FALSE	High	[K].LALSEADSQMK.[T]	1xOxidation [M10]	7.7461e-05	1.16949e-05	1	2	1	AT4G28220.1	AT4G28220.1 [445-455]		0	1208.58	High	High	3.571e-06	3.279e-05	2.02
FALSE	High	[K].LALSEADSQMK.[T]		9.41142e-06	1.16949e-05	1	2	5	AT4G28220.1	AT4G28220.1 [445-455]		0	1192.59	High	High	3.571e-06	4.204e-06	2.73
FALSE	High	[K].SLEGQFNTLMSEEELER.[E]	1xOxidation [M10]	2.40249e-09	1.16949e-05	1	1	3	AT1G15500.1	AT1G15500.1 [566-582]		0	2027.92	High	High	3.571e-06	1.312e-09	3.09
FALSE	High	[R].LALSDKPFLVMFK.[K]	1xOxidation [M11]	8.90517e-07	1.16949e-05	1	1	1	AT1G73260.1	AT1G73260.1 [191-203]		0	1524.85	High	High	3.571e-06	4.2e-07	3.23
FALSE	High	[R].LALSDKPFLVMFK.[K]		2.25458e-10	1.16949e-05	1	1	5	AT1G73260.1	AT1G73260.1 [191-203]		0	1508.85	High	High	3.571e-06	1.308e-10	4.1
FALSE	High	[K].LAIPNWEVTGFVEYIK.[S]		3.61318e-10	1.16949e-05	1	1	11	AT5G25460.1	AT5G25460.1 [54-69]		0	1879	High	High	3.571e-06	2.072e-10	4.05
FALSE	High	[R].SLEGQITEIVYK.[G]		7.11509e-06	1.16949e-05	1	1	1	AT2G38470.1	AT2G38470.1 [223-234]		0	1379.74	High	High	3.571e-06	3.202e-06	2.24
FALSE	High	[K].LALQYSLANK.[E]		1.56945e-05	1.16949e-05	1	1	8	AT4G33670.1	AT4G33670.1 [253-262]		0	1120.64	High	High	3.571e-06	6.935e-06	2.66
FALSE	High	[K].SLEGWADETLLTYLKPVEK.[S]		1.35226e-11	1.16949e-05	1	1	9	AT3G02630.1	AT3G02630.1 [74-92]		0	2192.15	High	High	3.571e-06	8.399e-12	3.91
FALSE	High	[K].SLEHSDGPSILDK.[I]		3.52613e-09	1.16949e-05	1	2	7	AT4G01290.1	AT4G01290.1 [432-444]		0	1397.69	High	High	3.571e-06	1.912e-09	2.27
FALSE	High	[R].IALQSPAGAAR.[G]		2.92637e-05	1.16949e-05	1	1	16	AT1G12410.1	AT1G12410.1 [190-200]		0	1054.6	High	High	3.571e-06	1.271e-05	2.79
FALSE	High	[R].SIEIDISNPEK.[D]		3.19503e-05	1.16949e-05	1	3	4	AT4G00990.1	AT4G00990.1 [55-65]		0	1244.64	High	High	3.571e-06	1.383e-05	2.9
FALSE	High	[R].IAIQSESSSLDDSAK.[V]		3.52613e-09	1.16949e-05	1	1	3	AT5G18480.1	AT5G18480.1 [434-448]		0	1550.75	High	High	3.571e-06	1.902e-09	3.11
FALSE	High	[K].LALSALCFAVR.[T]	1xCarbamidomethyl [C7]	9.04278e-06	1.16949e-05	1	1	1	AT5G12470.1	AT5G12470.1 [352-362]		0	1220.68	High	High	3.571e-06	4.029e-06	2.96
FALSE	High	[R].SIFEIPGAEEVAMETASFSK.[Y]		3.20621e-11	1.16949e-05	1	1	9	AT4G33680.1	AT4G33680.1 [286-305]		0	2143.03	High	High	3.571e-06	1.943e-11	5.48
FALSE	High	[R].SLEIILFTSEEPTR.[F]		1.00439e-07	1.16949e-05	1	1	7	AT5G43600.1	AT5G43600.1 [174-187]		0	1634.86	High	High	3.571e-06	4.991e-08	3.73
FALSE	High	[K].SLEIITHLDNLQMLLK.[D]		6.12124e-09	1.16949e-05	1	2	1	AT1G24460.2	AT1G24460.2 [1101-1116]		0	1881.05	High	High	3.571e-06	3.278e-09	3.86
FALSE	High	[R].LALLPHQETPSGCFFSR.[K]	1xCarbamidomethyl [C13]	1.50992e-07	1.16949e-05	1	3	5	AT3G61220.3	AT3G61220.3 [305-321]		0	1959.97	High	High	3.571e-06	7.463e-08	3.91
FALSE	High	[K].SLERPELDADTLEK.[N]		1.28683e-07	1.16949e-05	1	1	28	AT3G02660.2	AT3G02660.2 [167-180]		0	1615.82	High	High	3.571e-06	6.396e-08	3.41
FALSE	High	[R].IALLQQVEGPK.[S]		6.26104e-06	1.16949e-05	1	1	10	AT4G10790.1	AT4G10790.1 [275-285]		0	1195.7	High	High	3.571e-06	2.819e-06	2.87
FALSE	High	[K].SIEQVFETFDEKPLGSASIAQVHR.[A]		3.58975e-15	1.16949e-05	1	5	3	AT4G24810.2	AT4G24810.2 [126-149]		0	2688.36	High	High	3.571e-06	1.144e-15	4.94
FALSE	High	[R].SLEQIVLPESAK.[A]		1.66119e-06	1.16949e-05	1	1	19	AT5G64370.1	AT5G64370.1 [51-62]		0	1313.73	High	High	3.571e-06	7.747e-07	3.39
FALSE	High	[K].SLEQLNIAHNK.[F]		1.30599e-05	1.16949e-05	1	1	3	AT3G22800.1	AT3G22800.1 [292-302]		0	1266.68	High	High	3.571e-06	5.79e-06	2.27
FALSE	High	[K].LALLSTAVGLPNAGVHYETWNTGILGPVTLK.[G]		4.43216e-05	1.16949e-05	1	2	1	AT3G52840.2	AT3G52840.2 [592-622]		0	3205.76	High	High	3.571e-06	1.901e-05	2.86
FALSE	High	[K].IALLSVAVGLPNVGTHFEQWNK.[G]		2.38724e-13	1.16949e-05	1	1	1	AT5G56870.1	AT5G56870.1 [538-559]		0	2393.3	High	High	3.571e-06	1.638e-13	6
FALSE	High	[K].IAIITGGASGIGAEAVR.[L]		4.07512e-11	1.16949e-05	2	4	32	AT3G29250.1; AT2G47130.1	AT3G29250.1 [48-64]; AT2G47130.1 [10-26]		0	1555.88	High	High	3.571e-06	2.468e-11	4.16
FALSE	High	[K].IALITGITGQDGSYLTEFLLGK.[G]		3.25749e-14	1.16949e-05	1	1	4	AT3G51160.1	AT3G51160.1 [30-51]		0	2310.26	High	High	3.571e-06	2.578e-14	5.36
FALSE	High	[K].LAILVGDYMGGPVVHPESMLR.[A]		6.12373e-10	1.16949e-05	1	1	1	AT1G73660.1	AT1G73660.1 [278-298]		0	2254.17	High	High	3.571e-06	3.461e-10	5.21
FALSE	High	[K].SLEPFVNWLEEAEEEE.[-]		3.14441e-05	1.16949e-05	1	2	1	AT5G36230.2	AT5G36230.2 [409-424]		0	1949.87	High	High	3.571e-06	1.363e-05	2.59
FALSE	High	[K].LALMQAPSEHVMSEK.[G]		3.00124e-06	1.16949e-05	1	1	1	AT1G64185.1	AT1G64185.1 [48-62]		0	1670.82	High	High	3.571e-06	1.375e-06	2.88
FALSE	High	[K].LALNDAMTYDK.[A]		3.72413e-06	1.16949e-05	1	3	20	AT4G09010.3	AT4G09010.3 [166-176]		0	1254.6	High	High	3.571e-06	1.699e-06	2.3
FALSE	High	[K].LALNDAMTYDK.[A]	1xOxidation [M7]	2.61992e-06	1.16949e-05	1	3	9	AT4G09010.3	AT4G09010.3 [166-176]		0	1270.6	High	High	3.571e-06	1.208e-06	2.15
FALSE	High	[R].LALNEDLNIGR.[G]		3.93843e-06	1.16949e-05	1	3	10	AT4G24550.2	AT4G24550.2 [228-238]		0	1227.67	High	High	3.571e-06	1.799e-06	3.27
FALSE	High	[K].IAINENMNEFGK.[M]		3.43975e-07	1.16949e-05	1	1	8	AT2G38040.2	AT2G38040.2 [377-388]		0	1379.66	High	High	3.571e-06	1.662e-07	3.25
FALSE	High	[K].SLELLTNPSAGAGH.[-]		1.53425e-07	1.16949e-05	1	1	2	AT4G26750.1	AT4G26750.1 [408-421]		0	1366.7	High	High	3.571e-06	7.554e-08	3.47
FALSE	High	[K].LALPEPASSPTVQK.[T]		4.73576e-07	1.16949e-05	1	1	5	AT3G57220.1	AT3G57220.1 [16-29]		0	1437.79	High	High	3.571e-06	2.278e-07	2.75
FALSE	High	[K].SIELPDTIENAGATLIQEVAIK.[M]		3.72754e-08	1.16949e-05	1	2	3	AT5G18820.1	AT5G18820.1 [90-111]		0	2325.25	High	High	3.571e-06	1.905e-08	3.62
FALSE	High	[K].SLELPEEAKDQLLK.[L]		2.3803e-06	1.16949e-05	1	2	2	AT1G36280.1	AT1G36280.1 [489-502]		1	1612.88	High	High	3.571e-06	1.094e-06	2.91
FALSE	High	[K].SIENAHEDSVWAATWVPATEDRPALLLTGSLDETVK.[L]		8.22789e-09	1.16949e-05	1	1	4	AT4G29830.1	AT4G29830.1 [8-43]		0	3921.95	High	High	3.571e-06	4.366e-09	3.41
FALSE	High	[K].SIENLGFGVDVVVSCLASR.[N]	1xCarbamidomethyl [C15]	1.60963e-07	1.16949e-05	1	1	2	AT5G18660.1	AT5G18660.1 [152-170]		0	2022.03	High	High	3.571e-06	7.908e-08	2.49
FALSE	High	[R].IAIPMGEQGSILGVEVEIPR.[K]		4.23436e-07	1.16949e-05	1	1	6	AT1G19110.1	AT1G19110.1 [125-144]		0	2108.14	High	High	3.571e-06	2.034e-07	2.22
FALSE	High	[R].IAINMDPVTPK.[T]		7.44348e-05	1.16949e-05	1	1	2	AT3G49960.1	AT3G49960.1 [244-254]		0	1198.65	High	High	3.571e-06	3.171e-05	2.78
FALSE	High	[R].IAINMDPTTPR.[Q]		4.87757e-05	1.16949e-05	1	1	2	AT5G67400.1	AT5G67400.1 [244-254]		0	1228.64	High	High	3.571e-06	2.084e-05	2.49
FALSE	High	[R].IAINMDPTSPR.[T]	1xOxidation [M5]	9.71711e-06	1.16949e-05	1	1	10	AT4G30170.1	AT4G30170.1 [240-250]		0	1230.61	High	High	3.571e-06	4.321e-06	2.54
FALSE	High	[R].IAINMDPTSPR.[T]		5.08901e-07	1.16949e-05	1	1	26	AT4G30170.1	AT4G30170.1 [240-250]		0	1214.62	High	High	3.571e-06	2.445e-07	3.49
FALSE	High	[R].IAINMDPTSPNTFDNAYFK.[N]		6.46815e-07	1.16949e-05	1	1	2	AT2G18980.1	AT2G18980.1 [238-256]		0	2159.01	High	High	3.571e-06	3.071e-07	3.73
FALSE	High	[K].SIENMLVDGIDTWAPTLSVK.[R]		7.12234e-08	1.16949e-05	1	1	4	AT1G66530.1	AT1G66530.1 [110-129]		0	2189.12	High	High	3.571e-06	3.578e-08	2.76
FALSE	High	[K].IAINENMNEFGK.[M]	1xOxidation [M7]	3.81643e-07	1.16949e-05	1	1	6	AT2G38040.2	AT2G38040.2 [377-388]		0	1395.66	High	High	3.571e-06	1.837e-07	2.75
FALSE	High	[K].SIENMLIDGVDTWAPTLSVK.[R]		9.42168e-08	1.16949e-05	1	5	2	AT4G26300.5	AT4G26300.5 [173-192]		0	2189.12	High	High	3.571e-06	4.72e-08	3.43
FALSE	High	[K].IALESESPAK.[V]		4.68679e-05	1.16949e-05	1	1	8	AT3G61260.1	AT3G61260.1 [7-16]		0	1044.56	High	High	3.571e-06	2.019e-05	2.82
FALSE	High	[K].LALEQNTLVIR.[G]		2.9068e-06	1.16949e-05	1	1	11	AT5G51440.1	AT5G51440.1 [136-146]		0	1269.75	High	High	3.571e-06	1.33e-06	2.96
FALSE	High	[K].SLFESLNSVGVLR.[R]		1.16862e-06	1.16949e-05	1	2	2	AT1G67120.2	AT1G67120.2 [2674-2686]		0	1420.78	High	High	3.571e-06	5.48e-07	3.35
FALSE	High	[K].SIGGIQVDGLFR.[T]		2.3803e-06	1.16949e-05	1	4	8	AT1G63940.2	AT1G63940.2 [329-340]		0	1261.69	High	High	3.571e-06	1.096e-06	3.04
FALSE	High	[K].IAHEIGGVK.[N]		1.82671e-05	1.16949e-05	1	1	2	AT1G67250.1	AT1G67250.1 [7-15]		0	923.531	High	High	3.571e-06	8.036e-06	2.5
FALSE	High	[R].IAHELWTQDR.[K]		2.06133e-06	1.16949e-05	1	1	9	AT3G13110.1	AT3G13110.1 [232-241]		0	1268.64	High	High	3.571e-06	9.511e-07	2.64
FALSE	High	[K].LAHFAVVVSR.[Q]		8.41524e-06	1.16949e-05	2	4	13	AT4G19006.2; AT5G45620.1	AT4G19006.2 [75-84]; AT5G45620.1 [75-84]		0	1098.64	High	High	3.571e-06	3.772e-06	2.13
FALSE	High	[K].SLGGGDQPDIFSWDNK.[Y]		7.70705e-06	1.16949e-05	2	4	2	AT1G71380.1; AT1G22880.1	AT1G71380.1 [258-273]; AT1G22880.1 [258-273]		0	1735.79	High	High	3.571e-06	3.444e-06	2.5
FALSE	High	[K].IAHGAATGLQFLHEAENPVIYR.[D]		1.22907e-12	1.16949e-05	1	1	2	AT2G05940.1	AT2G05940.1 [195-216]		0	2407.25	High	High	3.571e-06	8.075e-13	4.18
FALSE	High	[K].LAHGADFYCFK.[H]	1xCarbamidomethyl [C9]	6.36557e-07	1.16949e-05	1	1	3	AT4G18040.1	AT4G18040.1 [111-121]		0	1328.61	High	High	3.571e-06	3.036e-07	2.83
FALSE	High	[R].SLGGEVQLNSR.[I]		6.06405e-06	1.16949e-05	1	1	3	AT4G14210.1	AT4G14210.1 [319-329]		0	1159.61	High	High	3.571e-06	2.738e-06	2.92
FALSE	High	[R].LAHGHPFLEAEVAYCAR.[H]	1xCarbamidomethyl [C15]	1.31968e-10	1.16949e-05	1	1	3	AT3G10370.1	AT3G10370.1 [538-554]		0	1940.94	High	High	3.571e-06	7.721e-11	4.18
FALSE	High	[R].SLGGAVGAVLTK.[N]		1.52009e-05	1.16949e-05	1	1	12	AT5G20520.1	AT5G20520.1 [159-170]		0	1072.64	High	High	3.571e-06	6.683e-06	2.36
FALSE	High	[K].LAHHGMIFVPVGYTFGK.[S]		6.26725e-08	1.16949e-05	1	1	2	AT5G58800.2	AT5G58800.2 [136-152]		0	1873.98	High	High	3.571e-06	3.17e-08	4.2
FALSE	High	[K].IAHLDHENVTK.[L]		4.07181e-09	1.16949e-05	1	3	2	AT3G14350.1	AT3G14350.1 [469-479]		0	1276.66	High	High	3.571e-06	2.187e-09	3.5
FALSE	High	[R].LAHIEADTSTSLEK.[S]		1.58204e-05	1.16949e-05	1	1	2	AT1G14690.2	AT1G14690.2 [341-354]		0	1514.77	High	High	3.571e-06	6.952e-06	3.54
FALSE	High	[R].LAHLFEVGEDSEYSVMAK.[V]		6.07992e-12	1.16949e-05	1	3	5	AT3G26720.1	AT3G26720.1 [913-930]		0	2024.96	High	High	3.571e-06	3.844e-12	3.49
FALSE	High	[R].SLGGAAAAEK.[K]		1.66119e-06	1.16949e-05	1	1	4	AT2G37600.1	AT2G37600.1 [102-111]		0	874.463	High	High	3.571e-06	7.73e-07	3.29
FALSE	High	[R].LAHLLFTSSNK.[I]		6.67442e-06	1.16949e-05	1	1	2	AT4G16150.1	AT4G16150.1 [488-498]		0	1230.68	High	High	3.571e-06	3e-06	2.69
FALSE	High	[K].LAHLLQLSPHPEGR.[A]		4.86261e-13	1.16949e-05	1	1	30	AT5G19820.1	AT5G19820.1 [61-74]		0	1567.87	High	High	3.571e-06	3.271e-13	4.62
FALSE	High	[K].LAHYMQDIFNITAK.[A]	1xOxidation [M5]	4.15802e-05	1.16949e-05	1	1	7	AT5G53480.1	AT5G53480.1 [254-267]		0	1680.84	High	High	3.571e-06	1.796e-05	2.42
FALSE	High	[K].LAHYMQDIFNITAK.[A]		2.8607e-06	1.16949e-05	1	1	6	AT5G53480.1	AT5G53480.1 [254-267]		0	1664.85	High	High	3.571e-06	1.311e-06	2.79
FALSE	High	[R].LAHVDQVINDPDYK.[F]		3.23326e-12	1.16949e-05	1	1	11	AT1G64550.1	AT1G64550.1 [476-489]		0	1626.81	High	High	3.571e-06	2.068e-12	3.84
FALSE	High	[K].LAHTLSQDGNPK.[F]		6.57239e-07	1.16949e-05	1	1	2	AT5G56290.1	AT5G56290.1 [303-314]		0	1280.66	High	High	3.571e-06	3.134e-07	2.54
FALSE	High	[K].SLGESVLQVAK.[R]		6.29598e-05	1.16949e-05	1	1	1	AT1G08030.1	AT1G08030.1 [267-277]		0	1130.64	High	High	3.571e-06	2.692e-05	2.37
FALSE	High	[K].SLGETLANHLTNCGFQSTPR.[DGV]	1xCarbamidomethyl [C13]	4.3791e-11	1.16949e-05	2	4	4	AT4G33520.2; AT4G33520.1	AT4G33520.2 [205-224]; AT4G33520.1 [205-224]		0	2203.06	High	High	3.571e-06	2.648e-11	4.42
FALSE	High	[K].LAHEASGVADTR.[K]		3.15151e-08	1.16949e-05	1	1	10	AT2G32240.1	AT2G32240.1 [961-972]		0	1226.61	High	High	3.571e-06	1.613e-08	3.22
FALSE	High	[K].LAHPEGETATAK.[A]		4.96577e-06	1.16949e-05	1	1	2	AT3G14150.1	AT3G14150.1 [84-95]		0	1224.62	High	High	3.571e-06	2.251e-06	2.1
FALSE	High	[R].IAHPDGSPTSLK.[I]		5.45396e-05	1.16949e-05	1	2	4	AT3G62360.2	AT3G62360.2 [608-619]		0	1222.64	High	High	3.571e-06	2.331e-05	2.19
FALSE	High	[K].SLGFNDIQFGCEDGGR.[S]	1xCarbamidomethyl [C11]	8.3673e-11	1.16949e-05	1	3	2	AT5G23010.2	AT5G23010.2 [248-263]		0	1771.77	High	High	3.571e-06	4.948e-11	4.13
FALSE	High	[K].SLGFNNEVEAVSTLDK.[F]		1.04534e-07	1.16949e-05	1	1	2	AT2G42580.1	AT2G42580.1 [582-597]		0	1722.85	High	High	3.571e-06	5.214e-08	3.44
FALSE	High	[R].LAHLYEVEEDKELSGVASVELK.[K]		7.85126e-18	1.16949e-05	1	1	7	AT5G13980.1	AT5G13980.1 [916-937]		1	2458.27	High	High	3.571e-06	2.032e-19	6.4
FALSE	High	[R].LAHIYETATR.[V]		0.0001249	1.16949e-05	1	1	3	AT4G29720.1	AT4G29720.1 [141-150]		0	1174.62	High	High	3.571e-06	5.248e-05	1.63
FALSE	High	[R].IAHLQAQLMQAAAEGAVR.[V]		3.58587e-11	1.16949e-05	1	1	19	AT5G14120.1	AT5G14120.1 [323-340]		0	1878	High	High	3.571e-06	2.177e-11	3.85
FALSE	High	[R].SIGFISDDVGLDADK.[C]		1.2173e-08	1.16949e-05	1	1	14	AT4G01850.2	AT4G01850.2 [75-89]		0	1551.75	High	High	3.571e-06	6.415e-09	3.31
FALSE	High	[K].LAHYQIQQILNLPEENPSSR.[Q]		8.04275e-12	1.16949e-05	1	2	1	AT1G26660.2	AT1G26660.2 [154-173]		0	2350.21	High	High	3.571e-06	5.056e-12	5.51
FALSE	High	[R].SLGGNPTESQLK.[S]		1.16862e-06	1.16949e-05	1	1	11	AT1G62820.1	AT1G62820.1 [40-51]		0	1230.63	High	High	3.571e-06	5.469e-07	2.45
FALSE	High	[R].SLGGNPTQAQLK.[S]		1.32806e-06	1.16949e-05	1	1	7	AT1G12310.1	AT1G12310.1 [40-51]		0	1213.65	High	High	3.571e-06	6.238e-07	1.8
FALSE	High	[R].LAGTFGYLAPEYAATGR.[V]		1.8169e-10	1.16949e-05	1	1	3	AT3G23750.1	AT3G23750.1 [743-759]		0	1757.89	High	High	3.571e-06	1.056e-10	3.55
FALSE	High	[KR].IAGTFGYLAPEYAVTGR.[V]		9.73178e-09	1.16949e-05	1	2	1	AT1G66150.1	AT1G66150.1 [753-769]		0	1785.92	High	High	3.571e-06	5.149e-09	4.47
FALSE	High	[R].LAGTGTQIYTALSSK.[K]		8.29393e-09	1.16949e-05	1	1	3	AT1G07530.1	AT1G07530.1 [445-459]		0	1510.81	High	High	3.571e-06	4.379e-09	2.24
FALSE	High	[R].IAGTIGYMAPEYAMR.[G]		6.01917e-07	1.16949e-05	3	7	1	AT1G53440.1; AT1G07650.2; AT1G53430.1	AT1G53440.1 [829-843]; AT1G07650.2 [847-861]; AT1G53430.1 [831-845]		0	1643.79	High	High	3.571e-06	2.88e-07	2.84
FALSE	High	[K].SLGLDVGLLHK.[L]		2.55785e-06	1.16949e-05	1	2	4	AT1G67120.2	AT1G67120.2 [3442-3452]		0	1151.68	High	High	3.571e-06	1.174e-06	2.86
FALSE	High	[K].LAGTLPESLGSLR.[N]		5.97124e-07	1.16949e-05	1	1	10	AT2G34930.1	AT2G34930.1 [361-373]		0	1313.74	High	High	3.571e-06	2.839e-07	3.2
FALSE	High	[R].SLGIDVEDTGVSSYYSAGSEVGR.[R]		6.03643e-14	1.16949e-05	1	1	6	AT3G04880.1	AT3G04880.1 [35-57]		0	2348.09	High	High	3.571e-06	4.703e-14	4.46
FALSE	High	[K].SIGIDTPGLVALLGSHSVGR.[T]		1.4175e-14	1.16949e-05	1	1	2	AT4G21960.1	AT4G21960.1 [182-201]		0	1949.08	High	High	3.571e-06	7.948e-15	4.48
FALSE	High	[K].LAGTQVLLSR.[L]		2.33999e-05	1.16949e-05	1	1	11	AT1G75680.1	AT1G75680.1 [309-318]		0	1057.64	High	High	3.571e-06	1.021e-05	3.23
FALSE	High	[K].IAGTVSDFYK.[R]		0.000170274	1.16949e-05	1	1	2	AT2G31010.1	AT2G31010.1 [140-149]		0	1100.56	High	High	3.571e-06	7.077e-05	1.88
FALSE	High	[K].IAGTYVLVGFPSEIK.[I]		2.16536e-09	1.16949e-05	1	1	5	AT1G72680.1	AT1G72680.1 [268-282]		0	1593.89	High	High	3.571e-06	1.182e-09	4
FALSE	High	[K].SIGIDTFGASAPAGK.[L]		5.65097e-09	1.16949e-05	1	1	14	AT2G45290.1	AT2G45290.1 [707-721]		0	1391.72	High	High	3.571e-06	3.033e-09	3.46
FALSE	High	[K].LAGVFGFGQEVLK.[N]		5.29653e-07	1.16949e-05	1	1	2	AT4G17960.1	AT4G17960.1 [7-19]		0	1364.76	High	High	3.571e-06	2.534e-07	2.69
FALSE	High	[K].SLGLDKDLSAALLGPR.[S]		4.86459e-14	1.16949e-05	1	1	6	AT3G06050.1	AT3G06050.1 [149-164]		1	1625.92	High	High	3.571e-06	3.879e-14	5.11
FALSE	High	[K].LAGVLDVYEAHLSK.[S]		1.58604e-10	1.16949e-05	1	2	65	AT2G30860.1	AT2G30860.1 [139-152]		0	1514.82	High	High	3.571e-06	9.235e-11	3.42
FALSE	High	[K].LAGVIPNLADTVEK.[E]		4.93093e-08	1.16949e-05	1	1	8	AT4G11420.1	AT4G11420.1 [546-559]		0	1439.81	High	High	3.571e-06	2.509e-08	3.23
FALSE	High	[K].IAGVISLTEDPVGGTIMR.[M]		3.44117e-08	1.16949e-05	1	5	2	AT3G55850.5	AT3G55850.5 [202-219]		0	1828.98	High	High	3.571e-06	1.755e-08	3.26
FALSE	High	[R].LAGYRPITTQVLLNLEEEDKENVLHYHSEK.[I]		8.08566e-15	1.16949e-05	1	1	2	AT5G48910.1	AT5G48910.1 [552-581]		1	3538.82	High	High	3.571e-06	3.603e-15	6.73
FALSE	High	[R].LAGYHAPEVLETR.[K]		2.3853e-11	1.16949e-05	1	1	5	AT2G26730.1	AT2G26730.1 [509-521]		0	1455.76	High	High	3.571e-06	1.454e-11	3.99
FALSE	High	[K].IAGYDIPAGTTVNVNAWAVSR.[D]		3.58296e-09	1.16949e-05	1	1	2	AT4G13770.1	AT4G13770.1 [381-401]		0	2175.12	High	High	3.571e-06	1.932e-09	2.24
FALSE	High	[K].LAGYDIPAESK.[I]		8.22104e-07	1.16949e-05	1	1	20	AT2G30490.1	AT2G30490.1 [385-395]		0	1163.59	High	High	3.571e-06	3.88e-07	3.12
FALSE	High	[K].SIGGSGFGSPPNTLTEPVWDTVK.[R]		1.3186e-08	1.16949e-05	1	2	2	AT4G30260.2	AT4G30260.2 [168-190]		0	2346.16	High	High	3.571e-06	6.892e-09	4.11
FALSE	High	[R].SLGGSRPGLPTGR.[L]		7.70705e-06	1.16949e-05	1	3	16	AT3G23400.1	AT3G23400.1 [151-163]		0	1254.69	High	High	3.571e-06	3.462e-06	1.99
FALSE	High	[R].LAHAVPAHIQGLR.[C]		4.73576e-07	1.16949e-05	1	1	6	AT1G35510.1	AT1G35510.1 [284-296]		0	1382.8	High	High	3.571e-06	2.277e-07	2.7
FALSE	High	[R].LAGVTNTVHSYDILTR.[K]		3.52757e-10	1.16949e-05	1	1	11	AT4G03080.1	AT4G03080.1 [69-84]		0	1759.93	High	High	3.571e-06	2.02e-10	3.65
FALSE	High	[R].LAGVTLVAPVVNYWWK.[N]		8.02965e-08	1.16949e-05	1	2	1	AT2G36290.1	AT2G36290.1 [175-190]		0	1816.02	High	High	3.571e-06	4.012e-08	3.05
FALSE	High	[K].SLGHDLLTSR.[S]		2.32137e-05	1.16949e-05	1	1	6	AT2G17250.1	AT2G17250.1 [22-31]		0	1098.59	High	High	3.571e-06	1.015e-05	2.44
FALSE	High	[K].LAGVSSFFELRPK.[E]		1.52203e-07	1.16949e-05	1	2	6	AT5G04230.2	AT5G04230.2 [229-241]		0	1450.81	High	High	3.571e-06	7.482e-08	3.08
FALSE	High	[K].LAGVSSFFELQPK.[E]		1.32806e-06	1.16949e-05	1	1	6	AT3G10340.1	AT3G10340.1 [232-244]		0	1422.76	High	High	3.571e-06	6.197e-07	2.84
FALSE	High	[R].SLGICSQLIWDR.[A]	1xCarbamidomethyl [C5]	4.09902e-06	1.16949e-05	2	4	1	AT2G44350.2; AT3G60100.2	AT2G44350.2 [436-447]; AT3G60100.2 [433-444]		0	1447.74	High	High	3.571e-06	1.867e-06	3.34
FALSE	High	[K].IAGVPGVTEALFEAR.[Q]		1.53488e-08	1.16949e-05	1	1	1	AT2G24500.1	AT2G24500.1 [36-50]		0	1529.83	High	High	3.571e-06	8.027e-09	2.98
FALSE	High	[R].LAGVTLVAPVVNYYWK.[N]		3.61024e-08	1.16949e-05	1	1	1	AT1G74280.1	AT1G74280.1 [179-194]		0	1793	High	High	3.571e-06	1.852e-08	4.06
FALSE	High	[K].SLEGQFNTLMSEEELER.[E]		2.64436e-09	1.16949e-05	1	1	4	AT1G15500.1	AT1G15500.1 [566-582]		0	2011.93	High	High	3.571e-06	1.44e-09	2.62
FALSE	High	[R].SLGEIDGYLDAVINTR.[K]		2.79882e-11	1.16949e-05	1	1	8	AT4G00360.1	AT4G00360.1 [247-262]		0	1735.89	High	High	3.571e-06	1.699e-11	3.95
FALSE	High	[K].SLGDMNDNHVGIDINSVDSVVSVK.[S]		2.79396e-15	1.16949e-05	1	1	2	AT1G53070.1	AT1G53070.1 [157-180]		0	2514.21	High	High	3.571e-06	8.065e-16	4.59
FALSE	High	[R].SIFYSLCEWGVDDPALWAK.[E]	1xCarbamidomethyl [C7]	3.74818e-05	1.16949e-05	1	2	1	AT3G56310.1	AT3G56310.1 [219-237]		0	2257.06	High	High	3.571e-06	1.623e-05	1.58
FALSE	High	[K].IALDLCEGVK.[A]	1xCarbamidomethyl [C6]	2.01049e-05	1.16949e-05	1	1	15	AT4G35000.1	AT4G35000.1 [74-83]		0	1117.59	High	High	3.571e-06	8.777e-06	2.93
FALSE	High	[K].SLFYGEYGNSGPGSSVSGR.[V]		2.54386e-12	1.16949e-05	1	1	2	AT2G43050.1	AT2G43050.1 [457-475]		0	1920.87	High	High	3.571e-06	1.639e-12	4.28
FALSE	High	[K].IALDMESVQMR.[V]		8.97081e-06	1.16949e-05	1	3	2	AT4G30990.3	AT4G30990.3 [2485-2495]		0	1292.63	High	High	3.571e-06	4.002e-06	3.03
FALSE	High	[R].SLFVQPLVQNTNEPQK.[V]		3.63771e-07	1.16949e-05	1	1	4	AT5G52110.2	AT5G52110.2 [228-243]		0	1841.98	High	High	3.571e-06	1.755e-07	2.71
FALSE	High	[R].SLFVHVPLFVAVDEETQMR.[F]	1xOxidation [M18]	5.56361e-10	1.16949e-05	1	2	1	AT1G56700.4	AT1G56700.4 [187-205]		0	2233.13	High	High	3.571e-06	3.156e-10	5.24
FALSE	High	[R].SLFVHVPLFVAVDEETQMR.[F]		3.36237e-10	1.16949e-05	1	2	1	AT1G56700.4	AT1G56700.4 [187-205]		0	2217.14	High	High	3.571e-06	1.933e-10	5.33
FALSE	High	[K].LALDTPHNSGSELYK.[N]		1.27658e-07	1.16949e-05	1	1	2	AT2G34970.1	AT2G34970.1 [605-619]		0	1644.82	High	High	3.571e-06	6.34e-08	3.76
FALSE	High	[R].LALEAAAAAEDATPLDEK.[T]		7.13686e-13	1.16949e-05	1	1	1	AT2G05250.1	AT2G05250.1 [437-454]		0	1798.91	High	High	3.571e-06	4.743e-13	4.42
FALSE	High	[K].SLFVHVPLFSK.[I]		1.85788e-06	1.16949e-05	1	1	2	AT1G23440.3	AT1G23440.3 [186-196]		0	1273.73	High	High	3.571e-06	8.597e-07	3.79
FALSE	High	[K].SLFVGHTDYK.[Y]		9.45331e-05	1.16949e-05	1	1	7	AT1G50920.1	AT1G50920.1 [204-213]		0	1166.58	High	High	3.571e-06	4.006e-05	2.25
FALSE	High	[K].SLFTGLAQAIVAAYK.[K]		7.53838e-10	1.16949e-05	1	1	3	AT1G52190.1	AT1G52190.1 [246-260]		0	1552.87	High	High	3.571e-06	4.238e-10	3.37
FALSE	High	[R].SLFTAPSASALQK.[A]		1.46176e-06	1.16949e-05	1	3	8	AT1G09570.3	AT1G09570.3 [135-147]		0	1320.72	High	High	3.571e-06	6.81e-07	2.45
FALSE	High	[R].SLFSSYGDLEEAIVILDK.[V]		1.13465e-12	1.16949e-05	1	1	19	AT3G15010.1	AT3G15010.1 [93-110]		0	1999.03	High	High	3.571e-06	7.447e-13	4.83
FALSE	High	[K].SIFPSVMDALDNKPVFIR.[L]		4.10616e-10	1.16949e-05	1	5	7	AT3G16230.2	AT3G16230.2 [301-318]		0	2049.08	High	High	3.571e-06	2.347e-10	3.89
FALSE	High	[R].SIFPSDATPPLVEADKETDESNYLLWR.[L]		4.93897e-12	1.16949e-05	1	1	2	AT4G12130.1	AT4G12130.1 [219-245]		1	3093.51	High	High	3.571e-06	3.136e-12	4.27
FALSE	High	[K].SLFPMETIFYNVTMK.[S]		1.9199e-08	1.16949e-05	1	1	4	AT5G46580.1	AT5G46580.1 [180-194]		0	1820.9	High	High	3.571e-06	9.975e-09	3.02
FALSE	High	[K].LALEQDTLVIR.[G]		3.32516e-05	1.16949e-05	1	1	3	AT4G25200.1	AT4G25200.1 [134-144]		0	1270.74	High	High	3.571e-06	1.439e-05	2.37
FALSE	High	[K].SIFGQFGELLHVK.[I]		4.13574e-08	1.16949e-05	1	1	13	AT5G54900.1	AT5G54900.1 [278-290]		0	1474.81	High	High	3.571e-06	2.112e-08	3.54
FALSE	High	[K].SLFLPHNVNIGR.[N]		1.40336e-05	1.16949e-05	1	2	3	AT1G11480.1	AT1G11480.1 [73-84]		0	1366.76	High	High	3.571e-06	6.199e-06	2.51
FALSE	High	[K].SLFLVNDWHAGLVPILLAAK.[Y]		8.86584e-16	1.16949e-05	1	1	17	AT5G24300.1	AT5G24300.1 [282-301]		0	2177.25	High	High	3.571e-06	1.6e-16	3.39
FALSE	High	[R].SLFNEMLEAGLTPNEK.[T]		4.70576e-11	1.16949e-05	1	1	2	AT5G46580.1	AT5G46580.1 [347-362]		0	1792.88	High	High	3.571e-06	2.828e-11	3.62
FALSE	High	[R].SIFPAGDTSQFISSK.[D]		2.27082e-08	1.16949e-05	1	2	1	AT3G11670.1	AT3G11670.1 [440-454]		0	1584.79	High	High	3.571e-06	1.17e-08	2.67
FALSE	High	[R].SLFYYYVEAVK.[QE]		0.000140721	1.16949e-05	1	5	1	AT5G42240.1	AT5G42240.1 [60-70]		0	1381.7	High	High	3.571e-06	5.894e-05	2.62
FALSE	High	[R].SIFPCQDTPAAR.[I]	1xCarbamidomethyl [C5]	7.93353e-05	1.16949e-05	1	1	7	AT5G13520.1	AT5G13520.1 [136-147]		0	1362.65	High	High	3.571e-06	3.374e-05	1.38
FALSE	High	[R].LALELESETSQQTLQQQLADEAR.[V]		4.00559e-08	1.16949e-05	1	1	1	AT3G22190.4	AT3G22190.4 [153-175]		0	2601.3	High	High	3.571e-06	2.042e-08	4.25
FALSE	High	[K].IALELAQSLKDPTEEKK.[A]		3.88112e-09	1.16949e-05	1	3	7	AT3G14110.3	AT3G14110.3 [229-245]		2	1913.06	High	High	3.571e-06	2.093e-09	4.6
FALSE	High	[K].IALELAQSLKDPTEEK.[K]		2.57377e-14	1.16949e-05	1	3	14	AT3G14110.3	AT3G14110.3 [229-244]		1	1784.96	High	High	3.571e-06	1.849e-14	4.32
FALSE	High	[K].IALELAQSLK.[D]		3.78414e-06	1.16949e-05	1	3	5	AT3G14110.3	AT3G14110.3 [229-238]		0	1085.66	High	High	3.571e-06	1.733e-06	2.38
FALSE	High	[R].IALEFISSSDNK.[E]		2.04585e-07	1.16949e-05	1	1	4	AT1G11755.1	AT1G11755.1 [140-151]		0	1323.68	High	High	3.571e-06	1.004e-07	3.17
FALSE	High	[R].LALEFATGHHVDLR.[L]		3.24646e-05	1.16949e-05	1	1	1	AT3G18290.1	AT3G18290.1 [75-88]		0	1578.84	High	High	3.571e-06	1.41e-05	2.94
FALSE	High	[R].LAIELGDNVPSLPEGK.[T]		2.14812e-09	1.16949e-05	1	1	14	AT2G21390.1	AT2G21390.1 [776-791]		0	1651.89	High	High	3.571e-06	1.181e-09	3.55
FALSE	High	[K].SLGDMNDNHVGIDINSVDSVVSVK.[S]	1xOxidation [M5]	4.17233e-10	1.16949e-05	1	1	2	AT1G53070.1	AT1G53070.1 [157-180]		0	2530.21	High	High	3.571e-06	2.372e-10	3.63
FALSE	High	[R].SLGAAIIFNK.[D]		2.55487e-05	1.16949e-05	1	3	36	AT2G45960.3	AT2G45960.3 [239-248]		0	1033.6	High	High	3.571e-06	1.116e-05	2.67
FALSE	High	[R].SLGAAIIYNK.[D]		5.45396e-05	1.16949e-05	5	6	29	AT1G01620.1; AT4G00430.1; AT3G54820.1; AT3G61430.2; AT4G23400.1	AT1G01620.1 [239-248]; AT4G00430.1 [240-249]; AT3G54820.1 [231-240]; AT3G61430.2 [239-248]; AT4G23400.1 [240-249]		0	1049.6	High	High	3.571e-06	2.338e-05	2.57
FALSE	High	[K].LAKPEILASTTDSR.[F]		5.42735e-08	1.16949e-05	1	1	7	AT1G44820.1	AT1G44820.1 [366-379]		0	1501.82	High	High	3.571e-06	2.755e-08	2.44
FALSE	High	[K].IAKPVEDWELR.[D]		0.000114435	1.16949e-05	1	1	7	AT4G33480.1	AT4G33480.1 [84-94]		0	1355.73	High	High	3.571e-06	4.828e-05	1.48
FALSE	High	[R].SLGDGSSLDSPAETR.[S]		6.01917e-07	1.16949e-05	1	1	2	AT5G18610.1	AT5G18610.1 [392-406]		0	1491.69	High	High	3.571e-06	2.873e-07	1.8
FALSE	High	[K].SIGDAGPVIDAGGIFAYAR.[M]		4.55953e-12	1.16949e-05	1	1	4	AT2G43100.1	AT2G43100.1 [229-247]		0	1849.94	High	High	3.571e-06	2.91e-12	4.56
FALSE	High	[R].SLGCGGAPLGK.[D]	1xCarbamidomethyl [C4]	0.000129967	1.16949e-05	1	1	9	AT5G63380.1	AT5G63380.1 [325-335]		0	1016.52	High	High	3.571e-06	5.459e-05	1.92
FALSE	High	[K].LAIADSDTGDSLTFSQLK.[S]		1.513e-12	1.16949e-05	1	1	9	AT4G05160.1	AT4G05160.1 [44-61]		0	1881.94	High	High	3.571e-06	9.9e-13	4.17
FALSE	High	[R].LAIAGESGPLR.[N]		1.93177e-05	1.16949e-05	1	4	3	AT4G28250.1	AT4G28250.1 [133-143]		0	1083.62	High	High	3.571e-06	8.471e-06	3.04
FALSE	High	[R].SLGCGAVLVSGNELR.[L]	1xCarbamidomethyl [C4]	1.49851e-08	1.16949e-05	2	2	17	AT5G11880.1; AT3G14390.1	AT5G11880.1 [143-157]; AT3G14390.1 [138-152]		0	1531.79	High	High	3.571e-06	7.827e-09	3.36
FALSE	High	[K].LALAHLPEEER.[T]		6.26104e-06	1.16949e-05	1	1	3	AT1G52340.1	AT1G52340.1 [210-220]		0	1277.68	High	High	3.571e-06	2.82e-06	2.89
FALSE	High	[K].LALAHLPEEERTEDAFVGFR.[N]		9.42554e-09	1.16949e-05	1	1	3	AT1G52340.1	AT1G52340.1 [210-229]		1	2300.17	High	High	3.571e-06	4.988e-09	2.96
FALSE	High	[K].SLGAYFTPPPPIK.[Q]		7.17646e-07	1.16949e-05	1	2	16	AT2G25980.1	AT2G25980.1 [137-149]		0	1387.76	High	High	3.571e-06	3.411e-07	2.59
FALSE	High	[R].LALALGDENAVSMPVAAAANEAFK.[K]		1.35281e-12	1.16949e-05	1	2	8	AT3G25530.1	AT3G25530.1 [242-265]		0	2373.21	High	High	3.571e-06	8.852e-13	5.38
FALSE	High	[R].LALALGDENAVSMPVAAAANEAFK.[K]	1xOxidation [M13]	1.21829e-10	1.16949e-05	1	2	2	AT3G25530.1	AT3G25530.1 [242-265]		0	2389.21	High	High	3.571e-06	7.149e-11	4.74
FALSE	High	[R].LALALGDENAVSMPVAAAANEAFKK.[A]		1.32129e-13	1.16949e-05	1	2	6	AT3G25530.1	AT3G25530.1 [242-266]		1	2501.31	High	High	3.571e-06	9.403e-14	3.59
FALSE	High	[K].SIGASWSDTAVQATCTHLR.[Q]	1xCarbamidomethyl [C15]	3.74818e-05	1.16949e-05	1	4	1	AT3G11620.1	AT3G11620.1 [194-212]		0	2060.98	High	High	3.571e-06	1.62e-05	2.46
FALSE	High	[K].IAIASLDGTEVGGR.[E]		2.21792e-09	1.16949e-05	1	3	24	AT1G01080.2	AT1G01080.2 [165-178]		0	1358.73	High	High	3.571e-06	1.216e-09	3.28
FALSE	High	[K].SIGAPGMAVLQFAFGGGADNPHLPHNHEVNQVVYSGTHDNDTIR.[G]		2.11491e-10	1.16949e-05	1	1	2	AT5G64860.1	AT5G64860.1 [435-478]		0	4640.21	High	High	3.571e-06	1.23e-10	8.42
FALSE	High	[K].SLGADEVLDYK.[T]		7.76889e-06	1.16949e-05	1	1	6	AT4G13010.1	AT4G13010.1 [197-207]		0	1209.6	High	High	3.571e-06	3.489e-06	2.84
FALSE	High	[R].SLGADLAIDYTK.[E]		1.11438e-07	1.16949e-05	1	1	26	AT1G23740.1	AT1G23740.1 [270-281]		0	1266.66	High	High	3.571e-06	5.534e-08	3.15
FALSE	High	[K].LALDALVIQQGR.[L]		3.10025e-07	1.16949e-05	2	5	1	AT5G18620.2; AT3G06400.3	AT5G18620.2 [637-648]; AT3G06400.3 [632-643]		0	1296.76	High	High	3.571e-06	1.509e-07	3.8
FALSE	High	[K].SIGADYEVTDGER.[L]		7.28774e-06	1.16949e-05	1	3	2	AT1G52360.2	AT1G52360.2 [373-385]		0	1411.63	High	High	3.571e-06	3.262e-06	2.48
FALSE	High	[R].IAICNAVAVAK.[I]	1xCarbamidomethyl [C4]	1.07809e-05	1.16949e-05	1	2	5	AT3G26370.1	AT3G26370.1 [175-185]		0	1129.64	High	High	3.571e-06	4.798e-06	1.65
FALSE	High	[R].IAICIFDDVAEQCR.[E]	2xCarbamidomethyl [C4; C13]	2.0955e-07	1.16949e-05	1	1	1	AT5G19820.1	AT5G19820.1 [902-915]		0	1709.8	High	High	3.571e-06	1.029e-07	3.37
FALSE	High	[K].IAIDFDVESIAK.[S]		8.28702e-07	1.16949e-05	1	2	2	AT3G18860.1	AT3G18860.1 [726-737]		0	1320.7	High	High	3.571e-06	3.921e-07	2.9
FALSE	High	[K].LALCGGEGGQEWDDDVYEGVRK.[V]	1xCarbamidomethyl [C4]	6.95924e-10	1.16949e-05	1	2	1	AT2G39310.4	AT2G39310.4 [8-29]		1	2453.1	High	High	3.571e-06	3.933e-10	3.97
FALSE	High	[K].SLGAEKDGLDIIQHEWALPR.[F]		3.66992e-09	1.16949e-05	1	1	2	AT4G12590.1	AT4G12590.1 [213-232]		1	2248.17	High	High	3.571e-06	1.98e-09	3.76
FALSE	High	[K].SIGAGYEATDGER.[L]		1.19698e-06	1.16949e-05	1	3	1	AT3G15980.2	AT3G15980.2 [329-341]		0	1325.6	High	High	3.571e-06	5.607e-07	2.38
FALSE	High	[K].SLGALAMVHAENGDAVFEGQK.[R]		5.04579e-06	1.16949e-05	1	1	2	AT5G12200.1	AT5G12200.1 [218-238]		0	2144.04	High	High	3.571e-06	2.289e-06	2.12
FALSE	High	[K].SLGALSMGVPGEIAGLYEAWK.[R]		1.00521e-09	1.16949e-05	1	2	1	AT4G29210.1	AT4G29210.1 [167-187]		0	2149.1	High	High	3.571e-06	5.594e-10	3.64
FALSE	High	[K].IALAVPVLVSK.[S]		2.26884e-06	1.16949e-05	1	1	1	AT3G12480.1	AT3G12480.1 [27-37]		0	1109.73	High	High	3.571e-06	1.046e-06	2.96
FALSE	High	[R].LALATNATEAMK.[E]		2.61682e-05	1.16949e-05	1	1	2	AT3G19100.1	AT3G19100.1 [475-486]		0	1233.65	High	High	3.571e-06	1.137e-05	1.66
FALSE	High	[K].LALCGGEGGQEWDDDVYEGVR.[K]	1xCarbamidomethyl [C4]	3.15536e-11	1.16949e-05	1	2	6	AT2G39310.4	AT2G39310.4 [8-28]		0	2325.01	High	High	3.571e-06	1.923e-11	3.67
FALSE	High	[R].LAGSTFMEYLPMGGSAK.[M]	1xOxidation [M]	9.6661e-12	1.16949e-05	1	1	16	AT2G30970.1	AT2G30970.1 [87-103]		0	1775.83	High	High	3.571e-06	6.051e-12	3.96
FALSE	High	[K].LALSHDFPHSPPK.[G]		5.67589e-05	1.16949e-05	1	1	1	AT5G05080.4	AT5G05080.4 [63-75]		0	1445.75	High	High	3.571e-06	2.433e-05	2.32
FALSE	High	[K].IAISMNESETGFVSSTEVEK.[R]		2.13362e-12	1.16949e-05	1	3	3	AT3G16520.3	AT3G16520.3 [397-416]		0	2158.02	High	High	3.571e-06	1.387e-12	3.71
FALSE	High	[R].SIDSLVITK.[M]		9.99521e-05	1.16949e-05	1	3	17	AT5G60640.1	AT5G60640.1 [490-498]		0	975.572	High	High	3.571e-06	4.223e-05	2.77
FALSE	High	[K].LAPANFLVFGLGR.[D]		4.88703e-06	1.16949e-05	1	1	2	AT1G27930.1	AT1G27930.1 [95-107]		0	1374.79	High	High	3.571e-06	2.22e-06	2.54
FALSE	High	[K].LAPAQPLTITDLSPAPLHGSSLR.[V]		8.41648e-15	1.16949e-05	1	1	1	AT3G44720.1	AT3G44720.1 [104-126]		0	2355.3	High	High	3.571e-06	3.825e-15	4.35
FALSE	High	[R].SIDSISLNLEK.[R]		1.16777e-05	1.16949e-05	1	1	13	ATCG00170.1	ATCG00170.1 [1152-1162]		0	1218.66	High	High	3.571e-06	5.179e-06	2.14
FALSE	High	[R].SLDSHIEDQFASGR.[L]		5.01856e-12	1.16949e-05	1	1	75	AT5G20290.1	AT5G20290.1 [168-181]		0	1561.72	High	High	3.571e-06	3.186e-12	3.83
FALSE	High	[K].LAPAVIVGGGR.[V]		1.47349e-06	1.16949e-05	1	1	18	AT1G16080.1	AT1G16080.1 [54-64]		0	1009.62	High	High	3.571e-06	6.904e-07	2.53
FALSE	High	[K].LAPAYATAGSISQYFVQR.[F]		7.13686e-13	1.16949e-05	1	2	5	AT5G49650.1	AT5G49650.1 [251-268]		0	1943	High	High	3.571e-06	4.753e-13	3.99
FALSE	High	[K].LAPCAMAAQDTSAK.[V]	1xCarbamidomethyl [C4]	6.46815e-07	1.16949e-05	1	1	2	AT5G05960.1	AT5G05960.1 [41-54]		0	1434.67	High	High	3.571e-06	3.091e-07	2.1
FALSE	High	[K].LAPCAMAAQDTSAK.[V]	1xCarbamidomethyl [C4]; 1xOxidation [M6]	5.82975e-07	1.16949e-05	1	1	2	AT5G05960.1	AT5G05960.1 [41-54]		0	1450.67	High	High	3.571e-06	2.776e-07	1.77
FALSE	High	[R].IAPDATPSSPSSSLSLFK.[G]		5.38189e-07	1.16949e-05	1	2	5	AT3G62770.1	AT3G62770.1 [336-353]		0	1804.93	High	High	3.571e-06	2.583e-07	2.15
FALSE	High	[K].IAPDEAWLSFDQEAFVLHNK.[V]		1.84618e-10	1.16949e-05	1	2	3	AT1G66520.1	AT1G66520.1 [239-258]		0	2330.15	High	High	3.571e-06	1.07e-10	4.27
FALSE	High	[R].LAPDEEFEEYLR.[H]		1.02762e-05	1.16949e-05	1	1	7	AT5G03430.1	AT5G03430.1 [341-352]		0	1510.71	High	High	3.571e-06	4.566e-06	2.76
FALSE	High	[K].LAPDISFIEPSER.[D]		3.75402e-06	1.16949e-05	1	3	1	AT3G53760.1	AT3G53760.1 [45-57]		0	1473.76	High	High	3.571e-06	1.715e-06	2.59
FALSE	High	[R].SLDSDLDTLLSQR.[T]		8.84165e-09	1.16949e-05	1	1	3	AT4G01395.1	AT4G01395.1 [52-64]		0	1462.74	High	High	3.571e-06	4.668e-09	3.68
FALSE	High	[K].LAPAEAVVEDNQK.[A]		1.12378e-08	1.16949e-05	1	1	18	AT1G52380.4	AT1G52380.4 [100-112]		0	1383.71	High	High	3.571e-06	5.921e-09	2.56
FALSE	High	[K].LAPDPASQSASPER.[D]		0.000142976	1.16949e-05	1	1	1	AT3G10540.1	AT3G10540.1 [328-341]		0	1425.7	High	High	3.571e-06	5.962e-05	1.37
FALSE	High	[R].LAPDTDSGATHVSTQVK.[G]		2.27082e-08	1.16949e-05	1	1	1	AT4G00330.2	AT4G00330.2 [271-287]		0	1726.86	High	High	3.571e-06	1.178e-08	3.17
FALSE	High	[R].IAPEEHPVLLTEAPLNPK.[A]		9.9803e-15	1.16949e-05	1	3	48	AT1G49240.1	AT1G49240.1 [98-115]		0	1968.08	High	High	3.571e-06	4.861e-15	3.41
FALSE	High	[R].LAPEESQPITFLK.[K]		3.54975e-06	1.16949e-05	1	1	6	AT4G30950.1	AT4G30950.1 [428-440]		0	1472.8	High	High	3.571e-06	1.623e-06	2.48
FALSE	High	[K].LAPEETADYPIEK.[A]		1.15847e-05	1.16949e-05	1	1	2	AT2G03760.1	AT2G03760.1 [178-190]		0	1475.73	High	High	3.571e-06	5.13e-06	2.05
FALSE	High	[R].SLDQNDYASYGYDK.[V]		6.31128e-06	1.16949e-05	1	3	1	AT5G66180.1	AT5G66180.1 [242-255]		0	1638.69	High	High	3.571e-06	2.853e-06	2.48
FALSE	High	[R].LAPEHPLPTAYEDSWTALK.[N]		1.92225e-11	1.16949e-05	1	1	1	AT1G47480.1	AT1G47480.1 [115-133]		0	2139.08	High	High	3.571e-06	1.179e-11	5.75
FALSE	High	[K].SLDQFGSPQFVADK.[L]		1.22707e-08	1.16949e-05	1	1	4	AT2G28605.1	AT2G28605.1 [126-139]		0	1538.75	High	High	3.571e-06	6.452e-09	3.73
FALSE	High	[R].SIDPTLALPWAGSADTYAR.[E]		2.62224e-08	1.16949e-05	1	3	1	AT1G76630.2	AT1G76630.2 [440-458]		0	2005	High	High	3.571e-06	1.353e-08	2.61
FALSE	High	[K].SIDPLEDPSQLCSATLSR.[L]	1xCarbamidomethyl [C12]	1.61357e-13	1.16949e-05	1	2	2	AT3G50590.1	AT3G50590.1 [1548-1565]		0	1988.96	High	High	3.571e-06	1.122e-13	3.2
FALSE	High	[R].SIDNDILGEYPIKR.[G]		9.81388e-10	1.16949e-05	1	1	2	AT1G31800.1	AT1G31800.1 [448-461]		1	1632.86	High	High	3.571e-06	5.463e-10	3.34
FALSE	High	[R].SIDNDILGEYPIK.[R]		2.47852e-07	1.16949e-05	1	1	1	AT1G31800.1	AT1G31800.1 [448-460]		0	1476.76	High	High	3.571e-06	1.206e-07	3.14
FALSE	High	[R].SLDLTIISAEDLK.[D]		3.12642e-08	1.16949e-05	1	1	2	AT1G09070.1	AT1G09070.1 [5-17]		0	1417.78	High	High	3.571e-06	1.609e-08	2.91
FALSE	High	[R].SIDISLEATGLSSK.[G]		6.89529e-07	1.16949e-05	1	1	2	AT3G12270.1	AT3G12270.1 [575-588]		0	1420.75	High	High	3.571e-06	3.292e-07	3.2
FALSE	High	[R].SLDLPVYFGDAGSR.[E]		5.51251e-07	1.16949e-05	1	2	4	AT4G00630.2	AT4G00630.2 [1027-1040]		0	1496.74	High	High	3.571e-06	2.627e-07	3.51
FALSE	High	[K].LAPDPASQTASPER.[D]		1.15009e-06	1.16949e-05	1	2	1	AT5G04510.1	AT5G04510.1 [327-340]		0	1439.71	High	High	3.571e-06	5.418e-07	1.96
FALSE	High	[R].SLDSWSAAFK.[R]		0.000164952	1.16949e-05	1	1	1	AT3G63390.1	AT3G63390.1 [40-49]		0	1111.54	High	High	3.571e-06	6.868e-05	2.45
FALSE	High	[K].LANYMEVDEPTLR.[T]		8.62861e-08	1.16949e-05	1	1	9	AT5G25754.1	AT5G25754.1 [433-445]		0	1550.75	High	High	3.571e-06	4.302e-08	3.49
FALSE	High	[K].SIDTAIELGYNPVK.[V]		9.19843e-08	1.16949e-05	1	3	3	AT2G31955.2	AT2G31955.2 [207-220]		0	1519.8	High	High	3.571e-06	4.578e-08	3.57
FALSE	High	[R].LANNELPVEIQK.[L]		1.97863e-05	1.16949e-05	1	1	1	AT3G02250.1	AT3G02250.1 [229-240]		0	1367.75	High	High	3.571e-06	8.66e-06	2.13
FALSE	High	[R].LANNIYGGMQFVDWAR.[L]		6.37085e-09	1.16949e-05	1	1	2	AT2G37860.3	AT2G37860.3 [412-427]		0	1854.9	High	High	3.571e-06	3.399e-09	3.76
FALSE	High	[R].LANNVGTPMR.[K]		1.26491e-05	1.16949e-05	1	1	3	AT3G04010.1	AT3G04010.1 [300-309]		0	1072.56	High	High	3.571e-06	5.609e-06	1.17
FALSE	High	[K].LANPEPVSSDLLHLK.[T]		5.82975e-07	1.16949e-05	1	1	4	AT1G06645.1	AT1G06645.1 [61-75]		0	1632.9	High	High	3.571e-06	2.774e-07	2.94
FALSE	High	[K].LANPISDEESISISSVR.[G]		2.07787e-06	1.16949e-05	1	1	1	AT1G78890.2	AT1G78890.2 [106-122]		0	1816.93	High	High	3.571e-06	9.616e-07	1.89
FALSE	High	[K].LANPMHNPSGDLGSK.[S]		2.23389e-07	1.16949e-05	1	4	8	AT2G21195.1	AT2G21195.1 [74-88]		0	1537.74	High	High	3.571e-06	1.09e-07	1.78
FALSE	High	[R].LANPNEDYISPHR.[E]		1.35005e-07	1.16949e-05	1	1	1	AT4G33150.4	AT4G33150.4 [547-559]		0	1525.74	High	High	3.571e-06	6.696e-08	3.73
FALSE	High	[K].SLDVQSANNDEQNNDSTKPMTK.[S]		1.1975e-07	1.16949e-05	1	1	1	AT1G13030.1	AT1G13030.1 [209-230]		0	2436.09	High	High	3.571e-06	5.925e-08	2.55
FALSE	High	[R].SLDVATISQGTTK.[F]		1.34946e-06	1.16949e-05	1	3	1	AT4G21540.1	AT4G21540.1 [248-260]		0	1320.7	High	High	3.571e-06	6.298e-07	2.44
FALSE	High	[K].LANPTDAYLGIK.[K]		4.13191e-06	1.16949e-05	1	1	4	AT1G74690.1	AT1G74690.1 [199-210]		0	1275.69	High	High	3.571e-06	1.886e-06	2.55
FALSE	High	[K].SIDTNTFLEFLK.[A]		2.41595e-05	1.16949e-05	1	1	6	AT5G13520.1	AT5G13520.1 [431-442]		0	1427.74	High	High	3.571e-06	1.054e-05	3.32
FALSE	High	[K].LANQGSETDDFQAK.[L]		3.0946e-05	1.16949e-05	1	2	1	AT1G05320.4	AT1G05320.4 [498-511]		0	1523.7	High	High	3.571e-06	1.346e-05	1.94
FALSE	High	[K].LANQVYTEAVTAFVK.[K]		5.46862e-07	1.16949e-05	1	1	6	AT5G13690.1	AT5G13690.1 [636-650]		0	1653.88	High	High	3.571e-06	2.625e-07	3.95
FALSE	High	[R].LANQWLTMALMGGFAR.[I]		4.34247e-10	1.16949e-05	1	1	10	ATCG00470.1	ATCG00470.1 [53-68]		0	1779.9	High	High	3.571e-06	2.466e-10	3.58
FALSE	High	[R].LANQWLTMALMGGFAR.[I]	1xOxidation [M]	9.96798e-09	1.16949e-05	1	1	5	ATCG00470.1	ATCG00470.1 [53-68]		0	1795.9	High	High	3.571e-06	5.241e-09	3.15
FALSE	High	[R].LANQWLTMALMGGFAR.[I]	2xOxidation [M8; M11]	4.33713e-07	1.16949e-05	1	1	1	ATCG00470.1	ATCG00470.1 [53-68]		0	1811.89	High	High	3.571e-06	2.086e-07	2.65
FALSE	High	[R].SIDTEQALAAMK.[I]		1.93177e-05	1.16949e-05	1	1	2	AT2G47680.1	AT2G47680.1 [305-316]		0	1277.64	High	High	3.571e-06	8.444e-06	2.47
FALSE	High	[K].LANVSSDSPVYLSLR.[L]		1.18894e-09	1.16949e-05	1	1	1	AT4G28740.1	AT4G28740.1 [293-307]		0	1620.86	High	High	3.571e-06	6.592e-10	3.82
FALSE	High	[R].IANVLEPGETVLR.[A]		2.55785e-06	1.16949e-05	1	2	4	AT5G09390.1	AT5G09390.1 [179-191]		0	1410.8	High	High	3.571e-06	1.181e-06	3
FALSE	High	[K].SLDTDNNGIVTLEELR.[T]		2.86442e-09	1.16949e-05	1	1	4	AT4G23650.1	AT4G23650.1 [390-405]		0	1788.9	High	High	3.571e-06	1.56e-09	2.62
FALSE	High	[R].LANVAVDAVIDSVSIATTHR.[K]		2.54016e-15	1.16949e-05	1	1	12	AT4G04770.1	AT4G04770.1 [198-217]		0	2052.11	High	High	3.571e-06	7.052e-16	5.29
FALSE	High	[K].LANVASLGFGAIVSAGR.[E]		6.68658e-10	1.16949e-05	1	1	2	AT4G01810.2	AT4G01810.2 [172-188]		0	1602.9	High	High	3.571e-06	3.771e-10	3.54
FALSE	High	[R].LANTVGAAEGVLR.[V]		9.49323e-07	1.16949e-05	1	1	3	AT1G78895.1	AT1G78895.1 [78-90]		0	1270.71	High	High	3.571e-06	4.479e-07	1.86
FALSE	High	[R].SLDLPVYFGDAGSK.[E]		0.00014877	1.16949e-05	1	1	7	AT1G01790.1	AT1G01790.1 [1036-1049]		0	1468.73	High	High	3.571e-06	6.199e-05	1.85
FALSE	High	[R].LANTTPLLFR.[K]		2.72343e-05	1.16949e-05	1	2	3	AT1G78490.1	AT1G78490.1 [351-360]		0	1145.67	High	High	3.571e-06	1.185e-05	2.57
FALSE	High	[K].LANSVDVGSLRDPQEDSVR.[V]		9.56942e-07	1.16949e-05	1	2	12	AT5G13440.1	AT5G13440.1 [186-204]		1	2057.03	High	High	3.571e-06	4.499e-07	2.01
FALSE	High	[K].LANSVDVGSLR.[D]		3.49346e-06	1.16949e-05	1	2	11	AT5G13440.1	AT5G13440.1 [186-196]		0	1130.62	High	High	3.571e-06	1.594e-06	2.85
FALSE	High	[R].LANSVADAWR.[S]		6.19635e-05	1.16949e-05	1	1	4	AT5G06140.1	AT5G06140.1 [381-390]		0	1102.56	High	High	3.571e-06	2.634e-05	3.21
FALSE	High	[R].LANSSTESAAR.[N]		0.000168928	1.16949e-05	1	3	1	AT2G40070.1	AT2G40070.1 [142-152]		0	1106.54	High	High	3.571e-06	7.031e-05	1.7
FALSE	High	[K].LANSIVQEK.[L]		0.000156033	1.16949e-05	1	2	3	AT2G33740.2	AT2G33740.2 [96-104]		0	1001.56	High	High	3.571e-06	6.494e-05	2.5
FALSE	High	[K].IANSAQQVANTAR.[G]		9.65823e-10	1.16949e-05	1	1	2	AT2G17790.1	AT2G17790.1 [694-706]		0	1343.7	High	High	3.571e-06	5.406e-10	3.53
FALSE	High	[R].LANTMSNSLK.[G]		5.07609e-05	1.16949e-05	1	1	1	AT2G41740.1	AT2G41740.1 [455-464]		0	1078.56	High	High	3.571e-06	2.167e-05	2.66
FALSE	High	[K].SLDLPDIDILK.[F]		1.44894e-05	1.16949e-05	1	3	1	AT1G27900.1	AT1G27900.1 [375-385]		0	1241.7	High	High	3.571e-06	6.387e-06	2.68
FALSE	High	[K].LAPGNLPSELIILDAVMK.[L]		4.16507e-06	1.16949e-05	1	4	2	AT4G39420.2	AT4G39420.2 [2618-2635]		0	1894.07	High	High	3.571e-06	1.899e-06	1.56
FALSE	High	[K].IAPGNMELVEASPR.[L]		5.7397e-08	1.16949e-05	1	1	2	AT2G44580.1	AT2G44580.1 [107-120]		0	1483.76	High	High	3.571e-06	2.9e-08	2.97
FALSE	High	[K].IAPSMLSSDFANLAAEAK.[R]	1xOxidation [M5]	4.8507e-07	1.16949e-05	1	1	1	AT1G63290.1	AT1G63290.1 [8-25]		0	1851.92	High	High	3.571e-06	2.32e-07	2.51
FALSE	High	[K].IAPSMLSSDFANLAAEANR.[M]		4.41964e-14	1.16949e-05	1	1	4	AT3G01850.2	AT3G01850.2 [6-24]		0	1977.97	High	High	3.571e-06	3.553e-14	4.08
FALSE	High	[K].LAPSQSVFTFTHPNFSTK.[V]		4.14248e-12	1.16949e-05	1	2	2	AT4G31120.1	AT4G31120.1 [514-531]		0	2009.01	High	High	3.571e-06	2.635e-12	4.69
FALSE	High	[K].IAPSVIFVDEVDSMLGR.[R]		2.9599e-11	1.16949e-05	2	2	3	AT1G02890.1; AT4G02480.1	AT1G02890.1 [1037-1053]; AT4G02480.1 [1056-1072]		0	1847.96	High	High	3.571e-06	1.806e-11	4.08
FALSE	High	[K].SIDEINAELDR.[I]		7.9574e-06	1.16949e-05	1	1	7	AT1G14830.1	AT1G14830.1 [310-320]		0	1274.62	High	High	3.571e-06	3.578e-06	2.68
FALSE	High	[K].SLDELDPEIQSIVR.[L]		6.31755e-08	1.16949e-05	1	3	3	AT4G29950.1	AT4G29950.1 [220-233]		0	1613.84	High	High	3.571e-06	3.174e-08	3
FALSE	High	[K].LAPTIGIAVDHR.[R]		1.00562e-10	1.16949e-05	1	2	53	AT3G49010.7	AT3G49010.7 [88-99]		0	1262.72	High	High	3.571e-06	5.923e-11	3.5
FALSE	High	[K].LAPTIGISVDHR.[R]		2.6233e-09	1.16949e-05	1	1	21	AT5G23900.1	AT5G23900.1 [88-99]		0	1278.72	High	High	3.571e-06	1.43e-09	3.78
FALSE	High	[R].IAPVCPAIADAITVHNLFDALTSSSGHR.[L]	1xCarbamidomethyl [C5]	1.59071e-14	1.16949e-05	1	1	1	AT5G23390.1	AT5G23390.1 [192-219]		0	2933.49	High	High	3.571e-06	9.339e-15	5.7
FALSE	High	[K].IAPVELQHHETFLPR.[A]		2.3446e-08	1.16949e-05	1	1	3	AT2G13370.2	AT2G13370.2 [1423-1437]		0	1786.96	High	High	3.571e-06	1.213e-08	3.67
FALSE	High	[K].SIDECQDMIR.[R]	1xCarbamidomethyl [C5]	0.00014877	1.16949e-05	1	2	1	AT3G03420.1	AT3G03420.1 [22-31]		0	1266.55	High	High	3.571e-06	6.199e-05	2.33
FALSE	High	[R].LAPVPDMEGISPQHVSTVVK.[G]		1.03914e-12	1.16949e-05	1	1	3	AT1G06840.1	AT1G06840.1 [773-792]		0	2104.11	High	High	3.571e-06	6.835e-13	3.64
FALSE	High	[R].IAPVSQLSPPSYK.[E]		3.52149e-06	1.16949e-05	1	2	3	AT4G16330.2	AT4G16330.2 [325-337]		0	1386.76	High	High	3.571e-06	1.604e-06	2.19
FALSE	High	[R].SLDEAHAFAR.[V]		3.14441e-05	1.16949e-05	1	2	3	AT1G57610.2	AT1G57610.2 [93-102]		0	1116.54	High	High	3.571e-06	1.364e-05	2.35
FALSE	High	[K].LAPVVKPVVLPTK.[F]		1.71362e-05	1.16949e-05	1	2	1	AT4G25070.2	AT4G25070.2 [296-308]		0	1360.89	High	High	3.571e-06	7.558e-06	1.91
FALSE	High	[R].IAPVYDNLNDLLSLGQHR.[I]		8.30407e-12	1.16949e-05	1	1	1	AT1G23360.1	AT1G23360.1 [42-59]		0	2038.07	High	High	3.571e-06	5.199e-12	4.36
FALSE	High	[R].SIDDPNYTVGFSDR.[T]		2.97878e-07	1.16949e-05	1	1	3	AT4G12070.1	AT4G12070.1 [118-131]		0	1585.71	High	High	3.571e-06	1.448e-07	2.7
FALSE	High	[K].LAQEFMDPNPIK.[V]		1.0967e-07	1.16949e-05	1	1	2	AT1G31970.1	AT1G31970.1 [313-324]		0	1402.7	High	High	3.571e-06	5.452e-08	3.2
FALSE	High	[K].SIDAGDYDYAIAFQER.[I]		4.81997e-11	1.16949e-05	1	1	17	AT1G74470.1	AT1G74470.1 [221-236]		0	1833.83	High	High	3.571e-06	2.886e-11	3.7
FALSE	High	[K].LAQEDPSFHFSR.[D]		9.12892e-09	1.16949e-05	1	1	29	AT1G62750.1	AT1G62750.1 [517-528]		0	1433.68	High	High	3.571e-06	4.837e-09	3.82
FALSE	High	[K].IAQDTLIQMNER.[N]	1xOxidation [M9]	1.29559e-05	1.16949e-05	1	1	2	AT4G35850.1	AT4G35850.1 [347-358]		0	1447.72	High	High	3.571e-06	5.719e-06	1.98
FALSE	High	[K].IAQDTLIQMNER.[N]		1.98228e-08	1.16949e-05	1	1	17	AT4G35850.1	AT4G35850.1 [347-358]		0	1431.73	High	High	3.571e-06	1.031e-08	2.54
FALSE	High	[R].SLDALLGMVTSK.[V]		2.09455e-06	1.16949e-05	1	1	1	AT1G72440.1	AT1G72440.1 [234-245]		0	1234.67	High	High	3.571e-06	9.68e-07	3.51
FALSE	High	[K].IAPSMLSSDFANLAAEAK.[R]		6.27747e-12	1.16949e-05	1	1	3	AT1G63290.1	AT1G63290.1 [8-25]		0	1835.92	High	High	3.571e-06	3.961e-12	5.25
FALSE	High	[R].SLDANTEIIQDTGR.[E]		4.13743e-09	1.16949e-05	1	2	3	AT1G24267.1	AT1G24267.1 [162-175]		0	1532.76	High	High	3.571e-06	2.235e-09	3.56
FALSE	High	[K].SLDAVNNPEADVAK.[I]		4.33893e-08	1.16949e-05	1	3	1	AT2G24990.1	AT2G24990.1 [416-429]		0	1442.71	High	High	3.571e-06	2.203e-08	2.96
FALSE	High	[K].SLDAYLFDPMK.[Q]		4.19134e-05	1.16949e-05	1	3	1	AT1G11330.2	AT1G11330.2 [604-614]		0	1299.63	High	High	3.571e-06	1.811e-05	3
FALSE	High	[K].LAQDGHTVICSIHQPR.[G]	1xCarbamidomethyl [C10]	2.73028e-09	1.16949e-05	1	5	11	AT2G01320.3	AT2G01320.3 [261-276]		0	1831.92	High	High	3.571e-06	1.491e-09	3.44
FALSE	High	[K].LAQAPSGISSR.[S]		0.000154799	1.16949e-05	1	1	3	AT1G76950.1	AT1G76950.1 [787-797]		0	1086.59	High	High	3.571e-06	6.443e-05	1.33
FALSE	High	[R].SLDDGGSTVDRPYLR.[I]		1.9164e-05	1.16949e-05	1	1	4	AT1G17210.1	AT1G17210.1 [485-499]		0	1650.81	High	High	3.571e-06	8.373e-06	2.12
FALSE	High	[R].SLDDHSPLPGITVGDIGMK.[F]		1.13418e-11	1.16949e-05	1	1	3	AT2G35690.1	AT2G35690.1 [210-228]		0	1951.98	High	High	3.571e-06	7.084e-12	3.87
FALSE	High	[K].SIDASFVGDSSGELR.[N]		9.80989e-09	1.16949e-05	1	1	2	AT3G06540.1	AT3G06540.1 [153-167]		0	1539.73	High	High	3.571e-06	5.168e-09	3.42
FALSE	High	[R].LANNDLPIDVQR.[L]		3.43805e-06	1.16949e-05	1	1	2	AT5G64600.1	AT5G64600.1 [235-246]		0	1367.73	High	High	3.571e-06	1.576e-06	2.45
FALSE	High	[R].IAPSISGVVPASNDDDSMESMGIHGLLSPLK.[A]	1xOxidation [M]	1.6252e-11	1.16949e-05	1	1	3	AT5G53460.1	AT5G53460.1 [565-595]		0	3153.54	High	High	3.571e-06	1.001e-11	3.55
FALSE	High	[K].IAPSIFGHEDVKR.[A]		8.97663e-07	1.16949e-05	1	2	7	AT2G07690.1	AT2G07690.1 [333-345]		1	1468.79	High	High	3.571e-06	4.257e-07	3.48
FALSE	High	[K].LAPGQEIELEAHAVK.[G]		4.23612e-08	1.16949e-05	1	2	8	AT1G60850.2	AT1G60850.2 [237-251]		0	1604.86	High	High	3.571e-06	2.158e-08	3.23
FALSE	High	[R].IAPGVGANLLGQHSAER.[N]		9.97204e-10	1.16949e-05	1	1	8	AT2G18510.1	AT2G18510.1 [5-21]		0	1689.9	High	High	3.571e-06	5.576e-10	3.27
FALSE	High	[R].LAPGVGLAAPQIGVPLR.[I]		6.27491e-11	1.16949e-05	1	1	8	AT1G15390.1	AT1G15390.1 [121-137]		0	1628.98	High	High	3.571e-06	3.745e-11	2.94
FALSE	High	[R].LAPHPPDLIR.[W]		2.24838e-05	1.16949e-05	1	1	6	AT1G24610.1	AT1G24610.1 [29-38]		0	1128.65	High	High	3.571e-06	9.827e-06	2.26
FALSE	High	[R].IAPHVMMTWIFLNQITK.[F]		6.01577e-06	1.16949e-05	1	1	1	AT5G19760.1	AT5G19760.1 [275-291]		0	2043.09	High	High	3.571e-06	2.718e-06	3.07
FALSE	High	[R].SIDLNLPEHQHR.[V]		1.24485e-05	1.16949e-05	1	1	2	AT5G28830.1	AT5G28830.1 [17-28]		0	1458.74	High	High	3.571e-06	5.502e-06	2.45
FALSE	High	[R].SIDLITTAYTVGFIQQSR.[G]		1.15982e-07	1.16949e-05	1	1	1	AT4G38540.1	AT4G38540.1 [357-374]		0	2013.07	High	High	3.571e-06	5.744e-08	2.99
FALSE	High	[K].LAPIEDWADLWRPELAGR.[I]		8.97081e-06	1.16949e-05	1	1	1	AT1G31410.1	AT1G31410.1 [258-275]		0	2108.09	High	High	3.571e-06	4.001e-06	1.58
FALSE	High	[K].LAPILDEVALSFQNDPSVIIAK.[L]		4.97455e-10	1.16949e-05	1	1	21	AT1G77510.1	AT1G77510.1 [408-429]		0	2353.3	High	High	3.571e-06	2.826e-10	5.82
FALSE	High	[K].SLDLHPGGSIDGSMK.[MV]		9.68187e-05	1.16949e-05	2	8	5	AT4G00930.1; AT5G37190.1	AT4G00930.1 [935-949]; AT5G37190.1 [678-692]		0	1513.73	High	High	3.571e-06	4.099e-05	1.62
FALSE	High	[R].SLDIERPTYTNLNR.[L]		2.47852e-07	1.16949e-05	1	1	38	AT5G19780.1	AT5G19780.1 [216-229]		0	1691.87	High	High	3.571e-06	1.206e-07	2.78
FALSE	High	[R].SLDIERPTYSNLNR.[L]		1.46176e-06	1.16949e-05	1	1	2	AT1G64740.1	AT1G64740.1 [216-229]		0	1677.86	High	High	3.571e-06	6.833e-07	2.33
FALSE	High	[K].LAPLPFELVTSAAQK.[A]		3.30635e-08	1.16949e-05	1	3	7	AT3G48860.2	AT3G48860.2 [380-394]		0	1584.9	High	High	3.571e-06	1.694e-08	2.96
FALSE	High	[K].IAPIQVVIVPIWK.[K]		8.2818e-06	1.16949e-05	1	1	3	AT5G52520.1	AT5G52520.1 [344-356]		0	1475.93	High	High	3.571e-06	3.7e-06	2.31
FALSE	High	[K].SLDKFELTQLLSGPYDK.[E]		3.03174e-11	1.16949e-05	1	4	1	AT5G36170.1	AT5G36170.1 [188-204]		1	1954.02	High	High	3.571e-06	1.844e-11	4.18
FALSE	High	[R].SLDHSVLQGR.[V]		0.000127916	1.16949e-05	1	5	3	AT1G07350.1	AT1G07350.1 [135-144]		0	1111.59	High	High	3.571e-06	5.349e-05	1.61
FALSE	High	[K].SLDGVSGVASEIQK.[E]		2.23481e-08	1.16949e-05	1	2	12	AT3G47450.2	AT3G47450.2 [262-275]		0	1389.72	High	High	3.571e-06	1.153e-08	3.64
FALSE	High	[R].SIDENAPLSTTK.[S]		8.06099e-05	1.16949e-05	1	4	2	AT1G35220.2	AT1G35220.2 [938-949]		0	1275.64	High	High	3.571e-06	3.407e-05	2.71
FALSE	High	[K].SLDFFLFDETK.[Q]		4.64954e-05	1.16949e-05	1	2	1	AT4G21390.1	AT4G21390.1 [609-619]		0	1361.66	High	High	3.571e-06	1.989e-05	1.3
FALSE	High	[K].SLDFLVDTASGDHAFDPYMSLLK.[I]		5.43841e-13	1.16949e-05	1	1	3	AT1G72680.1	AT1G72680.1 [245-267]		0	2542.22	High	High	3.571e-06	3.638e-13	4.98
FALSE	High	[K].SLDFLVDTASGDHAFDPYMSLLK.[I]	1xOxidation [M19]	1.17056e-10	1.16949e-05	1	1	1	AT1G72680.1	AT1G72680.1 [245-267]		0	2558.21	High	High	3.571e-06	6.885e-11	3.9
FALSE	High	[K].IAPSELGILMR.[S]	1xOxidation [M10]	1.59473e-05	1.16949e-05	2	2	13	AT1G62820.1; AT1G12310.1	AT1G62820.1 [29-39]; AT1G12310.1 [29-39]		0	1215.68	High	High	3.571e-06	7.022e-06	2.41
FALSE	High	[K].IAPSELGILMR.[S]		4.57592e-05	1.16949e-05	2	2	5	AT1G62820.1; AT1G12310.1	AT1G62820.1 [29-39]; AT1G12310.1 [29-39]		0	1199.68	High	High	3.571e-06	1.968e-05	2.51
FALSE	High	[R].IAPSISGVVPASNDDDSMESMGIHGLLSPLK.[A]		3.06733e-14	1.16949e-05	1	1	5	AT5G53460.1	AT5G53460.1 [565-595]		0	3137.55	High	High	3.571e-06	2.361e-14	5.64
FALSE	High	[R].SLDGFVLLQGGEEK.[N]		2.6645e-08	1.16949e-05	1	1	3	AT4G29490.1	AT4G29490.1 [35-48]		0	1491.77	High	High	3.571e-06	1.375e-08	3.68
FALSE	High	[R].SLDGQVTEIIYK.[G]		3.17395e-06	1.16949e-05	1	3	2	AT1G13960.1	AT1G13960.1 [268-279]		0	1365.73	High	High	3.571e-06	1.449e-06	3.35
FALSE	High	[K].LAPNSTAALQSK.[T]		7.76889e-06	1.16949e-05	1	1	4	AT1G70940.1	AT1G70940.1 [448-459]		0	1200.66	High	High	3.571e-06	3.487e-06	2.4
FALSE	High	[K].IAPNMPQHHACIEVIEEGIIHGGYSGVLK.[E]	1xCarbamidomethyl [C11]	3.3315e-07	1.16949e-05	1	1	5	AT4G29010.1	AT4G29010.1 [238-266]		0	3169.59	High	High	3.571e-06	1.607e-07	5.14
FALSE	High	[K].IAPNDQSFLTILDDIK.[S]		1.08797e-07	1.16949e-05	1	1	1	AT3G53220.1	AT3G53220.1 [25-40]		0	1802.95	High	High	3.571e-06	5.409e-08	3.35
FALSE	High	[K].LAPMVAAGLEFLLNATK.[D]	1xOxidation [M4]	6.0217e-08	1.16949e-05	2	3	1	AT3G08943.1; AT3G08947.1	AT3G08943.1 [404-420]; AT3G08947.1 [188-204]		0	1774.98	High	High	3.571e-06	3.033e-08	2.23
FALSE	High	[K].LAPMVAAGLEFLLNATK.[D]		6.96491e-12	1.16949e-05	2	3	1	AT3G08943.1; AT3G08947.1	AT3G08943.1 [404-420]; AT3G08947.1 [188-204]		0	1758.98	High	High	3.571e-06	4.402e-12	4.57
FALSE	High	[R].SIDGGAAAGFPESPEAAAEAGLVSGK.[D]		4.04597e-13	1.16949e-05	1	1	13	AT3G15730.1	AT3G15730.1 [469-494]		0	2359.14	High	High	3.571e-06	2.724e-13	5.73
FALSE	High	[R].LANNDLPDSVQK.[L]		4.20065e-07	1.16949e-05	1	1	5	AT5G35570.1	AT5G35570.1 [370-381]		0	1313.67	High	High	3.571e-06	2.014e-07	3.26
FALSE	High	[K].LANNASGQLEWEDYFFHLAYPEEK.[R]		9.04868e-07	1.16949e-05	1	1	5	AT4G22880.3	AT4G22880.3 [129-152]		0	2871.33	High	High	3.571e-06	4.268e-07	2.52
FALSE	High	[K].LANMLESGGK.[I]		7.20989e-05	1.16949e-05	1	4	2	AT2G43180.1	AT2G43180.1 [274-283]		0	1019.52	High	High	3.571e-06	3.053e-05	2.82
FALSE	High	[K].SLEEIEALFQR.[D]		5.6308e-05	1.16949e-05	1	1	1	AT4G36670.1	AT4G36670.1 [471-481]		0	1334.7	High	High	3.571e-06	2.401e-05	3.03
FALSE	High	[K].SLEEGDDDDKFLALLR.[S]		2.1175e-13	1.16949e-05	1	1	11	AT1G35720.1	AT1G35720.1 [219-234]		1	1835.9	High	High	3.571e-06	1.458e-13	3.77
FALSE	High	[K].IALYGSTVETTDMK.[G]		1.23692e-08	1.16949e-05	1	1	8	AT3G04780.1	AT3G04780.1 [155-168]		0	1528.76	High	High	3.571e-06	6.467e-09	3.06
FALSE	High	[K].IALYGSTVETTDMK.[G]	1xOxidation [M13]	7.35375e-08	1.16949e-05	1	1	3	AT3G04780.1	AT3G04780.1 [155-168]		0	1544.75	High	High	3.571e-06	3.698e-08	2.39
FALSE	High	[R].LALYHDSNSFPWEIEK.[Q]		8.97663e-07	1.16949e-05	1	5	1	AT1G48090.2	AT1G48090.2 [254-269]		0	1948.94	High	High	3.571e-06	4.256e-07	3.98
FALSE	High	[R].LALYQGVMPIYMEFSDDAEDTYAR.[S]		5.48429e-14	1.16949e-05	1	1	2	AT1G32440.1	AT1G32440.1 [503-526]		0	2798.27	High	High	3.571e-06	4.31e-14	4.22
FALSE	High	[R].SLEEFPQPSEPK.[E]		3.8085e-05	1.16949e-05	1	1	5	AT5G17910.3	AT5G17910.3 [1181-1192]		0	1387.67	High	High	3.571e-06	1.638e-05	2.13
FALSE	High	[K].SIEEDVAQHTSGDLRK.[L]		2.19846e-07	1.16949e-05	1	2	14	AT5G65020.1	AT5G65020.1 [132-147]		1	1784.88	High	High	3.571e-06	1.072e-07	3.19
FALSE	High	[K].SIEEDVAQHTSGDLR.[K]		1.86327e-13	1.16949e-05	1	2	34	AT5G65020.1	AT5G65020.1 [132-146]		0	1656.78	High	High	3.571e-06	1.286e-13	4.63
FALSE	High	[K].LAMECGVGIFTK.[T]	1xCarbamidomethyl [C5]	1.7297e-07	1.16949e-05	1	1	1	AT5G12470.1	AT5G12470.1 [172-183]		0	1325.66	High	High	3.571e-06	8.512e-08	3.43
FALSE	High	[K].SLEEDVAHHTTGDFRK.[L]		1.59812e-09	1.16949e-05	1	1	9	AT1G35720.1	AT1G35720.1 [132-147]		1	1841.88	High	High	3.571e-06	8.841e-10	3.87
FALSE	High	[K].SLEEDVAHHTTGDFR.[K]		1.80464e-13	1.16949e-05	1	1	37	AT1G35720.1	AT1G35720.1 [132-146]		0	1713.78	High	High	3.571e-06	1.239e-13	3.47
FALSE	High	[K].SLEEASGDFKGER.[L]		7.83123e-06	1.16949e-05	1	5	1	AT3G20810.1	AT3G20810.1 [139-151]		1	1424.67	High	High	3.571e-06	3.503e-06	2.72
FALSE	High	[R].IAMEMAETAR.[D]		3.57288e-05	1.16949e-05	1	3	4	AT1G58230.1	AT1G58230.1 [1939-1948]		0	1122.53	High	High	3.571e-06	1.538e-05	2.34
FALSE	High	[R].LAMHIADNVDTDDFQTK.[N]		0.00012003	1.16949e-05	1	2	5	AT5G63950.1	AT5G63950.1 [710-726]		0	1933.9	High	High	3.571e-06	5.031e-05	3.02
FALSE	High	[R].LAMLAFLGFVVQHNVTGK.[G]		2.81899e-09	1.16949e-05	1	1	1	AT3G47470.1	AT3G47470.1 [211-228]		0	1945.07	High	High	3.571e-06	1.535e-09	3.3
FALSE	High	[K].IAMLEEELR.[K]		9.99521e-05	1.16949e-05	1	1	1	AT5G20930.1	AT5G20930.1 [209-217]		0	1103.58	High	High	3.571e-06	4.228e-05	2.53
FALSE	High	[R].SLEDLGAPEYNPIFLK.[K]		2.18274e-09	1.16949e-05	1	1	9	AT4G24800.3	AT4G24800.3 [438-453]		0	1805.93	High	High	3.571e-06	1.198e-09	3.31
FALSE	High	[K].SIEDLLEEFK.[A]		4.29291e-05	1.16949e-05	1	1	2	AT5G26830.1	AT5G26830.1 [693-702]		0	1222.62	High	High	3.571e-06	1.845e-05	2.39
FALSE	High	[K].LAMQEFMILPVGAASFK.[E]	2xOxidation [M3; M7]	4.93696e-11	1.16949e-05	1	2	4	AT2G36530.1	AT2G36530.1 [168-184]		0	1884.96	High	High	3.571e-06	2.965e-11	4.36
FALSE	High	[K].LAMQEFMILPVGAASFK.[E]	1xOxidation [M]	3.70389e-12	1.16949e-05	1	2	44	AT2G36530.1	AT2G36530.1 [168-184]		0	1868.96	High	High	3.571e-06	2.361e-12	3.85
FALSE	High	[K].LAMQEFMILPVGAASFK.[E]		1.02224e-11	1.16949e-05	1	2	28	AT2G36530.1	AT2G36530.1 [168-184]		0	1852.97	High	High	3.571e-06	6.37e-12	3.33
FALSE	High	[K].SIEDLSTAAK.[H]		0.000140721	1.16949e-05	1	1	3	AT5G19740.1	AT5G19740.1 [568-577]		0	1034.54	High	High	3.571e-06	5.886e-05	2.53
FALSE	High	[K].LAIWDTAGQER.[F]		3.19942e-06	1.16949e-05	1	1	6	AT1G43890.1	AT1G43890.1 [63-73]		0	1259.64	High	High	3.571e-06	1.465e-06	3.18
FALSE	High	[K].LAMNITTEQGK.[T]		5.78334e-07	1.16949e-05	1	3	7	AT2G14170.1	AT2G14170.1 [193-203]		0	1205.62	High	High	3.571e-06	2.764e-07	3.39
FALSE	High	[K].SLEDVGVLVIPQATFR.[I]		5.97862e-10	1.16949e-05	1	2	8	AT3G04520.1	AT3G04520.1 [313-328]		0	1743.96	High	High	3.571e-06	3.391e-10	3.81
FALSE	High	[K].SLEEAAAPLVSFLLNPNAVQELR.[A]		2.41597e-15	1.16949e-05	1	1	2	AT3G57290.1	AT3G57290.1 [88-110]		0	2481.33	High	High	3.571e-06	6.559e-16	5.78
FALSE	High	[K].SLEEAIFTMFSNTQR.[T]		1.89022e-09	1.16949e-05	1	1	4	AT4G29720.1	AT4G29720.1 [193-207]		0	1773.85	High	High	3.571e-06	1.036e-09	3.53
FALSE	High	[K].IAMLQENESLKK.[E]		3.99534e-05	1.16949e-05	1	1	1	AT5G16210.1	AT5G16210.1 [216-227]		1	1403.76	High	High	3.571e-06	1.718e-05	2.88
FALSE	High	[K].IAMLQENESLK.[K]		3.55151e-07	1.16949e-05	1	1	1	AT5G16210.1	AT5G16210.1 [216-226]		0	1275.66	High	High	3.571e-06	1.723e-07	2.98
FALSE	High	[K].SLEEAQHSLHTVAGPK.[L]		3.61024e-08	1.16949e-05	1	1	10	AT1G59820.1	AT1G59820.1 [768-783]		0	1703.87	High	High	3.571e-06	1.846e-08	3.6
FALSE	High	[K].IAMLVDDTQLYER.[F]		8.02965e-08	1.16949e-05	1	2	3	AT1G15060.3	AT1G15060.3 [245-257]		0	1566.78	High	High	3.571e-06	4.016e-08	3.68
FALSE	High	[R].SLEDHSPLPNITVGDIGTK.[M]		3.60098e-14	1.16949e-05	1	2	15	AT4G16760.1	AT4G16760.1 [210-228]		0	1993.02	High	High	3.571e-06	2.958e-14	3.85
FALSE	High	[K].LAIVVSSPDMAR.[E]	1xOxidation [M10]	4.95603e-05	1.16949e-05	2	2	9	AT4G22690.1; AT4G22710.1	AT4G22690.1 [128-139]; AT4G22710.1 [97-108]		0	1274.68	High	High	3.571e-06	2.118e-05	2.58
FALSE	High	[R].IALVVADTQK.[H]		5.19905e-05	1.16949e-05	1	4	1	AT2G27150.1	AT2G27150.1 [663-672]		0	1057.63	High	High	3.571e-06	2.232e-05	2.34
FALSE	High	[R].SLEGLQTNVQR.[L]		1.88782e-06	1.16949e-05	1	2	41	AT3G49010.7	AT3G49010.7 [104-114]		0	1244.66	High	High	3.571e-06	8.793e-07	3.56
FALSE	High	[R].SLEGLQSNVQR.[L]		7.70705e-06	1.16949e-05	1	1	9	AT5G23900.1	AT5G23900.1 [104-114]		0	1230.64	High	High	3.571e-06	3.463e-06	2.17
FALSE	High	[K].LAISTALSSAASAEGGAIVVEEFGEK.[F]		3.8565e-13	1.16949e-05	1	3	83	AT1G07320.1	AT1G07320.1 [158-183]		0	2507.29	High	High	3.571e-06	2.6e-13	5.4
FALSE	High	[R].SLEFYQNILGLEINEARPHDK.[L]		2.12927e-07	1.16949e-05	1	1	1	AT5G57040.1	AT5G57040.1 [92-112]		0	2486.27	High	High	3.571e-06	1.039e-07	4.37
FALSE	High	[R].LAISWSHDPLTTLK.[L]		4.44424e-08	1.16949e-05	2	2	3	AT5G43400.1; AT5G43390.1	AT5G43400.1 [89-102]; AT5G43390.1 [79-92]		0	1581.86	High	High	3.571e-06	2.262e-08	3.73
FALSE	High	[K].SLEFVYIHSTTPANVAVSSYTLA.[-]		1.19799e-08	1.16949e-05	1	1	1	AT1G64390.1	AT1G64390.1 [598-620]		0	2470.25	High	High	3.571e-06	6.301e-09	3.64
FALSE	High	[R].LALTAAGSNPLVTQLSNGPLGALLEK.[V]		2.14636e-07	1.16949e-05	1	1	1	AT3G13290.1	AT3G13290.1 [1174-1199]		0	2548.43	High	High	3.571e-06	1.054e-07	3.51
FALSE	High	[R].IALTAEDNAPQVR.[V]		9.73178e-09	1.16949e-05	1	1	6	AT1G20110.1	AT1G20110.1 [493-505]		0	1397.74	High	High	3.571e-06	5.132e-09	3.12
FALSE	High	[R].IALTDNSIVDQALGK.[H]		1.47654e-11	1.16949e-05	1	2	25	AT2G44120.2	AT2G44120.2 [166-180]		0	1557.85	High	High	3.571e-06	9.102e-12	3.93
FALSE	High	[R].IALTDNSIVEQALGK.[H]		5.01652e-11	1.16949e-05	1	1	21	AT2G01250.1	AT2G01250.1 [161-175]		0	1571.86	High	High	3.571e-06	3.018e-11	3.54
FALSE	High	[R].LAITSLIEQYPNR.[V]		4.96577e-06	1.16949e-05	2	2	4	AT1G12910.1; AT3G26640.1	AT1G12910.1 [45-57]; AT3G26640.1 [45-57]		0	1517.83	High	High	3.571e-06	2.257e-06	2.44
FALSE	High	[R].IALTSLSYLK.[N]		0.00013205	1.16949e-05	1	5	1	AT5G06120.5	AT5G06120.5 [192-201]		0	1108.66	High	High	3.571e-06	5.533e-05	2.43
FALSE	High	[R].IALTTAEYLAYECGK.[H]	1xCarbamidomethyl [C13]	8.84525e-10	1.16949e-05	2	4	13	AT4G38510.5; AT1G20260.1	AT4G38510.5 [261-275]; AT1G20260.1 [254-268]		0	1702.84	High	High	3.571e-06	4.945e-10	3.83
FALSE	High	[K].LALTTLYSLESIISK.[R]		3.78916e-09	1.16949e-05	1	3	11	AT1G31860.1	AT1G31860.1 [171-185]		0	1651.95	High	High	3.571e-06	2.043e-09	4.4
FALSE	High	[R].IALTVISTMTDNAQRPDGTINR.[R]		3.43975e-07	1.16949e-05	1	1	3	AT5G23530.1	AT5G23530.1 [19-40]		0	2387.23	High	High	3.571e-06	1.663e-07	3.64
FALSE	High	[K].SIEFNPWQYGNISTE.[-]		2.3803e-06	1.16949e-05	1	1	1	AT5G59420.1	AT5G59420.1 [443-457]		0	1784.81	High	High	3.571e-06	1.099e-06	3.33
FALSE	High	[R].LAIVDEHLTR.[Q]		2.45764e-06	1.16949e-05	1	1	20	AT5G49810.1	AT5G49810.1 [469-478]		0	1166.65	High	High	3.571e-06	1.129e-06	2.82
FALSE	High	[K].IALVTGITGQDGSYLTEFLLEK.[G]		5.1036e-14	1.16949e-05	1	1	3	AT5G66280.1	AT5G66280.1 [18-39]		0	2368.26	High	High	3.571e-06	4.036e-14	3.47
FALSE	High	[K].SLEELHSEAGSAAAAATQK.[N]		2.31663e-14	1.16949e-05	1	1	12	AT2G32240.1	AT2G32240.1 [456-474]		0	1870.91	High	High	3.571e-06	1.597e-14	5.3
FALSE	High	[R].SLEELSPIETLDIEENGLALVSR.[V]		1.15152e-09	1.16949e-05	1	1	1	AT1G59600.1	AT1G59600.1 [3-25]		0	2527.31	High	High	3.571e-06	6.408e-10	3.62
FALSE	High	[K].SIEEIVTMEH.[-]		0.000177167	1.16949e-05	1	1	6	AT1G55080.1	AT1G55080.1 [235-244]		0	1187.56	High	High	3.571e-06	7.396e-05	2.17
FALSE	High	[K].SIEENLNTLPHIVQR.[M]		6.79433e-10	1.16949e-05	1	1	10	AT2G31725.1	AT2G31725.1 [126-140]		0	1762.94	High	High	3.571e-06	3.832e-10	3.28
FALSE	High	[K].LALVPNGDPSGLFFDR.[A]		6.11617e-07	1.16949e-05	1	2	2	AT1G01800.1	AT1G01800.1 [274-289]		0	1717.89	High	High	3.571e-06	2.919e-07	2.86
FALSE	High	[K].LAIVVSSPDMAR.[E]		1.02832e-06	1.16949e-05	2	2	5	AT4G22690.1; AT4G22710.1	AT4G22690.1 [128-139]; AT4G22710.1 [97-108]		0	1258.68	High	High	3.571e-06	4.846e-07	3.46
FALSE	High	[R].SIEESDMHHAPQHR.[T]		1.53357e-06	1.16949e-05	1	3	1	AT3G51650.3	AT3G51650.3 [700-713]		0	1673.74	High	High	3.571e-06	7.143e-07	3.26
FALSE	High	[R].SLEEVDLLGNR.[F]		0.000106525	1.16949e-05	1	1	2	AT1G17750.1	AT1G17750.1 [413-423]		0	1244.65	High	High	3.571e-06	4.476e-05	2.31
FALSE	High	[R].LALVFEDHQFR.[E]		3.90906e-07	1.16949e-05	1	1	4	AT5G04930.1	AT5G04930.1 [169-179]		0	1374.72	High	High	3.571e-06	1.889e-07	3.92
FALSE	High	[R].SLEEYLASHPDDVEALR.[S]		8.50128e-15	1.16949e-05	1	1	6	AT2G37400.1	AT2G37400.1 [118-134]		0	1943.93	High	High	3.571e-06	3.865e-15	4.85
FALSE	High	[R].IALVDTLASQIR.[S]		1.08797e-07	1.16949e-05	2	2	4	AT1G59610.1; AT1G10290.1	AT1G59610.1 [284-295]; AT1G10290.1 [284-295]		0	1299.76	High	High	3.571e-06	5.414e-08	3.59
FALSE	High	[R].LAIVDPTSGDQPLYNEDK.[T]		4.30965e-11	1.16949e-05	1	2	11	AT5G10240.1	AT5G10240.1 [51-68]		0	1974.97	High	High	3.571e-06	2.591e-11	4.69
FALSE	High	[K].SLEFLGGFSDEFLVHGVDVEGK.[K]		1.11649e-15	1.16949e-05	1	1	3	AT2G36230.1	AT2G36230.1 [209-230]		0	2381.17	High	High	3.571e-06	2.205e-16	5.38
FALSE	High	[R].SLEESDVVLWYVFGITHVPR.[L]		3.38353e-06	1.16949e-05	1	1	1	AT2G42490.1	AT2G42490.1 [696-715]		0	2346.21	High	High	3.571e-06	1.55e-06	2.68
FALSE	High	[K].IALSHGYEIINWEETFINFGSK.[L]		1.53425e-07	1.16949e-05	1	1	4	AT1G65590.1	AT1G65590.1 [366-387]		0	2568.28	High	High	3.571e-06	7.554e-08	3.96
FALSE	High	[K].IAMSIDINDR.[S]		3.02135e-05	1.16949e-05	1	1	18	AT5G26360.1	AT5G26360.1 [138-147]		0	1147.58	High	High	3.571e-06	1.315e-05	3.08
FALSE	High	[K].SIEDEAWDLLR.[Q]		5.03575e-05	1.16949e-05	1	1	1	AT5G22510.2	AT5G22510.2 [130-140]		0	1346.66	High	High	3.571e-06	2.165e-05	2.68
FALSE	High	[R].LANESPSLTDFIHGDTYSVEVGTK.[K]		3.05199e-14	1.16949e-05	1	1	13	AT2G20860.1	AT2G20860.1 [44-67]		0	2580.25	High	High	3.571e-06	2.343e-14	5.17
FALSE	High	[R].LANEVLGVVK.[H]		7.7461e-05	1.16949e-05	1	2	3	AT4G25770.1	AT4G25770.1 [147-156]		0	1041.63	High	High	3.571e-06	3.292e-05	2.34
FALSE	High	[K].IANFEHYSSNLK.[ED]		2.83793e-06	1.16949e-05	2	3	3	AT1G22882.1; AT1G71360.2	AT1G22882.1 [322-333]; AT1G71360.2 [289-300]		0	1422.7	High	High	3.571e-06	1.299e-06	2.44
FALSE	High	[K].IANFEVKPDR.[F]		2.17768e-05	1.16949e-05	1	1	10	AT2G41790.1	AT2G41790.1 [609-618]		0	1188.64	High	High	3.571e-06	9.488e-06	3.21
FALSE	High	[K].SLEAMLDLANNEK.[E]		6.01917e-07	1.16949e-05	1	2	1	AT1G68910.1	AT1G68910.1 [487-499]		0	1447.71	High	High	3.571e-06	2.875e-07	3.75
FALSE	High	[R].SLEALPGVQSVEISHGTDK.[I]		0.000139607	1.16949e-05	1	1	5	AT1G63440.1	AT1G63440.1 [225-243]		0	1967.01	High	High	3.571e-06	5.842e-05	2.28
FALSE	High	[R].SLEALIFDCDGVILESENLHR.[Q]	1xCarbamidomethyl [C9]	1.61291e-12	1.16949e-05	1	1	1	AT4G39970.1	AT4G39970.1 [62-82]		0	2430.2	High	High	3.571e-06	1.054e-12	5.73
FALSE	High	[K].LANFTINHLLEK.[I]		8.02965e-08	1.16949e-05	1	1	7	AT4G03240.1	AT4G03240.1 [84-95]		0	1412.79	High	High	3.571e-06	4.038e-08	3.05
FALSE	High	[R].SLEAGHLLSSTQIPLPAK.[G]		4.70576e-11	1.16949e-05	1	3	2	AT3G54440.3	AT3G54440.3 [776-793]		0	1862.04	High	High	3.571e-06	2.828e-11	4.69
FALSE	High	[K].IANGLLNEAR.[A]		0.000101556	1.16949e-05	1	2	1	AT5G19280.2	AT5G19280.2 [563-572]		0	1070.6	High	High	3.571e-06	4.272e-05	1.8
FALSE	High	[R].SIEAAPVPTSSAAVAK.[E]		3.55298e-08	1.16949e-05	1	1	11	AT5G16590.1	AT5G16590.1 [282-297]		0	1498.81	High	High	3.571e-06	1.82e-08	2.99
FALSE	High	[R].SLEAALANTLSVK.[L]		1.96569e-07	1.16949e-05	1	1	8	AT3G13110.1	AT3G13110.1 [156-168]		0	1316.74	High	High	3.571e-06	9.657e-08	3.66
FALSE	High	[K].SLDYISDYILPTPFEFK.[E]		1.52009e-05	1.16949e-05	1	3	1	AT5G41120.3	AT5G41120.3 [374-390]		0	2048.03	High	High	3.571e-06	6.685e-06	2.17
FALSE	High	[K].SLDYGANFSHMLGFDDEK.[V]	1xOxidation [M11]	4.73967e-09	1.16949e-05	1	2	6	AT2G44350.2	AT2G44350.2 [240-257]		0	2061.89	High	High	3.571e-06	2.539e-09	3.45
FALSE	High	[K].IANLDHPNVTK.[L]		9.57352e-08	1.16949e-05	1	2	4	AT1G53730.2	AT1G53730.2 [466-476]		0	1221.66	High	High	3.571e-06	4.79e-08	3.91
FALSE	High	[R].LANIDLQIR.[S]		0.00012003	1.16949e-05	1	1	7	AT1G09430.1	AT1G09430.1 [22-30]		0	1055.62	High	High	3.571e-06	5.034e-05	2.68
FALSE	High	[K].SLDYGANFSHMLGFDDEK.[V]		4.79498e-17	1.16949e-05	1	2	9	AT2G44350.2	AT2G44350.2 [240-257]		0	2045.89	High	High	3.571e-06	2.6e-18	5.03
FALSE	High	[K].SIDWDNYITNTHIPGLITHVLK.[Q]		3.36374e-11	1.16949e-05	1	1	3	AT5G22500.1	AT5G22500.1 [469-490]		0	2550.34	High	High	3.571e-06	2.033e-11	4.72
FALSE	High	[K].LANLSEKDIIEMTFFPVVNEACR.[V]	1xCarbamidomethyl [C22]	7.02081e-12	1.16949e-05	1	1	1	AT3G06860.1	AT3G06860.1 [619-641]		1	2696.34	High	High	3.571e-06	4.407e-12	4.87
FALSE	High	[K].SLDYFLFDPAK.[QK]		0.000123911	1.16949e-05	1	5	1	AT4G23180.1	AT4G23180.1 [428-438]		0	1315.66	High	High	3.571e-06	5.19e-05	2.42
FALSE	High	[K].LANIPTPEATVDDVDFK.[G]		4.47805e-07	1.16949e-05	1	1	3	AT2G46140.1	AT2G46140.1 [31-47]		0	1844.93	High	High	3.571e-06	2.153e-07	3.86
FALSE	High	[K].LANIPQVMVIHGEGDGR.[Q]		3.27248e-05	1.16949e-05	1	1	3	AT5G15170.1	AT5G15170.1 [193-209]		0	1805.93	High	High	3.571e-06	1.42e-05	2.67
FALSE	High	[K].LANLMLTNYSR.[L]	1xOxidation [M5]	1.23587e-06	1.16949e-05	1	1	7	AT4G15390.1	AT4G15390.1 [349-359]		0	1311.67	High	High	3.571e-06	5.773e-07	2.85
FALSE	High	[R].IANENVEGLMTDIAAAEEEITR.[W]		1.51115e-09	1.16949e-05	1	1	2	AT1G24560.1	AT1G24560.1 [519-540]		0	2389.16	High	High	3.571e-06	8.347e-10	4.08
FALSE	High	[K].LANLMLTNYSR.[L]		2.95506e-07	1.16949e-05	1	1	3	AT4G15390.1	AT4G15390.1 [349-359]		0	1295.68	High	High	3.571e-06	1.434e-07	2.76
FALSE	High	[R].LANLIGYCCDGDER.[L]	2xCarbamidomethyl [C8; C9]	3.32516e-05	1.16949e-05	1	1	3	AT4G35230.1	AT4G35230.1 [132-145]		0	1655.72	High	High	3.571e-06	1.434e-05	2.05
FALSE	High	[R].IANLIESTDVAENMGALR.[A]		7.36275e-11	1.16949e-05	1	2	1	AT1G50030.1	AT1G50030.1 [89-106]		0	1916.97	High	High	3.571e-06	4.366e-11	4.14
FALSE	High	[K].LANILDNEAPR.[Q]		5.50948e-06	1.16949e-05	1	1	11	AT1G67230.1	AT1G67230.1 [757-767]		0	1225.65	High	High	3.571e-06	2.483e-06	2.75
FALSE	High	[K].LANLGTVWSPR.[S]		6.36192e-06	1.16949e-05	1	1	6	AT1G06460.1	AT1G06460.1 [177-187]		0	1213.67	High	High	3.571e-06	2.855e-06	3.42
FALSE	High	[K].SLDYFLFDPNKR.[N]		1.82924e-07	1.16949e-05	1	3	1	AT4G23250.1	AT4G23250.1 [439-450]		1	1514.76	High	High	3.571e-06	8.995e-08	2.95
FALSE	High	[K].LANLGHAQNK.[E]		2.83437e-05	1.16949e-05	1	3	1	AT1G53800.3	AT1G53800.3 [157-166]		0	1065.58	High	High	3.571e-06	1.233e-05	2.89
FALSE	High	[K].SLDYFLFDPEK.[Q]		4.64954e-05	1.16949e-05	2	4	2	AT4G23300.1; AT4G23190.1	AT4G23300.1 [433-443]; AT4G23190.1 [430-440]		0	1373.66	High	High	3.571e-06	1.992e-05	2.44
FALSE	High	[K].IAMSIDINDR.[S]	1xOxidation [M3]	4.15802e-05	1.16949e-05	1	1	7	AT5G26360.1	AT5G26360.1 [138-147]		0	1163.57	High	High	3.571e-06	1.791e-05	2.54
FALSE	High	[R].SLEAQFLVLSGK.[T]		7.76889e-06	1.16949e-05	1	2	1	AT4G02030.2	AT4G02030.2 [495-506]		0	1291.73	High	High	3.571e-06	3.494e-06	2.92
FALSE	High	[R].IANDTIAGLAAYIFTNSVQR.[S]		6.84608e-09	1.16949e-05	1	1	1	AT1G79440.1	AT1G79440.1 [448-467]		0	2138.12	High	High	3.571e-06	3.654e-09	4.06
FALSE	High	[K].IAMTAPVITK.[E]	1xOxidation [M3]	0.000100751	1.16949e-05	1	1	7	AT2G37970.1	AT2G37970.1 [104-113]; [118-127]		0	1060.61	High	High	3.571e-06	4.248e-05	2.39
FALSE	High	[K].IAMTNEDLNK.[L]		3.04557e-05	1.16949e-05	1	2	2	AT1G80790.1	AT1G80790.1 [263-272]		0	1148.56	High	High	3.571e-06	1.324e-05	2.55
FALSE	High	[K].SIEDDLDLQFPR.[M]		7.65038e-07	1.16949e-05	1	1	3	AT4G37000.1	AT4G37000.1 [287-298]		0	1447.71	High	High	3.571e-06	3.616e-07	3.15
FALSE	High	[R].LAMVDLALPK.[M]		3.77822e-05	1.16949e-05	1	1	2	AT5G05680.1	AT5G05680.1 [445-454]		0	1070.63	High	High	3.571e-06	1.634e-05	2.87
FALSE	High	[K].SLEDALQSHDAK.[D]		9.26829e-07	1.16949e-05	1	1	19	AT2G32240.1	AT2G32240.1 [164-175]		0	1313.63	High	High	3.571e-06	4.392e-07	3.15
FALSE	High	[R].LAMVLFDIPDIR.[F]		1.07931e-07	1.16949e-05	1	1	4	AT3G58140.1	AT3G58140.1 [301-312]		0	1402.78	High	High	3.571e-06	5.357e-08	3.29
FALSE	High	[R].LAMVLFDIPDIR.[F]	1xOxidation [M3]	1.23495e-05	1.16949e-05	1	1	3	AT3G58140.1	AT3G58140.1 [301-312]		0	1418.77	High	High	3.571e-06	5.475e-06	1.85
FALSE	High	[K].SLEDALQLHDVK.[H]		7.71178e-07	1.16949e-05	1	2	7	AT1G05320.4	AT1G05320.4 [63-74]		0	1367.72	High	High	3.571e-06	3.671e-07	2.29
FALSE	High	[K].IAMYAIDSLR.[Q]		8.32206e-05	1.16949e-05	1	3	5	AT3G43300.3	AT3G43300.3 [1059-1068]		0	1152.61	High	High	3.571e-06	3.535e-05	2.54
FALSE	High	[K].IAMYAIDSLR.[Q]	1xOxidation [M3]	8.8994e-06	1.16949e-05	1	3	2	AT3G43300.3	AT3G43300.3 [1059-1068]		0	1168.6	High	High	3.571e-06	3.987e-06	2.47
FALSE	High	[K].IAMYLSSHPR.[V]		1.52009e-05	1.16949e-05	1	5	15	AT3G57050.1	AT3G57050.1 [342-351]		0	1174.6	High	High	3.571e-06	6.686e-06	2.9
FALSE	High	[R].SLECGFSGWGCAK.[I]	2xCarbamidomethyl [C4; C11]	4.92624e-06	1.16949e-05	1	1	1	AT1G29900.1	AT1G29900.1 [492-504]		0	1458.61	High	High	3.571e-06	2.234e-06	2.3
FALSE	High	[R].LANAAAFPMVLK.[A]		3.69633e-07	1.16949e-05	3	6	18	AT1G21130.1; AT1G21100.1; AT1G21120.2	AT1G21130.1 [32-43]; AT1G21100.1 [32-43]; AT1G21120.2 [80-91]		0	1245.7	High	High	3.571e-06	1.778e-07	3.53
FALSE	High	[R].LANAAAFPMVLK.[A]	1xOxidation [M9]	9.48693e-06	1.16949e-05	3	6	7	AT1G21130.1; AT1G21100.1; AT1G21120.2	AT1G21130.1 [32-43]; AT1G21100.1 [32-43]; AT1G21120.2 [80-91]		0	1261.7	High	High	3.571e-06	4.221e-06	2.56
FALSE	High	[R].LANAAPEQQR.[T]		2.97348e-05	1.16949e-05	1	1	4	AT1G49760.1	AT1G49760.1 [581-590]		0	1097.57	High	High	3.571e-06	1.289e-05	2.7
FALSE	High	[R].IANAAQQMASATR.[G]		7.30115e-10	1.16949e-05	1	2	6	AT1G75850.1	AT1G75850.1 [694-706]		0	1332.67	High	High	3.571e-06	4.09e-10	3.9
FALSE	High	[K].IANAFDNHMDAK.[R]		3.87793e-07	1.16949e-05	1	1	3	AT3G45640.1	AT3G45640.1 [69-80]		0	1346.62	High	High	3.571e-06	1.864e-07	2.3
FALSE	High	[R].IANDNPPSVSSSAR.[L]		9.20219e-09	1.16949e-05	1	1	1	AT3G07330.1	AT3G07330.1 [92-105]		0	1414.69	High	High	3.571e-06	4.869e-09	3.04
FALSE	High	[R].LANDLGTSPTELAR.[G]		2.95365e-06	1.16949e-05	1	1	2	AT3G25820.1	AT3G25820.1 [485-498]		0	1457.76	High	High	3.571e-06	1.351e-06	2.03
FALSE	High	[K].LANDIDTAVK.[T]		6.76441e-05	1.16949e-05	1	1	6	AT1G06430.1	AT1G06430.1 [607-616]		0	1059.57	High	High	3.571e-06	2.882e-05	3.17
FALSE	High	[R].LANDDDVMLLDWVK.[G]		2.0648e-10	1.16949e-05	3	4	4	AT1G34210.1; AT1G71830.1; AT4G33430.2	AT1G34210.1 [513-526]; AT1G71830.1 [510-523]; AT4G33430.2 [544-557]		0	1646.81	High	High	3.571e-06	1.197e-10	4.33
FALSE	High	[K].SLEATFPGTIK.[F]		0.00014877	1.16949e-05	1	4	8	AT2G20790.1	AT2G20790.1 [489-499]		0	1163.63	High	High	3.571e-06	6.21e-05	2.57
FALSE	High	[R].LANCAAFPMVFK.[A]	1xCarbamidomethyl [C4]	2.04585e-07	1.16949e-05	1	1	1	AT1G76790.1	AT1G76790.1 [22-33]		0	1368.68	High	High	3.571e-06	1.004e-07	3.81
FALSE	High	[R].LANEGTSYYPFER.[Q]		1.05373e-07	1.16949e-05	1	1	2	AT5G17910.3	AT5G17910.3 [512-524]		0	1546.72	High	High	3.571e-06	5.238e-08	3.39
FALSE	High	[R].LANAVSSGDLEAQDSK.[A]		3.44538e-11	1.16949e-05	1	1	20	AT1G06950.1	AT1G06950.1 [478-493]		0	1604.78	High	High	3.571e-06	2.093e-11	3.05
FALSE	High	[R].LANAPEGTPFQDLGR.[V]		3.02803e-08	1.16949e-05	1	3	1	AT1G24300.1	AT1G24300.1 [514-528]		0	1585.8	High	High	3.571e-06	1.554e-08	2.97
FALSE	High	[R].LANANLVLR.[K]		0.000172999	1.16949e-05	1	1	6	AT5G53070.1	AT5G53070.1 [127-135]		0	983.6	High	High	3.571e-06	7.224e-05	2.6
FALSE	High	[R].LANALQVLTTSNQLSSSLDR.[L]		4.89765e-11	1.16949e-05	1	4	2	AT3G04490.2	AT3G04490.2 [1213-1232]		0	2131.14	High	High	3.571e-06	2.931e-11	4.99
FALSE	High	[R].SLEATVDAILAGR.[L]		3.81643e-07	1.16949e-05	1	4	1	AT1G73170.3	AT1G73170.3 [373-385]		0	1315.72	High	High	3.571e-06	1.844e-07	2.97
FALSE	High	[K].IANALAVMGQASLEDK.[I]		8.77125e-09	1.16949e-05	1	4	3	AT3G59770.1	AT3G59770.1 [1035-1050]		0	1630.85	High	High	3.571e-06	4.645e-09	3.87
FALSE	High	[K].LANAHVTATCGAR.[N]	1xCarbamidomethyl [C10]	8.62861e-08	1.16949e-05	1	1	3	AT4G13010.1	AT4G13010.1 [178-190]		0	1341.67	High	High	3.571e-06	4.304e-08	3.05
FALSE	High	[K].LANAVQQLLASSYLR.[I]		1.22657e-07	1.16949e-05	1	2	2	AT2G40690.1	AT2G40690.1 [248-262]		0	1646.92	High	High	3.571e-06	6.081e-08	3.96
FALSE	High	[K].LAQEGDALFVK.[I]		6.71069e-05	1.16949e-05	1	2	4	AT1G52410.2	AT1G52410.2 [671-681]		0	1190.64	High	High	3.571e-06	2.854e-05	2.76
FALSE	High	[R].LAGSTFMEYLPMGGSAK.[M]		1.09805e-10	1.16949e-05	1	1	9	AT2G30970.1	AT2G30970.1 [87-103]		0	1759.84	High	High	3.571e-06	6.482e-11	3.69
FALSE	High	[R].LAGSSLLILANK.[Q]		8.76767e-08	1.16949e-05	1	1	4	AT2G18390.1	AT2G18390.1 [115-126]		0	1199.74	High	High	3.571e-06	4.395e-08	3.88
FALSE	High	[K].SLIELQQNLIQPGHGLSR.[K]		1.08019e-09	1.16949e-05	1	1	1	AT5G47020.1	AT5G47020.1 [1203-1220]		0	2003.1	High	High	3.571e-06	6.03e-10	4.89
FALSE	High	[R].LADTYGSGELR.[L]		4.69558e-06	1.16949e-05	1	1	17	AT2G15620.1	AT2G15620.1 [410-420]		0	1181.58	High	High	3.571e-06	2.125e-06	2.3
FALSE	High	[K].SLLEIQMEEQR.[V]		1.14011e-05	1.16949e-05	1	1	3	AT5G42950.1	AT5G42950.1 [1211-1221]		0	1375.69	High	High	3.571e-06	5.061e-06	3.16
FALSE	High	[R].LADVDLSGNQLYGTIPPSLGR.[M]		1.55914e-14	1.16949e-05	1	1	24	AT3G20820.1	AT3G20820.1 [225-245]		0	2186.15	High	High	3.571e-06	9.112e-15	4.26
FALSE	High	[RK].SLIEIIEEVGLR.[M]		1.20659e-06	1.16949e-05	1	3	1	AT1G27595.1	AT1G27595.1 [69-80]		0	1370.79	High	High	3.571e-06	5.675e-07	2.29
FALSE	High	[K].IADVEESGQLTR.[G]		1.15932e-06	1.16949e-05	1	1	1	AT5G47660.1	AT5G47660.1 [106-117]		0	1317.66	High	High	3.571e-06	5.454e-07	2.69
FALSE	High	[K].SLLELGHTVR.[T]		9.60508e-05	1.16949e-05	1	1	10	AT1G68540.1	AT1G68540.1 [20-29]		0	1124.64	High	High	3.571e-06	4.064e-05	1.81
FALSE	High	[K].IADVHAWENSK.[K]		2.54075e-09	1.16949e-05	1	1	7	AT3G61260.1	AT3G61260.1 [126-136]		0	1269.62	High	High	3.571e-06	1.382e-09	3.3
FALSE	High	[K].LADVLELVGIPK.[L]		2.01423e-08	1.16949e-05	1	2	9	AT3G01910.1	AT3G01910.1 [132-143]		0	1266.77	High	High	3.571e-06	1.047e-08	3.94
FALSE	High	[R].LADVLFAAR.[M]		6.04986e-05	1.16949e-05	1	2	1	AT1G55870.1	AT1G55870.1 [206-214]		0	975.562	High	High	3.571e-06	2.586e-05	2.42
FALSE	High	[K].IADVLLLLEK.[E]		3.04557e-05	1.16949e-05	1	1	1	AT1G15480.1	AT1G15480.1 [280-289]		0	1126.71	High	High	3.571e-06	1.326e-05	2.81
FALSE	High	[K].IADVLLLMEK.[E]		3.43975e-07	1.16949e-05	1	1	2	AT1G80270.3	AT1G80270.3 [282-291]		0	1144.66	High	High	3.571e-06	1.665e-07	3.1
FALSE	High	[K].SLIEKEEHEVEGAIK.[E]		1.26694e-08	1.16949e-05	1	1	2	AT2G33610.1	AT2G33610.1 [394-408]		1	1710.89	High	High	3.571e-06	6.652e-09	3.53
FALSE	High	[K].IADVIQEK.[N]		8.66027e-05	1.16949e-05	1	3	16	AT4G31990.2	AT4G31990.2 [248-255]		0	915.515	High	High	3.571e-06	3.673e-05	2.41
FALSE	High	[R].SILEPPLTSNDFGFYHAGILHTHDLTGEEK.[L]		1.17899e-08	1.16949e-05	1	1	1	AT3G52610.1	AT3G52610.1 [311-340]		0	3338.63	High	High	3.571e-06	6.216e-09	3.47
FALSE	High	[R].LADVLTDDSNFR.[S]		2.41979e-07	1.16949e-05	1	4	1	AT4G03090.1	AT4G03090.1 [352-363]		0	1365.66	High	High	3.571e-06	1.179e-07	2.86
FALSE	High	[R].SILEGLMESSK.[R]		5.41063e-05	1.16949e-05	1	1	1	AT3G30300.2	AT3G30300.2 [556-566]		0	1193.61	High	High	3.571e-06	2.315e-05	2.47
FALSE	High	[K].LADVVYDVWAK.[Y]		8.21588e-06	1.16949e-05	1	1	1	AT5G50100.1	AT5G50100.1 [170-180]		0	1278.67	High	High	3.571e-06	3.67e-06	3.13
FALSE	High	[K].LADWEAELR.[K]		5.28267e-05	1.16949e-05	1	1	7	AT1G32050.1	AT1G32050.1 [61-69]		0	1102.55	High	High	3.571e-06	2.262e-05	2.44
FALSE	High	[K].LADWEAELRK.[K]		1.28627e-06	1.16949e-05	1	1	2	AT1G32050.1	AT1G32050.1 [61-70]		1	1230.65	High	High	3.571e-06	6.027e-07	2.81
FALSE	High	[K].LADWFNIPGVFNFK.[T]		1.38282e-07	1.16949e-05	1	2	1	AT2G23630.2	AT2G23630.2 [388-401]		0	1667.86	High	High	3.571e-06	6.842e-08	2.94
FALSE	High	[K].SLLEFLYSGNLK.[A]		6.6574e-05	1.16949e-05	1	2	1	AT1G01640.1	AT1G01640.1 [80-91]		0	1383.75	High	High	3.571e-06	2.827e-05	2.04
FALSE	High	[K].SLLEEYFNVR.[L]		3.74818e-05	1.16949e-05	1	2	2	AT5G57870.1	AT5G57870.1 [623-632]		0	1269.65	High	High	3.571e-06	1.614e-05	2.29
FALSE	High	[R].IADYTFIPADHGEGLQVLHYEAGQK.[Y]		4.55953e-12	1.16949e-05	1	2	6	AT1G20270.1	AT1G20270.1 [149-173]		0	2772.36	High	High	3.571e-06	2.913e-12	5.63
FALSE	High	[K].LAEAAATLEEGVK.[G]		2.6645e-08	1.16949e-05	1	1	7	AT4G39690.1	AT4G39690.1 [600-612]		0	1301.69	High	High	3.571e-06	1.372e-08	3.89
FALSE	High	[K].LAEAAELVSQLWGAK.[I]		2.42473e-12	1.16949e-05	1	1	8	AT3G02760.1	AT3G02760.1 [800-814]		0	1585.86	High	High	3.571e-06	1.565e-12	4.68
FALSE	High	[K].SIIEESGVEAIDMQDDGTVK.[I]		1.41042e-14	1.16949e-05	1	1	3	AT3G03710.1	AT3G03710.1 [717-736]		0	2136	High	High	3.571e-06	7.886e-15	4.92
FALSE	High	[R].IAEAFAPYPEK.[L]		1.41462e-05	1.16949e-05	2	2	5	AT4G38600.3; AT4G38600.2	AT4G38600.3 [388-398]; AT4G38600.2 [315-325]		0	1235.63	High	High	3.571e-06	6.25e-06	2.93
FALSE	High	[K].LAEAGMNVAR.[ML]		1.75519e-05	1.16949e-05	2	2	11	AT5G52920.1; AT1G32440.1	AT5G52920.1 [131-140]; AT1G32440.1 [120-129]		0	1031.53	High	High	3.571e-06	7.702e-06	2.65
FALSE	High	[K].LAEAGMNVAR.[ML]	1xOxidation [M6]	3.02135e-05	1.16949e-05	2	2	5	AT5G52920.1; AT1G32440.1	AT5G52920.1 [131-140]; AT1G32440.1 [120-129]		0	1047.53	High	High	3.571e-06	1.313e-05	2.66
FALSE	High	[K].IADVPGEISK.[L]		8.59155e-05	1.16949e-05	1	1	3	AT5G07910.1	AT5G07910.1 [57-66]		0	1028.56	High	High	3.571e-06	3.625e-05	2.44
FALSE	High	[R].SLIESGFGADR.[R]		7.93353e-05	1.16949e-05	1	2	11	AT1G15140.1	AT1G15140.1 [187-197]		0	1151.57	High	High	3.571e-06	3.359e-05	2.25
FALSE	High	[R].LADTVLDATPVVIFTVDNVLLPAELFGK.[S]		1.24888e-12	1.16949e-05	1	1	2	AT2G45470.1	AT2G45470.1 [307-334]		0	2970.64	High	High	3.571e-06	8.211e-13	7.02
FALSE	High	[K].IADTVGVSFIEVDDEMLDGLPK.[T]		2.70854e-09	1.16949e-05	1	3	1	AT2G25170.3	AT2G25170.3 [1241-1262]		0	2363.17	High	High	3.571e-06	1.478e-09	4.43
FALSE	High	[K].SLLGEQSQTIR.[E]		4.88703e-06	1.16949e-05	1	1	7	AT5G06680.1	AT5G06680.1 [712-722]		0	1231.66	High	High	3.571e-06	2.224e-06	2.26
FALSE	High	[R].SLIGDPNFNWVVGFK.[E]		3.00124e-06	1.16949e-05	1	1	1	AT3G47730.1	AT3G47730.1 [197-211]		0	1692.87	High	High	3.571e-06	1.38e-06	2.07
FALSE	High	[K].LADNCTGLQGFLVFNAVGGGTGSGLGSLLLER.[L]	1xCarbamidomethyl [C5]	2.07219e-16	1.16949e-05	4	5	5	AT1G64740.1; AT4G14960.2; AT5G19780.1; AT1G04820.1	AT1G64740.1 [125-156]; AT4G14960.2 [125-156]; AT5G19780.1 [125-156]; AT1G04820.1 [125-156]		0	3193.63	High	High	3.571e-06	2.046e-17	8.85
FALSE	High	[K].LADNFAAFNQR.[L]		2.51728e-06	1.16949e-05	1	3	3	AT4G17140.3	AT4G17140.3 [306-316]		0	1266.62	High	High	3.571e-06	1.16e-06	3.53
FALSE	High	[K].SLIGCLHGVASMEK.[D]	1xCarbamidomethyl [C5]	3.68881e-05	1.16949e-05	1	1	1	AT2G15890.1	AT2G15890.1 [117-130]		0	1501.75	High	High	3.571e-06	1.59e-05	2.92
FALSE	High	[R].IADNLPAPEK.[V]		5.8265e-06	1.16949e-05	1	2	2	AT5G55180.2	AT5G55180.2 [34-43]		0	1067.57	High	High	3.571e-06	2.637e-06	2.86
FALSE	High	[R].SLLFTTAYELEHK.[A]		4.51771e-09	1.16949e-05	1	2	2	AT2G30140.1	AT2G30140.1 [211-223]		0	1551.81	High	High	3.571e-06	2.438e-09	3.59
FALSE	High	[R].SLLFQIEYPEIEDNIKPR.[H]		3.529e-11	1.16949e-05	1	1	6	AT2G32600.1	AT2G32600.1 [129-146]		0	2204.16	High	High	3.571e-06	2.144e-11	4.32
FALSE	High	[R].LADNMIQLGK.[E]		3.25098e-06	1.16949e-05	1	2	4	AT5G09770.1	AT5G09770.1 [44-53]		0	1102.59	High	High	3.571e-06	1.493e-06	3.2
FALSE	High	[K].SLLFNPPYVSPPIER.[I]		5.58606e-05	1.16949e-05	1	2	3	AT2G05260.1	AT2G05260.1 [183-197]		0	1728.93	High	High	3.571e-06	2.387e-05	2.09
FALSE	High	[R].SLLFIESADRPGLLVELVK.[I]		3.82579e-13	1.16949e-05	1	1	7	AT1G16880.1	AT1G16880.1 [212-230]		0	2099.21	High	High	3.571e-06	2.584e-13	5.14
FALSE	High	[K].LADPDVVSNQSEYQK.[L]		1.87594e-10	1.16949e-05	1	1	4	AT3G62910.1	AT3G62910.1 [75-89]		0	1692.81	High	High	3.571e-06	1.089e-10	3.84
FALSE	High	[K].LADPFDYGGGLVNPEK.[SA]		5.05678e-11	1.16949e-05	1	6	1	AT4G21650.1	AT4G21650.1 [601-616]		0	1691.83	High	High	3.571e-06	3.041e-11	3.42
FALSE	High	[K].SLLFETADDESNIK.[G]		5.8838e-10	1.16949e-05	1	1	2	AT3G54140.1	AT3G54140.1 [268-281]		0	1581.76	High	High	3.571e-06	3.336e-10	3.7
FALSE	High	[R].IADPPMWPSDSK.[G]		3.58001e-07	1.16949e-05	1	1	12	AT1G16870.1	AT1G16870.1 [190-201]		0	1343.63	High	High	3.571e-06	1.726e-07	3.12
FALSE	High	[K].IADPSNNLETNTK.[Y]		3.90081e-05	1.16949e-05	1	1	1	AT5G58575.2	AT5G58575.2 [63-75]		0	1416.7	High	High	3.571e-06	1.677e-05	2.1
FALSE	High	[K].LADQFFMQAK.[A]		0.000129967	1.16949e-05	1	1	1	AT1G78770.1	AT1G78770.1 [395-404]		0	1198.59	High	High	3.571e-06	5.458e-05	2.29
FALSE	High	[R].SLIESGFGADRR.[S]		2.3029e-05	1.16949e-05	1	2	8	AT1G15140.1	AT1G15140.1 [187-198]		1	1307.67	High	High	3.571e-06	1.002e-05	2.28
FALSE	High	[R].LADTPCVVVTSK.[F]	1xCarbamidomethyl [C6]	2.95506e-07	1.16949e-05	1	2	7	AT4G24190.1	AT4G24190.1 [666-677]		0	1289.68	High	High	3.571e-06	1.435e-07	2.83
FALSE	High	[K].SILESHASYLMSGK.[E]		5.7397e-08	1.16949e-05	2	4	6	AT3G61480.2; AT5G28350.1	AT3G61480.2 [974-987]; AT5G28350.1 [978-991]		0	1522.76	High	High	3.571e-06	2.907e-08	1.9
FALSE	High	[R].LADTLHLVHAVSSVK.[N]		3.06733e-14	1.16949e-05	1	1	23	AT2G21620.1	AT2G21620.1 [66-80]		0	1589.9	High	High	3.571e-06	2.357e-14	4.83
FALSE	High	[K].LADSVDGKPFK.[F]		7.89406e-06	1.16949e-05	1	1	9	AT1G74010.1	AT1G74010.1 [131-141]		0	1176.63	High	High	3.571e-06	3.549e-06	1.75
FALSE	High	[K].IADSQDSSFEKR.[D]		4.03401e-06	1.16949e-05	1	1	2	AT1G49970.1	AT1G49970.1 [351-362]		1	1382.65	High	High	3.571e-06	1.833e-06	2.98
FALSE	High	[K].SLLEEDAIR.[V]		7.96234e-07	1.16949e-05	1	3	38	AT4G35090.1	AT4G35090.1 [234-242]		0	1045.55	High	High	3.571e-06	3.776e-07	2.25
FALSE	High	[R].LADSLDYIIDTVPVFHPLDPYLACLK.[L]	1xCarbamidomethyl [C24]	5.48987e-17	1.16949e-05	1	1	1	AT3G19450.1	AT3G19450.1 [242-267]		0	2988.54	High	High	3.571e-06	3.153e-18	7.66
FALSE	High	[R].SLLEVMAEFPSAKPPLGVFFAGVAPR.[L]	1xOxidation [M6]	1.307e-06	1.16949e-05	1	3	1	AT4G30210.3	AT4G30210.3 [523-548]		0	2746.46	High	High	3.571e-06	6.1e-07	2.27
FALSE	High	[K].LADRDTYQIAVEDLEK.[T]		2.14636e-07	1.16949e-05	1	1	5	AT4G27060.1	AT4G27060.1 [53-68]		1	1878.94	High	High	3.571e-06	1.053e-07	4.01
FALSE	High	[K].LADQLNAEIVLGTVQNAR.[E]		1.5472e-08	1.16949e-05	1	1	2	AT1G20960.1	AT1G20960.1 [921-938]		0	1925.05	High	High	3.571e-06	8.074e-09	3.02
FALSE	High	[R].SILFDFVNHR.[I]		1.17714e-05	1.16949e-05	1	1	1	AT1G14430.1	AT1G14430.1 [243-252]		0	1247.65	High	High	3.571e-06	5.234e-06	2.52
FALSE	High	[K].LADQGYSDIEIAQK.[L]		1.28893e-11	1.16949e-05	1	1	2	AT3G49601.1	AT3G49601.1 [78-91]		0	1550.77	High	High	3.571e-06	7.984e-12	3.85
FALSE	High	[R].IADQFFVQWPQLHK.[K]		1.16777e-05	1.16949e-05	1	1	1	AT4G18230.1	AT4G18230.1 [208-221]		0	1756.92	High	High	3.571e-06	5.182e-06	3.18
FALSE	High	[R].SLLEVMAEFPSAKPPLGVFFAGVAPR.[L]		4.0801e-14	1.16949e-05	1	3	1	AT4G30210.3	AT4G30210.3 [523-548]		0	2730.47	High	High	3.571e-06	3.324e-14	5.04
FALSE	High	[R].IAEAHLLEQAER.[S]		1.63757e-10	1.16949e-05	1	2	9	AT5G07350.2	AT5G07350.2 [691-702]		0	1379.73	High	High	3.571e-06	9.556e-11	3.93
FALSE	High	[K].LAEAKPSLLVQATQLK.[R]		2.02864e-06	1.16949e-05	1	1	6	AT5G51280.1	AT5G51280.1 [47-62]		0	1710.02	High	High	3.571e-06	9.425e-07	3.7
FALSE	High	[R].SIIEEALVTVEGFNGGEEIDPVK.[L]		3.55588e-10	1.16949e-05	1	1	1	AT2G46910.1	AT2G46910.1 [86-108]		0	2445.24	High	High	3.571e-06	2.028e-10	3.93
FALSE	High	[R].SLLDTGDFDGANQGK.[K]		1.10641e-09	1.16949e-05	1	3	3	AT1G65440.1	AT1G65440.1 [353-367]		0	1537.71	High	High	3.571e-06	6.172e-10	3.46
FALSE	High	[R].LAEELLPSAIFK.[R]		4.13574e-08	1.16949e-05	1	1	2	AT5G27540.1	AT5G27540.1 [296-307]		0	1330.76	High	High	3.571e-06	2.101e-08	3.68
FALSE	High	[K].IAEEMKPSPLVISILAK.[L]		1.40336e-14	1.16949e-05	1	1	2	AT2G39420.1	AT2G39420.1 [148-164]		0	1839.07	High	High	3.571e-06	7.853e-15	5.78
FALSE	High	[K].SLLDSSGVPLFSISR.[L]		2.75107e-08	1.16949e-05	1	1	1	AT2G30270.1	AT2G30270.1 [58-72]		0	1577.85	High	High	3.571e-06	1.416e-08	3.98
FALSE	High	[K].SLLDSNHEDGNYISAK.[G]		6.51794e-15	1.16949e-05	1	1	30	AT5G53460.1	AT5G53460.1 [1972-1987]		0	1762.82	High	High	3.571e-06	2.657e-15	4.21
FALSE	High	[K].SLLDSMTDIDPSVYANFFWVSSQYHK.[V]		4.82586e-14	1.16949e-05	1	2	1	AT4G19006.2	AT4G19006.2 [144-169]		0	3050.42	High	High	3.571e-06	3.862e-14	5.81
FALSE	High	[R].SILDLYIGEEPFDK.[N]		1.4398e-08	1.16949e-05	1	1	3	AT3G63170.1	AT3G63170.1 [249-262]		0	1638.83	High	High	3.571e-06	7.512e-09	3.76
FALSE	High	[R].IAEEVASMLK.[L]		4.02736e-05	1.16949e-05	1	2	8	AT5G45170.1	AT5G45170.1 [270-279]		0	1090.58	High	High	3.571e-06	1.736e-05	3.67
FALSE	High	[R].IAEEVASMLK.[L]	1xOxidation [M8]	8.68858e-06	1.16949e-05	1	2	4	AT5G45170.1	AT5G45170.1 [270-279]		0	1106.58	High	High	3.571e-06	3.875e-06	2.01
FALSE	High	[R].SLLDHFFAELGTMDMK.[R]	1xOxidation [M]	9.58134e-10	1.16949e-05	1	2	9	AT5G42080.4	AT5G42080.4 [555-570]		0	1870.87	High	High	3.571e-06	5.346e-10	3.28
FALSE	High	[R].SLLDHFFAELGTMDMK.[R]		3.21494e-15	1.16949e-05	1	2	7	AT5G42080.4	AT5G42080.4 [555-570]		0	1854.88	High	High	3.571e-06	9.842e-16	4.27
FALSE	High	[R].IAEEWAPSIR.[N]		1.94727e-05	1.16949e-05	1	2	8	AT1G44820.1	AT1G44820.1 [312-321]		0	1171.61	High	High	3.571e-06	8.546e-06	2.47
FALSE	High	[K].SLLDGVEHIAMVK.[G]		3.97694e-10	1.16949e-05	1	1	2	AT2G22450.1	AT2G22450.1 [333-345]		0	1411.76	High	High	3.571e-06	2.267e-10	3.92
FALSE	High	[R].IAEFGNELVNWVSEK.[E]		1.61094e-09	1.16949e-05	1	1	1	AT2G18245.1	AT2G18245.1 [175-189]		0	1734.87	High	High	3.571e-06	8.905e-10	3.39
FALSE	High	[R].IAEFHTELELLSSATLEDPCIK.[H]	1xCarbamidomethyl [C20]	6.8982e-08	1.16949e-05	1	1	1	AT1G64520.1	AT1G64520.1 [122-143]		0	2516.26	High	High	3.571e-06	3.483e-08	3.9
FALSE	High	[R].LAEFLDCPFTK.[E]	1xCarbamidomethyl [C7]	6.14714e-05	1.16949e-05	2	3	3	AT1G13420.1; AT1G13430.1	AT1G13420.1 [245-255]; AT1G13430.1 [266-276]		0	1340.66	High	High	3.571e-06	2.618e-05	3.42
FALSE	High	[R].LAEFLDCPFTKEEEDSGGVDK.[I]	1xCarbamidomethyl [C7]	2.40542e-12	1.16949e-05	1	1	2	AT1G13420.1	AT1G13420.1 [245-265]		1	2386.08	High	High	3.571e-06	1.559e-12	4.49
FALSE	High	[K].SLIDEQAPSVLSEFSSR.[K]		6.5832e-11	1.16949e-05	1	2	1	AT1G63980.1	AT1G63980.1 [344-360]		0	1864.93	High	High	3.571e-06	3.919e-11	3.83
FALSE	High	[K].IAEGGSPWLR.[T]		6.71069e-05	1.16949e-05	1	1	13	AT2G07050.1	AT2G07050.1 [6-15]		0	1085.57	High	High	3.571e-06	2.85e-05	2.39
FALSE	High	[R].SILDGIEHIAMVK.[G]		3.69786e-08	1.16949e-05	1	1	2	AT5G64300.1	AT5G64300.1 [355-367]		0	1425.78	High	High	3.571e-06	1.882e-08	3.38
FALSE	High	[R].LAEGFNELKQDEENFVR.[E]		8.78555e-13	1.16949e-05	1	1	4	AT1G08550.2	AT1G08550.2 [412-428]		1	2037.99	High	High	3.571e-06	5.801e-13	4.7
FALSE	High	[R].SILDGIEHIAMVK.[G]	1xOxidation [M11]	6.5163e-06	1.16949e-05	1	1	2	AT5G64300.1	AT5G64300.1 [355-367]		0	1441.77	High	High	3.571e-06	2.942e-06	2.32
FALSE	High	[K].LAEGFFEDDTIAAVK.[K]		1.20761e-08	1.16949e-05	1	1	2	AT4G21600.1	AT4G21600.1 [32-46]		0	1625.81	High	High	3.571e-06	6.317e-09	3.49
FALSE	High	[K].LAEEIANLGIPQGSR.[K]		1.13103e-05	1.16949e-05	1	3	1	AT5G39790.3	AT5G39790.3 [149-163]		0	1567.84	High	High	3.571e-06	5.005e-06	2.94
FALSE	High	[K].LAEGDLNSPSTNK.[Y]		1.33985e-08	1.16949e-05	1	1	2	AT3G60860.1	AT3G60860.1 [1300-1312]		0	1345.66	High	High	3.571e-06	7.019e-09	3.52
FALSE	High	[R].LAEFMGYGFTK.[E]	1xOxidation [M5]	1.47349e-06	1.16949e-05	1	1	3	AT1G18590.1	AT1G18590.1 [253-263]		0	1279.6	High	High	3.571e-06	6.858e-07	2.73
FALSE	High	[R].LAEFMGYGFTK.[E]		4.19134e-05	1.16949e-05	1	1	4	AT1G18590.1	AT1G18590.1 [253-263]		0	1263.61	High	High	3.571e-06	1.803e-05	2.5
FALSE	High	[R].LAEFMGYGFTDEEEENGVAEK.[V]		5.39292e-12	1.16949e-05	1	1	2	AT1G74100.1	AT1G74100.1 [245-265]		0	2365.02	High	High	3.571e-06	3.421e-12	3.17
FALSE	High	[R].LAEFLECPFTKEEEESGSVEEILK.[L]	1xCarbamidomethyl [C7]	4.35116e-16	1.16949e-05	1	1	1	AT2G03750.1	AT2G03750.1 [264-287]		1	2813.34	High	High	3.571e-06	5.827e-17	6.05
FALSE	High	[R].LAEFLECPFTK.[E]	1xCarbamidomethyl [C7]	1.9945e-05	1.16949e-05	1	1	1	AT2G03750.1	AT2G03750.1 [264-274]		0	1354.67	High	High	3.571e-06	8.763e-06	2.9
FALSE	High	[R].LAEFLDCPFTKEEEDSGTVDK.[I]	1xCarbamidomethyl [C7]	2.20115e-10	1.16949e-05	1	1	1	AT1G13430.1	AT1G13430.1 [266-286]		1	2430.1	High	High	3.571e-06	1.279e-10	4.12
FALSE	High	[R].LAEFMGYGFTKEEEEGNVVEK.[V]		7.78331e-10	1.16949e-05	1	1	2	AT1G18590.1	AT1G18590.1 [253-273]		1	2406.12	High	High	3.571e-06	4.379e-10	3.32
FALSE	High	[K].LADMEDPIGR.[V]		0.000146425	1.16949e-05	1	3	9	AT2G39800.4	AT2G39800.4 [376-385]		0	1116.54	High	High	3.571e-06	6.128e-05	2.51
FALSE	High	[R].SLLDTNPTIESQAR.[T]		9.88458e-08	1.16949e-05	1	1	4	AT2G21390.1	AT2G21390.1 [1120-1133]		0	1544.79	High	High	3.571e-06	4.948e-08	3.55
FALSE	High	[K].LAEEGKLDPVVGR.[Q]		3.00515e-09	1.16949e-05	2	3	17	AT5G50920.1; AT3G48870.3	AT5G50920.1 [267-279]; AT3G48870.3 [288-300]		1	1382.76	High	High	3.571e-06	1.635e-09	3.56
FALSE	High	[K].IAEALNTSGLQEK.[Q]		1.463e-08	1.16949e-05	1	1	6	AT2G38040.2	AT2G38040.2 [710-722]		0	1373.73	High	High	3.571e-06	7.658e-09	3.55
FALSE	High	[R].LAEATAELAR.[S]		5.03575e-05	1.16949e-05	1	3	6	AT1G79280.1	AT1G79280.1 [166-175]		0	1044.57	High	High	3.571e-06	2.16e-05	1.86
FALSE	High	[K].SLIEEAKPGNVSVASSSDAQTR.[D]		1.77313e-09	1.16949e-05	1	1	4	AT5G55860.1	AT5G55860.1 [129-150]		0	2246.13	High	High	3.571e-06	9.794e-10	3.44
FALSE	High	[K].SLIEDEAELSDWVSDLR.[T]		8.92713e-13	1.16949e-05	1	1	2	AT5G08610.1	AT5G08610.1 [84-100]		0	1976.94	High	High	3.571e-06	5.913e-13	3.97
FALSE	High	[R].SLLEAQNADGQSALHLACR.[R]	1xCarbamidomethyl [C18]	1.4051e-07	1.16949e-05	1	2	2	AT5G13530.1	AT5G13530.1 [502-520]		0	2054.01	High	High	3.571e-06	6.934e-08	3.04
FALSE	High	[K].IAEDALLNAIQTR.[K]		8.29393e-09	1.16949e-05	1	1	3	AT4G01210.1	AT4G01210.1 [755-767]		0	1427.79	High	High	3.571e-06	4.411e-09	4.24
FALSE	High	[R].IAEDGSMLVR.[G]		0.000112628	1.16949e-05	1	1	5	AT3G22980.2	AT3G22980.2 [758-767]		0	1090.56	High	High	3.571e-06	4.721e-05	2.34
FALSE	High	[K].SLIEAHVEK.[T]		0.000103186	1.16949e-05	1	2	7	AT5G04140.1	AT5G04140.1 [1563-1571]		0	1025.56	High	High	3.571e-06	4.354e-05	2.52
FALSE	High	[K].LAEDIDSAVK.[K]		4.36198e-05	1.16949e-05	1	2	16	AT2G30950.4	AT2G30950.4 [618-627]		0	1060.55	High	High	3.571e-06	1.875e-05	2.6
FALSE	High	[K].LAEDIDSAVKK.[L]		3.57288e-05	1.16949e-05	1	2	5	AT2G30950.4	AT2G30950.4 [618-628]		1	1188.65	High	High	3.571e-06	1.538e-05	2.81
FALSE	High	[R].IAEDIPSCSLPIDR.[V]	1xCarbamidomethyl [C8]	1.52266e-08	1.16949e-05	1	1	4	AT3G02660.2	AT3G02660.2 [427-440]		0	1585.79	High	High	3.571e-06	7.952e-09	3.13
FALSE	High	[K].LAEDNNVPLSDIEGTGPEGR.[I]		2.03039e-08	1.16949e-05	1	1	19	AT1G54220.1	AT1G54220.1 [256-275]		0	2082.99	High	High	3.571e-06	1.051e-08	3.12
FALSE	High	[K].LAEDNNVPLSSIK.[G]		5.74204e-09	1.16949e-05	1	1	14	AT3G13930.1	AT3G13930.1 [256-268]		0	1399.74	High	High	3.571e-06	3.066e-09	3.13
FALSE	High	[R].SILEAGSVVPPGR.[R]		7.1795e-08	1.16949e-05	1	2	24	AT5G63510.2	AT5G63510.2 [201-213]		0	1281.72	High	High	3.571e-06	3.613e-08	3.25
FALSE	High	[R].IAEDPEEQDAESVLVLHCPDGK.[K]	1xCarbamidomethyl [C18]	2.98209e-15	1.16949e-05	1	2	2	AT2G46280.1	AT2G46280.1 [127-148]		0	2451.13	High	High	3.571e-06	8.817e-16	5.47
FALSE	High	[R].LAEDSNPAIAAAASR.[A]		1.24837e-11	1.16949e-05	1	1	2	AT1G66330.2	AT1G66330.2 [364-378]		0	1456.74	High	High	3.571e-06	7.749e-12	3.74
FALSE	High	[K].LAEDVDLER.[IV]		0.000151153	1.16949e-05	3	3	3	AT5G03340.1; AT3G53230.1; AT3G09840.1	AT5G03340.1 [393-401]; AT3G53230.1 [394-402]; AT3G09840.1 [393-401]		0	1059.53	High	High	3.571e-06	6.31e-05	2.68
FALSE	High	[K].LAEEGFDNDAVEASMNTIEFSLR.[E]		1.93768e-11	1.16949e-05	1	2	6	AT3G19170.1	AT3G19170.1 [472-494]		0	2558.17	High	High	3.571e-06	1.192e-11	4.79
FALSE	High	[R].LAEEFTNLLHTFK.[E]		8.16239e-09	1.16949e-05	1	2	3	AT1G44910.1	AT1G44910.1 [749-761]		0	1562.82	High	High	3.571e-06	4.336e-09	4.09
FALSE	High	[K].LAEEFGSSPNK.[E]		1.18745e-06	1.16949e-05	1	2	1	AT3G57630.3	AT3G57630.3 [596-606]		0	1178.57	High	High	3.571e-06	5.578e-07	3.2
FALSE	High	[K].SLLDTVNSIHEEMYYLR.[D]		2.50249e-11	1.16949e-05	1	1	2	AT1G69460.1	AT1G69460.1 [149-165]		0	2083.02	High	High	3.571e-06	1.527e-11	4.21
FALSE	High	[R].LAEEFGPEWAMQHLVPQVLDMVNNPHYLHR.[M]		2.30647e-07	1.16949e-05	1	1	5	AT1G25490.1	AT1G25490.1 [463-492]		0	3570.74	High	High	3.571e-06	1.124e-07	3.88
FALSE	High	[K].SLLDVADNLGR.[A]		6.50004e-05	1.16949e-05	1	1	4	AT4G26780.1	AT4G26780.1 [201-211]		0	1172.63	High	High	3.571e-06	2.771e-05	3.35
FALSE	High	[K].LAEEGISAEVINLR.[S]		2.20115e-10	1.16949e-05	1	1	10	AT5G50850.1	AT5G50850.1 [259-272]		0	1513.82	High	High	3.571e-06	1.278e-10	4.39
FALSE	High	[K].SLLDVVSDGSPLVR.[TA]		1.40449e-06	1.16949e-05	1	6	2	AT3G08850.1	AT3G08850.1 [696-709]		0	1456.8	High	High	3.571e-06	6.547e-07	3.53
FALSE	High	[R].SILEAEVEALR.[I]		0.000120989	1.16949e-05	1	1	1	AT3G25680.1	AT3G25680.1 [515-525]		0	1229.67	High	High	3.571e-06	5.078e-05	2.79
FALSE	High	[R].SILEAGSVLPPGR.[R]		5.05061e-08	1.16949e-05	1	1	59	AT3G48680.1	AT3G48680.1 [178-190]		0	1295.73	High	High	3.571e-06	2.561e-08	3.2
FALSE	High	[R].IAEEAVSGSEYEAVFAAIHR.[R]		2.91414e-12	1.16949e-05	1	1	2	AT4G02940.1	AT4G02940.1 [74-93]		0	2149.06	High	High	3.571e-06	1.868e-12	4.92
FALSE	High	[K].LAEEAVQSAVEAWGQK.[S]		2.20026e-09	1.16949e-05	1	3	6	AT4G01800.3	AT4G01800.3 [631-646]		0	1715.86	High	High	3.571e-06	1.208e-09	4.81
FALSE	High	[R].IAEEAGACAVMALER.[V]	1xCarbamidomethyl [C8]; 1xOxidation [M11]	0.000128937	1.16949e-05	2	3	1	AT5G01410.1; AT2G38230.1	AT5G01410.1 [49-63]; AT2G38230.1 [50-64]		0	1606.76	High	High	3.571e-06	5.4e-05	2.32
FALSE	High	[R].IAEEAGACAVMALER.[V]	1xCarbamidomethyl [C8]	1.03002e-10	1.16949e-05	2	3	11	AT5G01410.1; AT2G38230.1	AT5G01410.1 [49-63]; AT2G38230.1 [50-64]		0	1590.76	High	High	3.571e-06	6.096e-11	3.3
FALSE	High	[R].IAEEEKDLVQPMPPSLPSSSTTPLATEADAPPVPIPAAPAKPMFR.[H]		2.07577e-05	1.16949e-05	1	1	1	AT4G11260.1	AT4G11260.1 [117-161]		1	4694.41	High	High	3.571e-06	9.117e-06	2.61
FALSE	High	[R].LADMAEYVGQR.[T]	1xOxidation [M4]	7.23406e-07	1.16949e-05	1	1	3	AT3G01570.1	AT3G01570.1 [132-142]		0	1268.59	High	High	3.571e-06	3.439e-07	2.78
FALSE	High	[R].LADMAEYVGQR.[T]		3.2251e-06	1.16949e-05	1	1	11	AT3G01570.1	AT3G01570.1 [132-142]		0	1252.6	High	High	3.571e-06	1.476e-06	3.41
FALSE	High	[R].LADLYGDEIK.[S]		0.000121955	1.16949e-05	1	1	10	AT2G03270.1	AT2G03270.1 [420-429]		0	1136.58	High	High	3.571e-06	5.122e-05	2.28
FALSE	High	[R].LADCSIGFGHGTLGGK.[N]	1xCarbamidomethyl [C4]	6.81856e-05	1.16949e-05	1	1	1	AT3G54920.1	AT3G54920.1 [99-114]		0	1589.77	High	High	3.571e-06	2.893e-05	1.66
FALSE	High	[K].LADCVGLTLGPR.[G]	1xCarbamidomethyl [C4]	1.15982e-07	1.16949e-05	1	1	21	AT2G28000.1	AT2G28000.1 [68-79]		0	1271.68	High	High	3.571e-06	5.747e-08	2.57
FALSE	High	[R].SLLPVESETDDLQGHIIICGFGR.[IV]	1xCarbamidomethyl [C19]	1.00685e-13	1.16949e-05	2	3	1	AT1G01790.1; AT4G00630.2	AT1G01790.1 [983-1005]; AT4G00630.2 [974-996]		0	2556.28	High	High	3.571e-06	7.383e-14	4.72
FALSE	High	[R].IADDDVILIK.[G]		5.9237e-07	1.16949e-05	1	1	19	AT3G20050.1	AT3G20050.1 [359-368]		0	1114.64	High	High	3.571e-06	2.833e-07	3.28
FALSE	High	[R].SLLPVEPLVEECEKR.[N]	1xCarbamidomethyl [C12]	1.00327e-05	1.16949e-05	1	1	7	AT3G08530.1	AT3G08530.1 [852-866]		1	1797.94	High	High	3.571e-06	4.476e-06	2.45
FALSE	High	[K].IADDLVPPPVLK.[Q]		1.57079e-06	1.16949e-05	1	3	7	AT5G16120.4	AT5G16120.4 [225-236]		0	1276.75	High	High	3.571e-06	7.306e-07	2.77
FALSE	High	[K].LADDTIEMILDQTFEDADVDRDGK.[I]		1.84137e-05	1.16949e-05	1	1	1	AT5G47100.1	AT5G47100.1 [144-167]		1	2725.25	High	High	3.571e-06	8.091e-06	2.25
FALSE	High	[R].LADDTQGTVEAAK.[Y]		1.20761e-08	1.16949e-05	1	1	6	AT5G13420.1	AT5G13420.1 [183-195]		0	1318.65	High	High	3.571e-06	6.365e-09	2.68
FALSE	High	[R].LADDYGTQFITTTFRPELVR.[V]		3.5009e-11	1.16949e-05	1	1	3	AT2G27170.2	AT2G27170.2 [1148-1167]		0	2343.2	High	High	3.571e-06	2.124e-11	4.86
FALSE	High	[R].SLLPVEPLVEECEK.[R]	1xCarbamidomethyl [C12]	5.08901e-07	1.16949e-05	1	1	1	AT3G08530.1	AT3G08530.1 [852-865]		0	1641.84	High	High	3.571e-06	2.441e-07	2.85
FALSE	High	[R].LADEEGNYLQDAWEHILTCVSR.[F]	1xCarbamidomethyl [C19]	2.18363e-10	1.16949e-05	1	1	7	AT3G60860.1	AT3G60860.1 [957-978]		0	2619.21	High	High	3.571e-06	1.266e-10	2.03
FALSE	High	[R].SLLPVEPLVAECEK.[R]	1xCarbamidomethyl [C12]	9.15689e-05	1.16949e-05	1	1	3	AT3G11130.1	AT3G11130.1 [852-865]		0	1583.83	High	High	3.571e-06	3.885e-05	2.26
FALSE	High	[K].LADEGFDTDAVEASMNTIEFSLR.[E]		1.05502e-10	1.16949e-05	1	3	1	AT1G49630.1	AT1G49630.1 [471-493]		0	2531.16	High	High	3.571e-06	6.232e-11	4.03
FALSE	High	[R].SLLPMPGAASPHKPVLVGDLK.[I]		3.05358e-09	1.16949e-05	1	1	10	AT5G23880.1	AT5G23880.1 [646-666]		0	2127.2	High	High	3.571e-06	1.663e-09	3.38
FALSE	High	[R].SLLPLYADIGDSDNVR.[R]		1.28736e-08	1.16949e-05	1	1	4	AT3G15590.2	AT3G15590.2 [386-401]		0	1747.89	High	High	3.571e-06	6.748e-09	3.14
FALSE	High	[R].IADESEHLLER.[V]		2.43533e-05	1.16949e-05	1	1	2	AT3G50740.1	AT3G50740.1 [469-479]		0	1311.65	High	High	3.571e-06	1.062e-05	2.86
FALSE	High	[R].SLLPLPGGDLLTGGTDLK.[I]		1.67595e-08	1.16949e-05	1	2	1	AT4G29380.1	AT4G29380.1 [1378-1395]		0	1766.99	High	High	3.571e-06	8.759e-09	2.83
FALSE	High	[K].IADFGLATFYDPK.[Q]		3.52469e-08	1.16949e-05	1	2	1	AT5G50860.1	AT5G50860.1 [254-266]		0	1457.73	High	High	3.571e-06	1.806e-08	2.45
FALSE	High	[K].IADFGLATFFDPAK.[S]		3.10025e-07	1.16949e-05	1	2	1	AT1G03740.1	AT1G03740.1 [353-366]		0	1512.77	High	High	3.571e-06	1.504e-07	2.44
FALSE	High	[R].SLLNLGYVHMSGAR.[K]		3.16962e-05	1.16949e-05	1	4	1	AT5G20360.1	AT5G20360.1 [538-551]		0	1517.79	High	High	3.571e-06	1.377e-05	2.37
FALSE	High	[R].SLLNVTQTNLMLNK.[L]		2.93274e-08	1.16949e-05	1	1	1	AT4G32910.1	AT4G32910.1 [661-674]		0	1588.87	High	High	3.571e-06	1.512e-08	3.58
FALSE	High	[K].SLLPFFDSAYQGFASGSLDADAQAVR.[M]		1.95164e-09	1.16949e-05	1	3	2	AT1G62800.2	AT1G62800.2 [209-234]		0	2733.32	High	High	3.571e-06	1.074e-09	4.25
FALSE	High	[K].SLLPFFDSAYQGFASGSLDTDAQSVR.[T]		1.68406e-15	1.16949e-05	1	1	38	AT5G19550.1	AT5G19550.1 [209-234]		0	2779.32	High	High	3.571e-06	3.95e-16	5.56
FALSE	High	[K].SLLPVIDISPLLAK.[C]		3.12642e-08	1.16949e-05	1	1	1	AT3G49620.1	AT3G49620.1 [32-45]		0	1478.92	High	High	3.571e-06	1.603e-08	2.63
FALSE	High	[R].SIIPFFENQMQKPTR.[Q]		1.12424e-09	1.16949e-05	1	2	2	AT3G04610.2	AT3G04610.2 [357-371]		0	1835.95	High	High	3.571e-06	6.273e-10	2.86
FALSE	High	[K].SLLPHIESAFSSNK.[S]		2.09807e-10	1.16949e-05	1	1	14	AT4G13360.1	AT4G13360.1 [279-292]		0	1529.8	High	High	3.571e-06	1.212e-10	3.53
FALSE	High	[K].SLLPIIDSFEK.[A]		2.3029e-05	1.16949e-05	1	1	2	AT1G36390.1	AT1G36390.1 [161-171]		0	1261.7	High	High	3.571e-06	1.003e-05	2.15
FALSE	High	[R].SLIPINENTQADSR.[K]		2.74993e-07	1.16949e-05	1	1	2	AT5G64420.1	AT5G64420.1 [1214-1227]		0	1557.79	High	High	3.571e-06	1.34e-07	2.09
FALSE	High	[K].SLLPLPDKYHGLTDIDKR.[Y]		1.99737e-07	1.16949e-05	1	1	7	AT3G13490.1	AT3G13490.1 [217-234]		2	2081.14	High	High	3.571e-06	9.813e-08	3.53
FALSE	High	[K].IADFDLSNQAPDMAAR.[L]		1.61291e-12	1.16949e-05	3	8	2	AT3G17410.2; AT3G62220.3; AT2G47060.4	AT3G17410.2 [215-230]; AT3G62220.3 [215-230]; AT2G47060.4 [219-234]		0	1734.81	High	High	3.571e-06	1.053e-12	3.51
FALSE	High	[K].LADEVFSIVGR.[D]		1.98057e-06	1.16949e-05	1	1	5	AT3G58750.1	AT3G58750.1 [379-389]		0	1205.65	High	High	3.571e-06	9.174e-07	2.26
FALSE	High	[R].LADFGAAICGANR.[H]	1xCarbamidomethyl [C9]	5.7397e-08	1.16949e-05	1	1	4	AT5G26860.1	AT5G26860.1 [315-327]		0	1335.65	High	High	3.571e-06	2.891e-08	3.39
FALSE	High	[K].IADFGLATIFDPNHK.[R]		1.82924e-07	1.16949e-05	1	1	1	AT1G54610.1	AT1G54610.1 [258-272]		0	1658.85	High	High	3.571e-06	9.004e-08	3.38
FALSE	High	[R].LADCGIGFGR.[N]	1xCarbamidomethyl [C4]	5.45396e-05	1.16949e-05	1	3	3	AT1G04680.1	AT1G04680.1 [100-109]		0	1065.51	High	High	3.571e-06	2.341e-05	2.67
FALSE	High	[R].LADCAIGFGK.[NH]	1xCarbamidomethyl [C4]	3.83902e-05	1.16949e-05	2	4	4	AT4G24780.1; AT1G67750.1	AT4G24780.1 [79-88]; AT1G67750.1 [79-88]		0	1051.52	High	High	3.571e-06	1.65e-05	2.79
FALSE	High	[K].SIISFGDSIADTGNLLGLSDPK.[D]		1.26745e-09	1.16949e-05	1	1	1	AT1G28580.1	AT1G28580.1 [37-58]		0	2220.14	High	High	3.571e-06	7.009e-10	2.89
FALSE	High	[K].SIISFGDSIADTGNLLALSDPTNLPK.[V]		6.62793e-08	1.16949e-05	1	2	1	AT1G28570.1	AT1G28570.1 [34-59]		0	2659.38	High	High	3.571e-06	3.332e-08	3.92
FALSE	High	[K].SLLSEFDDYVASEK.[M]		6.57239e-07	1.16949e-05	1	1	2	AT5G27650.1	AT5G27650.1 [145-158]		0	1602.75	High	High	3.571e-06	3.138e-07	2.95
FALSE	High	[K].SLLSALHMLSHQSMTETSGSVSSASSK.[Q]		1.41308e-15	1.16949e-05	1	5	2	AT5G27970.1	AT5G27970.1 [693-719]		0	2763.33	High	High	3.571e-06	3.088e-16	5.12
FALSE	High	[K].LACDLYALDR.[I]	1xCarbamidomethyl [C3]	2.32137e-05	1.16949e-05	1	2	1	AT5G65110.1	AT5G65110.1 [612-621]		0	1209.59	High	High	3.571e-06	1.015e-05	2.45
FALSE	High	[K].SLIRPQQMNDEVWEYLFCDGPYPK.[S]	1xCarbamidomethyl [C18]	2.77541e-10	1.16949e-05	1	1	1	AT1G09620.1	AT1G09620.1 [624-647]		0	2985.39	High	High	3.571e-06	1.599e-10	4.15
FALSE	High	[K].IACLDFNLQK.[T]	1xCarbamidomethyl [C3]	1.01132e-05	1.16949e-05	1	1	7	AT3G20050.1	AT3G20050.1 [237-246]		0	1221.63	High	High	3.571e-06	4.499e-06	2.47
FALSE	High	[K].SLLQTFEAK.[S]		5.28267e-05	1.16949e-05	1	1	25	AT2G30930.1	AT2G30930.1 [94-102]		0	1036.57	High	High	3.571e-06	2.264e-05	2.33
FALSE	High	[K].LACNLYEEMR.[R]	1xCarbamidomethyl [C3]	4.03401e-06	1.16949e-05	1	3	2	AT5G20490.1	AT5G20490.1 [772-781]		0	1298.59	High	High	3.571e-06	1.836e-06	2.02
FALSE	High	[K].LACPSGSDALLISTSK.[Y]	1xCarbamidomethyl [C3]	8.8994e-06	1.16949e-05	1	1	1	AT5G11540.1	AT5G11540.1 [94-109]		0	1619.83	High	High	3.571e-06	3.968e-06	1.81
FALSE	High	[R].LACQTIVGNK.[E]	1xCarbamidomethyl [C3]	1.75519e-05	1.16949e-05	1	2	2	AT4G32590.3	AT4G32590.3 [148-157]		0	1103.59	High	High	3.571e-06	7.699e-06	2.38
FALSE	High	[R].LACQTNVGNPDSTGLVVIQQLPEWK.[A]	1xCarbamidomethyl [C3]	2.25366e-09	1.16949e-05	1	1	1	AT3G16250.1	AT3G16250.1 [160-184]		0	2767.41	High	High	3.571e-06	1.228e-09	3.47
FALSE	High	[R].LACSSVFGSASGFTDMLVK.[H]	1xCarbamidomethyl [C3]	1.49599e-05	1.16949e-05	1	2	1	AT1G06220.3	AT1G06220.3 [432-450]		0	1976.95	High	High	3.571e-06	6.624e-06	2.44
FALSE	High	[K].SLLQSDDLYQYILETSVYPR.[E]		3.79323e-15	1.16949e-05	1	2	17	AT4G34050.3	AT4G34050.3 [61-80]		0	2403.21	High	High	3.571e-06	1.243e-15	5.07
FALSE	High	[R].SLIQQVNDNHQSR.[M]		4.23218e-06	1.16949e-05	1	1	2	AT2G40080.1	AT2G40080.1 [45-57]		0	1538.77	High	High	3.571e-06	1.927e-06	2.5
FALSE	High	[K].SIIQQNITSFMDK.[I]		7.53223e-08	1.16949e-05	1	1	4	AT5G25070.1	AT5G25070.1 [548-560]		0	1524.77	High	High	3.571e-06	3.789e-08	3.2
FALSE	High	[R].SIIQIPMDTATLLQR.[V]		1.31646e-05	1.16949e-05	1	1	1	AT1G05910.1	AT1G05910.1 [932-946]		0	1699.94	High	High	3.571e-06	5.82e-06	2.25
FALSE	High	[K].LADAVSITLGPR.[G]		3.07556e-07	1.16949e-05	1	2	6	AT5G18820.1	AT5G18820.1 [55-66]		0	1212.69	High	High	3.571e-06	1.492e-07	3.22
FALSE	High	[R].IADAVQQMANASR.[G]		2.77315e-08	1.16949e-05	1	1	6	AT3G51310.1	AT3G51310.1 [691-703]		0	1374.68	High	High	3.571e-06	1.424e-08	3.48
FALSE	High	[K].SLIPVVTNPSTGLVFGNNR.[K]		2.58485e-12	1.16949e-05	1	1	3	AT3G46780.1	AT3G46780.1 [69-87]		0	1985.08	High	High	3.571e-06	1.663e-12	3.61
FALSE	High	[R].LADATPVVIPTK.[I]		3.55151e-07	1.16949e-05	1	2	20	AT2G22250.3	AT2G22250.3 [202-213]		0	1224.72	High	High	3.571e-06	1.722e-07	2.7
FALSE	High	[K].LADAMVTWIEAWDELNPPTKA.[-]		5.17951e-11	1.16949e-05	1	1	3	AT3G02230.1	AT3G02230.1 [337-357]		1	2371.16	High	High	3.571e-06	3.106e-11	4.81
FALSE	High	[K].LADAMVTWIEAWDELNPPTK.[A]	1xOxidation [M5]	2.01423e-08	1.16949e-05	1	1	7	AT3G02230.1	AT3G02230.1 [337-356]		0	2316.12	High	High	3.571e-06	1.046e-08	3.69
FALSE	High	[R].LADCGIGFGK.[N]	1xCarbamidomethyl [C4]	3.11941e-05	1.16949e-05	1	1	6	AT5G63180.1	AT5G63180.1 [101-110]		0	1037.51	High	High	3.571e-06	1.35e-05	1.86
FALSE	High	[K].LADAMVTWIEAWDELNPPTK.[A]		3.01005e-13	1.16949e-05	1	1	2	AT3G02230.1	AT3G02230.1 [337-356]		0	2300.13	High	High	3.571e-06	2.056e-13	5.22
FALSE	High	[K].LADAMVTWIEAWDELNPPAASGK.[A]		3.91865e-13	1.16949e-05	1	1	3	AT5G15650.1	AT5G15650.1 [337-359]		0	2485.21	High	High	3.571e-06	2.648e-13	4.92
FALSE	High	[K].IADAHSDFVMGFISVNPASWK.[C]	1xOxidation [M10]	2.06227e-07	1.16949e-05	1	1	1	AT3G54470.1	AT3G54470.1 [380-400]		0	2308.11	High	High	3.571e-06	1.01e-07	2.4
FALSE	High	[K].IADAHSDFVMGFISVNPASWK.[C]		9.75169e-16	1.16949e-05	1	1	4	AT3G54470.1	AT3G54470.1 [380-400]		0	2292.11	High	High	3.571e-06	1.818e-16	4.37
FALSE	High	[R].SLLQASVNATK.[K]		1.94727e-05	1.16949e-05	1	2	7	AT1G17350.5	AT1G17350.5 [6-16]		0	1131.64	High	High	3.571e-06	8.544e-06	2.71
FALSE	High	[R].SIIQEQESIMSK.[H]		5.03575e-05	1.16949e-05	2	5	4	AT5G57410.3; AT2G18876.1	AT5G57410.3 [342-353]; AT2G18876.1 [348-359]		0	1392.7	High	High	3.571e-06	2.159e-05	1.78
FALSE	High	[K].IADAASISTFIR.[S]		3.60874e-07	1.16949e-05	1	1	4	AT4G15390.1	AT4G15390.1 [162-173]		0	1264.69	High	High	3.571e-06	1.743e-07	3.74
FALSE	High	[K].LADAMVTWIEAWDELNPPAASGK.[A]	1xOxidation [M5]	4.3026e-07	1.16949e-05	1	1	4	AT5G15650.1	AT5G15650.1 [337-359]		0	2501.2	High	High	3.571e-06	2.078e-07	2.9
FALSE	High	[K].LAEGTDITSAAPGVSLQK.[A]		1.57405e-11	1.16949e-05	1	2	18	AT3G06050.1	AT3G06050.1 [33-50]		0	1757.93	High	High	3.571e-06	9.71e-12	4.57
FALSE	High	[R].SLLNHNQVFDLDQETPDK.[V]		7.17646e-07	1.16949e-05	1	2	2	AT2G20900.1	AT2G20900.1 [63-80]		0	2113.02	High	High	3.571e-06	3.4e-07	4.64
FALSE	High	[R].SLLNFFYAQVGR.[K]		5.6463e-07	1.16949e-05	1	1	3	AT1G14830.1	AT1G14830.1 [560-571]		0	1414.75	High	High	3.571e-06	2.69e-07	2.55
FALSE	High	[R].IADLAPAIVLNPHEETGILGEAIR.[S]		3.55394e-15	1.16949e-05	1	2	1	AT1G47290.2	AT1G47290.2 [39-62]		0	2512.38	High	High	3.571e-06	1.131e-15	5.5
FALSE	High	[K].LADLDKDPSSIADGK.[A]		6.7375e-09	1.16949e-05	1	2	1	AT1G09730.1	AT1G09730.1 [477-491]		1	1544.78	High	High	3.571e-06	3.592e-09	4.19
FALSE	High	[K].LADIDIGTVK.[N]		9.01217e-05	1.16949e-05	1	1	5	AT1G15980.1	AT1G15980.1 [439-448]		0	1044.59	High	High	3.571e-06	3.814e-05	2.94
FALSE	High	[R].SILLDPSFIQTEGR.[E]		1.93364e-06	1.16949e-05	1	1	4	ATCG00860.1	ATCG00860.1 [432-445]		0	1575.84	High	High	3.571e-06	8.975e-07	3.42
FALSE	High	[K].LADLEAAPAAVAR.[L]		7.7182e-09	1.16949e-05	2	2	38	AT3G14940.2; AT1G53310.2	AT3G14940.2 [565-577]; AT1G53310.2 [564-576]		0	1267.7	High	High	3.571e-06	4.108e-09	3.41
FALSE	High	[R].LADLELSMNR.[L]		1.55696e-05	1.16949e-05	1	1	9	AT5G12940.1	AT5G12940.1 [232-241]		0	1161.59	High	High	3.571e-06	6.838e-06	2.86
FALSE	High	[R].LADLELSMNR.[L]	1xOxidation [M8]	3.49346e-06	1.16949e-05	1	1	15	AT5G12940.1	AT5G12940.1 [232-241]		0	1177.59	High	High	3.571e-06	1.594e-06	2.49
FALSE	High	[K].LADLESAPAAVAR.[L]		1.463e-08	1.16949e-05	1	1	22	AT2G42600.2	AT2G42600.2 [561-573]		0	1283.7	High	High	3.571e-06	7.616e-09	2.99
FALSE	High	[K].IADLESEAQK.[S]		0.000109099	1.16949e-05	1	1	4	AT1G10760.2	AT1G10760.2 [501-510]		0	1103.56	High	High	3.571e-06	4.587e-05	2.68
FALSE	High	[K].SIIKPQVNVVTIVDGLK.[R]		2.29091e-10	1.16949e-05	1	2	1	AT4G05520.1	AT4G05520.1 [149-165]		0	1823.1	High	High	3.571e-06	1.324e-10	4.52
FALSE	High	[K].SLLKDELDNTNSK.[F]		4.97253e-09	1.16949e-05	1	1	1	AT1G29940.1	AT1G29940.1 [395-407]		1	1476.75	High	High	3.571e-06	2.666e-09	2.79
FALSE	High	[K].SLIHVLNLENPDLWK.[W]		4.74546e-12	1.16949e-05	1	2	6	AT5G51040.1	AT5G51040.1 [110-124]		0	1790.98	High	High	3.571e-06	3.026e-12	4.64
FALSE	High	[R].IADIGPNIIMGK.[N]		4.93093e-08	1.16949e-05	1	1	6	AT5G63420.1	AT5G63420.1 [452-463]		0	1241.69	High	High	3.571e-06	2.51e-08	3.26
FALSE	High	[R].IADIGPNIIMGK.[N]	1xOxidation [M10]	1.38111e-05	1.16949e-05	1	1	3	AT5G63420.1	AT5G63420.1 [452-463]		0	1257.69	High	High	3.571e-06	6.112e-06	2.17
FALSE	High	[K].LADIGVAMGISGTEVAK.[E]		4.59238e-10	1.16949e-05	2	2	6	AT1G07670.2; AT1G07810.1	AT1G07670.2 [741-757]; AT1G07810.1 [741-757]		0	1631.87	High	High	3.571e-06	2.615e-10	3.62
FALSE	High	[K].LADIGVAMGISGTEVAK.[E]	1xOxidation [M8]	7.70705e-06	1.16949e-05	2	2	2	AT1G07670.2; AT1G07810.1	AT1G07670.2 [741-757]; AT1G07810.1 [741-757]		0	1647.86	High	High	3.571e-06	3.444e-06	2.04
FALSE	High	[R].SLLHVAASFGHSQIVK.[L]		1.39331e-06	1.16949e-05	1	1	2	AT2G03430.1	AT2G03430.1 [49-64]		0	1693.94	High	High	3.571e-06	6.491e-07	3.62
FALSE	High	[K].SLIGHFDLDPNR.[V]		3.48832e-05	1.16949e-05	1	7	9	AT1G24706.2	AT1G24706.2 [194-205]		0	1383.7	High	High	3.571e-06	1.503e-05	2.38
FALSE	High	[R].SILGLSDSSTK.[E]		7.26759e-05	1.16949e-05	1	2	3	AT3G55510.1	AT3G55510.1 [182-192]		0	1107.59	High	High	3.571e-06	3.082e-05	2.48
FALSE	High	[K].LADIVISALDSHRPIGEGQLR.[R]		1.85613e-05	1.16949e-05	1	1	13	AT1G18740.1	AT1G18740.1 [135-155]		0	2260.24	High	High	3.571e-06	8.17e-06	2.81
FALSE	High	[K].SLLGPMGLTSAK.[T]		3.02135e-05	1.16949e-05	1	3	11	AT1G64790.3	AT1G64790.3 [767-778]		0	1174.65	High	High	3.571e-06	1.311e-05	2.89
FALSE	High	[K].LADLVGVTLGPK.[G]		2.04585e-07	1.16949e-05	3	3	39	AT5G56500.2; AT1G55490.5; AT3G13470.1	AT5G56500.2 [74-85]; AT1G55490.5 [78-89]; AT3G13470.1 [74-85]		0	1182.71	High	High	3.571e-06	1.002e-07	2.96
FALSE	High	[R].SLLGSLILYYPIDQYK.[C]		1.9199e-08	1.16949e-05	1	1	2	AT3G13330.1	AT3G13330.1 [720-735]		0	1886.03	High	High	3.571e-06	1e-08	4.33
FALSE	High	[K].LADKLEGDEKEK.[I]		1.49723e-06	1.16949e-05	2	4	1	AT5G42020.3; AT5G28540.1	AT5G42020.3 [595-606]; AT5G28540.1 [590-601]		2	1374.71	High	High	3.571e-06	7e-07	2.18
FALSE	High	[K].SLLGSVDDASITDIHPR.[-]		2.54179e-10	1.16949e-05	1	1	2	AT4G23180.1	AT4G23180.1 [653-669]		0	1795.92	High	High	3.571e-06	1.461e-10	3.9
FALSE	High	[K].IADLPVAFPK.[T]		2.19514e-05	1.16949e-05	1	3	1	AT5G64830.1	AT5G64830.1 [112-121]		0	1070.62	High	High	3.571e-06	9.565e-06	2.66
FALSE	High	[R].IADIPTDHPSCSK.[Q]	1xCarbamidomethyl [C11]	4.54783e-06	1.16949e-05	1	1	5	AT3G20550.1	AT3G20550.1 [227-239]		0	1440.68	High	High	3.571e-06	2.069e-06	2.41
FALSE	High	[R].SILGVDIDTSR.[I]		0.000162353	1.16949e-05	1	2	2	AT5G51130.1	AT5G51130.1 [120-130]		0	1175.63	High	High	3.571e-06	6.772e-05	2.47
FALSE	High	[K].LADLLELAR.[V]		0.000125898	1.16949e-05	1	2	1	AT2G37770.2	AT2G37770.2 [165-173]		0	1013.6	High	High	3.571e-06	5.282e-05	2.18
FALSE	High	[R].LADLLDSTLWNR.[K]		5.33904e-07	1.16949e-05	1	3	1	AT3G19720.1	AT3G19720.1 [648-659]		0	1416.75	High	High	3.571e-06	2.546e-07	4.08
FALSE	High	[R].LADLLDEAK.[D]		5.81335e-05	1.16949e-05	1	1	3	AT1G66530.1	AT1G66530.1 [403-411]		0	987.536	High	High	3.571e-06	2.484e-05	2.56
FALSE	High	[K].IADLQVELQGR.[K]		5.25151e-06	1.16949e-05	1	1	5	AT2G32980.1	AT2G32980.1 [72-82]		0	1241.68	High	High	3.571e-06	2.385e-06	3.19
FALSE	High	[K].IADFGLSNIMR.[D]		3.22064e-05	1.16949e-05	1	2	1	AT3G01090.2	AT3G01090.2 [181-191]		0	1236.64	High	High	3.571e-06	1.39e-05	3.33
FALSE	High	[K].LADKLEGDEK.[E]		3.72413e-06	1.16949e-05	2	4	6	AT5G42020.3; AT5G28540.1	AT5G42020.3 [595-604]; AT5G28540.1 [590-599]		1	1117.57	High	High	3.571e-06	1.699e-06	2.25
FALSE	High	[K].LADHTFLFLGAGEAGTGIAELIALK.[I]		7.72448e-11	1.16949e-05	1	1	19	AT5G11670.1	AT5G11670.1 [326-350]		0	2528.38	High	High	3.571e-06	4.597e-11	5
FALSE	High	[K].IADFGLSNVMR.[D]		0.000168928	1.16949e-05	1	2	1	AT3G29160.2	AT3G29160.2 [159-169]		0	1222.62	High	High	3.571e-06	7.037e-05	2.99
FALSE	High	[R].SILNDVARPHNEDDDVGFKPR.[Q]		8.63917e-11	1.16949e-05	1	1	7	AT5G64270.1	AT5G64270.1 [76-96]		0	2394.18	High	High	3.571e-06	5.112e-11	3.98
FALSE	High	[R].IADFGLVSSNER.[D]		2.74863e-06	1.16949e-05	1	1	1	AT2G39180.1	AT2G39180.1 [660-671]		0	1307.66	High	High	3.571e-06	1.265e-06	3.22
FALSE	High	[R].SLLNDLHILDLDTMTWDEIDAVGVSPSPR.[S]		9.67004e-13	1.16949e-05	2	2	1	AT3G05420.2; AT3G05420.1	AT3G05420.2 [319-347]; AT3G05420.1 [318-346]		0	3222.6	High	High	3.571e-06	6.381e-13	6.13
FALSE	High	[K].SLLNASGSNK.[V]		0.000170274	1.16949e-05	1	1	2	AT4G10000.2	AT4G10000.2 [291-300]		0	990.521	High	High	3.571e-06	7.105e-05	2.47
FALSE	High	[K].IADFGSVKPMQDSQITVLPNAASDDK.[A]		1.8169e-10	1.16949e-05	2	4	1	AT3G10540.1; AT5G04510.1	AT3G10540.1 [184-209]; AT5G04510.1 [183-208]		0	2747.36	High	High	3.571e-06	1.056e-10	4.42
FALSE	High	[K].SLLMDMVLGGVDTSVNASEFAMAEIVSRPEVLNK.[I]	1xOxidation [M4]	4.30439e-08	1.16949e-05	2	2	1	AT4G22690.1; AT4G22710.1	AT4G22690.1 [347-380]; AT4G22710.1 [316-349]		0	3638.81	High	High	3.571e-06	2.19e-08	3.38
FALSE	High	[K].SLIISTGGSSNPSGFQIHR.[V]		1.94916e-06	1.16949e-05	1	1	3	AT1G73330.1	AT1G73330.1 [125-143]		0	1958.01	High	High	3.571e-06	9.024e-07	2.68
FALSE	High	[K].SLLLSLEIPSWHSAK.[K]		6.36825e-08	1.16949e-05	1	1	2	AT5G20960.1	AT5G20960.1 [415-429]		0	1680.93	High	High	3.571e-06	3.21e-08	3.23
FALSE	High	[R].LADFGYSTDIFEK.[D]		9.27604e-09	1.16949e-05	1	1	4	AT3G23300.1	AT3G23300.1 [418-430]		0	1505.72	High	High	3.571e-06	4.913e-09	3.7
FALSE	High	[R].LADFGYSTDMFEK.[D]		5.42735e-08	1.16949e-05	1	1	5	AT1G04430.3	AT1G04430.3 [423-435]		0	1523.67	High	High	3.571e-06	2.74e-08	3.26
FALSE	High	[R].LADFGYSTDMFEK.[D]	1xOxidation [M10]	7.71505e-08	1.16949e-05	1	1	2	AT1G04430.3	AT1G04430.3 [423-435]		0	1539.67	High	High	3.571e-06	3.861e-08	2.65
FALSE	High	[R].LADFGYSTGMFEK.[D]		7.06563e-08	1.16949e-05	1	1	3	AT4G14360.2	AT4G14360.2 [415-427]		0	1465.67	High	High	3.571e-06	3.557e-08	3.08
FALSE	High	[R].LADFLVAQTEGLK.[E]		9.80588e-08	1.16949e-05	1	1	2	AT5G11390.1	AT5G11390.1 [351-363]		0	1404.77	High	High	3.571e-06	4.896e-08	3.54
FALSE	High	[K].IADFNLSNQAPDNAAR.[L]		1.12561e-12	1.16949e-05	1	1	3	AT1G06700.3	AT1G06700.3 [216-231]		0	1716.83	High	High	3.571e-06	7.427e-13	4.22
FALSE	High	[K].IADFNLSNQSPDMAAR.[L]		7.78014e-09	1.16949e-05	1	5	4	AT3G59350.3	AT3G59350.3 [261-276]		0	1749.82	High	High	3.571e-06	4.129e-09	3.95
FALSE	High	[K].LADFSPLTNYR.[I]		1.03658e-06	1.16949e-05	1	1	4	AT4G20850.1	AT4G20850.1 [326-336]		0	1296.66	High	High	3.571e-06	4.867e-07	3.26
FALSE	High	[R].SLLIEDGALPWIVQHANDEAAPIR.[R]		3.52757e-10	1.16949e-05	1	4	1	AT1G01950.3	AT1G01950.3 [826-849]		0	2628.38	High	High	3.571e-06	2.017e-10	4.06
FALSE	High	[R].LADGTLVAVK.[R]		5.6308e-05	1.16949e-05	3	4	3	AT1G34210.1; AT1G71830.1; AT4G33430.2	AT1G34210.1 [324-333]; AT1G71830.1 [321-330]; AT4G33430.2 [355-364]		0	986.588	High	High	3.571e-06	2.403e-05	1.6
FALSE	High	[R].LADGTDIGPSK.[Y]		6.71069e-05	1.16949e-05	1	2	5	AT1G22050.1	AT1G22050.1 [14-24]		0	1073.55	High	High	3.571e-06	2.858e-05	1.98
FALSE	High	[R].IADGPDEVHLGTIGK.[L]		4.82194e-12	1.16949e-05	1	1	14	AT3G06810.1	AT3G06810.1 [801-815]		0	1521.79	High	High	3.571e-06	3.076e-12	4.09
FALSE	High	[K].SLLIEDGALSWIVQNAK.[T]		0.000133104	1.16949e-05	1	2	2	AT1G12430.2	AT1G12430.2 [830-846]		0	1857.01	High	High	3.571e-06	5.57e-05	2.12
FALSE	High	[K].LADGNDHFPR.[R]		1.05328e-06	1.16949e-05	1	1	2	AT3G49390.3	AT3G49390.3 [133-142]		0	1141.54	High	High	3.571e-06	4.939e-07	3.07
FALSE	High	[K].IADKLDEDFLEDIALNQAIK.[A]		4.52064e-15	1.16949e-05	1	1	5	AT4G31560.1	AT4G31560.1 [84-103]		1	2274.19	High	High	3.571e-06	1.591e-15	3.87
FALSE	High	[K].IADGMTLQVK.[V]		0.000157277	1.16949e-05	1	2	1	AT3G20720.2	AT3G20720.2 [123-132]		0	1075.58	High	High	3.571e-06	6.555e-05	2.17
FALSE	High	[K].LADGLFLESCR.[E]	1xCarbamidomethyl [C10]	3.41068e-06	1.16949e-05	1	2	4	AT4G35260.1	AT4G35260.1 [207-217]		0	1280.63	High	High	3.571e-06	1.556e-06	3.12
FALSE	High	[K].LADGLFLESCQEVAK.[K]	1xCarbamidomethyl [C10]	9.42937e-10	1.16949e-05	1	2	1	AT2G17130.1	AT2G17130.1 [207-221]		0	1679.83	High	High	3.571e-06	5.264e-10	2.81
FALSE	High	[K].LADGGLVWNEK.[G]		1.88603e-05	1.16949e-05	1	2	2	AT4G38200.1	AT4G38200.1 [1219-1229]		0	1201.62	High	High	3.571e-06	8.283e-06	2.26
FALSE	High	[R].IADGETSPLLTQEPITVLSLSSGTTEGR.[Q]		2.16359e-07	1.16949e-05	1	1	1	AT4G03400.2	AT4G03400.2 [83-110]		0	2872.48	High	High	3.571e-06	1.059e-07	3.17
FALSE	High	[R].IADGESSDIVSAQPITELLTSSGTSAGKPK.[L]		6.73407e-19	1.16949e-05	1	1	9	AT1G28130.1	AT1G28130.1 [79-108]		0	2959.51	High	High	3.571e-06	6.323e-21	5.8
FALSE	High	[R].LADGAVLIVDAAEGVMVNTER.[A]		1.32075e-12	1.16949e-05	1	1	6	AT1G06220.3	AT1G06220.3 [232-252]		0	2143.11	High	High	3.571e-06	8.681e-13	4.58
FALSE	High	[K].LADGITTYSIIADSYGR.[A]		8.5669e-10	1.16949e-05	1	1	1	AT3G22330.1	AT3G22330.1 [319-335]		0	1815.91	High	High	3.571e-06	4.792e-10	3.56
FALSE	High	[K].IAGSSTPPASVAVAAAAAAQGLDVPR.[S]		1.01507e-15	1.16949e-05	1	2	17	AT3G18035.1	AT3G18035.1 [131-156]		0	2348.26	High	High	3.571e-06	1.936e-16	6.3
FALSE	High	[K].SLIAYTQMNK.[S]	1xOxidation [M8]	0.000120989	1.16949e-05	1	1	1	AT1G27530.1	AT1G27530.1 [40-49]		0	1184.6	High	High	3.571e-06	5.091e-05	2
FALSE	High	[R].IAEGYEMASR.[V]		4.02736e-05	1.16949e-05	1	3	14	AT1G24510.1	AT1G24510.1 [129-138]		0	1126.52	High	High	3.571e-06	1.732e-05	2.22
FALSE	High	[K].SLGNLSLEDK.[G]		5.81335e-05	1.16949e-05	1	1	4	AT3G58600.1	AT3G58600.1 [207-216]		0	1075.56	High	High	3.571e-06	2.488e-05	2.59
FALSE	High	[R].SIGNLEMLEELDISNNQIR.[V]		0.000139607	1.16949e-05	1	2	1	AT4G35470.1	AT4G35470.1 [450-468]		0	2188.09	High	High	3.571e-06	5.835e-05	2.34
FALSE	High	[K].LAFSSDNPLSYK.[E]		3.69449e-06	1.16949e-05	1	1	2	AT1G28200.1	AT1G28200.1 [178-189]		0	1341.67	High	High	3.571e-06	1.685e-06	2.12
FALSE	High	[K].LAFSTVGTPDYIAPEVLLK.[K]		2.95628e-08	1.16949e-05	1	2	2	AT4G33080.1	AT4G33080.1 [297-315]		0	2034.12	High	High	3.571e-06	1.516e-08	2.52
FALSE	High	[K].IAFTGSFATGSK.[V]		4.23436e-07	1.16949e-05	1	2	31	AT1G74920.1	AT1G74920.1 [234-245]		0	1186.61	High	High	3.571e-06	2.041e-07	2.65
FALSE	High	[K].LAFTGSTDTGK.[V]		3.12361e-06	1.16949e-05	1	1	15	AT3G48000.1	AT3G48000.1 [278-288]		0	1097.55	High	High	3.571e-06	1.436e-06	2.56
FALSE	High	[K].LAFVSSAGAFEK.[W]		4.40702e-07	1.16949e-05	1	2	21	AT4G02530.2	AT4G02530.2 [241-252]		0	1226.64	High	High	3.571e-06	2.117e-07	3.13
FALSE	High	[R].IAFVTFTDPK.[A]		0.000139607	1.16949e-05	1	1	1	AT5G32450.1	AT5G32450.1 [45-54]		0	1138.61	High	High	3.571e-06	5.834e-05	2.61
FALSE	High	[R].LAFYDFLDR.[F]		2.92637e-05	1.16949e-05	1	1	1	AT1G17580.1	AT1G17580.1 [668-676]		0	1159.58	High	High	3.571e-06	1.266e-05	2.42
FALSE	High	[K].LAFYDYIGNNPAK.[G]		2.06312e-08	1.16949e-05	1	1	74	ATCG00680.1	ATCG00680.1 [309-321]		0	1485.74	High	High	3.571e-06	1.067e-08	3.02
FALSE	High	[K].SIGNAPVFHLR.[L]		1.53228e-05	1.16949e-05	1	1	2	AT4G37330.1	AT4G37330.1 [62-72]		0	1210.67	High	High	3.571e-06	6.781e-06	2.65
FALSE	High	[K].SLGNAPIFHLR.[L]		1.21537e-05	1.16949e-05	1	1	7	AT4G37320.1	AT4G37320.1 [62-72]		0	1224.68	High	High	3.571e-06	5.407e-06	2.21
FALSE	High	[R].IAGADVPMPYAANLER.[L]		2.77541e-10	1.16949e-05	1	1	14	AT5G50850.1	AT5G50850.1 [327-342]		0	1687.85	High	High	3.571e-06	1.594e-10	3.43
FALSE	High	[R].IAGADVPMPYAANLER.[L]	1xOxidation [M8]	9.37832e-05	1.16949e-05	1	1	3	AT5G50850.1	AT5G50850.1 [327-342]		0	1703.84	High	High	3.571e-06	3.962e-05	1.63
FALSE	High	[K].SIGNIVFDQTR.[V]		1.07809e-05	1.16949e-05	1	3	1	AT5G13590.5	AT5G13590.5 [82-92]		0	1249.65	High	High	3.571e-06	4.788e-06	2.96
FALSE	High	[R].LAGAGIVAILEK.[I]		9.20219e-09	1.16949e-05	1	1	2	AT1G47840.1	AT1G47840.1 [410-421]		0	1154.71	High	High	3.571e-06	4.882e-09	3.34
FALSE	High	[K].LAGAQLLLSR.[L]		5.04579e-06	1.16949e-05	1	1	11	AT5G49720.1	AT5G49720.1 [379-388]		0	1041.64	High	High	3.571e-06	2.288e-06	3.11
FALSE	High	[K].LAGASEADIATVVK.[N]		1.07159e-09	1.16949e-05	1	1	6	AT1G62390.1	AT1G62390.1 [718-731]		0	1344.74	High	High	3.571e-06	5.976e-10	4.04
FALSE	High	[K].SIGMIDHVPGMK.[A]	2xOxidation [M4; M11]	6.11271e-06	1.16949e-05	1	1	4	AT5G54770.1	AT5G54770.1 [247-258]		0	1316.63	High	High	3.571e-06	2.746e-06	1.74
FALSE	High	[R].LAGATADVHCYDVLSNK.[W]	1xCarbamidomethyl [C10]	2.57535e-05	1.16949e-05	2	4	1	AT1G08420.1; AT2G27210.1	AT1G08420.1 [158-174]; AT2G27210.1 [147-163]		0	1833.88	High	High	3.571e-06	1.121e-05	2.39
FALSE	High	[R].LAGATAPPAHVVSR.[S]		1.6487e-07	1.16949e-05	1	3	5	AT2G26510.1	AT2G26510.1 [330-343]		0	1346.75	High	High	3.571e-06	8.094e-08	2.86
FALSE	High	[K].IAGAVVPLSESESGVQR.[Y]		2.75331e-10	1.16949e-05	1	1	2	AT1G22610.1	AT1G22610.1 [90-106]		0	1698.9	High	High	3.571e-06	1.58e-10	3.05
FALSE	High	[K].IAGCLGDQHAAMLGQACR.[K]	2xCarbamidomethyl [C4; C17]	7.78965e-12	1.16949e-05	1	2	1	AT1G80460.1	AT1G80460.1 [249-266]		0	1928.89	High	High	3.571e-06	4.893e-12	4.15
FALSE	High	[K].LAGCTADSSSSCRPPSPAPMR.[N]	2xCarbamidomethyl [C4; C12]	4.06638e-06	1.16949e-05	1	1	1	AT3G44990.1	AT3G44990.1 [235-255]		0	2204.98	High	High	3.571e-06	1.858e-06	2.87
FALSE	High	[K].SIGMIDHVPGMK.[A]	1xOxidation [M]	1.05373e-07	1.16949e-05	1	1	82	AT5G54770.1	AT5G54770.1 [247-258]		0	1300.64	High	High	3.571e-06	5.24e-08	2.94
FALSE	High	[R].LAGDMTHLASVLVLLLK.[I]		7.53223e-08	1.16949e-05	1	1	2	AT3G25040.1	AT3G25040.1 [6-22]		0	1794.06	High	High	3.571e-06	3.778e-08	3.15
FALSE	High	[K].LAGDQNLHFVETPALAPPEVHIDIADQQK.[N]		2.51172e-17	1.16949e-05	1	1	5	AT5G20010.1	AT5G20010.1 [171-199]		0	3166.62	High	High	3.571e-06	1.048e-18	7.65
FALSE	High	[K].SIGMIDHVPGMK.[A]		2.14725e-08	1.16949e-05	1	1	37	AT5G54770.1	AT5G54770.1 [247-258]		0	1284.64	High	High	3.571e-06	1.109e-08	2.88
FALSE	High	[K].IAGDTGDHPDENYNPNALPVVK.[G]		2.29184e-11	1.16949e-05	1	1	3	AT4G23820.1	AT4G23820.1 [344-365]		0	2336.12	High	High	3.571e-06	1.405e-11	5.31
FALSE	High	[K].SIGMHALLVDR.[F]		2.51728e-06	1.16949e-05	1	1	4	AT5G44730.1	AT5G44730.1 [211-221]		0	1211.66	High	High	3.571e-06	1.159e-06	2.34
FALSE	High	[K].SLGMPFLSPYLQSIGSDFR.[H]		8.19049e-05	1.16949e-05	1	2	1	AT4G01130.1	AT4G01130.1 [84-102]		0	2115.06	High	High	3.571e-06	3.475e-05	2.43
FALSE	High	[R].LAFSEVLSSDTVFSAPMTETNSLLGVDQK.[D]		3.20621e-11	1.16949e-05	1	1	4	AT4G35250.1	AT4G35250.1 [333-361]		0	3086.52	High	High	3.571e-06	1.947e-11	3.29
FALSE	High	[R].IAFSAAVENLAEK.[K]		2.14725e-08	1.16949e-05	1	1	2	AT1G61870.1	AT1G61870.1 [81-93]		0	1362.73	High	High	3.571e-06	1.115e-08	3.83
FALSE	High	[K].LAFQYLEDLKNEFER.[V]		2.7325e-11	1.16949e-05	1	1	4	AT1G11890.1	AT1G11890.1 [84-98]		1	1914.96	High	High	3.571e-06	1.663e-11	6
FALSE	High	[K].LAFFDGTIPR.[C]		5.19905e-05	1.16949e-05	1	2	1	AT4G01970.2	AT4G01970.2 [691-700]		0	1136.61	High	High	3.571e-06	2.219e-05	2.53
FALSE	High	[R].SIGVGINSDAADFGSEVR.[D]		4.66449e-09	1.16949e-05	2	2	1	AT1G73450.1; AT1G73460.2	AT1G73450.1 [592-609]; AT1G73460.2 [597-614]		0	1793.87	High	High	3.571e-06	2.506e-09	2.99
FALSE	High	[R].LAFGDFFPGVVNPLDGVQWNQGK.[Q]		3.44258e-09	1.16949e-05	1	2	3	AT1G22200.1	AT1G22200.1 [253-275]		0	2505.26	High	High	3.571e-06	1.863e-09	5.22
FALSE	High	[R].SLGTPSTQTTALPHGTIGATAGHR.[A]		0.000163648	1.16949e-05	1	3	2	AT5G37340.2	AT5G37340.2 [233-256]		0	2332.2	High	High	3.571e-06	6.815e-05	1.91
FALSE	High	[K].SLGSVEDPSPSAYAER.[S]		3.60695e-06	1.16949e-05	1	1	4	AT3G05680.1	AT3G05680.1 [473-488]		0	1664.78	High	High	3.571e-06	1.643e-06	3
FALSE	High	[K].SIGSSSSSSSPSPIPSPK.[T]		3.25656e-10	1.16949e-05	1	2	4	AT5G04810.1	AT5G04810.1 [58-75]		0	1688.83	High	High	3.571e-06	1.869e-10	3.5
FALSE	High	[R].LAFGQNLHESEFIDEDSMEDLASR.[S]		5.74204e-09	1.16949e-05	1	1	2	AT3G26210.1	AT3G26210.1 [185-208]		0	2753.24	High	High	3.571e-06	3.07e-09	4.22
FALSE	High	[R].LAFIANSVQIADGSR.[N]		1.20711e-07	1.16949e-05	1	2	2	AT5G44635.1	AT5G44635.1 [295-309]		0	1561.83	High	High	3.571e-06	5.999e-08	2.16
FALSE	High	[R].IAFIDASTGQNLTFTELWR.[A]		1.47534e-09	1.16949e-05	1	3	1	AT1G20510.1	AT1G20510.1 [47-65]		0	2183.11	High	High	3.571e-06	8.181e-10	3.36
FALSE	High	[K].LAFLDFGMMSETPEEAR.[F]		1.678e-11	1.16949e-05	1	1	2	AT1G79600.1	AT1G79600.1 [393-409]		0	1943.89	High	High	3.571e-06	1.031e-11	4.19
FALSE	High	[R].LAFIDPFSK.[H]		0.000154799	1.16949e-05	1	1	1	AT5G49900.3	AT5G49900.3 [77-85]		0	1037.57	High	High	3.571e-06	6.483e-05	2.02
FALSE	High	[K].SLGSSSQIFTGVFPR.[H]		5.88141e-09	1.16949e-05	1	5	6	AT3G26720.1	AT3G26720.1 [218-232]		0	1582.82	High	High	3.571e-06	3.146e-09	3.92
FALSE	High	[R].IAFLDTDAAAR.[A]		1.98057e-06	1.16949e-05	1	1	7	AT3G10370.1	AT3G10370.1 [571-581]		0	1163.61	High	High	3.571e-06	9.175e-07	2.71
FALSE	High	[R].SIGSIEGLALNLVK.[D]		8.09065e-07	1.16949e-05	1	1	3	AT1G50670.3	AT1G50670.3 [148-161]		0	1413.83	High	High	3.571e-06	3.822e-07	3.55
FALSE	High	[K].IAFLFLTPGTLPFEK.[L]		1.9361e-09	1.16949e-05	1	1	1	AT4G25870.1	AT4G25870.1 [100-114]		0	1693.96	High	High	3.571e-06	1.062e-09	2.83
FALSE	High	[R].IAFIGDGPYK.[E]		0.000139607	1.16949e-05	1	2	1	AT5G01220.1	AT5G01220.1 [338-347]		0	1080.57	High	High	3.571e-06	5.832e-05	2.14
FALSE	High	[R].IAFIGDGPYKEDLEK.[L]		6.74024e-10	1.16949e-05	1	2	19	AT5G01220.1	AT5G01220.1 [338-352]		1	1694.86	High	High	3.571e-06	3.788e-10	3.85
FALSE	High	[K].LAFQYLEDLK.[N]		6.81856e-05	1.16949e-05	1	1	1	AT1G11890.1	AT1G11890.1 [84-93]		0	1239.66	High	High	3.571e-06	2.894e-05	2.81
FALSE	High	[K].SLGNTLEPFELVQK.[F]		1.17899e-08	1.16949e-05	1	2	4	AT3G55400.1	AT3G55400.1 [370-383]		0	1574.84	High	High	3.571e-06	6.182e-09	3.48
FALSE	High	[K].SLGNVIDPLDTIK.[D]		1.14011e-05	1.16949e-05	1	1	7	AT5G16715.1	AT5G16715.1 [602-614]		0	1384.77	High	High	3.571e-06	5.051e-06	2.49
FALSE	High	[K].SLGNVIDPLDTIKDFGTDALR.[F]		8.43789e-12	1.16949e-05	1	1	1	AT5G16715.1	AT5G16715.1 [602-622]		1	2260.18	High	High	3.571e-06	5.29e-12	4.21
FALSE	High	[K].SLGNVIDPLEVINGVTLEGLHK.[R]		5.4776e-11	1.16949e-05	1	1	3	AT1G14610.1	AT1G14610.1 [699-720]		0	2317.28	High	High	3.571e-06	3.273e-11	4.7
FALSE	High	[R].LAFPEENNSSLK.[K]		1.00327e-05	1.16949e-05	1	1	5	AT4G13050.1	AT4G13050.1 [226-237]		0	1348.67	High	High	3.571e-06	4.481e-06	2.22
FALSE	High	[K].LAGDWEILEVYLK.[R]		2.23389e-07	1.16949e-05	1	2	1	AT1G33410.2	AT1G33410.2 [1338-1350]		0	1548.83	High	High	3.571e-06	1.088e-07	2.35
FALSE	High	[K].SLGPAEHLQMQQPR.[Q]		1.14925e-05	1.16949e-05	1	2	3	AT2G46020.4	AT2G46020.4 [413-426]		0	1591.8	High	High	3.571e-06	5.105e-06	2.56
FALSE	High	[K].SLGPLGGFIEAETLLEK.[I]		7.12524e-09	1.16949e-05	1	3	3	AT4G16566.1	AT4G16566.1 [122-138]		0	1773.96	High	High	3.571e-06	3.798e-09	4.31
FALSE	High	[K].SLGQSSITK.[E]		0.000172999	1.16949e-05	1	5	1	AT5G65685.5	AT5G65685.5 [97-105]		0	920.505	High	High	3.571e-06	7.213e-05	2.12
FALSE	High	[K].IAFMFLTPGTLPFEK.[L]		3.63921e-08	1.16949e-05	2	2	1	AT2G19160.1; AT5G57270.5	AT2G19160.1 [107-121]; AT5G57270.5 [99-113]		0	1711.91	High	High	3.571e-06	1.853e-08	3.32
FALSE	High	[R].SLGQVEEPTGVR.[T]		4.50347e-05	1.16949e-05	1	1	2	AT1G35620.1	AT1G35620.1 [398-409]		0	1271.66	High	High	3.571e-06	1.934e-05	2.71
FALSE	High	[K].SIGRDPVYVDLEANPVVGK.[D]		1.84618e-10	1.16949e-05	1	2	9	AT1G44835.1	AT1G44835.1 [154-172]		1	2028.08	High	High	3.571e-06	1.072e-10	4.32
FALSE	High	[R].SLGSHLASGGWNLSR.[E]		4.62547e-08	1.16949e-05	1	1	5	AT4G02440.1	AT4G02440.1 [205-219]		0	1541.78	High	High	3.571e-06	2.352e-08	3.04
FALSE	High	[R].SIGPAMFEGEALGLEAMYETR.[T]		6.7888e-08	1.16949e-05	1	2	1	AT3G61080.2	AT3G61080.2 [82-102]		0	2272.06	High	High	3.571e-06	3.417e-08	2.61
FALSE	High	[R].IAGEFGIFEEWK.[D]		7.96572e-08	1.16949e-05	1	2	1	AT4G38240.1	AT4G38240.1 [395-406]		0	1425.7	High	High	3.571e-06	3.987e-08	3.05
FALSE	High	[K].LAGEGNPVLAK.[E]		1.15847e-05	1.16949e-05	1	1	15	AT1G70770.2	AT1G70770.2 [438-448]		0	1068.6	High	High	3.571e-06	5.139e-06	2.6
FALSE	High	[K].IAGEIQIPANK.[Q]		1.37121e-06	1.16949e-05	1	1	8	AT1G14650.3	AT1G14650.3 [736-746]		0	1153.66	High	High	3.571e-06	6.416e-07	3.35
FALSE	High	[K].SIGINSFGASAPAPLLYK.[E]		6.07497e-10	1.16949e-05	1	2	15	AT3G60750.1	AT3G60750.1 [707-724]		0	1805.98	High	High	3.571e-06	3.426e-10	3.92
FALSE	High	[K].IAGLVADVYK.[Q]		0.000137405	1.16949e-05	1	1	6	AT3G58640.1	AT3G58640.1 [148-157]		0	1048.6	High	High	3.571e-06	5.775e-05	1.59
FALSE	High	[R].LAGLVEHSGTMR.[G]		2.02662e-05	1.16949e-05	1	1	3	AT1G04860.1	AT1G04860.1 [893-904]		0	1270.66	High	High	3.571e-06	8.871e-06	2.71
FALSE	High	[R].SIGLIGHTFDQK.[R]		5.34127e-08	1.16949e-05	2	2	23	AT3G06650.2; AT5G49460.1	AT3G06650.2 [579-590]; AT5G49460.1 [579-590]		0	1315.7	High	High	3.571e-06	2.711e-08	3.37
FALSE	High	[K].LAGIVPDEDLDIFMK.[S]		8.55991e-08	1.16949e-05	1	1	1	AT2G26910.1	AT2G26910.1 [255-269]		0	1675.86	High	High	3.571e-06	4.278e-08	3.1
FALSE	High	[R].IAGIVSLEVEGENTQLEAIQR.[V]		2.42811e-15	1.16949e-05	1	1	1	AT4G11120.1	AT4G11120.1 [254-274]		0	2269.2	High	High	3.571e-06	6.608e-16	4.69
FALSE	High	[K].LAGLYESEQEWSK.[A]		3.44258e-09	1.16949e-05	1	1	8	AT5G42970.1	AT5G42970.1 [102-114]		0	1539.73	High	High	3.571e-06	1.863e-09	2.9
FALSE	High	[R].LAGMEQAVINPTDK.[S]		8.66027e-05	1.16949e-05	1	1	1	AT5G49960.1	AT5G49960.1 [792-805]		0	1486.76	High	High	3.571e-06	3.661e-05	1.04
FALSE	High	[R].LAGMFSGTQDK.[C]		3.32987e-06	1.16949e-05	1	1	7	AT2G39900.1	AT2G39900.1 [98-108]		0	1154.55	High	High	3.571e-06	1.523e-06	3.1
FALSE	High	[R].SLGILGGTDEHK.[N]		4.54783e-06	1.16949e-05	1	1	14	AT5G11240.1	AT5G11240.1 [436-447]		0	1226.64	High	High	3.571e-06	2.058e-06	2.16
FALSE	High	[K].IAGNFGTYESAVLGVANAEK.[L]		1.17151e-12	1.16949e-05	1	1	9	AT5G39410.1	AT5G39410.1 [191-210]		0	2011.01	High	High	3.571e-06	7.706e-13	3.01
FALSE	High	[R].LAGNIPAEIGNLK.[N]		4.76219e-05	1.16949e-05	1	2	2	AT5G56040.2	AT5G56040.2 [469-481]		0	1309.75	High	High	3.571e-06	2.044e-05	2.26
FALSE	High	[R].LAGNLPLGLR.[V]		0.000119079	1.16949e-05	1	1	2	AT1G69550.1	AT1G69550.1 [447-456]		0	1023.63	High	High	3.571e-06	5.018e-05	1.61
FALSE	High	[R].LAGNPNVMVCER.[G]	1xCarbamidomethyl [C10]	1.15982e-07	1.16949e-05	2	3	2	AT1G16340.1; AT1G79500.3	AT1G16340.1 [156-167]; AT1G79500.3 [155-166]		0	1359.65	High	High	3.571e-06	5.78e-08	3.05
FALSE	High	[K].LAGNPTVTVK.[D]		6.76441e-05	1.16949e-05	1	2	5	AT4G15640.1	AT4G15640.1 [78-87]		0	999.583	High	High	3.571e-06	2.88e-05	2.35
FALSE	High	[K].IAGNQEATNFER.[F]		6.16785e-08	1.16949e-05	1	1	1	AT1G78180.1	AT1G78180.1 [209-220]		0	1349.64	High	High	3.571e-06	3.102e-08	2.95
FALSE	High	[K].LAGNSQALK.[M]		9.75928e-05	1.16949e-05	1	1	2	AT5G12950.1	AT5G12950.1 [250-258]		0	901.51	High	High	3.571e-06	4.107e-05	2.96
FALSE	High	[K].SLGIEFTPIK.[E]		0.000158531	1.16949e-05	1	1	8	AT1G66800.1	AT1G66800.1 [293-302]		0	1104.63	High	High	3.571e-06	6.606e-05	2.43
FALSE	High	[R].SLGLGDLDFSAVIEAVK.[F]		2.9611e-12	1.16949e-05	1	2	13	AT3G25530.1	AT3G25530.1 [269-285]		0	1733.93	High	High	3.571e-06	1.904e-12	4.77
FALSE	High	[R].LAGSDVATASAR.[A]		1.14093e-06	1.16949e-05	1	3	3	AT4G34430.4	AT4G34430.4 [557-568]		0	1118.58	High	High	3.571e-06	5.379e-07	3.01
FALSE	High	[K].SLGLGSISEFLSR.[A]		2.97735e-06	1.16949e-05	1	2	1	AT1G48650.2	AT1G48650.2 [736-748]		0	1365.74	High	High	3.571e-06	1.368e-06	3.16
FALSE	High	[R].LAGQVSAFETVINK.[G]		1.61029e-08	1.16949e-05	1	1	4	AT5G07220.1	AT5G07220.1 [149-162]		0	1476.81	High	High	3.571e-06	8.369e-09	3.53
FALSE	High	[R].LAGQLLSDLIDR.[N]		1.28683e-07	1.16949e-05	1	1	4	AT1G80070.1	AT1G80070.1 [264-275]		0	1313.74	High	High	3.571e-06	6.355e-08	3.42
FALSE	High	[K].IAGITALDTR.[E]		3.71838e-05	1.16949e-05	1	1	8	AT2G47960.1	AT2G47960.1 [415-424]		0	1030.59	High	High	3.571e-06	1.608e-05	3.12
FALSE	High	[K].SLGIHDLINFDFMDPPPAEALVK.[S]		2.14812e-09	1.16949e-05	1	2	3	AT1G32490.1	AT1G32490.1 [773-795]		0	2539.29	High	High	3.571e-06	1.174e-09	4
FALSE	High	[R].LAGQDANVTTVPVSVLR.[V]		1.53613e-10	1.16949e-05	1	1	10	AT4G35250.1	AT4G35250.1 [298-314]		0	1739.97	High	High	3.571e-06	8.98e-11	3.67
FALSE	High	[R].SLGLHTLCLLDIR.[V]	1xCarbamidomethyl [C8]	2.13102e-09	1.16949e-05	1	1	2	AT4G31790.1	AT4G31790.1 [159-171]		0	1510.84	High	High	3.571e-06	1.168e-09	3.57
FALSE	High	[K].LAGPQLVQMFIGDGAK.[L]		2.5838e-11	1.16949e-05	2	2	5	AT3G05530.1; AT1G09100.1	AT3G05530.1 [236-251]; AT1G09100.1 [235-250]		0	1644.88	High	High	3.571e-06	1.581e-11	3.58
FALSE	High	[R].SLGLKPSQDQLDTLIQK.[A]		1.75678e-06	1.16949e-05	1	1	1	AT3G03000.1	AT3G03000.1 [47-63]		0	1884.04	High	High	3.571e-06	8.146e-07	3.63
FALSE	High	[K].LAGPLLADTYVTLLK.[G]		1.71733e-09	1.16949e-05	2	3	3	AT2G41540.2; AT3G07690.2	AT2G41540.2 [331-345]; AT3G07690.2 [324-338]		0	1587.94	High	High	3.571e-06	9.485e-10	3.26
FALSE	High	[K].LAGPALTQTDNVSSQR.[R]		1.62183e-06	1.16949e-05	1	3	1	AT2G27790.1	AT2G27790.1 [135-150]		0	1657.85	High	High	3.571e-06	7.569e-07	2.15
FALSE	High	[R].LAGQEFGTTTGRPR.[R]		4.07015e-08	1.16949e-05	1	1	15	AT3G57610.1	AT3G57610.1 [357-370]		0	1490.77	High	High	3.571e-06	2.073e-08	2.95
FALSE	High	[K].LAFEQIFK.[S]		0.000128937	1.16949e-05	1	1	12	AT4G02520.1	AT4G02520.1 [118-125]		0	995.556	High	High	3.571e-06	5.428e-05	3.01
FALSE	High	[K].LAGISSGFFDLQPK.[E]		3.94043e-07	1.16949e-05	1	1	2	AT2G37040.1	AT2G37040.1 [249-262]		0	1479.78	High	High	3.571e-06	1.903e-07	3.75
FALSE	High	[R].SLGIPLVGLDTHPR.[I]		1.86024e-09	1.16949e-05	1	1	25	AT3G04790.1	AT3G04790.1 [108-121]		0	1474.84	High	High	3.571e-06	1.025e-09	4.11
FALSE	High	[K].LAGESESNLR.[K]		9.01217e-05	1.16949e-05	3	3	10	AT5G03340.1; AT3G53230.1; AT3G09840.1	AT5G03340.1 [281-290]; AT3G53230.1 [282-291]; AT3G09840.1 [281-290]		0	1075.54	High	High	3.571e-06	3.819e-05	2.55
FALSE	High	[K].LAGESESNLRK.[A]		0.000149957	1.16949e-05	3	3	1	AT5G03340.1; AT3G53230.1; AT3G09840.1	AT5G03340.1 [281-291]; AT3G53230.1 [282-292]; AT3G09840.1 [281-291]		1	1203.63	High	High	3.571e-06	6.287e-05	2.46
FALSE	High	[K].LAGESFILFNK.[Q]		1.14093e-06	1.16949e-05	1	1	1	AT4G02940.1	AT4G02940.1 [273-283]		0	1238.68	High	High	3.571e-06	5.357e-07	2.89
FALSE	High	[R].LAGESFLQQLK.[E]		2.47852e-07	1.16949e-05	1	1	5	AT4G38370.1	AT4G38370.1 [52-62]		0	1233.68	High	High	3.571e-06	1.206e-07	3.2
FALSE	High	[K].IAGFLASNTHR.[N]		4.06638e-06	1.16949e-05	1	1	6	AT2G41620.1	AT2G41620.1 [837-847]		0	1186.63	High	High	3.571e-06	1.855e-06	3.09
FALSE	High	[K].IAGFLASNTQR.[N]		8.15049e-06	1.16949e-05	1	1	1	AT3G57350.1	AT3G57350.1 [836-846]		0	1177.63	High	High	3.571e-06	3.655e-06	2.51
FALSE	High	[R].IAGFLFEPIQGEAGVIIPPDGYLK.[A]		6.31489e-07	1.16949e-05	1	1	2	AT5G46180.1	AT5G46180.1 [226-249]		0	2544.37	High	High	3.571e-06	3.003e-07	3.42
FALSE	High	[K].IAGFSTHLMK.[R]		4.37194e-07	1.16949e-05	3	4	57	AT2G04390.1; AT5G04800.3; AT2G05220.2	AT2G04390.1 [50-59]; AT5G04800.3 [50-59]; AT2G05220.2 [50-59]		0	1104.59	High	High	3.571e-06	2.11e-07	3.31
FALSE	High	[K].IAGFSTHLMK.[R]	1xOxidation [M9]	2.0134e-07	1.16949e-05	3	4	38	AT2G04390.1; AT5G04800.3; AT2G05220.2	AT2G04390.1 [50-59]; AT5G04800.3 [50-59]; AT2G05220.2 [50-59]		0	1120.58	High	High	3.571e-06	9.88e-08	2.04
FALSE	High	[K].LAGGAGMILANTAESGEELTADSHLVPATMVGAK.[A]		5.4776e-11	1.16949e-05	1	1	4	AT3G14067.1	AT3G14067.1 [422-455]		0	3282.63	High	High	3.571e-06	3.276e-11	4.96
FALSE	High	[K].LAGGAGMILANTAESGEELTADSHLVPATMVGAK.[A]	1xOxidation [M30]	3.43307e-05	1.16949e-05	1	1	1	AT3G14067.1	AT3G14067.1 [422-455]		0	3298.63	High	High	3.571e-06	1.479e-05	1.87
FALSE	High	[R].LAGGDLNDGVSFDGLLK.[I]		1.66396e-10	1.16949e-05	1	1	3	AT5G49480.1	AT5G49480.1 [140-156]		0	1690.86	High	High	3.571e-06	9.706e-11	3.21
FALSE	High	[R].LAGGEWFAAR.[V]		1.1961e-05	1.16949e-05	1	1	4	AT1G25490.1	AT1G25490.1 [133-142]		0	1077.55	High	High	3.571e-06	5.32e-06	2.95
FALSE	High	[K].SLGLTEFDIEPAR.[M]		2.09455e-06	1.16949e-05	1	1	6	AT5G04530.1	AT5G04530.1 [356-368]		0	1447.74	High	High	3.571e-06	9.665e-07	2.93
FALSE	High	[R].IAGGHASSGNSFWQR.[I]		4.58433e-06	1.16949e-05	1	3	8	AT2G38960.3	AT2G38960.3 [442-456]		0	1574.75	High	High	3.571e-06	2.078e-06	2.84
FALSE	High	[R].LAGGSDVFSVHK.[S]		4.44424e-08	1.16949e-05	1	4	9	AT2G16530.3	AT2G16530.3 [108-119]		0	1216.63	High	High	3.571e-06	2.263e-08	2.64
FALSE	High	[K].LAGHLPLGLNVLGSSLR.[R]		4.33713e-07	1.16949e-05	1	6	1	AT4G16950.1	AT4G16950.1 [377-393]		0	1717.01	High	High	3.571e-06	2.083e-07	3.82
FALSE	High	[K].SLGIPWVLAITNK.[F]		2.88366e-06	1.16949e-05	1	1	1	AT3G07400.1	AT3G07400.1 [828-840]		0	1411.83	High	High	3.571e-06	1.324e-06	2.5
FALSE	High	[K].IAGLNTLGVSLAR.[I]		5.55908e-08	1.16949e-05	1	2	3	AT3G62020.1	AT3G62020.1 [84-96]		0	1284.76	High	High	3.571e-06	2.802e-08	3.26
FALSE	High	[R].LAGLLTESDIDSEFAHHQTGVAR.[I]		3.81229e-15	1.16949e-05	1	1	5	AT3G62130.2	AT3G62130.2 [24-46]		0	2467.22	High	High	3.571e-06	1.247e-15	5
FALSE	High	[R].LAGLLLVTK.[F]		0.000167592	1.16949e-05	1	1	3	AT4G32050.1	AT4G32050.1 [29-37]		0	927.624	High	High	3.571e-06	6.981e-05	1.95
FALSE	High	[R].SLGIQAIGLEGDVR.[K]		6.21474e-07	1.16949e-05	1	1	7	AT3G12800.1	AT3G12800.1 [58-71]		0	1427.79	High	High	3.571e-06	2.962e-07	3.57
FALSE	High	[K].LAGLLENFIK.[K]		6.71069e-05	1.16949e-05	2	2	3	AT1G36730.1; AT1G77840.1	AT1G36730.1 [87-96]; AT1G77840.1 [87-96]		0	1117.66	High	High	3.571e-06	2.862e-05	2.36
FALSE	High	[R].LAGLQNMELR.[E]		4.80035e-05	1.16949e-05	1	2	3	AT3G26600.1	AT3G26600.1 [579-588]		0	1144.61	High	High	3.571e-06	2.064e-05	2.25
FALSE	High	[R].SLGLSDEDLHK.[V]		5.28267e-05	1.16949e-05	1	2	6	AT4G09620.1	AT4G09620.1 [135-145]		0	1213.61	High	High	3.571e-06	2.255e-05	2.46
FALSE	High	[K].LAGIGGFSEFLGWTDQQR.[A]		1.70504e-11	1.16949e-05	1	1	15	AT4G24750.1	AT4G24750.1 [230-247]		0	1981.98	High	High	3.571e-06	1.054e-11	2.68
FALSE	High	[R].LAGLFVSAGVNK.[I]		1.36029e-06	1.16949e-05	1	3	5	AT2G31955.2	AT2G31955.2 [115-126]		0	1175.68	High	High	3.571e-06	6.345e-07	3.07
FALSE	High	[R].SLGLSFFQDSPMEEK.[L]		2.74993e-07	1.16949e-05	1	2	1	AT4G16330.2	AT4G16330.2 [109-123]		0	1714.8	High	High	3.571e-06	1.342e-07	3.56
FALSE	High	[R].LAGLEAENAELTR.[S]		6.21735e-08	1.16949e-05	1	1	3	AT1G18190.1	AT1G18190.1 [397-409]		0	1386.72	High	High	3.571e-06	3.127e-08	3.07
FALSE	High	[R].SLGLSLGLFSSK.[Y]		5.11675e-05	1.16949e-05	1	1	1	AT3G11070.1	AT3G11070.1 [243-254]		0	1208.69	High	High	3.571e-06	2.194e-05	2.49
FALSE	High	[R].SIGISNYDVFLTR.[D]		8.49176e-08	1.16949e-05	2	4	8	AT2G21250.1; AT2G21260.1	AT2G21250.1 [156-168]; AT2G21260.1 [156-168]		0	1484.77	High	High	3.571e-06	4.234e-08	3.5
FALSE	High	[K].SLGLSDNVSIALR.[D]		1.75757e-07	1.16949e-05	1	2	2	AT1G59990.1	AT1G59990.1 [84-96]		0	1344.75	High	High	3.571e-06	8.624e-08	2.67
FALSE	High	[K].LAFEMDHISIASLPGMYER.[T]		6.21989e-09	1.16949e-05	1	1	13	AT1G77670.1	AT1G77670.1 [257-275]		0	2180.05	High	High	3.571e-06	3.319e-09	3.15
FALSE	High	[K].LAFEHFCIHAGGR.[A]	1xCarbamidomethyl [C7]	3.1528e-09	1.16949e-05	8	8	5	AT2G26640.1; AT1G68530.1; AT1G01120.1; AT5G43760.1; AT4G34250.1; AT1G19440.1; AT1G04220.1; AT2G15090.1	AT2G26640.1 [395-407]; AT1G68530.1 [384-396]; AT1G01120.1 [417-429]; AT5G43760.1 [411-423]; AT4G34250.1 [380-392]; AT1G19440.1 [407-419]; AT1G04220.1 [403-415]; AT2G15090.1 [372-384]		0	1514.73	High	High	3.571e-06	1.717e-09	3.66
FALSE	High	[R].SLGVVQFDTTK.[N]		8.82857e-06	1.16949e-05	2	3	17	AT1G15750.4; AT1G80490.2	AT1G15750.4 [599-609]; AT1G80490.2 [599-609]		0	1194.64	High	High	3.571e-06	3.96e-06	2.62
FALSE	High	[R].SLKEQLENAFSVK.[E]		9.56304e-06	1.16949e-05	1	2	1	AT5G49650.1	AT5G49650.1 [123-135]		1	1492.8	High	High	3.571e-06	4.25e-06	1.89
FALSE	High	[R].LAEISDLVDLK.[A]		1.27505e-05	1.16949e-05	1	1	4	AT3G20790.1	AT3G20790.1 [26-36]		0	1215.68	High	High	3.571e-06	5.667e-06	3.37
FALSE	High	[K].SIKEETAGKDVEEAGSTTAVVADK.[V]		4.90134e-18	1.16949e-05	1	1	8	AT2G35880.2	AT2G35880.2 [183-206]		2	2435.21	High	High	3.571e-06	1.044e-19	5.26
FALSE	High	[K].SLKEEAMDNLK.[A]		2.79425e-07	1.16949e-05	1	1	3	AT3G15110.1	AT3G15110.1 [126-136]		1	1277.64	High	High	3.571e-06	1.361e-07	2.52
FALSE	High	[K].IAELSNEIQEAQNTMQELMSESGQLK.[E]		9.28738e-12	1.16949e-05	1	1	12	AT5G41790.1	AT5G41790.1 [384-409]		0	2921.39	High	High	3.571e-06	5.825e-12	6.17
FALSE	High	[K].IAELTGLSVDEAIGK.[H]		6.0725e-09	1.16949e-05	1	3	8	AT1G09570.3	AT1G09570.3 [653-667]		0	1515.83	High	High	3.571e-06	3.249e-09	3.59
FALSE	High	[K].IAELTGLSVEEAMGK.[S]		6.84608e-09	1.16949e-05	1	2	9	AT2G18790.1	AT2G18790.1 [683-697]		0	1547.8	High	High	3.571e-06	3.642e-09	3.8
FALSE	High	[R].LAELTNNIQTILEALR.[S]		3.18069e-11	1.16949e-05	1	1	1	AT5G66100.1	AT5G66100.1 [379-394]		0	1812.02	High	High	3.571e-06	1.933e-11	3.85
FALSE	High	[K].LAELTTLYESK.[L]		5.68846e-06	1.16949e-05	1	2	4	AT3G13870.1	AT3G13870.1 [450-460]		0	1267.68	High	High	3.571e-06	2.569e-06	3.32
FALSE	High	[K].SLKEDLSDDFPVGPLIK.[K]		4.8507e-07	1.16949e-05	1	2	2	AT3G57940.1	AT3G57940.1 [236-252]		1	1873	High	High	3.571e-06	2.331e-07	3.43
FALSE	High	[K].LAELVEEEEETEEAKEESGPPTSFIVVPEVVPR.[K]		2.1863e-13	1.16949e-05	1	1	6	AT3G56150.2	AT3G56150.2 [436-468]		1	3667.81	High	High	3.571e-06	1.5e-13	5.73
FALSE	High	[K].SIKEDHYVSDEGEVVYYK.[A]		1.95482e-13	1.16949e-05	1	1	4	AT3G11170.1	AT3G11170.1 [415-432]		1	2160.01	High	High	3.571e-06	1.349e-13	5.31
FALSE	High	[K].SLKDVVTENEFEK.[K]		3.07556e-07	1.16949e-05	2	3	2	AT1G02890.1; AT4G02480.1	AT1G02890.1 [915-927]; AT4G02480.1 [934-946]		1	1537.77	High	High	3.571e-06	1.493e-07	2.46
FALSE	High	[K].SIKDPQAAAK.[E]		1.26491e-05	1.16949e-05	1	2	1	AT2G20630.2	AT2G20630.2 [247-256]		1	1028.57	High	High	3.571e-06	5.619e-06	2.48
FALSE	High	[K].LAELWVVDPK.[R]		3.86979e-05	1.16949e-05	1	1	1	AT2G40620.1	AT2G40620.1 [141-150]		0	1169.66	High	High	3.571e-06	1.671e-05	3.15
FALSE	High	[K].SIHVSDVIAGIDVPDVVK.[E]		6.31755e-08	1.16949e-05	1	1	1	AT2G39980.1	AT2G39980.1 [106-123]		0	1863.02	High	High	3.571e-06	3.196e-08	5.47
FALSE	High	[R].SIHVEPSDGFDVGAILSVAR.[R]		1.43124e-13	1.16949e-05	1	2	2	AT2G01690.2	AT2G01690.2 [326-345]		0	2069.07	High	High	3.571e-06	1.011e-13	5.91
FALSE	High	[R].LAEPGEFTLR.[A]		0.000112628	1.16949e-05	1	1	6	AT1G78010.1	AT1G78010.1 [207-216]		0	1132.6	High	High	3.571e-06	4.745e-05	2.93
FALSE	High	[K].IAENVVAVDGEK.[E]		5.38189e-07	1.16949e-05	1	1	11	AT3G55760.3	AT3G55760.3 [85-96]		0	1243.65	High	High	3.571e-06	2.585e-07	3.45
FALSE	High	[R].SLHSPEHFK.[T]		4.8388e-05	1.16949e-05	1	1	3	AT1G06000.1	AT1G06000.1 [56-64]		0	1081.54	High	High	3.571e-06	2.072e-05	3
FALSE	High	[K].LAENVADVVQLSIFNHR.[F]		1.36863e-14	1.16949e-05	1	1	6	AT5G37830.1	AT5G37830.1 [730-746]		0	1925.02	High	High	3.571e-06	7.552e-15	5.73
FALSE	High	[K].IAENLQSFDK.[V]		2.07577e-05	1.16949e-05	1	1	1	AT1G32730.1	AT1G32730.1 [314-323]		0	1164.59	High	High	3.571e-06	9.07e-06	2.03
FALSE	High	[K].IAENIGAAVVSTNSLPTDAR.[G]		8.98414e-09	1.16949e-05	1	4	1	AT4G39420.2	AT4G39420.2 [2073-2092]		0	1999.05	High	High	3.571e-06	4.75e-09	3.79
FALSE	High	[R].IAELQVENDLVGQELQK.[Q]		4.77576e-08	1.16949e-05	1	1	1	AT4G04780.1	AT4G04780.1 [93-109]		0	1926.02	High	High	3.571e-06	2.416e-08	3.37
FALSE	High	[K].LAENLENDDFRK.[TA]		2.09722e-09	1.16949e-05	1	2	9	AT1G60680.1	AT1G60680.1 [223-234]		1	1463.71	High	High	3.571e-06	1.153e-09	4.34
FALSE	High	[K].LAEMSMVVSDK.[F]		5.25151e-06	1.16949e-05	1	1	16	AT3G14900.1	AT3G14900.1 [510-520]		0	1209.59	High	High	3.571e-06	2.371e-06	2.84
FALSE	High	[R].SLHTIAQEQGSMDSTK.[A]		1.73393e-13	1.16949e-05	1	3	8	AT4G30210.3	AT4G30210.3 [740-755]		0	1732.82	High	High	3.571e-06	1.195e-13	2.93
FALSE	High	[R].LAEMPADSGYPAYLAAR.[L]	1xOxidation [M4]	6.96207e-11	1.16949e-05	1	1	42	AT1G78900.2	AT1G78900.2 [368-384]		0	1811.86	High	High	3.571e-06	4.159e-11	3.68
FALSE	High	[R].LAEMPADSGYPAYLAAR.[L]		1.65206e-12	1.16949e-05	1	1	27	AT1G78900.2	AT1G78900.2 [368-384]		0	1795.87	High	High	3.571e-06	1.082e-12	4.17
FALSE	High	[K].IAEMEAAATGEAAR.[L]		2.09722e-09	1.16949e-05	1	4	9	AT5G66030.1	AT5G66030.1 [328-341]		0	1390.66	High	High	3.571e-06	1.153e-09	3.64
FALSE	High	[R].SLHTIAQEQGSMDSTK.[A]	1xOxidation [M12]	1.90297e-06	1.16949e-05	1	3	3	AT4G30210.3	AT4G30210.3 [740-755]		0	1748.81	High	High	3.571e-06	8.845e-07	3.24
FALSE	High	[K].LAENLENDDFR.[K]		4.92887e-07	1.16949e-05	1	2	2	AT1G60680.1	AT1G60680.1 [223-233]		0	1335.62	High	High	3.571e-06	2.37e-07	3.42
FALSE	High	[K].IAEPLDGPVMER.[Y]		1.02832e-06	1.16949e-05	1	1	4	AT4G08790.1	AT4G08790.1 [91-102]		0	1326.67	High	High	3.571e-06	4.828e-07	2.82
FALSE	High	[R].LAEIQLAAAHTEGSEDRPVWR.[E]		1.90383e-07	1.16949e-05	1	2	6	AT2G20780.1	AT2G20780.1 [268-288]		0	2349.19	High	High	3.571e-06	9.372e-08	3.81
FALSE	High	[K].SIKPELVVQAEPITDPYGPSIVDENLEAIVVSK.[E]		2.19936e-08	1.16949e-05	1	1	1	AT2G18250.1	AT2G18250.1 [81-113]		0	3549.89	High	High	3.571e-06	1.138e-08	4.22
FALSE	High	[R].IAEGYEMASR.[V]	1xOxidation [M7]	6.09831e-05	1.16949e-05	1	3	3	AT1G24510.1	AT1G24510.1 [129-138]		0	1142.51	High	High	3.571e-06	2.608e-05	2.64
FALSE	High	[K].SLLASQAADIEACR.[N]	1xCarbamidomethyl [C13]	2.11319e-08	1.16949e-05	1	2	7	AT5G57870.1	AT5G57870.1 [765-778]		0	1504.74	High	High	3.571e-06	1.093e-08	3.93
FALSE	High	[K].IAEHALTGHK.[V]		3.30498e-07	1.16949e-05	1	2	3	AT3G01090.2	AT3G01090.2 [58-67]		0	1076.58	High	High	3.571e-06	1.603e-07	3.33
FALSE	High	[K].SIIASENLSSPFDFNR.[F]		4.48356e-10	1.16949e-05	1	1	10	AT1G12310.1	AT1G12310.1 [52-67]		0	1796.88	High	High	3.571e-06	2.545e-10	3.5
FALSE	High	[K].IAEHVVTGHK.[V]		5.87654e-07	1.16949e-05	1	2	5	AT3G29160.2	AT3G29160.2 [36-45]		0	1090.6	High	High	3.571e-06	2.803e-07	3.4
FALSE	High	[R].IAEKPLNLTYIHMR.[G]		1.61029e-08	1.16949e-05	1	2	1	AT1G45170.1	AT1G45170.1 [79-92]		0	1698.94	High	High	3.571e-06	8.425e-09	2.7
FALSE	High	[R].IAEKPLNLTYIHSR.[A]		8.36049e-09	1.16949e-05	1	1	10	AT5G42960.1	AT5G42960.1 [80-93]		0	1654.93	High	High	3.571e-06	4.422e-09	3.71
FALSE	High	[R].SLIANTCCFVNHVTGVK.[T]	2xCarbamidomethyl [C7; C8]	1.09715e-08	1.16949e-05	2	2	1	AT5G11880.1; AT3G14390.1	AT5G11880.1 [349-365]; AT3G14390.1 [344-360]		0	1919.95	High	High	3.571e-06	5.752e-09	3.87
FALSE	High	[R].SLIANLSAANCYK.[V]	1xCarbamidomethyl [C11]	9.27225e-08	1.16949e-05	2	4	11	AT5G03300.1; AT3G09820.1	AT5G03300.1 [134-146]; AT3G09820.1 [133-145]		0	1424.72	High	High	3.571e-06	4.639e-08	3.29
FALSE	High	[R].SLLALQGPLAAPVLQHLTK.[E]		1.39676e-12	1.16949e-05	1	2	20	AT1G11860.3	AT1G11860.3 [197-215]		0	1970.18	High	High	3.571e-06	9.182e-13	4.86
FALSE	High	[R].LAELALLDPK.[R]		1.72736e-05	1.16949e-05	1	1	6	AT1G43700.1	AT1G43700.1 [187-196]		0	1082.65	High	High	3.571e-06	7.598e-06	2.48
FALSE	High	[R].SLLALLDENIANAYK.[G]		1.31914e-09	1.16949e-05	1	1	12	AT1G62780.1	AT1G62780.1 [200-214]		0	1647.9	High	High	3.571e-06	7.336e-10	4.13
FALSE	High	[R].LAELAQSQAQK.[H]		1.03586e-05	1.16949e-05	1	3	2	AT1G79280.1	AT1G79280.1 [86-96]		0	1186.64	High	High	3.571e-06	4.619e-06	3.55
FALSE	High	[R].SLLALGLPIPAYDQLLK.[T]		2.14812e-09	1.16949e-05	1	1	6	AT3G48110.1	AT3G48110.1 [292-308]		0	1825.08	High	High	3.571e-06	1.172e-09	4.14
FALSE	High	[K].IAEIEASLK.[S]		3.19942e-06	1.16949e-05	1	2	14	AT5G17710.2	AT5G17710.2 [131-139]		0	973.556	High	High	3.571e-06	1.47e-06	3.27
FALSE	High	[R].IAELEDQLSDLTAER.[Y]		8.29731e-10	1.16949e-05	1	1	1	AT3G54670.1	AT3G54670.1 [483-497]		0	1702.85	High	High	3.571e-06	4.644e-10	3.45
FALSE	High	[R].LAEIFVAAEHALR.[L]		5.17741e-10	1.16949e-05	1	3	3	AT5G54440.1	AT5G54440.1 [534-546]		0	1439.8	High	High	3.571e-06	2.928e-10	4.38
FALSE	High	[R].SLKPFDLHTIGNSVK.[K]		4.34424e-11	1.16949e-05	1	1	7	AT1G30120.1	AT1G30120.1 [319-333]		0	1655.91	High	High	3.571e-06	2.622e-11	3.4
FALSE	High	[K].LAELNPSENNAMALGK.[T]		7.35975e-10	1.16949e-05	1	1	6	AT1G80930.1	AT1G80930.1 [313-328]		0	1671.84	High	High	3.571e-06	4.146e-10	3.08
FALSE	High	[R].SLKPFDLYTIGNSVK.[K]		1.52328e-09	1.16949e-05	1	1	2	AT2G34590.1	AT2G34590.1 [319-333]		0	1681.92	High	High	3.571e-06	8.437e-10	2.49
FALSE	High	[K].LAELLEVER.[V]		0.000126903	1.16949e-05	1	2	5	AT1G80780.3	AT1G80780.3 [217-225]		0	1071.6	High	High	3.571e-06	5.319e-05	1.77
FALSE	High	[K].LAEILESDNLQNVQALTR.[A]		1.85948e-08	1.16949e-05	1	1	4	AT2G45620.1	AT2G45620.1 [512-529]		0	2027.08	High	High	3.571e-06	9.684e-09	3
FALSE	High	[K].SLKPLLPVFLQGLISGSAELR.[E]		2.43807e-06	1.16949e-05	1	3	1	AT1G64790.3	AT1G64790.3 [2279-2299]		0	2238.32	High	High	3.571e-06	1.124e-06	3.35
FALSE	High	[K].IAEIQHECK.[L]	1xCarbamidomethyl [C8]	3.27248e-05	1.16949e-05	1	1	2	AT2G06990.1	AT2G06990.1 [894-902]		0	1127.55	High	High	3.571e-06	1.416e-05	2.46
FALSE	High	[R].LAEIIEMIHTASLIHDDVLDESDMR.[R]		8.04275e-12	1.16949e-05	1	2	3	AT1G78510.1	AT1G78510.1 [156-180]		0	2866.4	High	High	3.571e-06	5.03e-12	5
FALSE	High	[K].LAELLDVER.[V]		0.000163648	1.16949e-05	1	1	4	AT2G32070.1	AT2G32070.1 [218-226]		0	1057.59	High	High	3.571e-06	6.847e-05	2.2
FALSE	High	[R].LAELLCLSMEEAEK.[H]	1xCarbamidomethyl [C6]	6.57785e-09	1.16949e-05	1	2	5	AT5G09900.1	AT5G09900.1 [361-374]		0	1635.8	High	High	3.571e-06	3.498e-09	4.03
FALSE	High	[K].SILAAVSGDLIVK.[V]		2.2161e-07	1.16949e-05	1	1	1	AT1G65230.1	AT1G65230.1 [162-174]		0	1285.77	High	High	3.571e-06	1.081e-07	3.59
FALSE	High	[K].LAELGVLSWR.[L]		2.59906e-06	1.16949e-05	2	7	6	AT4G14710.5; AT4G14716.1	AT4G14710.5 [44-53]; AT4G14716.1 [42-51]		0	1143.65	High	High	3.571e-06	1.195e-06	3.35
FALSE	High	[K].IAELGMLLLSDPEANIK.[T]		6.56858e-06	1.16949e-05	1	1	2	AT1G79150.1	AT1G79150.1 [194-210]		0	1826.99	High	High	3.571e-06	2.965e-06	2.32
FALSE	High	[R].SLLADIIQPHDVR.[A]		1.35061e-08	1.16949e-05	1	1	1	AT4G29000.1	AT4G29000.1 [357-369]		0	1476.82	High	High	3.571e-06	7.063e-09	3.47
FALSE	High	[K].SLKPTATGDIPSLEPVLR.[S]		3.57288e-05	1.16949e-05	1	1	2	AT5G07830.1	AT5G07830.1 [499-516]		0	1894.06	High	High	3.571e-06	1.544e-05	3.13
FALSE	High	[K].SLIAYTQMNK.[S]		6.00181e-05	1.16949e-05	1	1	12	AT1G27530.1	AT1G27530.1 [40-49]		0	1168.6	High	High	3.571e-06	2.569e-05	1.88
FALSE	High	[R].LAEPIGYVPK.[E]		7.44348e-05	1.16949e-05	1	1	27	AT5G04590.1	AT5G04590.1 [341-350]		0	1086.62	High	High	3.571e-06	3.17e-05	2.3
FALSE	High	[R].LAEPTVTPVGTTAPAAAAAAAGAPAAPYVPK.[W]		3.12897e-10	1.16949e-05	1	1	7	AT4G11420.1	AT4G11420.1 [869-899]		0	2802.5	High	High	3.571e-06	1.794e-10	5.94
FALSE	High	[K].LAETMDLPIISTDDR.[E]	1xOxidation [M5]	5.30307e-10	1.16949e-05	2	3	9	AT3G08943.1; AT3G08947.1	AT3G08943.1 [558-572]; AT3G08947.1 [342-356]		0	1705.83	High	High	3.571e-06	3.003e-10	3.07
FALSE	High	[K].LAETMDLPIISTDDREK.[Q]		1.82999e-08	1.16949e-05	2	3	4	AT3G08943.1; AT3G08947.1	AT3G08943.1 [558-574]; AT3G08947.1 [342-358]		1	1946.97	High	High	3.571e-06	9.495e-09	3.94
FALSE	High	[R].LAETQDKDVVSEDSNTVSVYNQWTAPQTSGQRPK.[A]		1.45313e-11	1.16949e-05	2	2	3	AT3G05420.2; AT3G05420.1	AT3G05420.2 [150-183]; AT3G05420.1 [149-182]		1	3778.82	High	High	3.571e-06	8.992e-12	5.36
FALSE	High	[K].LAETQTALK.[L]		8.86973e-05	1.16949e-05	1	2	4	AT1G24460.2	AT1G24460.2 [873-881]		0	974.552	High	High	3.571e-06	3.763e-05	2.63
FALSE	High	[R].SIHELAATLDQK.[S]		1.71733e-09	1.16949e-05	1	2	12	AT2G07360.2	AT2G07360.2 [109-120]		0	1325.71	High	High	3.571e-06	9.438e-10	3.29
FALSE	High	[K].SIHEAIGADHR.[-]		3.55151e-07	1.16949e-05	1	1	4	AT5G23300.1	AT5G23300.1 [450-460]		0	1205.6	High	High	3.571e-06	1.711e-07	3.07
FALSE	High	[R].SLHDNELEEIECLINR.[W]	1xCarbamidomethyl [C12]	3.14518e-14	1.16949e-05	1	2	2	AT5G22800.2	AT5G22800.2 [719-734]		0	1983.94	High	High	3.571e-06	2.448e-14	4.25
FALSE	High	[K].IAEVGADIDLVIR.[Q]		2.18095e-07	1.16949e-05	1	2	5	AT3G18860.1	AT3G18860.1 [747-759]		0	1383.78	High	High	3.571e-06	1.064e-07	2.35
FALSE	High	[K].LAEVLDVYEAQLSK.[N]		4.3079e-10	1.16949e-05	1	1	14	AT2G30870.1	AT2G30870.1 [139-152]		0	1577.84	High	High	3.571e-06	2.455e-10	3.72
FALSE	High	[K].LAEVIGDDSQAVICATGFRPGFDIFTPWK.[V]	1xCarbamidomethyl [C14]	2.16448e-08	1.16949e-05	1	1	5	AT2G34460.1	AT2G34460.1 [107-135]		0	3210.59	High	High	3.571e-06	1.119e-08	2.78
FALSE	High	[K].SLHDIISNPAR.[Y]		7.40516e-06	1.16949e-05	1	1	4	AT5G55050.1	AT5G55050.1 [291-301]		0	1222.65	High	High	3.571e-06	3.319e-06	2.54
FALSE	High	[R].IAEVVELEKPK.[C]		7.58947e-07	1.16949e-05	1	4	13	AT5G10330.1	AT5G10330.1 [204-214]		0	1254.73	High	High	3.571e-06	3.612e-07	2.56
FALSE	High	[R].IAEVVQETLR.[K]		2.92637e-05	1.16949e-05	1	1	3	AT5G48160.2	AT5G48160.2 [393-402]		0	1157.65	High	High	3.571e-06	1.265e-05	2.79
FALSE	High	[R].SLHDAIMIVR.[R]		5.08628e-06	1.16949e-05	1	2	19	AT3G11830.1	AT3G11830.1 [391-400]		0	1154.64	High	High	3.571e-06	2.299e-06	3.07
FALSE	High	[R].SLHDALCVVR.[C]	1xCarbamidomethyl [C7]	2.51438e-05	1.16949e-05	1	1	8	AT3G18190.1	AT3G18190.1 [401-410]		0	1169.61	High	High	3.571e-06	1.091e-05	2.37
FALSE	High	[R].LAEYEASCHGPGK.[W]	1xCarbamidomethyl [C8]	2.3239e-06	1.16949e-05	1	1	3	AT5G46070.1	AT5G46070.1 [469-481]		0	1418.64	High	High	3.571e-06	1.071e-06	2.18
FALSE	High	[K].LAEYHNLFPALR.[E]		2.70854e-09	1.16949e-05	1	1	12	AT5G60540.1	AT5G60540.1 [54-65]		0	1443.77	High	High	3.571e-06	1.476e-09	4.09
FALSE	High	[R].LAFEESHGVETLEEAK.[S]		2.7788e-13	1.16949e-05	1	1	19	AT1G51560.1	AT1G51560.1 [360-375]		0	1788.87	High	High	3.571e-06	1.895e-13	3.11
FALSE	High	[R].LAFEEGHGVETLEEAK.[S]		1.77062e-15	1.16949e-05	1	1	12	AT3G21140.1	AT3G21140.1 [356-371]		0	1758.85	High	High	3.571e-06	4.221e-16	3.19
FALSE	High	[K].SLGWLTGGFNR.[V]		4.12496e-05	1.16949e-05	1	1	1	AT3G08920.1	AT3G08920.1 [162-172]		0	1207.62	High	High	3.571e-06	1.778e-05	2.7
FALSE	High	[K].SLGWNDEDNNPAGPSSEK.[S]		2.98001e-08	1.16949e-05	1	1	3	AT1G61690.1	AT1G61690.1 [584-601]		0	1916.83	High	High	3.571e-06	1.527e-08	2.14
FALSE	High	[R].SLGYGYVNFTNPQDAAR.[A]		5.56361e-10	1.16949e-05	1	1	11	AT4G34110.1	AT4G34110.1 [76-92]		0	1872.89	High	High	3.571e-06	3.156e-10	3.17
FALSE	High	[K].LAFDGFLSK.[V]		0.000153574	1.16949e-05	1	1	2	AT5G24410.1	AT5G24410.1 [94-102]		0	997.535	High	High	3.571e-06	6.414e-05	2.37
FALSE	High	[K].LAETMDLPIISTDDR.[E]		5.22108e-11	1.16949e-05	2	3	12	AT3G08943.1; AT3G08947.1	AT3G08943.1 [558-572]; AT3G08947.1 [342-356]		0	1689.84	High	High	3.571e-06	3.14e-11	4.03
FALSE	High	[K].LAFDFWNLR.[A]		7.38439e-05	1.16949e-05	1	1	10	AT3G07390.1	AT3G07390.1 [147-155]		0	1181.61	High	High	3.571e-06	3.138e-05	2.22
FALSE	High	[R].LAFAVLYNPPK.[F]		1.5834e-06	1.16949e-05	1	1	1	AT4G08690.1	AT4G08690.1 [178-188]		0	1232.7	High	High	3.571e-06	7.389e-07	3.19
FALSE	High	[R].SLGYGYVNYATPQDASR.[A]		2.64651e-11	1.16949e-05	1	1	6	AT1G49760.1	AT1G49760.1 [85-101]		0	1861.87	High	High	3.571e-06	1.618e-11	3.49
FALSE	High	[R].SIHDALCVAR.[N]	1xCarbamidomethyl [C7]	0.000144116	1.16949e-05	1	3	9	AT1G24510.1	AT1G24510.1 [397-406]		0	1141.58	High	High	3.571e-06	6.048e-05	1.85
FALSE	High	[R].SLHDALCVLSQTVNDTR.[V]	1xCarbamidomethyl [C7]	2.84508e-12	1.16949e-05	1	1	3	AT5G20890.1	AT5G20890.1 [384-400]		0	1928.95	High	High	3.571e-06	1.835e-12	4.8
FALSE	High	[R].IAEYLEQNPQHWAPVHSVVVK.[E]		7.06265e-07	1.16949e-05	1	1	4	AT5G12080.1	AT5G12080.1 [653-673]		0	2444.27	High	High	3.571e-06	3.344e-07	1.77
FALSE	High	[K].LAEYLELWEKDDQTK.[L]		1.80244e-10	1.16949e-05	1	1	6	AT1G06550.1	AT1G06550.1 [43-57]		1	1880.93	High	High	3.571e-06	1.051e-10	4.99
FALSE	High	[R].IAFCLNMHNEAVR.[A]	1xCarbamidomethyl [C4]	1.43857e-06	1.16949e-05	2	2	3	AT1G75990.1; AT1G20200.1	AT1G75990.1 [435-447]; AT1G20200.1 [436-448]		0	1574.76	High	High	3.571e-06	6.698e-07	2.31
FALSE	High	[R].LAEPILSSSTAPVK.[S]		1.37012e-05	1.16949e-05	1	1	8	AT4G20910.2	AT4G20910.2 [401-414]		0	1412.8	High	High	3.571e-06	6.048e-06	2.02
FALSE	High	[R].IAETFDENIR.[G]		4.57592e-05	1.16949e-05	1	1	2	AT3G28450.1	AT3G28450.1 [530-539]		0	1207.6	High	High	3.571e-06	1.972e-05	2.6
FALSE	High	[K].LAETALAVSIAR.[A]		1.90383e-07	1.16949e-05	1	1	10	AT4G25260.1	AT4G25260.1 [69-80]		0	1214.71	High	High	3.571e-06	9.341e-08	2.92
FALSE	High	[K].LAEQAVAFELEATQR.[V]		6.63334e-10	1.16949e-05	1	1	6	AT1G01790.1	AT1G01790.1 [322-336]		0	1675.86	High	High	3.571e-06	3.731e-10	3.9
FALSE	High	[K].LAEQDENAAISSNVPYTIIR.[T]		2.52463e-13	1.16949e-05	1	3	8	AT1G72640.1	AT1G72640.1 [217-236]		0	2204.12	High	High	3.571e-06	1.725e-13	4.74
FALSE	High	[R].SLHSIESSNYPMVEATTGDSR.[E]		4.37194e-07	1.16949e-05	1	1	1	AT5G47820.2	AT5G47820.2 [469-489]		0	2281.04	High	High	3.571e-06	2.095e-07	3.11
FALSE	High	[K].SIHSDPTPPLPGNASR.[S]		5.55369e-06	1.16949e-05	1	1	2	AT5G18700.1	AT5G18700.1 [209-224]		0	1645.83	High	High	3.571e-06	2.501e-06	3.31
FALSE	High	[R].SIHPLDLSHLSK.[M]		1.05416e-08	1.16949e-05	1	2	2	AT3G21350.2	AT3G21350.2 [77-88]		0	1346.74	High	High	3.571e-06	5.536e-09	4.16
FALSE	High	[R].LAEQVLSNCASK.[L]	1xCarbamidomethyl [C9]	2.28905e-08	1.16949e-05	1	2	2	AT4G31880.1	AT4G31880.1 [213-224]		0	1319.66	High	High	3.571e-06	1.181e-08	3.07
FALSE	High	[K].LAESAADCILTK.[E]	1xCarbamidomethyl [C8]	6.8982e-08	1.16949e-05	1	1	7	AT1G62390.1	AT1G62390.1 [351-362]		0	1291.66	High	High	3.571e-06	3.479e-08	3.48
FALSE	High	[K].LAESAGACSVIVSDPVR.[S]	1xCarbamidomethyl [C8]	6.31489e-07	1.16949e-05	1	1	5	AT3G16050.1	AT3G16050.1 [57-73]		0	1730.87	High	High	3.571e-06	3.012e-07	2.62
FALSE	High	[R].LAESDINHNK.[V]		4.05964e-05	1.16949e-05	1	1	1	AT3G49000.1	AT3G49000.1 [44-53]		0	1140.56	High	High	3.571e-06	1.755e-05	2.46
FALSE	High	[K].LAESELGSLWR.[L]		6.83638e-06	1.16949e-05	1	1	5	AT1G70070.1	AT1G70070.1 [869-879]		0	1260.66	High	High	3.571e-06	3.075e-06	3.69
FALSE	High	[R].SLHNLVDALTR.[H]		5.12986e-07	1.16949e-05	1	1	36	AT5G66920.1	AT5G66920.1 [465-475]		0	1238.69	High	High	3.571e-06	2.453e-07	2.82
FALSE	High	[K].SLHNLLLSEEMIHR.[N]		2.56532e-13	1.16949e-05	1	1	8	ATCG00860.1	ATCG00860.1 [1318-1331]		0	1691.89	High	High	3.571e-06	1.747e-13	5.24
FALSE	High	[R].IAESGEPLWSK.[K]		3.43805e-06	1.16949e-05	1	1	4	AT3G17900.1	AT3G17900.1 [240-250]		0	1216.62	High	High	3.571e-06	1.577e-06	3.01
FALSE	High	[K].LAESGIFNLTNAVSSK.[Y]		3.50233e-12	1.16949e-05	1	2	3	AT5G63620.1	AT5G63620.1 [385-400]		0	1650.87	High	High	3.571e-06	2.253e-12	4.23
FALSE	High	[R].LAESHQWVK.[Q]		2.17995e-06	1.16949e-05	1	2	7	AT2G04550.1	AT2G04550.1 [152-160]		0	1097.57	High	High	3.571e-06	1.011e-06	2.85
FALSE	High	[K].SLHLYTLNMEK.[S]		6.37085e-09	1.16949e-05	1	1	7	AT2G44160.1	AT2G44160.1 [281-291]		0	1348.69	High	High	3.571e-06	3.398e-09	3.7
FALSE	High	[K].IAESLGFTHQGSR.[G]		2.06396e-09	1.16949e-05	1	1	12	AT5G51880.1	AT5G51880.1 [70-82]		0	1402.71	High	High	3.571e-06	1.134e-09	4.11
FALSE	High	[K].IAESYFEEETVAAVK.[K]		2.23663e-10	1.16949e-05	1	4	1	AT4G21585.3	AT4G21585.3 [36-50]		0	1685.83	High	High	3.571e-06	1.295e-10	3.74
FALSE	High	[K].SLHHLSNTPNPYEQAITIIGR.[T]		4.78744e-14	1.16949e-05	1	1	11	AT3G01650.2	AT3G01650.2 [179-199]		0	2361.23	High	High	3.571e-06	3.815e-14	5.08
FALSE	High	[K].IAESTDGRPHEMSVVAALR.[S]		8.69416e-07	1.16949e-05	1	2	14	AT3G62010.1	AT3G62010.1 [418-436]		0	2039.03	High	High	3.571e-06	4.106e-07	2.46
FALSE	High	[R].IAESSLVK.[N]		0.000182879	1.16949e-05	1	1	7	AT1G36160.2	AT1G36160.2 [2139-2146]		0	846.493	High	High	3.571e-06	7.633e-05	2.17
FALSE	High	[R].LAESSDTSTPEGLSYVLTEATLALLR.[H]		1.47534e-09	1.16949e-05	1	1	1	AT1G54520.1	AT1G54520.1 [232-257]		0	2737.41	High	High	3.571e-06	8.176e-10	4.29
FALSE	High	[K].IAESQLLIPR.[S]		3.38353e-06	1.16949e-05	1	2	2	AT2G01650.1	AT2G01650.1 [328-337]		0	1139.68	High	High	3.571e-06	1.548e-06	3.05
FALSE	High	[R].LAETAIAVTLSR.[A]		1.71593e-07	1.16949e-05	1	1	82	AT5G62350.1	AT5G62350.1 [70-81]		0	1244.72	High	High	3.571e-06	8.44e-08	3.81
FALSE	High	[R].LAESMAEFVEQR.[T]	1xOxidation [M5]	2.70504e-06	1.16949e-05	1	1	2	AT1G61790.2	AT1G61790.2 [165-176]		0	1425.67	High	High	3.571e-06	1.246e-06	2.98
FALSE	High	[K].LAESLTDDGLDPEELLGWK.[K]		4.28056e-14	1.16949e-05	1	3	7	AT5G48440.1	AT5G48440.1 [116-134]		0	2101.03	High	High	3.571e-06	3.47e-14	4.7
FALSE	High	[R].SIHKPVIVATNMLESMINHPTPTR.[A]		1.01824e-14	1.16949e-05	1	1	6	AT1G32440.1	AT1G32440.1 [363-386]		0	2686.42	High	High	3.571e-06	5.005e-15	7.83
FALSE	High	[K].SLHIDNPAAK.[V]		3.07408e-06	1.16949e-05	1	1	15	AT5G20890.1	AT5G20890.1 [68-77]		0	1065.57	High	High	3.571e-06	1.412e-06	2.53
FALSE	High	[K].SLHIGMFFK.[K]		0.000117199	1.16949e-05	1	1	3	AT1G71040.1	AT1G71040.1 [69-77]		0	1079.57	High	High	3.571e-06	4.922e-05	2.68
FALSE	High	[K].SIHIPLLDQDSFIEPSGNHNVPRPDSIR.[G]		2.66884e-12	1.16949e-05	1	1	7	AT5G27150.1	AT5G27150.1 [461-488]		0	3153.61	High	High	3.571e-06	1.719e-12	4.8
FALSE	High	[K].SLHISMNLDPPASDPTALPSTR.[K]		2.58671e-14	1.16949e-05	1	1	1	AT1G24160.1	AT1G24160.1 [367-388]		0	2320.16	High	High	3.571e-06	1.857e-14	4.56
FALSE	High	[R].LAESMAEFVEQR.[T]		1.06219e-07	1.16949e-05	1	1	21	AT1G61790.2	AT1G61790.2 [165-176]		0	1409.67	High	High	3.571e-06	5.293e-08	3.49
FALSE	High	[R].IAQEIANLEK.[D]		1.65972e-05	1.16949e-05	1	1	13	AT5G52970.2	AT5G52970.2 [107-116]		0	1128.63	High	High	3.571e-06	7.324e-06	2.69
FALSE	High	[K].IAQELDLNTHVSTR.[V]		3.6407e-09	1.16949e-05	1	1	3	AT5G38560.1	AT5G38560.1 [487-500]		0	1596.83	High	High	3.571e-06	1.966e-09	2.64
FALSE	High	[K].LAQELGLQPR.[Q]		9.23011e-05	1.16949e-05	1	4	10	AT2G22430.1	AT2G22430.1 [92-101]		0	1124.64	High	High	3.571e-06	3.896e-05	2.78
FALSE	High	[R].LDAFSAIKPR.[V]		3.54447e-05	1.16949e-05	1	4	3	AT3G59770.1	AT3G59770.1 [1490-1499]		0	1117.64	High	High	3.571e-06	1.534e-05	1.98
FALSE	High	[K].LDAGDIVSFQR.[DGC]		7.15264e-05	1.16949e-05	1	4	1	AT1G01030.1	AT1G01030.1 [133-143]		0	1220.63	High	High	3.571e-06	3.046e-05	1.87
FALSE	High	[R].LDAGGILSHSIELEAK.[V]		1.11649e-15	1.16949e-05	1	2	22	AT5G14030.4	AT5G14030.4 [92-107]		0	1652.89	High	High	3.571e-06	2.212e-16	4.88
FALSE	High	[R].IDAGLSNIAK.[K]		4.02736e-05	1.16949e-05	1	4	7	AT3G17040.1	AT3G17040.1 [126-135]		0	1001.56	High	High	3.571e-06	1.74e-05	1.99
FALSE	High	[K].LDAGPVIASK.[R]		5.07609e-05	1.16949e-05	1	2	4	AT1G66520.1	AT1G66520.1 [175-184]		0	970.557	High	High	3.571e-06	2.176e-05	2.41
FALSE	High	[R].IDAGSDVATILR.[E]		2.47736e-06	1.16949e-05	1	1	3	AT1G27595.1	AT1G27595.1 [750-761]		0	1230.67	High	High	3.571e-06	1.143e-06	3.57
FALSE	High	[K].LDAGTVFTTTTIFK.[I]		1.11483e-08	1.16949e-05	2	2	2	AT2G47800.1; AT3G62700.1	AT2G47800.1 [576-589]; AT3G62700.1 [574-587]		0	1514.81	High	High	3.571e-06	5.844e-09	3.49
FALSE	High	[K].LDAHLGGLLADVSAEEDFSGKPGQSTVLR.[L]		1.84322e-23	1.16949e-05	1	2	6	AT4G30910.2	AT4G30910.2 [120-148]		0	2982.52	High	High	3.571e-06	2.319e-27	6.83
FALSE	High	[K].LDAHLGGLLADVSSEEDFSGKPGQSTVLR.[L]		6.26586e-18	1.16949e-05	1	1	10	AT4G30920.1	AT4G30920.1 [121-149]		0	2998.51	High	High	3.571e-06	1.476e-19	4.61
FALSE	High	[R].IDAHPSIYGTKPENR.[R]		5.88859e-12	1.16949e-05	1	1	1	AT3G62390.1	AT3G62390.1 [429-443]		0	1697.86	High	High	3.571e-06	3.728e-12	3.68
FALSE	High	[R].LDAIDAYTAEAR.[A]		2.51846e-07	1.16949e-05	1	1	14	AT1G64550.1	AT1G64550.1 [307-318]		0	1308.64	High	High	3.571e-06	1.23e-07	3.27
FALSE	High	[R].SHLLVLLQGK.[K]		6.34638e-05	1.16949e-05	1	1	10	AT5G49890.1	AT5G49890.1 [652-661]		0	1107.69	High	High	3.571e-06	2.704e-05	3.05
FALSE	High	[K].SHLISSFSDLGVTLDFPSSNLR.[F]		1.05631e-13	1.16949e-05	1	1	1	AT5G15870.1	AT5G15870.1 [150-171]		0	2392.21	High	High	3.571e-06	7.698e-14	5.51
FALSE	High	[R].LDAIEKEELETVK.[T]		1.41576e-06	1.16949e-05	1	1	11	AT5G40450.2	AT5G40450.2 [1192-1204]		1	1516.81	High	High	3.571e-06	6.598e-07	2.73
FALSE	High	[R].SHLMDLLHAQR.[E]		1.15152e-09	1.16949e-05	3	3	12	AT2G42520.2; AT3G58570.1; AT3G58510.3	AT2G42520.2 [400-410]; AT3G58570.1 [387-397]; AT3G58510.3 [392-402]		0	1320.68	High	High	3.571e-06	6.412e-10	3.57
FALSE	High	[K].LDALFQHVIDDHLNPGR.[S]		2.34938e-13	1.16949e-05	2	2	1	AT3G26180.1; AT3G26170.1	AT3G26180.1 [247-263]; AT3G26170.1 [247-263]		0	1960	High	High	3.571e-06	1.603e-13	4
FALSE	High	[K].SHLHDLLADDVFAK.[S]		2.56323e-11	1.16949e-05	1	1	8	AT5G42950.1	AT5G42950.1 [1285-1298]		0	1580.81	High	High	3.571e-06	1.558e-11	2.65
FALSE	High	[R].SHLGSLGVTGNLALQPMYTLSGGQK.[S]		9.80588e-08	1.16949e-05	1	1	2	AT1G64550.1	AT1G64550.1 [604-628]		0	2529.31	High	High	3.571e-06	4.896e-08	3.54
FALSE	High	[R].SHLGGDTTVETLK.[T]		5.97124e-07	1.16949e-05	1	1	4	AT3G03990.1	AT3G03990.1 [231-243]		0	1357.7	High	High	3.571e-06	2.848e-07	2.43
FALSE	High	[R].SHIFETITSPSEALLK.[D]		8.09409e-08	1.16949e-05	1	3	1	AT3G26910.3	AT3G26910.3 [111-126]		0	1772.94	High	High	3.571e-06	4.053e-08	2.96
FALSE	High	[K].SHIFDDDKVIVK.[T]		6.98361e-05	1.16949e-05	1	1	1	AT1G73980.3	AT1G73980.3 [353-364]		1	1415.75	High	High	3.571e-06	2.982e-05	3.58
FALSE	High	[K].IDALINNAGIR.[G]		1.31646e-05	1.16949e-05	1	4	5	AT3G55290.1	AT3G55290.1 [102-112]		0	1169.66	High	High	3.571e-06	5.838e-06	2.87
FALSE	High	[R].LDAILQDMEEK.[Q]		1.42712e-06	1.16949e-05	1	1	13	AT1G29990.1	AT1G29990.1 [94-104]		0	1304.64	High	High	3.571e-06	6.683e-07	3.28
FALSE	High	[R].IDAISEYSFK.[R]		6.87314e-05	1.16949e-05	1	2	10	AT3G04760.2	AT3G04760.2 [542-551]		0	1172.58	High	High	3.571e-06	2.925e-05	2.44
FALSE	High	[K].LDAIVAEGDVK.[L]		1.02762e-05	1.16949e-05	1	1	11	AT5G52060.1	AT5G52060.1 [207-217]		0	1129.61	High	High	3.571e-06	4.574e-06	2.65
FALSE	High	[K].SHIFAVNMFDDFDR.[L]	1xOxidation [M8]	1.07884e-06	1.16949e-05	2	3	2	AT5G25780.1; AT5G27640.1	AT5G25780.1 [134-147]; AT5G27640.1 [133-146]		0	1729.76	High	High	3.571e-06	5.06e-07	2.62
FALSE	High	[R].IDALVGTNMLSR.[L]		1.97863e-05	1.16949e-05	1	3	1	AT2G36810.1	AT2G36810.1 [782-793]		0	1289.69	High	High	3.571e-06	8.694e-06	2.9
FALSE	High	[K].SHIFAVNMFDDFDR.[L]		5.42957e-09	1.16949e-05	2	3	8	AT5G25780.1; AT5G27640.1	AT5G25780.1 [134-147]; AT5G27640.1 [133-146]		0	1713.77	High	High	3.571e-06	2.918e-09	4.23
FALSE	High	[K].LDANENPYGPPPEVFEALGNMK.[F]		3.70389e-12	1.16949e-05	1	2	7	AT5G10330.1	AT5G10330.1 [94-115]		0	2402.13	High	High	3.571e-06	2.373e-12	5.4
FALSE	High	[R].LDAPPTEIDK.[S]		4.29291e-05	1.16949e-05	1	1	15	AT3G15610.1	AT3G15610.1 [134-143]		0	1098.57	High	High	3.571e-06	1.847e-05	1.95
FALSE	High	[R].LDAIGAIGIAR.[C]		1.94727e-05	1.16949e-05	1	1	3	AT1G17330.1	AT1G17330.1 [130-140]		0	1069.64	High	High	3.571e-06	8.516e-06	2.29
FALSE	High	[R].SHLNAVLAVAR.[I]		2.61992e-06	1.16949e-05	1	2	5	AT1G49340.2	AT1G49340.2 [45-55]		0	1150.67	High	High	3.571e-06	1.209e-06	2.94
FALSE	High	[R].SHLNESVPSFDLDLTR.[D]		3.22064e-05	1.16949e-05	1	1	2	AT3G03320.1	AT3G03320.1 [28-43]		0	1829.9	High	High	3.571e-06	1.392e-05	3.34
FALSE	High	[K].SHIPPVGVIPLGTGNDLSR.[S]		4.73576e-07	1.16949e-05	1	2	5	AT4G30340.1	AT4G30340.1 [188-206]		0	1929.06	High	High	3.571e-06	2.269e-07	2.6
FALSE	High	[R].SHMIPPWFALVHPK.[T]		1.9673e-09	1.16949e-05	1	1	1	AT1G17120.1	AT1G17120.1 [391-404]		0	1659.88	High	High	3.571e-06	1.081e-09	3.95
FALSE	High	[R].SHMGLIQQEPIIFSTTIR.[E]		4.59238e-10	1.16949e-05	1	2	5	AT2G39480.1	AT2G39480.1 [1234-1251]		0	2071.1	High	High	3.571e-06	2.605e-10	5.49
FALSE	High	[K].ICYDHFTFR.[T]	1xCarbamidomethyl [C2]	1.13103e-05	1.16949e-05	1	1	1	AT1G27030.1	AT1G27030.1 [53-61]		0	1258.57	High	High	3.571e-06	5.029e-06	1.88
FALSE	High	[K].LCYIALDYEQELETAK.[T]	1xCarbamidomethyl [C2]	8.61943e-06	1.16949e-05	1	1	2	AT2G37620.1	AT2G37620.1 [218-233]		0	1958.94	High	High	3.571e-06	3.864e-06	2.56
FALSE	High	[R].LCYLALHALQHR.[G]	1xCarbamidomethyl [C2]	1.70226e-07	1.16949e-05	2	2	9	AT4G34740.1; AT2G16570.1	AT4G34740.1 [101-112]; AT2G16570.1 [105-116]		0	1494.8	High	High	3.571e-06	8.386e-08	2.85
FALSE	High	[R].SHIWTDTDKDR.[T]		2.18095e-07	1.16949e-05	1	2	11	AT4G23100.3	AT4G23100.3 [301-311]		1	1373.64	High	High	3.571e-06	1.067e-07	2.74
FALSE	High	[K].LCYILDGDNVR.[H]	1xCarbamidomethyl [C2]	3.54447e-05	1.16949e-05	1	1	5	AT2G14750.1	AT2G14750.1 [131-141]		0	1337.65	High	High	3.571e-06	1.531e-05	2.69
FALSE	High	[K].ICYPAMEGEEWR.[I]	1xCarbamidomethyl [C2]	0.000121955	1.16949e-05	1	1	3	AT5G22510.2	AT5G22510.2 [472-483]		0	1540.66	High	High	3.571e-06	5.119e-05	1.95
FALSE	High	[K].LCYQILHEYK.[I]	1xCarbamidomethyl [C2]	1.21537e-05	1.16949e-05	1	3	2	AT1G17470.2	AT1G17470.2 [202-211]		0	1366.68	High	High	3.571e-06	5.392e-06	1.91
FALSE	High	[R].SHIVTGDDSHYVAVIMELEAR.[G]		2.73361e-12	1.16949e-05	1	2	7	AT5G13630.1	AT5G13630.1 [331-351]		0	2342.14	High	High	3.571e-06	1.761e-12	4.92
FALSE	High	[R].LDAAAAALNDLSLRPQGK.[K]		1.20043e-13	1.16949e-05	1	1	4	AT5G23290.1	AT5G23290.1 [46-63]		0	1824	High	High	3.571e-06	8.606e-14	4.65
FALSE	High	[K].SHLTPIYPSPLEQPSK.[Q]		1.47414e-07	1.16949e-05	1	4	9	AT4G27860.1	AT4G27860.1 [362-377]		0	1793.94	High	High	3.571e-06	7.294e-08	3.73
FALSE	High	[K].LDAALDVGGVYDPQSER.[Y]		1.28736e-08	1.16949e-05	1	2	1	AT3G49320.1	AT3G49320.1 [75-91]		0	1804.87	High	High	3.571e-06	6.736e-09	3.08
FALSE	High	[R].SHLTHSYYK.[Q]		2.25366e-09	1.16949e-05	1	3	2	AT5G20490.1	AT5G20490.1 [843-851]		0	1135.55	High	High	3.571e-06	1.233e-09	4.23
FALSE	High	[K].SHITFSAEYDSK.[A]		2.86325e-08	1.16949e-05	1	1	20	AT5G57490.1	AT5G57490.1 [247-258]		0	1384.64	High	High	3.571e-06	1.473e-08	2.98
FALSE	High	[K].IDAANQLGSLAGDNDR.[N]		1.33767e-05	1.16949e-05	1	2	1	AT3G26600.1	AT3G26600.1 [174-189]		0	1629.78	High	High	3.571e-06	5.919e-06	2.25
FALSE	High	[K].IDAANSLIEDYAACLEGR.[L]	1xCarbamidomethyl [C14]	6.52281e-08	1.16949e-05	1	3	2	AT5G51200.2	AT5G51200.2 [885-902]		0	1980.93	High	High	3.571e-06	3.285e-08	3.12
FALSE	High	[R].LDAENSGEVLR.[Y]		2.55785e-06	1.16949e-05	1	1	10	AT4G19710.2	AT4G19710.2 [828-838]		0	1202.6	High	High	3.571e-06	1.181e-06	3.44
FALSE	High	[K].SHIQQEVTDLCGK.[L]	1xCarbamidomethyl [C11]	4.36198e-05	1.16949e-05	1	3	6	AT5G51200.2	AT5G51200.2 [1812-1824]		0	1514.73	High	High	3.571e-06	1.881e-05	3.25
FALSE	High	[K].SHLRPPGNISGSQSPVESSGLYHSK.[N]		1.09849e-11	1.16949e-05	1	2	5	AT4G12770.2	AT4G12770.2 [298-322]		0	2621.31	High	High	3.571e-06	6.848e-12	2.83
FALSE	High	[R].IDAEASDLRK.[K]		6.14714e-05	1.16949e-05	1	1	3	AT5G13560.1	AT5G13560.1 [228-237]		1	1117.58	High	High	3.571e-06	2.617e-05	2.65
FALSE	High	[K].IDADVLQLLWK.[T]		2.60136e-08	1.16949e-05	1	2	2	AT2G07360.2	AT2G07360.2 [651-661]		0	1313.75	High	High	3.571e-06	1.337e-08	4.14
FALSE	High	[R].SHISNVGRPNDHYTPDYPVSNYPLGQR.[A]		5.30091e-09	1.16949e-05	1	1	3	AT5G57610.1	AT5G57610.1 [420-446]		0	3083.47	High	High	3.571e-06	2.846e-09	4.2
FALSE	High	[K].SHLENCHLLAAINYK.[G]	1xCarbamidomethyl [C6]	2.06648e-12	1.16949e-05	1	1	13	AT5G13510.1	AT5G13510.1 [57-71]		0	1782.9	High	High	3.571e-06	1.342e-12	3.69
FALSE	High	[R].SHLSSSLEGAGIGIR.[G]		5.36764e-05	1.16949e-05	1	1	1	AT5G51370.2	AT5G51370.2 [421-435]		0	1483.79	High	High	3.571e-06	2.296e-05	3.13
FALSE	High	[R].IDADGLPSVGQK.[L]		5.55675e-07	1.16949e-05	1	1	3	AT1G29940.1	AT1G29940.1 [825-836]		0	1199.63	High	High	3.571e-06	2.647e-07	3.44
FALSE	High	[R].LDADEVMSGNREETLDLVDR.[A]		5.05267e-09	1.16949e-05	1	4	4	AT1G03160.1	AT1G03160.1 [85-104]		1	2277.07	High	High	3.571e-06	2.7e-09	3.65
FALSE	High	[R].LDADEVMSGNR.[E]		1.15847e-05	1.16949e-05	1	4	4	AT1G03160.1	AT1G03160.1 [85-95]		0	1206.54	High	High	3.571e-06	5.155e-06	3.57
FALSE	High	[R].LDACSFVANVYDEGK.[V]	1xCarbamidomethyl [C4]	1.18845e-08	1.16949e-05	1	1	2	AT4G20850.1	AT4G20850.1 [347-361]		0	1687.76	High	High	3.571e-06	6.233e-09	3.09
FALSE	High	[K].LDAAYQEAQQK.[S]		6.5163e-06	1.16949e-05	1	6	1	AT1G55500.5	AT1G55500.5 [446-456]		0	1264.62	High	High	3.571e-06	2.93e-06	3.22
FALSE	High	[R].LDAAVLDLVADDGQGIK.[Q]		1.06392e-11	1.16949e-05	1	1	4	AT1G77030.1	AT1G77030.1 [632-648]		0	1712.91	High	High	3.571e-06	6.62e-12	4.21
FALSE	High	[K].LDADGMAEGLASK.[F]		7.12234e-08	1.16949e-05	1	1	2	AT1G65280.1	AT1G65280.1 [565-577]		0	1277.6	High	High	3.571e-06	3.573e-08	2.69
FALSE	High	[R].IDAQLAQSQHVVAK.[Y]		2.79292e-06	1.16949e-05	1	2	3	AT5G25220.1	AT5G25220.1 [192-205]		0	1507.82	High	High	3.571e-06	1.284e-06	2.27
FALSE	High	[R].IDAQLAQSQNVVAK.[Y]		2.11135e-06	1.16949e-05	1	1	1	AT5G11060.1	AT5G11060.1 [156-169]		0	1484.81	High	High	3.571e-06	9.739e-07	2.81
FALSE	High	[R].IDAQLSQLHTVAAK.[Y]		4.00559e-08	1.16949e-05	1	2	2	AT4G32040.1	AT4G32040.1 [151-164]		0	1494.83	High	High	3.571e-06	2.047e-08	3.64
FALSE	High	[K].IDCIHNNAVMELLR.[G]	1xCarbamidomethyl [C3]	3.10153e-08	1.16949e-05	1	1	1	AT3G05060.1	AT3G05060.1 [103-116]		0	1697.85	High	High	3.571e-06	1.594e-08	2.53
FALSE	High	[K].SHGGEASIMVTK.[V]	1xOxidation [M9]	3.44117e-08	1.16949e-05	1	1	5	AT2G39770.2	AT2G39770.2 [127-138]		0	1232.59	High	High	3.571e-06	1.762e-08	3.09
FALSE	High	[K].SHGGEASIMVTK.[V]		1.37237e-08	1.16949e-05	1	1	12	AT2G39770.2	AT2G39770.2 [127-138]		0	1216.6	High	High	3.571e-06	7.165e-09	3.29
FALSE	High	[K].LDCNPDNRPLAK.[E]	1xCarbamidomethyl [C3]	1.81468e-07	1.16949e-05	1	1	2	AT3G02730.1	AT3G02730.1 [124-135]		0	1412.7	High	High	3.571e-06	8.885e-08	2.29
FALSE	High	[K].LDCNQDNKPLAK.[E]	1xCarbamidomethyl [C3]	1.76044e-11	1.16949e-05	1	1	2	AT5G16400.1	AT5G16400.1 [134-145]		0	1415.69	High	High	3.571e-06	1.086e-11	3.58
FALSE	High	[R].SHGFTDSQISTIVTDYPQLLVADAEK.[S]		1.48718e-09	1.16949e-05	1	1	3	AT1G61980.2	AT1G61980.2 [93-118]		0	2835.4	High	High	3.571e-06	8.23e-10	3.51
FALSE	High	[R].SHGFTDSQISSIITDYPQLLVADAEK.[S]		2.84393e-11	1.16949e-05	1	1	5	AT1G62085.2	AT1G62085.2 [96-121]		0	2835.4	High	High	3.571e-06	1.736e-11	5.18
FALSE	High	[K].LDDAGAILER.[N]		5.81335e-05	1.16949e-05	1	1	16	AT1G52780.1	AT1G52780.1 [514-523]		0	1072.56	High	High	3.571e-06	2.475e-05	2.27
FALSE	High	[K].LDDALAFWR.[E]		8.45573e-05	1.16949e-05	1	3	1	AT1G67320.2	AT1G67320.2 [313-321]		0	1106.56	High	High	3.571e-06	3.589e-05	2.85
FALSE	High	[K].LDDAIMLFHDF.[-]		1.41462e-05	1.16949e-05	1	1	1	AT3G49000.1	AT3G49000.1 [513-523]		0	1336.62	High	High	3.571e-06	6.23e-06	2.79
FALSE	High	[R].LDDAQQAQATMQSEFNK.[Q]		5.69162e-07	1.16949e-05	1	3	2	AT1G79280.1	AT1G79280.1 [1415-1431]		0	1924.87	High	High	3.571e-06	2.721e-07	2.63
FALSE	High	[R].IDDAVPVFGQR.[F]		3.43307e-05	1.16949e-05	1	2	2	AT5G65290.1	AT5G65290.1 [469-479]		0	1216.63	High	High	3.571e-06	1.48e-05	3.08
FALSE	High	[K].LDDAVSYGTK.[A]		2.94983e-05	1.16949e-05	2	2	3	AT1G15290.2; AT1G15290.1	AT1G15290.2 [864-873]; AT1G15290.1 [864-873]		0	1068.52	High	High	3.571e-06	1.279e-05	2.71
FALSE	High	[R].SHGEVNISLSQK.[N]		2.21882e-10	1.16949e-05	1	3	6	AT3G60240.3	AT3G60240.3 [535-546]		0	1298.67	High	High	3.571e-06	1.288e-10	3.17
FALSE	High	[K].LDDDGLAPPGTR.[V]		3.43975e-07	1.16949e-05	1	1	2	AT4G21710.1	AT4G21710.1 [856-867]		0	1226.6	High	High	3.571e-06	1.67e-07	3.6
FALSE	High	[R].LDDDLRPQGLPNLAK.[Q]		1.95004e-07	1.16949e-05	1	1	1	AT5G62910.1	AT5G62910.1 [218-232]		0	1664.9	High	High	3.571e-06	9.538e-08	2.15
FALSE	High	[R].SHGAVWVTDK.[V]		5.29365e-06	1.16949e-05	2	3	7	AT4G38400.1; AT3G45970.1	AT4G38400.1 [196-205]; AT3G45970.1 [196-205]		0	1099.55	High	High	3.571e-06	2.397e-06	2.93
FALSE	High	[K].IDDKWVTDSDVIVGILEEK.[Y]		1.09849e-11	1.16949e-05	1	1	2	AT1G19570.1	AT1G19570.1 [65-83]		1	2174.12	High	High	3.571e-06	6.851e-12	3.59
FALSE	High	[K].IDDHVACAVAGIMSDANILINTAR.[V]	1xCarbamidomethyl [C7]	1.17022e-16	1.16949e-05	1	2	1	AT3G22110.1	AT3G22110.1 [68-91]		0	2540.26	High	High	3.571e-06	9.146e-18	7.05
FALSE	High	[R].LDDGSVVNMSVPIVLAIDDEQK.[A]	1xOxidation [M9]	2.38433e-10	1.16949e-05	1	1	3	AT3G22890.1	AT3G22890.1 [122-143]		0	2373.19	High	High	3.571e-06	1.375e-10	4.46
FALSE	High	[R].LDDGSVVNMSVPIVLAIDDEQK.[A]		1.1534e-13	1.16949e-05	1	1	10	AT3G22890.1	AT3G22890.1 [122-143]		0	2357.19	High	High	3.571e-06	8.34e-14	5.51
FALSE	High	[R].LDDGFISADLGTLDYK.[G]		8.16239e-09	1.16949e-05	1	1	2	AT5G48960.1	AT5G48960.1 [300-315]		0	1742.85	High	High	3.571e-06	4.315e-09	3.73
FALSE	High	[K].LDDFVASHLELFSIEDDYIQVR.[D]		5.29875e-08	1.16949e-05	1	1	2	AT5G53620.2	AT5G53620.2 [598-619]		0	2624.29	High	High	3.571e-06	2.692e-08	3.77
FALSE	High	[R].SHGGFLDGLFK.[G]		2.3239e-06	1.16949e-05	1	1	3	AT1G64370.1	AT1G64370.1 [77-87]		0	1177.6	High	High	3.571e-06	1.077e-06	2.78
FALSE	High	[K].LDDFQSQLQELQK.[E]		6.57785e-09	1.16949e-05	1	2	6	AT5G55230.3	AT5G55230.3 [160-172]		0	1591.8	High	High	3.571e-06	3.513e-09	2.27
FALSE	High	[R].IDDFMTAHEER.[L]		1.38282e-07	1.16949e-05	1	3	3	AT5G38720.2	AT5G38720.2 [213-223]		0	1363.59	High	High	3.571e-06	6.835e-08	3.04
FALSE	High	[R].SHFVESCGLPISTYFSAMK.[L]	1xCarbamidomethyl [C7]	4.77377e-07	1.16949e-05	1	2	2	AT1G80460.1	AT1G80460.1 [130-148]		0	2161.01	High	High	3.571e-06	2.284e-07	4.18
FALSE	High	[K].IDDETALTLWHPNLK.[L]		2.42572e-13	1.16949e-05	1	1	8	AT2G31390.1	AT2G31390.1 [214-228]		0	1765.91	High	High	3.571e-06	1.654e-13	4.96
FALSE	High	[R].LDDESYMFGR.[L]		3.96358e-05	1.16949e-05	1	1	6	AT4G23940.1	AT4G23940.1 [742-751]		0	1232.53	High	High	3.571e-06	1.715e-05	2.21
FALSE	High	[K].SHFVFHDAGGVSPEVR.[K]		6.74298e-11	1.16949e-05	1	1	7	AT2G33570.1	AT2G33570.1 [264-279]		0	1740.85	High	High	3.571e-06	4.034e-11	4.36
FALSE	High	[K].IDDEIASLEKLDEDDLEVLR.[E]		3.0831e-13	1.16949e-05	2	3	1	AT3G25580.1; AT2G18990.1	AT3G25580.1 [24-43]; AT2G18990.1 [24-43]		1	2330.16	High	High	3.571e-06	2.092e-13	6.2
FALSE	High	[R].LDDFPVADGVEVATIDSFQGR.[E]		2.85709e-05	1.16949e-05	1	1	2	AT5G35970.1	AT5G35970.1 [852-872]		0	2251.09	High	High	3.571e-06	1.243e-05	2.02
FALSE	High	[K].SHMPTVVHNQAVTTLGPEDDFSCLK.[S]	1xCarbamidomethyl [C23]	6.98361e-05	1.16949e-05	1	1	1	AT1G16860.1	AT1G16860.1 [180-204]		0	2783.31	High	High	3.571e-06	2.976e-05	2.29
FALSE	High	[K].IDCGSACVAR.[C]	2xCarbamidomethyl [C3; C7]	1.62042e-05	1.16949e-05	1	2	1	AT1G75750.1	AT1G75750.1 [38-47]		0	1108.49	High	High	3.571e-06	7.113e-06	2.55
FALSE	High	[R].IDCFADGATTAFGEK.[L]	1xCarbamidomethyl [C3]	6.17036e-09	1.16949e-05	1	1	7	AT1G56110.1	AT1G56110.1 [385-399]		0	1602.71	High	High	3.571e-06	3.287e-09	2.84
FALSE	High	[K].IDAQQPQDQVNHSH.[-]		2.79292e-06	1.16949e-05	1	1	4	AT5G19070.1	AT5G19070.1 [267-280]		0	1616.74	High	High	3.571e-06	1.284e-06	2.75
FALSE	High	[K].IDASEEANKEFANEYK.[I]		1.39899e-15	1.16949e-05	1	1	11	AT1G77510.1	AT1G77510.1 [87-102]		1	1857.85	High	High	3.571e-06	3.033e-16	4.87
FALSE	High	[K].IDASEETNREFATQYEVQGFPTIK.[I]		1.55898e-07	1.16949e-05	1	2	1	AT1G21750.1	AT1G21750.1 [88-111]		1	2773.33	High	High	3.571e-06	7.659e-08	4.03
FALSE	High	[K].IDASGAEIK.[K]		0.000120989	1.16949e-05	1	1	10	AT4G39150.1	AT4G39150.1 [15-23]		0	903.478	High	High	3.571e-06	5.064e-05	1.94
FALSE	High	[K].SHIEHNLDGLTVEEALEK.[E]		1.14483e-15	1.16949e-05	1	1	27	AT1G55020.1	AT1G55020.1 [406-423]		0	2034.01	High	High	3.571e-06	2.287e-16	4.71
FALSE	High	[R].LDASRPASSDK.[N]		1.70296e-08	1.16949e-05	1	1	1	AT4G30890.3	AT4G30890.3 [78-88]		0	1146.57	High	High	3.571e-06	8.895e-09	2.83
FALSE	High	[K].LDASTLNDEQGGLK.[S]		2.02956e-07	1.16949e-05	1	1	1	AT1G02110.1	AT1G02110.1 [341-354]		0	1460.72	High	High	3.571e-06	9.961e-08	2.86
FALSE	High	[K].SHKPEIPMTGPGHGGR.[V]		5.39292e-12	1.16949e-05	1	1	2	AT2G20330.1	AT2G20330.1 [559-574]		0	1657.82	High	High	3.571e-06	3.432e-12	3.77
FALSE	High	[K].SHHPNINAAIELLR.[E]		2.88741e-09	1.16949e-05	1	1	11	AT3G27180.1	AT3G27180.1 [131-144]		0	1584.86	High	High	3.571e-06	1.573e-09	4.93
FALSE	High	[R].IDASYYGYRDDEDGILEK.[L]		3.0946e-05	1.16949e-05	1	1	7	AT3G18790.1	AT3G18790.1 [162-179]		1	2121.96	High	High	3.571e-06	1.341e-05	2.72
FALSE	High	[K].LDATANDFPK.[D]		3.04557e-05	1.16949e-05	1	2	15	AT1G21750.1	AT1G21750.1 [432-441]		0	1091.54	High	High	3.571e-06	1.318e-05	1.48
FALSE	High	[K].LDATANDFPKDTFDVK.[G]		9.14008e-12	1.16949e-05	1	2	12	AT1G21750.1	AT1G21750.1 [432-447]		1	1796.87	High	High	3.571e-06	5.74e-12	5.07
FALSE	High	[K].LDATANDIPSDTFDVK.[G]		2.21972e-11	1.16949e-05	1	1	8	AT1G77510.1	AT1G77510.1 [430-445]		0	1721.82	High	High	3.571e-06	1.364e-11	3.69
FALSE	High	[K].IDATEENELAQEYR.[V]		3.73058e-10	1.16949e-05	1	3	1	AT5G60640.1	AT5G60640.1 [159-172]		0	1680.77	High	High	3.571e-06	2.125e-10	2.81
FALSE	High	[K].SHHLNPFLSPDSSR.[V]		1.9665e-08	1.16949e-05	1	1	11	AT1G21680.1	AT1G21680.1 [363-376]		0	1593.78	High	High	3.571e-06	1.021e-08	3.54
FALSE	High	[K].LDATGNGGVIIDSGTSVTR.[L]		0.000162353	1.16949e-05	1	1	2	AT3G61820.1	AT3G61820.1 [353-371]		0	1832.93	High	High	3.571e-06	6.798e-05	1.98
FALSE	High	[K].SHHFNPFLSPDSSR.[V]		1.25685e-08	1.16949e-05	1	1	9	AT1G21670.1	AT1G21670.1 [350-363]		0	1627.76	High	High	3.571e-06	6.608e-09	4.35
FALSE	High	[K].SHGILSGVGSK.[V]		1.34946e-06	1.16949e-05	1	1	5	AT5G40450.2	AT5G40450.2 [2853-2863]		0	1041.57	High	High	3.571e-06	6.298e-07	3.69
FALSE	High	[R].IDAYQDTLYTHTLR.[Q]		9.35811e-11	1.16949e-05	1	2	36	AT1G11580.2	AT1G11580.2 [390-403]		0	1709.85	High	High	3.571e-06	5.545e-11	3.19
FALSE	High	[R].SHGMAPLYETLIASSVLDLDQSLLESMR.[A]	1xOxidation [M27]	4.41784e-13	1.16949e-05	1	1	3	AT4G24820.1	AT4G24820.1 [45-72]		0	3092.53	High	High	3.571e-06	2.985e-13	4.37
FALSE	High	[R].SHGPHLAPVGSSIAQPK.[D]		3.61171e-09	1.16949e-05	1	1	4	AT4G38440.1	AT4G38440.1 [55-71]		0	1682.9	High	High	3.571e-06	1.955e-09	4.32
FALSE	High	[R].SHGQISSDVENIYYK.[V]		2.06227e-07	1.16949e-05	1	2	3	AT1G67320.2	AT1G67320.2 [161-175]		0	1739.82	High	High	3.571e-06	1.014e-07	3.88
FALSE	High	[R].SHGVATVASYSQHLNR.[E]		6.17539e-11	1.16949e-05	1	2	1	AT1G07910.2	AT1G07910.2 [1080-1095]		0	1726.86	High	High	3.571e-06	3.685e-11	4.36
FALSE	High	[K].SHGIGGGSNSSAEVQALSK.[E]		1.12424e-09	1.16949e-05	1	1	1	AT5G62500.1	AT5G62500.1 [175-193]		0	1785.87	High	High	3.571e-06	6.269e-10	4.62
FALSE	High	[K].SHGVEVIMEK.[E]		2.79292e-06	1.16949e-05	1	4	1	AT1G73170.3	AT1G73170.3 [396-405]		0	1128.57	High	High	3.571e-06	1.283e-06	2.94
FALSE	High	[R].IDAVTFSTLIR.[I]		1.65972e-05	1.16949e-05	1	1	2	AT4G16390.1	AT4G16390.1 [278-288]		0	1235.7	High	High	3.571e-06	7.3e-06	3.3
FALSE	High	[R].IDAVESYGSK.[L]		0.000125898	1.16949e-05	1	2	1	AT4G36630.1	AT4G36630.1 [19-28]		0	1068.52	High	High	3.571e-06	5.272e-05	2.55
FALSE	High	[R].IDAVDASTVKR.[V]		4.43216e-05	1.16949e-05	1	2	4	AT3G02090.1	AT3G02090.1 [484-494]		1	1174.64	High	High	3.571e-06	1.911e-05	2.96
FALSE	High	[R].IDAVDASTVK.[R]		8.22104e-07	1.16949e-05	1	2	26	AT3G02090.1	AT3G02090.1 [484-493]		0	1018.54	High	High	3.571e-06	3.89e-07	3.2
FALSE	High	[K].SHGVEVIMEKEPFIDEK.[T]		3.2251e-06	1.16949e-05	1	4	1	AT1G73170.3	AT1G73170.3 [396-412]		1	1986.98	High	High	3.571e-06	1.481e-06	2.62
FALSE	High	[R].SHGVSLLINDR.[I]		1.9164e-05	1.16949e-05	1	1	9	AT1G22940.1	AT1G22940.1 [369-379]		0	1210.65	High	High	3.571e-06	8.424e-06	1.97
FALSE	High	[K].LDAVTVIISFVK.[I]		1.24633e-07	1.16949e-05	1	1	1	AT4G33500.1	AT4G33500.1 [709-720]		0	1304.78	High	High	3.571e-06	6.187e-08	2.9
FALSE	High	[K].ICWNEDFHAK.[V]	1xCarbamidomethyl [C2]	5.15774e-05	1.16949e-05	1	4	8	AT3G52140.4	AT3G52140.4 [616-625]		0	1319.58	High	High	3.571e-06	2.205e-05	1.27
FALSE	High	[K].LCVPLVEAQK.[N]	1xCarbamidomethyl [C2]	0.000178578	1.16949e-05	1	3	9	AT4G36195.1	AT4G36195.1 [282-291]		0	1156.64	High	High	3.571e-06	7.447e-05	1.91
FALSE	High	[K].LCVLELFSVK.[R]	1xCarbamidomethyl [C2]	7.56309e-05	1.16949e-05	1	1	1	AT2G24180.1	AT2G24180.1 [134-143]		0	1207.68	High	High	3.571e-06	3.204e-05	2.11
FALSE	High	[R].ICGDIAVSR.[A]	1xCarbamidomethyl [C2]	0.000137405	1.16949e-05	1	3	4	AT4G27800.1	AT4G27800.1 [226-234]		0	990.504	High	High	3.571e-06	5.751e-05	1.76
FALSE	High	[R].ICGDIHGQYQDLLR.[L]	1xCarbamidomethyl [C2]	1.67304e-05	1.16949e-05	2	5	3	AT5G27840.4; AT3G05580.1	AT5G27840.4 [63-76]; AT3G05580.1 [63-76]		0	1687.82	High	High	3.571e-06	7.344e-06	3.09
FALSE	High	[K].ICGDIHGQYSDLLR.[L]	1xCarbamidomethyl [C2]	6.22242e-10	1.16949e-05	4	4	5	AT3G46820.1; AT2G39840.1; AT2G29400.1; AT5G59160.1	AT3G46820.1 [67-80]; AT2G39840.1 [71-84]; AT2G29400.1 [74-87]; AT5G59160.1 [67-80]		0	1646.8	High	High	3.571e-06	3.523e-10	2.93
FALSE	High	[R].SHVIQQAIR.[Q]		5.11675e-05	1.16949e-05	2	2	3	AT2G16640.1; AT3G16620.1	AT2G16640.1 [725-733]; AT3G16620.1 [607-615]		0	1051.6	High	High	3.571e-06	2.191e-05	2.41
FALSE	High	[R].ICGDPNSVLR.[F]	1xCarbamidomethyl [C2]	2.32137e-05	1.16949e-05	3	6	2	AT1G32790.2; AT4G10610.1; AT1G53650.1	AT1G32790.2 [204-213]; AT4G10610.1 [181-190]; AT1G53650.1 [159-168]		0	1130.56	High	High	3.571e-06	1.017e-05	2.43
FALSE	High	[R].SHVLEVSPGADIVESVSTYAR.[R]		1.6252e-11	1.16949e-05	1	1	3	AT1G20900.1	AT1G20900.1 [115-135]		0	2216.12	High	High	3.571e-06	1.006e-11	5.16
FALSE	High	[K].ICGDVHGQFPDLLR.[L]	1xCarbamidomethyl [C2]	4.29291e-05	1.16949e-05	1	1	2	AT4G11240.1	AT4G11240.1 [58-71]		0	1626.81	High	High	3.571e-06	1.845e-05	2.5
FALSE	High	[K].SHVFSDFSSLGTGK.[E]		3.58296e-09	1.16949e-05	1	4	16	AT1G50500.1	AT1G50500.1 [175-188]		0	1468.71	High	High	3.571e-06	1.942e-09	2.83
FALSE	High	[K].SHVESHISPR.[-]		4.73326e-06	1.16949e-05	1	2	3	AT5G05600.1	AT5G05600.1 [362-371]		0	1148.58	High	High	3.571e-06	2.143e-06	2.39
FALSE	High	[R].LCGFMQGLIGQYAVPILEEK.[S]	1xCarbamidomethyl [C2]	9.08424e-05	1.16949e-05	1	1	3	AT4G35250.1	AT4G35250.1 [222-241]		0	2266.16	High	High	3.571e-06	3.848e-05	2.69
FALSE	High	[K].LCGGGGGGKPNFAQAGGR.[K]	1xCarbamidomethyl [C2]	4.13574e-08	1.16949e-05	1	2	4	AT5G22800.2	AT5G22800.2 [961-978]		0	1660.8	High	High	3.571e-06	2.104e-08	2.33
FALSE	High	[R].SHVENLATLSK.[C]		7.83938e-08	1.16949e-05	1	1	12	AT1G05350.1	AT1G05350.1 [30-40]		0	1198.64	High	High	3.571e-06	3.937e-08	2.07
FALSE	High	[K].LCGNLVIPADR.[F]	1xCarbamidomethyl [C2]	6.19635e-05	1.16949e-05	1	1	2	AT5G11810.1	AT5G11810.1 [279-289]		0	1227.65	High	High	3.571e-06	2.639e-05	3.13
FALSE	High	[R].ICGSGDVFTDGR.[G]	1xCarbamidomethyl [C2]	1.47228e-05	1.16949e-05	1	1	4	AT1G03310.1	AT1G03310.1 [615-626]		0	1283.57	High	High	3.571e-06	6.518e-06	2.15
FALSE	High	[K].SHVEEALNIPYMFK.[T]		7.17218e-06	1.16949e-05	1	1	2	AT2G21045.1	AT2G21045.1 [71-84]		0	1677.83	High	High	3.571e-06	3.209e-06	4.14
FALSE	High	[K].LCGSSGGPPITAPR.[I]	1xCarbamidomethyl [C2]	7.65038e-07	1.16949e-05	1	1	1	AT1G74280.1	AT1G74280.1 [48-61]		0	1369.69	High	High	3.571e-06	3.632e-07	2.36
FALSE	High	[KR].ICGTIAADEK.[R]	1xCarbamidomethyl [C2]	7.87056e-05	1.16949e-05	3	8	2	AT3G02620.2; AT5G16230.1; AT1G43800.1	AT3G02620.2 [259-268]; AT5G16230.1 [256-265]; AT1G43800.1 [246-255]		0	1077.52	High	High	3.571e-06	3.342e-05	2.58
FALSE	High	[R].SHSVSGDLHGVQPDPIAADILR.[K]		9.91816e-17	1.16949e-05	1	1	20	AT2G38280.2	AT2G38280.2 [201-222]		0	2284.17	High	High	3.571e-06	7.242e-18	5.63
FALSE	High	[R].ICLEGGYHVLDESTHYSSDLRPTAK.[Q]	1xCarbamidomethyl [C2]	5.07609e-05	1.16949e-05	2	2	2	AT1G51570.1; AT3G57880.3	AT1G51570.1 [331-355]; AT3G57880.3 [330-354]		0	2848.36	High	High	3.571e-06	2.176e-05	4.03
FALSE	High	[K].ICIEAESSLDYNTIFK.[E]	1xCarbamidomethyl [C2]	3.27707e-06	1.16949e-05	2	2	1	AT5G63680.2; AT5G08570.1	AT5G63680.2 [351-366]; AT5G08570.1 [351-366]		0	1902.92	High	High	3.571e-06	1.503e-06	2.97
FALSE	High	[R].SHTCLLSGVYIGNVK.[V]	1xCarbamidomethyl [C4]	1.44038e-09	1.16949e-05	1	1	10	AT4G34450.1	AT4G34450.1 [833-847]		0	1647.85	High	High	3.571e-06	7.951e-10	3.42
FALSE	High	[K].SHTDEDLLQYSALSK.[L]		4.39693e-05	1.16949e-05	1	3	2	AT2G46560.1	AT2G46560.1 [1626-1640]		0	1706.82	High	High	3.571e-06	1.897e-05	3.61
FALSE	High	[R].ICIAALESPYALNK.[T]	1xCarbamidomethyl [C2]	1.84392e-07	1.16949e-05	1	2	1	AT4G18810.2	AT4G18810.2 [532-545]		0	1562.82	High	High	3.571e-06	9.035e-08	3.05
FALSE	High	[K].ICGDIAGGLSNEVPIVDESDLSLK.[K]	1xCarbamidomethyl [C2]	2.4618e-10	1.16949e-05	1	2	1	AT5G55230.3	AT5G55230.3 [135-158]		0	2501.24	High	High	3.571e-06	1.417e-10	4.44
FALSE	High	[R].SHTEVGVGMAR.[L]		2.26884e-06	1.16949e-05	1	1	1	AT1G02180.1	AT1G02180.1 [140-150]		0	1143.56	High	High	3.571e-06	1.051e-06	2.77
FALSE	High	[K].LCHEAQILR.[D]	1xCarbamidomethyl [C2]	6.19635e-05	1.16949e-05	1	1	4	AT5G15400.1	AT5G15400.1 [540-548]		0	1139.6	High	High	3.571e-06	2.64e-05	1.87
FALSE	High	[R].ICGVVSGILDR.[L]	1xCarbamidomethyl [C2]	9.52889e-05	1.16949e-05	1	1	12	AT5G64620.1	AT5G64620.1 [167-177]		0	1188.64	High	High	3.571e-06	4.026e-05	2.06
FALSE	High	[K].SHTLFADLNIK.[S]		4.00393e-07	1.16949e-05	1	1	5	AT5G63190.1	AT5G63190.1 [32-42]		0	1258.68	High	High	3.571e-06	1.924e-07	2.97
FALSE	High	[K].SHTSAPEFNLLSSISPLMK.[L]		1.26694e-08	1.16949e-05	1	4	1	AT2G16530.3	AT2G16530.3 [208-226]		0	2059.05	High	High	3.571e-06	6.668e-09	4.56
FALSE	High	[K].SHTVASSNIAMATLGVGSSER.[I]		3.91387e-10	1.16949e-05	1	1	1	AT4G35335.1	AT4G35335.1 [25-45]		0	2075.02	High	High	3.571e-06	2.236e-10	4.36
FALSE	High	[R].ICGTVVESLPMAR.[C]	1xCarbamidomethyl [C2]	1.16913e-07	1.16949e-05	1	1	1	ATMG00640.1	ATMG00640.1 [99-111]		0	1432.73	High	High	3.571e-06	5.8e-08	3.42
FALSE	High	[R].ICHTNNCPVGVASQR.[E]	2xCarbamidomethyl [C2; C7]	0.000127916	1.16949e-05	2	3	1	AT5G04140.1; AT2G41220.1	AT5G04140.1 [1242-1256]; AT2G41220.1 [1244-1258]		0	1712.8	High	High	3.571e-06	5.366e-05	1.95
FALSE	High	[K].SHSSTEQFNKPGNPSDQK.[I]		3.05607e-11	1.16949e-05	1	1	1	AT5G44150.1	AT5G44150.1 [295-312]		0	1987.91	High	High	3.571e-06	1.856e-11	3.16
FALSE	High	[K].SHVLVSGIK.[G]		5.03575e-05	1.16949e-05	1	2	2	AT5G50580.2	AT5G50580.2 [32-40]		0	939.562	High	High	3.571e-06	2.158e-05	3.06
FALSE	High	[K].SHVMEIASGTDVIETLATFAR.[R]		2.35173e-14	1.16949e-05	1	1	1	AT3G04570.1	AT3G04570.1 [109-129]		0	2248.13	High	High	3.571e-06	1.621e-14	5.76
FALSE	High	[K].LCDQISDAILDACLEQDPESK.[V]	2xCarbamidomethyl [C2; C13]	4.51771e-09	1.16949e-05	2	2	1	AT2G36880.1; AT3G17390.1	AT2G36880.1 [19-39]; AT3G17390.1 [19-39]		0	2420.1	High	High	3.571e-06	2.428e-09	4.35
FALSE	High	[K].LCDQISDAVLDACLEQDPDSK.[V]	2xCarbamidomethyl [C2; C13]	6.96491e-12	1.16949e-05	2	2	2	AT1G02500.1; AT4G01850.2	AT1G02500.1 [19-39]; AT4G01850.2 [19-39]		0	2392.06	High	High	3.571e-06	4.373e-12	5.44
FALSE	High	[K].ICDSQEYVTPSDNIHK.[R]	1xCarbamidomethyl [C2]	5.04579e-06	1.16949e-05	1	3	1	AT5G51200.2	AT5G51200.2 [1742-1757]		0	1905.86	High	High	3.571e-06	2.286e-06	2.63
FALSE	High	[R].LCDSTNSLYWK.[S]	1xCarbamidomethyl [C2]	1.29559e-05	1.16949e-05	1	1	2	AT1G12840.1	AT1G12840.1 [337-347]		0	1386.64	High	High	3.571e-06	5.724e-06	2.98
FALSE	High	[K].LCDSYDMFFTDR.[R]	1xCarbamidomethyl [C2]	3.77822e-05	1.16949e-05	1	1	1	AT3G58660.1	AT3G58660.1 [144-155]		0	1569.63	High	High	3.571e-06	1.631e-05	2.94
FALSE	High	[K].LCDVADAYSSDETVK.[G]	1xCarbamidomethyl [C2]	3.361e-09	1.16949e-05	1	1	3	AT1G31730.1	AT1G31730.1 [526-540]		0	1672.74	High	High	3.571e-06	1.819e-09	2.92
FALSE	High	[K].SKDDSGTGMVDAAPDIGPTVK.[A]		1.63757e-10	1.16949e-05	1	1	6	AT3G01800.1	AT3G01800.1 [70-90]		1	2060.98	High	High	3.571e-06	9.578e-11	4.91
FALSE	High	[R].LCEAECEKELENVPMVTTESGLQYK.[D]	2xCarbamidomethyl [C2; C6]	3.46879e-08	1.16949e-05	1	2	1	AT2G43560.1	AT2G43560.1 [87-111]		1	2957.36	High	High	3.571e-06	1.779e-08	2.97
FALSE	High	[K].LCEAQGITYTYGSGR.[L]	1xCarbamidomethyl [C2]	7.1795e-08	1.16949e-05	1	1	7	AT1G63000.1	AT1G63000.1 [31-45]		0	1675.77	High	High	3.571e-06	3.614e-08	3.52
FALSE	High	[K].LCEAVCPAQAITIEAEER.[E]	2xCarbamidomethyl [C2; C6]	7.24007e-09	1.16949e-05	2	2	1	AT1G16700.1; AT1G79010.1	AT1G16700.1 [128-145]; AT1G79010.1 [128-145]		0	2059.98	High	High	3.571e-06	3.859e-09	3.71
FALSE	High	[K].ICEAVENLHADLLVMGSR.[A]	1xCarbamidomethyl [C2]	4.94747e-15	1.16949e-05	1	1	5	AT1G09740.2	AT1G09740.2 [118-135]		0	2027	High	High	3.571e-06	1.799e-15	3.88
FALSE	High	[R].ICEAYEILSDETK.[R]	1xCarbamidomethyl [C2]	5.82975e-07	1.16949e-05	1	1	1	AT2G35720.1	AT2G35720.1 [63-75]		0	1570.73	High	High	3.571e-06	2.793e-07	2.19
FALSE	High	[R].ICEAYEILSDETKR.[L]	1xCarbamidomethyl [C2]	2.81784e-08	1.16949e-05	1	1	1	AT2G35720.1	AT2G35720.1 [63-76]		1	1726.83	High	High	3.571e-06	1.448e-08	3.03
FALSE	High	[R].SHYVCGQNVLETAR.[A]	1xCarbamidomethyl [C5]	2.57535e-05	1.16949e-05	1	1	2	AT5G23070.1	AT5G23070.1 [253-266]		0	1633.78	High	High	3.571e-06	1.125e-05	3.63
FALSE	High	[K].ICEDIPHVLDTEVPGLAERPINIFLPR.[L]	1xCarbamidomethyl [C2]	1.27815e-10	1.16949e-05	1	2	1	AT2G16950.1	AT2G16950.1 [159-185]		0	3113.65	High	High	3.571e-06	7.483e-11	3.64
FALSE	High	[K].LCEELHFDAQK.[A]	1xCarbamidomethyl [C2]	7.2952e-08	1.16949e-05	1	1	11	AT1G06950.1	AT1G06950.1 [500-510]		0	1389.65	High	High	3.571e-06	3.657e-08	2.56
FALSE	High	[R].SHYEFDIFALSTTQPPSVSGELR.[I]		4.66449e-09	1.16949e-05	1	1	1	AT1G21680.1	AT1G21680.1 [42-64]		0	2581.26	High	High	3.571e-06	2.514e-09	2.95
FALSE	High	[R].SHVNSDIFLQEAVAR.[Y]		6.2112e-06	1.16949e-05	1	3	2	AT2G22660.2	AT2G22660.2 [184-198]		0	1685.86	High	High	3.571e-06	2.794e-06	2.47
FALSE	High	[K].SHVPLLDEVVVIK.[G]		8.61943e-06	1.16949e-05	1	1	1	AT4G15955.3	AT4G15955.3 [267-279]		0	1447.85	High	High	3.571e-06	3.863e-06	1.77
FALSE	High	[K].ICEVNIVQAPR.[A]	1xCarbamidomethyl [C2]	9.64622e-07	1.16949e-05	1	2	3	AT5G13530.1	AT5G13530.1 [448-458]		0	1298.69	High	High	3.571e-06	4.545e-07	2.63
FALSE	High	[K].SHVPSIDSSAPKPSLVFK.[D]		3.64515e-12	1.16949e-05	1	2	18	AT3G01670.2	AT3G01670.2 [196-213]		0	1896.02	High	High	3.571e-06	2.334e-12	3.56
FALSE	High	[K].LCESVEASLEGK.[K]	1xCarbamidomethyl [C2]	4.54783e-06	1.16949e-05	1	1	1	AT4G30600.2	AT4G30600.2 [372-383]		0	1321.63	High	High	3.571e-06	2.073e-06	2.2
FALSE	High	[R].SHVVLACVNK.[A]	1xCarbamidomethyl [C7]	2.45764e-06	1.16949e-05	2	2	5	AT5G42790.1; AT1G47250.1	AT5G42790.1 [42-51]; AT1G47250.1 [42-51]		0	1126.6	High	High	3.571e-06	1.129e-06	3.29
FALSE	High	[K].LCFSAASPLEEAAK.[E]	1xCarbamidomethyl [C2]	0.00014877	1.16949e-05	1	1	2	AT5G62600.1	AT5G62600.1 [606-619]		0	1493.73	High	High	3.571e-06	6.2e-05	2.36
FALSE	High	[R].LCEPFLDPHLTK.[R]	1xCarbamidomethyl [C2]	9.68187e-05	1.16949e-05	1	1	1	AT5G15400.1	AT5G15400.1 [377-388]		0	1469.75	High	High	3.571e-06	4.096e-05	2.45
FALSE	High	[K].LCEPALVSGEPTR.[M]	1xCarbamidomethyl [C2]	3.07408e-06	1.16949e-05	1	1	2	AT3G13750.1	AT3G13750.1 [348-360]		0	1428.72	High	High	3.571e-06	1.413e-06	2.79
FALSE	High	[K].LCEPALVAADAPQYR.[K]	1xCarbamidomethyl [C2]	0.000162353	1.16949e-05	1	2	1	AT2G32810.1	AT2G32810.1 [352-366]		0	1673.83	High	High	3.571e-06	6.78e-05	1.97
FALSE	High	[R].LCELTSAADSLQLKPLVDLTSR.[A]	1xCarbamidomethyl [C2]	1.09063e-13	1.16949e-05	2	4	1	AT3G61415.1; AT2G45950.5	AT3G61415.1 [104-125]; AT2G45950.5 [104-125]		0	2430.29	High	High	3.571e-06	7.933e-14	3.91
FALSE	High	[R].LCELPGSGSNSPK.[I]	1xCarbamidomethyl [C2]	1.12203e-05	1.16949e-05	1	2	1	AT4G17740.1	AT4G17740.1 [308-320]		0	1345.64	High	High	3.571e-06	4.986e-06	2.56
FALSE	High	[R].SHVVNTAWAMLALIGAGQAEVDR.[K]		2.54489e-13	1.16949e-05	1	2	1	AT2G07050.1	AT2G07050.1 [675-697]		0	2409.23	High	High	3.571e-06	1.745e-13	5.94
FALSE	High	[K].SHVYADQTNVTDAIIQSR.[Y]		1.06392e-11	1.16949e-05	1	1	7	AT1G74640.1	AT1G74640.1 [250-267]		0	2017.99	High	High	3.571e-06	6.641e-12	4.23
FALSE	High	[K].LCEPALVSVDPTITSLGDK.[Q]	1xCarbamidomethyl [C2]	1.87364e-07	1.16949e-05	1	2	1	AT3G52840.2	AT3G52840.2 [396-414]		0	2015.04	High	High	3.571e-06	9.181e-08	3.2
FALSE	High	[RK].LDDIDFPEGPFGTK.[E]		3.75899e-09	1.16949e-05	2	3	12	AT3G15640.1; AT1G80230.1	AT3G15640.1 [92-105]; AT1G80230.1 [91-104]		0	1550.74	High	High	3.571e-06	2.027e-09	2.99
FALSE	High	[K].SHSIGGVTYPSYTDDK.[T]		4.51587e-08	1.16949e-05	1	1	18	AT1G24280.1	AT1G24280.1 [395-410]		0	1726.79	High	High	3.571e-06	2.302e-08	3.91
FALSE	High	[R].ICIGQNFALLEAK.[M]	1xCarbamidomethyl [C2]	1.11438e-07	1.16949e-05	4	7	1	AT3G14650.1; AT3G14660.1; AT3G14630.2; AT3G14690.2	AT3G14650.1 [459-471]; AT3G14660.1 [459-471]; AT3G14630.2 [510-522]; AT3G14690.2 [494-506]		0	1476.79	High	High	3.571e-06	5.559e-08	2.33
FALSE	High	[R].SHQDNEDFEAMYELDGDLIHQK.[S]		1.13511e-13	1.16949e-05	1	4	8	AT4G38550.2	AT4G38550.2 [341-362]		0	2634.14	High	High	3.571e-06	8.2e-14	5.97
FALSE	High	[K].LCSASAIASGTVLGLFEDSR.[Y]	1xCarbamidomethyl [C2]	3.3131e-15	1.16949e-05	1	1	4	AT4G30920.1	AT4G30920.1 [208-227]		0	2054.02	High	High	3.571e-06	1.021e-15	5.02
FALSE	High	[K].LCSFESLSNLEVNK.[E]	1xCarbamidomethyl [C2]	1.68871e-07	1.16949e-05	1	1	1	AT2G03760.1	AT2G03760.1 [262-275]		0	1639.8	High	High	3.571e-06	8.313e-08	3.27
FALSE	High	[R].ICSGMQIETLR.[F]	1xCarbamidomethyl [C2]	9.33651e-06	1.16949e-05	1	3	1	AT5G24060.2	AT5G24060.2 [444-454]		0	1307.64	High	High	3.571e-06	4.158e-06	2.11
FALSE	High	[R].SHPWWPGQVFDASAATDK.[A]		1.0893e-10	1.16949e-05	1	1	4	AT3G09670.1	AT3G09670.1 [209-226]		0	1999.93	High	High	3.571e-06	6.433e-11	4.94
FALSE	High	[R].ICSLEIVSSK.[R]	1xCarbamidomethyl [C2]	4.95603e-05	1.16949e-05	1	1	4	AT4G37410.1	AT4G37410.1 [130-139]		0	1135.6	High	High	3.571e-06	2.118e-05	3.01
FALSE	High	[R].SHPVYHGLADR.[L]		6.72798e-06	1.16949e-05	1	2	3	AT4G33650.2	AT4G33650.2 [297-307]		0	1251.62	High	High	3.571e-06	3.037e-06	3.37
FALSE	High	[K].SHPMGEISLEEDKLLGSTTPHDV.[-]		8.08561e-06	1.16949e-05	1	1	1	AT5G35730.1	AT5G35730.1 [435-457]		1	2492.2	High	High	3.571e-06	3.622e-06	2.49
FALSE	High	[K].SHPLHNFPLSDLR.[W]		6.62514e-07	1.16949e-05	1	1	1	AT3G60410.3	AT3G60410.3 [50-62]		0	1532.8	High	High	3.571e-06	3.164e-07	3.03
FALSE	High	[K].LCSQELFSANK.[I]	1xCarbamidomethyl [C2]	5.54168e-05	1.16949e-05	1	2	1	AT3G26290.2	AT3G26290.2 [142-152]		0	1296.63	High	High	3.571e-06	2.36e-05	2.52
FALSE	High	[R].SHPLETAYESGK.[Q]		1.99646e-06	1.16949e-05	1	2	1	AT5G38660.2	AT5G38660.2 [323-334]		0	1318.63	High	High	3.571e-06	9.276e-07	2.49
FALSE	High	[K].SHPGNPAIAEFDWTTSGTPR.[R]		2.15963e-14	1.16949e-05	1	1	9	AT3G15790.2	AT3G15790.2 [57-76]		0	2141	High	High	3.571e-06	1.445e-14	6.44
FALSE	High	[K].LCSVPHDLLVQPLVGSVEK.[S]	1xCarbamidomethyl [C2]	4.8239e-13	1.16949e-05	1	1	2	AT1G08980.1	AT1G08980.1 [212-230]		0	2090.13	High	High	3.571e-06	3.254e-13	5.49
FALSE	High	[K].ICSYAQGMNLLR.[A]	1xCarbamidomethyl [C2]	7.23406e-07	1.16949e-05	3	3	8	AT1G64190.1; AT3G02360.1; AT5G41670.4	AT1G64190.1 [343-354]; AT3G02360.1 [341-352]; AT5G41670.4 [343-354]		0	1425.7	High	High	3.571e-06	3.439e-07	2.21
FALSE	High	[K].ICSYAQGMNLIR.[A]	1xCarbamidomethyl [C2]; 1xOxidation [M8]	6.60453e-05	1.16949e-05	3	3	6	AT1G64190.1; AT3G02360.1; AT5G41670.4	AT1G64190.1 [343-354]; AT3G02360.1 [341-352]; AT5G41670.4 [343-354]		0	1441.69	High	High	3.571e-06	2.802e-05	2.36
FALSE	High	[R].ICTAVHSNLNR.[R]	1xCarbamidomethyl [C2]	1.53425e-07	1.16949e-05	1	2	3	AT5G14800.1	AT5G14800.1 [40-50]		0	1284.65	High	High	3.571e-06	7.553e-08	3.3
FALSE	High	[K].ICTDAIVSELQK.[K]	1xCarbamidomethyl [C2]	8.48815e-07	1.16949e-05	1	1	5	AT2G42910.1	AT2G42910.1 [14-25]		0	1376.71	High	High	3.571e-06	4.015e-07	2.78
FALSE	High	[R].LCVHVDDALSPSQDVSGR.[Y]	1xCarbamidomethyl [C2]	3.68881e-05	1.16949e-05	1	1	1	AT5G44600.1	AT5G44600.1 [192-209]		0	1954.93	High	High	3.571e-06	1.593e-05	1.63
FALSE	High	[R].LCVGSGNVTVELGGGEK.[E]	1xCarbamidomethyl [C2]	1.10821e-13	1.16949e-05	1	1	13	AT1G75690.1	AT1G75690.1 [100-116]		0	1675.83	High	High	3.571e-06	8.037e-14	3.9
FALSE	High	[K].SHMPYEVVWVPVVDPIEDFER.[S]		5.8265e-06	1.16949e-05	1	1	3	AT3G01680.1	AT3G01680.1 [394-414]		0	2543.23	High	High	3.571e-06	2.625e-06	3.04
FALSE	High	[R].SHNFTVSSMHGDMPQK.[E]		4.4533e-13	1.16949e-05	1	1	23	AT3G19760.1	AT3G19760.1 [296-311]		0	1802.79	High	High	3.571e-06	3.004e-13	4.31
FALSE	High	[R].SHNFTVSSMHGDMPQK.[E]	1xOxidation [M]	1.07159e-09	1.16949e-05	1	1	10	AT3G19760.1	AT3G19760.1 [296-311]		0	1818.79	High	High	3.571e-06	5.982e-10	3.45
FALSE	High	[RK].LCTVTQVEELK.[IA]	1xCarbamidomethyl [C2]	8.97081e-06	1.16949e-05	2	2	1	AT2G02040.1; AT5G01180.3	AT2G02040.1 [335-345]; AT5G01180.3 [317-327]		0	1319.69	High	High	3.571e-06	3.994e-06	2.24
FALSE	High	[K].SHQGSETLYDVDLVQK.[I]		6.81856e-05	1.16949e-05	1	1	1	AT2G14820.2	AT2G14820.2 [330-345]		0	1818.89	High	High	3.571e-06	2.906e-05	2.78
FALSE	High	[K].SHNVAQSSVMFPYR.[H]		1.93177e-05	1.16949e-05	1	1	1	AT1G17360.1	AT1G17360.1 [388-401]		0	1622.77	High	High	3.571e-06	8.471e-06	2.84
FALSE	High	[K].SHPAAMGFVPDQHLR.[E]		2.57958e-07	1.16949e-05	1	2	2	AT5G28350.1	AT5G28350.1 [598-612]		0	1662.82	High	High	3.571e-06	1.261e-07	3.13
FALSE	High	[R].ICTLYWDDSYNTR.[S]	1xCarbamidomethyl [C2]	7.26759e-05	1.16949e-05	2	4	1	AT5G43900.3; AT4G28710.1	AT5G43900.3 [1484-1496]; AT4G28710.1 [1435-1447]		0	1706.75	High	High	3.571e-06	3.095e-05	2.01
FALSE	High	[K].LCTLQQVEEVK.[C]	1xCarbamidomethyl [C2]	2.21508e-06	1.16949e-05	1	1	1	AT3G47960.1	AT3G47960.1 [356-366]		0	1346.7	High	High	3.571e-06	1.028e-06	3.14
FALSE	High	[R].SHPDDIMAEVYK.[N]		8.62861e-08	1.16949e-05	1	1	18	AT1G02305.1	AT1G02305.1 [245-256]		0	1404.65	High	High	3.571e-06	4.325e-08	2.68
FALSE	High	[R].ICTFPEFLKDEIK.[S]	1xCarbamidomethyl [C2]	1.29716e-07	1.16949e-05	1	1	2	AT3G43600.1	AT3G43600.1 [201-213]		1	1639.84	High	High	3.571e-06	6.429e-08	3.16
FALSE	High	[K].SHPGGFLFTK.[F]		0.000145266	1.16949e-05	2	3	1	AT1G02890.1; AT4G02480.1	AT1G02890.1 [748-757]; AT4G02480.1 [768-777]		0	1090.57	High	High	3.571e-06	6.083e-05	2.47
FALSE	High	[R].LCTTDKVEELK.[A]	1xCarbamidomethyl [C2]	7.32576e-05	1.16949e-05	1	1	4	AT1G52190.1	AT1G52190.1 [319-329]		1	1335.68	High	High	3.571e-06	3.12e-05	2.52
FALSE	High	[R].SHSGSDYMYASSDSGMVSNQR.[S]		7.40963e-07	1.16949e-05	1	1	1	AT5G38560.1	AT5G38560.1 [304-324]		0	2265.91	High	High	3.571e-06	3.513e-07	2.35
FALSE	High	[K].LCQLAQEMGDDER.[S]	1xCarbamidomethyl [C2]	4.40702e-07	1.16949e-05	1	2	1	AT1G05960.2	AT1G05960.2 [184-196]		0	1564.67	High	High	3.571e-06	2.127e-07	2.38
FALSE	High	[R].SHQLTIWTDVDGVYSADPR.[K]		2.29091e-10	1.16949e-05	1	1	7	AT1G31230.1	AT1G31230.1 [302-320]		0	2160.04	High	High	3.571e-06	1.325e-10	4.64
FALSE	High	[K].SHSGELSSPGSGMPTTTR.[I]		2.74863e-06	1.16949e-05	1	1	1	AT2G42580.1	AT2G42580.1 [91-108]		0	1788.82	High	High	3.571e-06	1.266e-06	3.38
FALSE	High	[R].LCIIGLMGGANAEIK.[L]	1xCarbamidomethyl [C2]	6.95641e-09	1.16949e-05	1	3	1	AT4G21580.1	AT4G21580.1 [234-248]		0	1559.83	High	High	3.571e-06	3.709e-09	3.3
FALSE	High	[K].LCLLLNVIDPK.[I]	1xCarbamidomethyl [C2]	1.53357e-06	1.16949e-05	2	2	3	AT4G18480.1; AT5G45930.1	AT4G18480.1 [101-111]; AT5G45930.1 [95-105]		0	1297.75	High	High	3.571e-06	7.178e-07	3.05
FALSE	High	[K].SHSEADQFAR.[G]		5.16824e-06	1.16949e-05	1	1	4	AT1G06950.1	AT1G06950.1 [393-402]		0	1147.51	High	High	3.571e-06	2.335e-06	2.87
FALSE	High	[R].SHSASITEYGGVGDGK.[T]		1.93452e-07	1.16949e-05	1	3	9	AT3G61490.4	AT3G61490.4 [155-170]		0	1564.72	High	High	3.571e-06	9.475e-08	3.3
FALSE	High	[R].LCIVGSGPAAHTAAIYAAR.[A]	1xCarbamidomethyl [C2]	2.88741e-09	1.16949e-05	1	1	1	AT4G35460.1	AT4G35460.1 [53-71]		0	1898.99	High	High	3.571e-06	1.576e-09	3.49
FALSE	High	[R].ICLWDVSATATDK.[V]	1xCarbamidomethyl [C2]	2.72804e-07	1.16949e-05	1	1	1	AT4G35050.1	AT4G35050.1 [194-206]		0	1479.71	High	High	3.571e-06	1.33e-07	2.98
FALSE	High	[K].ICLWDVSATPQDK.[V]	1xCarbamidomethyl [C2]	4.93294e-09	1.16949e-05	1	1	1	AT2G16780.1	AT2G16780.1 [193-205]		0	1532.74	High	High	3.571e-06	2.646e-09	3.13
FALSE	High	[R].ICMFMANDPTVK.[G]	1xCarbamidomethyl [C2]	0.000162353	1.16949e-05	1	1	1	AT4G34030.1	AT4G34030.1 [148-159]		0	1426.65	High	High	3.571e-06	6.767e-05	1.38
FALSE	High	[K].ICMLGDAQHVEEAEK.[IM]	1xCarbamidomethyl [C2]	3.88745e-13	1.16949e-05	3	3	30	AT5G22440.1; AT1G08360.1; AT2G27530.1	AT5G22440.1 [65-79]; AT1G08360.1 [64-78]; AT2G27530.1 [64-78]		0	1729.79	High	High	3.571e-06	2.637e-13	3.52
FALSE	High	[K].ICMLGDAQHVEEAEK.[IM]	1xCarbamidomethyl [C2]; 1xOxidation [M3]	2.03205e-10	1.16949e-05	3	3	18	AT5G22440.1; AT1G08360.1; AT2G27530.1	AT5G22440.1 [65-79]; AT1G08360.1 [64-78]; AT2G27530.1 [64-78]		0	1745.78	High	High	3.571e-06	1.179e-10	4.6
FALSE	High	[R].LCMPVVDHIR.[S]	1xCarbamidomethyl [C2]	9.71711e-06	1.16949e-05	1	1	3	AT4G14210.1	AT4G14210.1 [309-318]		0	1239.63	High	High	3.571e-06	4.341e-06	2.77
FALSE	High	[K].ICNALFQDLGK.[H]	1xCarbamidomethyl [C2]	1.87279e-06	1.16949e-05	1	1	3	AT4G36250.1	AT4G36250.1 [48-58]		0	1278.65	High	High	3.571e-06	8.697e-07	2.23
FALSE	High	[K].SHSANQLQEIYK.[H]		2.44121e-09	1.16949e-05	1	1	6	AT3G13490.1	AT3G13490.1 [110-121]		0	1417.71	High	High	3.571e-06	1.335e-09	3.45
FALSE	High	[K].SHQVLCHLGITNK.[L]	1xCarbamidomethyl [C6]	1.01944e-05	1.16949e-05	1	1	4	AT1G77750.1	AT1G77750.1 [60-72]		0	1506.78	High	High	3.571e-06	4.542e-06	1.83
FALSE	High	[K].LCNLLDETIER.[T]	1xCarbamidomethyl [C2]	3.60695e-06	1.16949e-05	1	1	1	AT5G06160.1	AT5G06160.1 [332-342]		0	1375.69	High	High	3.571e-06	1.641e-06	2.8
FALSE	High	[K].LCNIWFDIGEYR.[R]	1xCarbamidomethyl [C2]	4.80953e-06	1.16949e-05	1	1	1	AT2G26990.1	AT2G26990.1 [151-162]		0	1585.75	High	High	3.571e-06	2.181e-06	3.12
FALSE	High	[K].SHQMPEQVAFWK.[W]		3.78761e-08	1.16949e-05	1	1	13	AT3G11130.1	AT3G11130.1 [107-118]		0	1487.71	High	High	3.571e-06	1.941e-08	3.36
FALSE	High	[K].LCPLYPHNPEVLLNELR.[S]	1xCarbamidomethyl [C2]	5.56135e-09	1.16949e-05	1	2	7	AT3G07300.3	AT3G07300.3 [324-340]		0	2077.09	High	High	3.571e-06	2.984e-09	4.04
FALSE	High	[R].LCPITASTSGLNIYK.[D]	1xCarbamidomethyl [C2]	3.87954e-08	1.16949e-05	1	3	2	AT3G54440.3	AT3G54440.3 [1101-1115]		0	1637.86	High	High	3.571e-06	1.984e-08	2.48
FALSE	High	[K].SHQMPEQVAFWK.[W]	1xOxidation [M4]	5.55369e-06	1.16949e-05	1	1	14	AT3G11130.1	AT3G11130.1 [107-118]		0	1503.7	High	High	3.571e-06	2.503e-06	2.16
FALSE	High	[R].ICPLGAHIDHQGGTVSAMTINK.[G]	1xCarbamidomethyl [C2]	6.04986e-05	1.16949e-05	1	2	2	AT3G10700.1	AT3G10700.1 [36-57]		0	2320.15	High	High	3.571e-06	2.582e-05	3.06
FALSE	High	[K].SHQMPEQVVFWK.[W]		3.25256e-07	1.16949e-05	1	1	12	AT3G08530.1	AT3G08530.1 [107-118]		0	1515.74	High	High	3.571e-06	1.577e-07	3.28
FALSE	High	[R].SHQINTEYHLDLCK.[S]	1xCarbamidomethyl [C13]	3.43975e-07	1.16949e-05	1	3	5	AT4G36195.1	AT4G36195.1 [360-373]		0	1757.83	High	High	3.571e-06	1.664e-07	2.91
FALSE	High	[K].SHQMPEQVVFWK.[W]	1xOxidation [M4]	1.50925e-06	1.16949e-05	1	1	4	AT3G08530.1	AT3G08530.1 [107-118]		0	1531.74	High	High	3.571e-06	7.067e-07	3.5
FALSE	High	[R].SHQPSDGISK.[IV]		6.50004e-05	1.16949e-05	3	5	13	AT4G39860.3; AT1G78150.3; AT1G35780.1	AT4G39860.3 [37-46]; AT1G78150.3 [39-48]; AT1G35780.1 [40-49]		0	1055.51	High	High	3.571e-06	2.78e-05	2.37
FALSE	High	[K].SHQSSSDCSNLAR.[S]	1xCarbamidomethyl [C8]	4.36967e-06	1.16949e-05	1	1	1	AT3G08550.1	AT3G08550.1 [94-106]		0	1448.62	High	High	3.571e-06	1.982e-06	2.36
FALSE	High	[K].LCNWVPELTDITK.[C]	1xCarbamidomethyl [C2]	1.79942e-06	1.16949e-05	1	1	2	AT1G18850.1	AT1G18850.1 [330-342]		0	1588.8	High	High	3.571e-06	8.339e-07	2.51
FALSE	High	[K].LCNVLHANELTK.[Q]	1xCarbamidomethyl [C2]	8.91261e-09	1.16949e-05	1	4	2	AT4G23430.2	AT4G23430.2 [203-214]		0	1411.74	High	High	3.571e-06	4.703e-09	3.37
FALSE	High	[R].ICNQTQLLQEAK.[F]	1xCarbamidomethyl [C2]	3.41377e-08	1.16949e-05	1	1	1	AT5G65950.1	AT5G65950.1 [1096-1107]		0	1445.74	High	High	3.571e-06	1.754e-08	3.42
FALSE	High	[K].SHQVDGLITTIHSDLR.[V]		1.57469e-12	1.16949e-05	1	1	10	AT3G13180.1	AT3G13180.1 [377-392]		0	1791.93	High	High	3.571e-06	1.03e-12	4.39
FALSE	High	[K].SHQPHTLTLIYSPK.[S]		1.95084e-08	1.16949e-05	1	1	3	AT5G40590.1	AT5G40590.1 [68-81]		0	1621.87	High	High	3.571e-06	1.011e-08	3.76
FALSE	High	[K].LCDQALASGK.[I]	1xCarbamidomethyl [C2]	1.67304e-05	1.16949e-05	1	1	4	AT1G09780.1	AT1G09780.1 [99-108]		0	1062.52	High	High	3.571e-06	7.371e-06	2.95
FALSE	High	[R].SHFDLAMPVFLK.[I]		2.75107e-08	1.16949e-05	1	1	1	AT3G55500.1	AT3G55500.1 [132-143]		0	1404.73	High	High	3.571e-06	1.41e-08	3.78
FALSE	High	[R].IDDIIIHVDK.[L]		9.05624e-09	1.16949e-05	1	2	9	AT5G08160.1	AT5G08160.1 [331-340]		0	1180.66	High	High	3.571e-06	4.792e-09	3.45
FALSE	High	[R].LDFGSAPNPSCK.[S]	1xCarbamidomethyl [C11]	1.75519e-05	1.16949e-05	1	1	4	AT2G42800.1	AT2G42800.1 [88-99]		0	1292.59	High	High	3.571e-06	7.741e-06	1.84
FALSE	High	[K].SGYAFVYFEDER.[D]		1.32703e-05	1.16949e-05	2	2	1	AT2G46610.1; AT3G61860.1	AT2G46610.1 [35-46]; AT3G61860.1 [35-46]		0	1482.65	High	High	3.571e-06	5.864e-06	3.07
FALSE	High	[K].LDFGWGEPVFSGPVGLPGR.[E]		3.94688e-11	1.16949e-05	1	1	3	AT3G48720.1	AT3G48720.1 [377-395]		0	1987.01	High	High	3.571e-06	2.391e-11	4.28
FALSE	High	[K].IDFLEEVFR.[R]		6.92816e-05	1.16949e-05	1	1	1	AT5G64420.1	AT5G64420.1 [1167-1175]		0	1167.6	High	High	3.571e-06	2.942e-05	2.61
FALSE	High	[K].IDFIHAVER.[S]		0.000112628	1.16949e-05	1	1	4	AT5G58870.1	AT5G58870.1 [563-571]		0	1099.59	High	High	3.571e-06	4.757e-05	2.5
FALSE	High	[R].LDFLIGPVMK.[K]		9.52889e-05	1.16949e-05	1	1	1	AT3G11100.1	AT3G11100.1 [101-110]		0	1132.64	High	High	3.571e-06	4.012e-05	2.69
FALSE	High	[R].SGWGKPETK.[Y]		3.41068e-06	1.16949e-05	2	5	5	AT1G77490.1; AT4G08390.1	AT1G77490.1 [251-259]; AT4G08390.1 [272-280]		0	989.505	High	High	3.571e-06	1.561e-06	2.89
FALSE	High	[K].IDFLSLSYCR.[H]	1xCarbamidomethyl [C9]	0.000164952	1.16949e-05	2	3	5	AT3G52990.1; AT2G36580.1	AT3G52990.1 [221-230]; AT2G36580.1 [221-230]		0	1273.62	High	High	3.571e-06	6.882e-05	2.65
FALSE	High	[K].SGWEGEVEVMETK.[N]		7.77367e-07	1.16949e-05	1	1	9	AT2G03550.1	AT2G03550.1 [271-283]		0	1480.66	High	High	3.571e-06	3.684e-07	2.56
FALSE	High	[K].SGWDQYGINYGMPTK.[Q]		2.03039e-08	1.16949e-05	1	1	1	AT4G23500.1	AT4G23500.1 [283-297]		0	1716.77	High	High	3.571e-06	1.049e-08	3.78
FALSE	High	[K].LDFPDLTVPDFVVGCSIISTR.[Q]	1xCarbamidomethyl [C15]	1.12378e-08	1.16949e-05	1	1	1	AT3G52500.1	AT3G52500.1 [203-223]		0	2351.2	High	High	3.571e-06	5.923e-09	3.78
FALSE	High	[K].SGWDEYGISFGMPTK.[H]		1.05459e-09	1.16949e-05	1	3	2	AT3G61490.4	AT3G61490.4 [373-387]		0	1674.75	High	High	3.571e-06	5.864e-10	3.26
FALSE	High	[K].IDFPETYTEAK.[F]		8.55082e-06	1.16949e-05	1	2	5	AT5G61020.1	AT5G61020.1 [252-262]		0	1313.63	High	High	3.571e-06	3.829e-06	2.27
FALSE	High	[K].SGWDEYGIAYSRPTENVHIR.[N]		6.04986e-05	1.16949e-05	1	4	1	AT3G06770.5	AT3G06770.5 [259-278]		0	2350.12	High	High	3.571e-06	2.577e-05	2.29
FALSE	High	[K].SGYAFVYFEDERDAEDAIR.[RK]		5.65327e-10	1.16949e-05	2	2	1	AT2G46610.1; AT3G61860.1	AT2G46610.1 [35-53]; AT3G61860.1 [35-53]		1	2253.01	High	High	3.571e-06	3.201e-10	4.12
FALSE	High	[K].SGVYWSWNNNSSSFENQLSK.[E]		4.55021e-07	1.16949e-05	1	2	3	AT1G03630.1	AT1G03630.1 [360-379]		0	2334.04	High	High	3.571e-06	2.187e-07	4.62
FALSE	High	[K].LDFQSDDRDLPLVGEIPSSER.[F]		1.04804e-16	1.16949e-05	1	3	2	AT3G63460.1	AT3G63460.1 [46-66]		1	2388.17	High	High	3.571e-06	7.863e-18	6.02
FALSE	High	[R].SGVYTVGEFMTK.[K]		2.83793e-06	1.16949e-05	1	1	10	AT4G36910.1	AT4G36910.1 [72-83]		0	1318.63	High	High	3.571e-06	1.303e-06	2.58
FALSE	High	[R].LDFSDWWAK.[D]		9.99521e-05	1.16949e-05	1	1	1	AT4G31590.1	AT4G31590.1 [5-13]		0	1167.55	High	High	3.571e-06	4.202e-05	1.97
FALSE	High	[K].IDFSEFTAMMK.[K]		2.55487e-05	1.16949e-05	1	1	1	AT4G09570.1	AT4G09570.1 [452-462]		0	1319.6	High	High	3.571e-06	1.11e-05	2.27
FALSE	High	[K].LDFSEILADEIEADLK.[D]		4.7416e-10	1.16949e-05	1	1	3	AT3G05060.1	AT3G05060.1 [219-234]		0	1820.92	High	High	3.571e-06	2.684e-10	5.23
FALSE	High	[K].LDFSEILADEIEAELK.[E]		5.26513e-12	1.16949e-05	1	1	2	AT5G27120.1	AT5G27120.1 [218-233]		0	1834.93	High	High	3.571e-06	3.347e-12	4.44
FALSE	High	[R].SGVYGATLSEADTVAVLEMNDK.[G]		6.21474e-07	1.16949e-05	1	2	2	AT3G29185.1	AT3G29185.1 [274-295]		0	2270.09	High	High	3.571e-06	2.956e-07	2.94
FALSE	High	[K].IDFSFQLYDLK.[Q]		2.81534e-06	1.16949e-05	1	2	1	AT4G26570.1	AT4G26570.1 [124-134]		0	1388.71	High	High	3.571e-06	1.293e-06	1.73
FALSE	High	[K].LDFSHITVELQTVDGLVK.[D]		5.82975e-07	1.16949e-05	1	2	6	AT3G62360.2	AT3G62360.2 [53-70]		0	2014.09	High	High	3.571e-06	2.792e-07	3.8
FALSE	High	[K].IDFSHNLFSGR.[I]		6.36192e-06	1.16949e-05	1	1	3	AT5G65700.2	AT5G65700.2 [508-518]		0	1292.64	High	High	3.571e-06	2.864e-06	2.43
FALSE	High	[K].IDFSLDDVAK.[R]		3.40577e-05	1.16949e-05	1	3	1	AT4G30990.3	AT4G30990.3 [1395-1404]		0	1122.57	High	High	3.571e-06	1.476e-05	2.55
FALSE	High	[R].IDFSSIFATVNPIIDAVR.[S]		5.56361e-10	1.16949e-05	1	2	3	AT5G63890.2	AT5G63890.2 [54-71]		0	1978.06	High	High	3.571e-06	3.148e-10	4.77
FALSE	High	[K].LDFTAPSEPGEK.[S]		3.90081e-05	1.16949e-05	1	1	5	AT1G20960.1	AT1G20960.1 [2125-2136]		0	1290.62	High	High	3.571e-06	1.681e-05	2.36
FALSE	High	[K].SGVVPSQIGVITPYEGQR.[A]		7.53531e-09	1.16949e-05	1	1	1	AT5G47010.1	AT5G47010.1 [803-820]		0	1887	High	High	3.571e-06	4.013e-09	3.45
FALSE	High	[K].SGVYWSWNNASASFENQLSEEASDVEK.[A]		7.54145e-11	1.16949e-05	1	1	14	AT4G27440.1	AT4G27440.1 [360-386]		0	3034.33	High	High	3.571e-06	4.481e-11	6.2
FALSE	High	[R].SGYEAYLVSHNLLNAHAEAVEVFR.[Q]		3.056e-20	1.16949e-05	1	1	17	AT1G66280.1	AT1G66280.1 [237-260]		0	2689.34	High	High	3.571e-06	8.082e-23	8.59
FALSE	High	[K].IDFGLKPTDYMYAMK.[C]		1.21627e-06	1.16949e-05	1	1	2	AT5G65780.1	AT5G65780.1 [87-101]		0	1792.86	High	High	3.571e-06	5.685e-07	3.6
FALSE	High	[R].SGYEAYLVTHNLLISHAEAVEAYR.[K]		2.18157e-22	1.16949e-05	1	1	360	AT3G09260.1	AT3G09260.1 [235-258]		0	2706.35	High	High	3.571e-06	7.574e-26	8.14
FALSE	High	[R].LDESTGIVDYDMLEK.[T]	1xOxidation [M12]	3.02803e-08	1.16949e-05	1	1	1	AT4G32520.1	AT4G32520.1 [231-245]		0	1743.8	High	High	3.571e-06	1.549e-08	3.53
FALSE	High	[R].LDESTGYIDYDQMEK.[S]		7.60507e-12	1.16949e-05	1	1	17	AT4G37930.1	AT4G37930.1 [203-217]		0	1806.77	High	High	3.571e-06	4.785e-12	3.75
FALSE	High	[R].LDESTGYIDYDQMEK.[S]	1xOxidation [M13]	5.05061e-08	1.16949e-05	1	1	2	AT4G37930.1	AT4G37930.1 [203-217]		0	1822.77	High	High	3.571e-06	2.555e-08	2.84
FALSE	High	[K].LDESVLWTESK.[D]		7.96234e-07	1.16949e-05	1	1	3	AT2G39050.1	AT2G39050.1 [252-262]		0	1306.65	High	High	3.571e-06	3.763e-07	2.79
FALSE	High	[K].SGYNTVEWVR.[Y]		3.11941e-05	1.16949e-05	1	1	12	AT5G46630.1	AT5G46630.1 [417-426]		0	1210.59	High	High	3.571e-06	1.349e-05	2.76
FALSE	High	[K].LDETFEWTSGR.[T]		5.29365e-06	1.16949e-05	1	3	4	AT3G56410.2	AT3G56410.2 [1256-1266]		0	1340.61	High	High	3.571e-06	2.388e-06	2.47
FALSE	High	[K].IDETHIEGHEELDAASLR.[E]		0.000139607	1.16949e-05	1	2	1	AT5G09740.1	AT5G09740.1 [146-163]		0	2034.97	High	High	3.571e-06	5.854e-05	1.76
FALSE	High	[R].IDETLEFPLPGEEER.[F]		5.8322e-08	1.16949e-05	1	1	1	AT5G16930.1	AT5G16930.1 [520-534]		0	1773.85	High	High	3.571e-06	2.95e-08	3.36
FALSE	High	[K].LDETVSCEFR.[E]	1xCarbamidomethyl [C7]	1.1131e-05	1.16949e-05	2	4	4	AT1G01420.2; AT4G01070.1	AT1G01420.2 [157-166]; AT4G01070.1 [154-163]		0	1255.56	High	High	3.571e-06	4.934e-06	3
FALSE	High	[K].LDEVAAAIGPQTK.[L]		6.57785e-09	1.16949e-05	1	5	16	AT3G57050.1	AT3G57050.1 [207-219]		0	1312.71	High	High	3.571e-06	3.505e-09	2.91
FALSE	High	[K].LDEVAELIEK.[D]		3.74818e-05	1.16949e-05	1	1	5	AT1G59820.1	AT1G59820.1 [663-672]		0	1158.63	High	High	3.571e-06	1.621e-05	2.89
FALSE	High	[K].IDEVELVEGRPHPAQK.[S]		3.1528e-09	1.16949e-05	1	1	6	AT5G46420.1	AT5G46420.1 [127-142]		0	1816.96	High	High	3.571e-06	1.708e-09	4.13
FALSE	High	[K].IDEVFEFLSTK.[F]		2.8607e-06	1.16949e-05	1	3	1	AT2G45400.1	AT2G45400.1 [299-309]		0	1327.68	High	High	3.571e-06	1.319e-06	2.96
FALSE	High	[R].SGYKPTAEMQLSDLLR.[F]	1xOxidation [M9]	6.2112e-06	1.16949e-05	1	1	2	AT4G33110.2	AT4G33110.2 [44-59]		0	1824.92	High	High	3.571e-06	2.803e-06	3.09
FALSE	High	[R].SGYKPTAEMQLSDLLR.[F]		1.16913e-07	1.16949e-05	1	1	3	AT4G33110.2	AT4G33110.2 [44-59]		0	1808.92	High	High	3.571e-06	5.797e-08	4.13
FALSE	High	[R].LDEVGYDDVGGVR.[K]		7.89894e-07	1.16949e-05	2	2	7	AT5G03340.1; AT3G53230.1	AT5G03340.1 [201-213]; AT3G53230.1 [202-214]		0	1393.66	High	High	3.571e-06	3.737e-07	3.39
FALSE	High	[K].LDEVHASYEK.[L]		6.62793e-08	1.16949e-05	1	1	4	AT3G11330.1	AT3G11330.1 [143-152]		0	1190.57	High	High	3.571e-06	3.328e-08	3.35
FALSE	High	[R].SGYEAYLVTHNLLISHAEAVEAYRK.[C]		5.44181e-15	1.16949e-05	1	1	13	AT3G09260.1	AT3G09260.1 [235-259]		1	2834.45	High	High	3.571e-06	2.059e-15	6.07
FALSE	High	[R].LDFEDEMPPLDIESVINK.[I]		6.36557e-07	1.16949e-05	1	1	1	AT1G78010.1	AT1G78010.1 [276-293]		0	2104.02	High	High	3.571e-06	3.03e-07	2.07
FALSE	High	[R].LDFEAAAEAIEK.[G]		3.30498e-07	1.16949e-05	1	2	1	AT5G23080.1	AT5G23080.1 [576-587]		0	1306.65	High	High	3.571e-06	1.605e-07	3.28
FALSE	High	[R].SGYEAYQVSHNLLLSHAYAVDAFR.[N]		8.15706e-17	1.16949e-05	1	2	7	AT1G52400.1	AT1G52400.1 [242-265]		0	2711.32	High	High	3.571e-06	5.488e-18	7.07
FALSE	High	[R].IDFAPGGQNPPHTHPR.[A]		2.09455e-06	1.16949e-05	1	1	1	AT3G05950.1	AT3G05950.1 [101-116]		0	1740.86	High	High	3.571e-06	9.673e-07	2.65
FALSE	High	[K].SGYELQTLTGWLLR.[Q]		4.93093e-08	1.16949e-05	1	1	4	AT3G54050.2	AT3G54050.2 [76-89]		0	1636.87	High	High	3.571e-06	2.503e-08	3.82
FALSE	High	[K].IDFTSLENTVR.[L]		5.76716e-05	1.16949e-05	2	3	3	AT1G21170.2; AT1G76850.1	AT1G21170.2 [413-423]; AT1G76850.1 [414-424]		0	1294.66	High	High	3.571e-06	2.463e-05	2.98
FALSE	High	[K].LDFADVATFVK.[E]		9.57352e-08	1.16949e-05	1	2	4	AT1G10670.1	AT1G10670.1 [76-86]		0	1225.65	High	High	3.571e-06	4.796e-08	2.64
FALSE	High	[R].IDEYIVFQPLDSNEISK.[I]		6.32012e-09	1.16949e-05	1	1	1	AT2G25140.1	AT2G25140.1 [848-864]		0	2010.01	High	High	3.571e-06	3.381e-09	3.26
FALSE	High	[K].SGYGMATVGLSETLFER.[G]		5.26084e-10	1.16949e-05	1	1	1	AT3G03220.1	AT3G03220.1 [69-85]		0	1817.87	High	High	3.571e-06	2.971e-10	3.99
FALSE	High	[K].LDEVQDWLYMDGEDANATEFEK.[R]		3.13024e-11	1.16949e-05	1	2	4	AT4G16660.2	AT4G16660.2 [722-743]		0	2618.12	High	High	3.571e-06	1.896e-11	4.44
FALSE	High	[K].IDEVNSSHTELSQELQSVEGQLISER.[S]		6.18294e-14	1.16949e-05	1	1	1	AT5G04420.2	AT5G04420.2 [430-455]		0	2927.42	High	High	3.571e-06	4.812e-14	5.27
FALSE	High	[K].IDEVINEYLK.[D]		3.83902e-05	1.16949e-05	1	2	5	AT1G01800.1	AT1G01800.1 [192-201]		0	1235.65	High	High	3.571e-06	1.655e-05	2.62
FALSE	High	[R].IDEVIEFPLPGEEER.[F]		7.28774e-06	1.16949e-05	2	2	2	AT4G36580.1; AT2G18330.1	AT4G36580.1 [504-518]; AT2G18330.1 [507-521]		0	1771.87	High	High	3.571e-06	3.259e-06	2.77
FALSE	High	[K].SGYFQVTDLGR.[I]		1.22512e-05	1.16949e-05	1	1	2	AT1G20960.1	AT1G20960.1 [1000-1010]		0	1242.61	High	High	3.571e-06	5.452e-06	2.68
FALSE	High	[R].LDFTSNHGSDSHTCIYR.[F]	1xCarbamidomethyl [C14]	3.43307e-05	1.16949e-05	1	1	4	AT5G04990.1	AT5G04990.1 [428-444]		0	2009.88	High	High	3.571e-06	1.49e-05	2.53
FALSE	High	[K].SGVVASLIAVSQR.[L]		3.02135e-05	1.16949e-05	1	2	1	AT1G72320.4	AT1G72320.4 [433-445]		0	1286.74	High	High	3.571e-06	1.315e-05	2.46
FALSE	High	[K].SGVTDSVVFSFLETLEK.[N]		1.54909e-11	1.16949e-05	1	2	2	AT4G39040.1	AT4G39040.1 [180-196]		0	1857.95	High	High	3.571e-06	9.557e-12	5.57
FALSE	High	[K].SGVLKPGSESAFQLSVGSAGNSVK.[T]		2.84045e-08	1.16949e-05	1	1	6	AT5G60950.1	AT5G60950.1 [126-149]		0	2306.2	High	High	3.571e-06	1.46e-08	3.55
FALSE	High	[K].LDGLVIIGGVISNTDAAHLAEFFAAAK.[C]		1.02529e-15	1.16949e-05	1	1	2	AT1G20950.1	AT1G20950.1 [181-207]		0	2713.46	High	High	3.571e-06	1.957e-16	7.29
FALSE	High	[K].LDGIVMFADDSNMHSMELFDEIQNVK.[W]		3.70389e-12	1.16949e-05	1	1	1	AT4G36890.1	AT4G36890.1 [253-278]		0	2998.36	High	High	3.571e-06	2.371e-12	4.95
FALSE	High	[R].LDGIYALLIVSK.[I]		4.16893e-08	1.16949e-05	1	3	1	AT1G64790.3	AT1G64790.3 [540-551]		0	1304.78	High	High	3.571e-06	2.119e-08	3.66
FALSE	High	[R].LDGMELAQHAR.[Q]		1.84309e-06	1.16949e-05	1	1	5	AT3G44380.1	AT3G44380.1 [113-123]		0	1240.61	High	High	3.571e-06	8.526e-07	2
FALSE	High	[K].IDGNDIFIGNK.[K]		2.8607e-06	1.16949e-05	1	1	1	AT2G19110.3	AT2G19110.3 [478-488]		0	1205.62	High	High	3.571e-06	1.317e-06	2.22
FALSE	High	[K].SGVLFSDQTLFNTPR.[T]		6.02415e-09	1.16949e-05	1	2	1	AT4G33420.2	AT4G33420.2 [311-325]		0	1681.85	High	High	3.571e-06	3.206e-09	4.04
FALSE	High	[K].IDGPAAYDVLANFEER.[W]		1.02919e-08	1.16949e-05	1	7	5	AT4G11850.1	AT4G11850.1 [443-458]		0	1779.85	High	High	3.571e-06	5.409e-09	3.18
FALSE	High	[R].IDGPAAYDVLINFEQR.[W]		1.57277e-09	1.16949e-05	1	3	7	AT4G35790.2	AT4G35790.2 [435-450]		0	1820.92	High	High	3.571e-06	8.658e-10	3.9
FALSE	High	[K].IDGPAAYDVLTNFEER.[W]		4.17573e-12	1.16949e-05	1	5	3	AT2G42010.2	AT2G42010.2 [674-689]		0	1809.87	High	High	3.571e-06	2.673e-12	4.33
FALSE	High	[R].IDGPSLSSASK.[T]		2.1092e-05	1.16949e-05	1	1	10	AT1G70320.1	AT1G70320.1 [1032-1042]		0	1061.55	High	High	3.571e-06	9.263e-06	2.51
FALSE	High	[K].LDGPYDSWDR.[A]		7.68461e-05	1.16949e-05	1	3	1	AT4G02390.1	AT4G02390.1 [216-225]		0	1223.53	High	High	3.571e-06	3.254e-05	2.27
FALSE	High	[K].SGVLEIIDIGSATK.[V]		1.26642e-07	1.16949e-05	1	1	5	AT3G21540.1	AT3G21540.1 [466-479]		0	1402.78	High	High	3.571e-06	6.288e-08	4.11
FALSE	High	[K].IDGQEETAIWVQKPGAEVSQIWEPR.[K]		5.81203e-18	1.16949e-05	1	1	1	AT1G53590.1	AT1G53590.1 [450-474]		0	2866.44	High	High	3.571e-06	1.329e-19	6.85
FALSE	High	[K].LDGQPELFIHIIPDK.[T]		1.38564e-12	1.16949e-05	3	4	13	AT5G56000.1; AT5G56010.1; AT5G56030.1	AT5G56000.1 [57-71]; AT5G56010.1 [57-71]; AT5G56030.1 [57-71]		0	1734.94	High	High	3.571e-06	9.056e-13	3.06
FALSE	High	[K].LDGQPELFIR.[L]		8.79936e-05	1.16949e-05	1	1	3	AT5G52640.1	AT5G52640.1 [57-66]		0	1187.64	High	High	3.571e-06	3.717e-05	2.83
FALSE	High	[R].LDGRPLAYEPAPASSSK.[G]		3.1528e-09	1.16949e-05	1	2	18	AT2G21270.5	AT2G21270.5 [226-242]		0	1758.9	High	High	3.571e-06	1.711e-09	3.95
FALSE	High	[R].LDGVDSLLSIVQMPR.[G]		1.89022e-09	1.16949e-05	1	2	3	AT2G37690.1	AT2G37690.1 [565-579]		0	1642.88	High	High	3.571e-06	1.036e-09	3.68
FALSE	High	[K].LDGVDDTEEYLATR.[R]		1.86024e-09	1.16949e-05	1	3	2	AT5G20490.1	AT5G20490.1 [289-302]		0	1596.74	High	High	3.571e-06	1.023e-09	3.5
FALSE	High	[K].LDGVDDASEYLETR.[R]		2.32688e-09	1.16949e-05	1	1	1	AT1G17580.1	AT1G17580.1 [287-300]		0	1582.72	High	High	3.571e-06	1.276e-09	3.67
FALSE	High	[R].IDGTLVAPADYR.[V]		0.000181434	1.16949e-05	1	1	5	AT2G43870.1	AT2G43870.1 [84-95]		0	1290.67	High	High	3.571e-06	7.559e-05	1.97
FALSE	High	[R].IDGTLIGPQDYSLLGK.[K]		1.14011e-05	1.16949e-05	1	1	3	AT1G65570.1	AT1G65570.1 [95-110]		0	1689.91	High	High	3.571e-06	5.052e-06	2.95
FALSE	High	[K].LDGTENIALVK.[G]		0.000109971	1.16949e-05	1	3	1	AT5G59750.2	AT5G59750.2 [365-375]		0	1172.65	High	High	3.571e-06	4.641e-05	1.86
FALSE	High	[K].LDGISVALVGDLANGR.[T]		4.89366e-09	1.16949e-05	1	1	1	AT3G20330.2	AT3G20330.2 [233-248]		0	1569.86	High	High	3.571e-06	2.629e-09	3.43
FALSE	High	[K].SGVHHVLIATDVAAR.[G]		1.07931e-07	1.16949e-05	1	1	8	AT2G47330.1	AT2G47330.1 [521-535]		0	1545.85	High	High	3.571e-06	5.363e-08	4.11
FALSE	High	[R].LDGSSTIMDR.[R]		1.40336e-05	1.16949e-05	1	2	2	AT3G57300.2	AT3G57300.2 [1285-1294]		0	1094.51	High	High	3.571e-06	6.199e-06	2.05
FALSE	High	[K].SGVLAGEGADQIQTR.[V]		5.82975e-07	1.16949e-05	1	1	2	AT4G15090.4	AT4G15090.4 [610-624]		0	1501.76	High	High	3.571e-06	2.784e-07	2.32
FALSE	High	[K].SGVIDPHFEVVK.[E]		9.4973e-08	1.16949e-05	1	1	11	AT3G10520.1	AT3G10520.1 [104-115]		0	1326.71	High	High	3.571e-06	4.753e-08	3.05
FALSE	High	[R].IDGSFPSFSPGGDR.[I]		1.71516e-06	1.16949e-05	1	1	12	AT1G21680.1	AT1G21680.1 [411-424]		0	1438.66	High	High	3.571e-06	7.992e-07	2.61
FALSE	High	[R].LDGSEELSLR.[K]		5.07609e-05	1.16949e-05	1	1	1	AT3G29400.1	AT3G29400.1 [111-120]		0	1118.57	High	High	3.571e-06	2.17e-05	2.57
FALSE	High	[K].IDGSDIVSEGPR.[C]		7.00937e-08	1.16949e-05	1	4	12	AT4G22890.3	AT4G22890.3 [171-182]		0	1244.61	High	High	3.571e-06	3.517e-08	3.28
FALSE	High	[K].LDGSSYVISK.[H]		4.57592e-05	1.16949e-05	1	3	4	AT1G49630.1	AT1G49630.1 [911-920]		0	1068.56	High	High	3.571e-06	1.968e-05	2.42
FALSE	High	[R].LDESTGIVDYDMLEK.[T]		7.12524e-09	1.16949e-05	1	1	7	AT4G32520.1	AT4G32520.1 [231-245]		0	1727.8	High	High	3.571e-06	3.801e-09	4.25
FALSE	High	[R].LDGLSSTAASVGGK.[L]		1.66261e-08	1.16949e-05	1	2	6	AT4G37520.1	AT4G37520.1 [152-165]		0	1262.66	High	High	3.571e-06	8.637e-09	3.28
FALSE	High	[K].IDGIQATGLDK.[K]		2.55785e-06	1.16949e-05	1	3	12	AT1G01320.1	AT1G01320.1 [414-424]		0	1130.61	High	High	3.571e-06	1.183e-06	2.83
FALSE	High	[K].IDFVVEGFMDALQR.[S]		8.97663e-07	1.16949e-05	1	1	2	AT4G10790.1	AT4G10790.1 [183-196]		0	1639.81	High	High	3.571e-06	4.233e-07	3.07
FALSE	High	[R].SGVSQAMAELK.[S]		5.45396e-05	1.16949e-05	1	1	2	AT2G19110.3	AT2G19110.3 [533-543]		0	1120.57	High	High	3.571e-06	2.324e-05	2.36
FALSE	High	[R].SGVSNSDGSPLLDPVVQMPLNIR.[K]		5.19905e-05	1.16949e-05	1	1	1	AT5G13500.2	AT5G13500.2 [32-54]		0	2395.23	High	High	3.571e-06	2.228e-05	2.44
FALSE	High	[R].LDGAEMLACGLATHFVPSTR.[L]	1xCarbamidomethyl [C9]	2.97646e-14	1.16949e-05	1	3	2	AT5G65940.4	AT5G65940.4 [175-194]		0	2146.04	High	High	3.571e-06	2.262e-14	5.64
FALSE	High	[K].IDGAGSNASILDR.[I]		8.98047e-08	1.16949e-05	1	1	2	AT5G65760.1	AT5G65760.1 [324-336]		0	1288.65	High	High	3.571e-06	4.473e-08	3.11
FALSE	High	[R].IDGASLSSASK.[T]		1.25484e-05	1.16949e-05	1	1	1	AT1G55860.1	AT1G55860.1 [1030-1040]		0	1035.53	High	High	3.571e-06	5.577e-06	3.05
FALSE	High	[R].LDGASVAAAGFHPR.[D]		6.76441e-05	1.16949e-05	1	1	1	AT1G27470.1	AT1G27470.1 [623-636]		0	1368.7	High	High	3.571e-06	2.885e-05	2.59
FALSE	High	[K].SGVSGFVISLK.[D]		7.58485e-06	1.16949e-05	1	4	6	AT1G03160.1	AT1G03160.1 [251-261]		0	1093.63	High	High	3.571e-06	3.397e-06	3.15
FALSE	High	[R].LDGFATELVK.[I]		4.50347e-05	1.16949e-05	1	1	10	AT1G80360.4	AT1G80360.4 [251-260]		0	1092.59	High	High	3.571e-06	1.94e-05	2.69
FALSE	High	[K].LDGFFSPNIVHMGSSPR.[F]		1.24888e-12	1.16949e-05	1	1	1	AT5G07860.1	AT5G07860.1 [368-384]		0	1860.91	High	High	3.571e-06	8.22e-13	4.82
FALSE	High	[R].LDGFGGGGGASVR.[E]		1.53357e-06	1.16949e-05	1	1	1	AT2G26890.1	AT2G26890.1 [1053-1065]		0	1149.56	High	High	3.571e-06	7.174e-07	2.87
FALSE	High	[K].IDGFGLDTEIVFR.[K]		8.76767e-08	1.16949e-05	1	1	1	AT4G24805.1	AT4G24805.1 [231-243]		0	1481.76	High	High	3.571e-06	4.37e-08	3.27
FALSE	High	[K].SGVQLVELSNEIGSR.[T]		2.86325e-08	1.16949e-05	1	2	5	AT5G58450.1	AT5G58450.1 [703-717]		0	1587.83	High	High	3.571e-06	1.473e-08	4.08
FALSE	High	[R].SGVQEFIDNAYAEK.[V]		4.51587e-08	1.16949e-05	1	2	4	AT5G45170.1	AT5G45170.1 [180-193]		0	1570.74	High	High	3.571e-06	2.296e-08	3.43
FALSE	High	[K].IDGFVSGIGTGGTITGAGK.[Y]		6.38123e-13	1.16949e-05	1	1	48	AT4G14880.4	AT4G14880.4 [173-191]		0	1707.89	High	High	3.571e-06	4.273e-13	4.49
FALSE	High	[R].IDGGATLVAVK.[R]		9.87366e-06	1.16949e-05	1	1	1	AT5G38990.1	AT5G38990.1 [544-554]		0	1043.61	High	High	3.571e-06	4.407e-06	2.93
FALSE	High	[K].LDGGGVASGGLR.[E]		3.43307e-05	1.16949e-05	2	3	11	AT1G16340.1; AT1G79500.3	AT1G16340.1 [209-220]; AT1G79500.3 [208-219]		0	1058.56	High	High	3.571e-06	1.486e-05	2.64
FALSE	High	[K].SGVLILGAGR.[V]		0.000119079	1.16949e-05	1	2	4	AT4G33150.4	AT4G33150.4 [587-596]		0	942.573	High	High	3.571e-06	5.006e-05	2.68
FALSE	High	[R].SGVLLYGPPGTGK.[T]		1.90115e-05	1.16949e-05	1	1	8	AT1G03000.1	AT1G03000.1 [692-704]		0	1245.68	High	High	3.571e-06	8.372e-06	2.78
FALSE	High	[K].SGVLSPFHFSR.[R]		1.27603e-06	1.16949e-05	1	2	18	AT4G39330.1	AT4G39330.1 [22-32]		0	1233.64	High	High	3.571e-06	5.96e-07	2.96
FALSE	High	[K].SGVMQALEFK.[T]		6.50004e-05	1.16949e-05	1	1	5	AT1G52060.1	AT1G52060.1 [108-117]		0	1109.57	High	High	3.571e-06	2.765e-05	2.89
FALSE	High	[K].SGVMVSSVDELIDK.[L]		1.71593e-07	1.16949e-05	1	3	3	AT5G43430.4	AT5G43430.4 [261-274]		0	1478.74	High	High	3.571e-06	8.448e-08	3.32
FALSE	High	[R].LDGLLSSPSK.[S]		7.93353e-05	1.16949e-05	1	1	10	AT3G27190.1	AT3G27190.1 [25-34]		0	1016.56	High	High	3.571e-06	3.368e-05	2.43
FALSE	High	[R].SGVILDVTENAVLLGGPR.[I]		4.3407e-09	1.16949e-05	1	1	3	AT3G57790.2	AT3G57790.2 [90-107]		0	1810.01	High	High	3.571e-06	2.337e-09	3.73
FALSE	High	[K].IDGILDAILR.[H]		4.09902e-06	1.16949e-05	1	1	1	AT5G03070.1	AT5G03070.1 [252-261]		0	1098.65	High	High	3.571e-06	1.868e-06	2.51
FALSE	High	[R].LDGLEESHPIEVEVNHAAEIDEIFDAISYR.[K]		3.23322e-18	1.16949e-05	1	1	8	AT4G33090.1	AT4G33090.1 [364-393]		0	3410.64	High	High	3.571e-06	5.804e-20	6.13
FALSE	High	[K].SGVNPIGTHK.[V]		0.000149957	1.16949e-05	1	2	4	AT5G61240.2	AT5G61240.2 [319-328]		0	1009.54	High	High	3.571e-06	6.255e-05	2.57
FALSE	High	[K].LDGKPKPVASR.[A]		5.87654e-07	1.16949e-05	1	2	5	AT3G53970.1	AT3G53970.1 [151-161]		0	1167.68	High	High	3.571e-06	2.812e-07	2.08
FALSE	High	[R].IDGHIDEMNR.[Y]		9.11534e-06	1.16949e-05	1	1	6	AT2G26990.1	AT2G26990.1 [394-403]		0	1199.55	High	High	3.571e-06	4.057e-06	2.79
FALSE	High	[R].LDGHIALSIR.[G]		1.63342e-05	1.16949e-05	1	4	3	AT2G43070.4	AT2G43070.4 [163-172]		0	1094.63	High	High	3.571e-06	7.194e-06	2.61
FALSE	High	[K].SGVPESHPLEHSWTFWFDNPAVK.[S]		8.90897e-08	1.16949e-05	1	1	1	AT4G18040.1	AT4G18040.1 [54-76]		0	2667.26	High	High	3.571e-06	4.459e-08	2.8
FALSE	High	[K].SGVMVSSVDELIDK.[L]	1xOxidation [M4]	1.32806e-06	1.16949e-05	1	3	1	AT5G43430.4	AT5G43430.4 [261-274]		0	1494.74	High	High	3.571e-06	6.236e-07	2.32
FALSE	High	[R].LDESSLGAHLNER.[R]		4.07181e-09	1.16949e-05	1	1	2	AT5G49930.1	AT5G49930.1 [668-680]		0	1440.71	High	High	3.571e-06	2.194e-09	3.9
FALSE	High	[R].SGYQQHPPPQYVQR.[G]		3.78916e-09	1.16949e-05	1	1	3	AT4G00660.1	AT4G00660.1 [28-41]		0	1684.82	High	High	3.571e-06	2.042e-09	3.84
FALSE	High	[K].SGYSITFHFTSNPFFEDAK.[L]		4.52323e-12	1.16949e-05	1	2	2	AT1G74560.3	AT1G74560.3 [119-137]		0	2195.01	High	High	3.571e-06	2.869e-12	4.36
FALSE	High	[K].SHDQLILLNTQNLYEDYTK.[W]		5.84171e-12	1.16949e-05	1	1	3	AT5G21100.1	AT5G21100.1 [361-379]		0	2308.15	High	High	3.571e-06	3.696e-12	6.05
FALSE	High	[K].LDDTLQMSGR.[I]		1.94727e-05	1.16949e-05	1	2	3	AT2G36380.1	AT2G36380.1 [223-232]		0	1135.54	High	High	3.571e-06	8.524e-06	2.83
FALSE	High	[R].LDDVAAQIGAAIAK.[L]		2.0648e-10	1.16949e-05	1	2	1	AT5G26110.1	AT5G26110.1 [114-127]		0	1355.75	High	High	3.571e-06	1.201e-10	3.4
FALSE	High	[K].LDDVADLLGGALFLPLYK.[W]		8.64621e-13	1.16949e-05	1	1	1	AT3G53130.1	AT3G53130.1 [86-103]		0	1933.07	High	High	3.571e-06	5.738e-13	4.61
FALSE	High	[K].SHDPPSTSAATSGFIPWYHANR.[M]		2.46956e-16	1.16949e-05	1	1	19	AT5G47870.1	AT5G47870.1 [96-117]		0	2399.12	High	High	3.571e-06	2.622e-17	5.76
FALSE	High	[R].LDDVGYDDVGGVR.[K]		1.78663e-08	1.16949e-05	1	1	13	AT3G09840.1	AT3G09840.1 [201-213]		0	1379.64	High	High	3.571e-06	9.318e-09	3.32
FALSE	High	[R].LDDVGYDDVGGVRK.[Q]		1.68796e-06	1.16949e-05	1	1	9	AT3G09840.1	AT3G09840.1 [201-214]		1	1507.74	High	High	3.571e-06	7.883e-07	3.53
FALSE	High	[K].LDDVIDLVIPR.[G]		2.19846e-07	1.16949e-05	2	5	8	AT3G55610.1; AT2G39800.4	AT3G55610.1 [480-490]; AT2G39800.4 [480-490]		0	1267.73	High	High	3.571e-06	1.074e-07	3.62
FALSE	High	[K].LDDVNPVGLGR.[R]		1.9648e-06	1.16949e-05	1	3	7	AT1G16720.2	AT1G16720.2 [101-111]		0	1154.62	High	High	3.571e-06	9.101e-07	3.07
FALSE	High	[K].LDDVTVIVAK.[V]		5.04579e-06	1.16949e-05	2	3	14	AT2G30170.2; AT2G30170.1	AT2G30170.2 [145-154]; AT2G30170.1 [285-294]		0	1072.62	High	High	3.571e-06	2.277e-06	1.35
FALSE	High	[R].IDDVVYVFDLSIK.[R]		6.44841e-05	1.16949e-05	1	1	2	AT5G46580.1	AT5G46580.1 [483-495]		0	1525.81	High	High	3.571e-06	2.743e-05	1.82
FALSE	High	[K].SHDNALIEDSIINIADGK.[V]		1.20972e-15	1.16949e-05	1	1	3	AT4G21160.1	AT4G21160.1 [292-309]		0	1924.96	High	High	3.571e-06	2.468e-16	3.95
FALSE	High	[K].SHDLQNPADKR.[E]		4.72434e-05	1.16949e-05	1	1	5	AT3G03590.1	AT3G03590.1 [98-108]		1	1280.63	High	High	3.571e-06	2.035e-05	2.51
FALSE	High	[K].IDEAIAHTPTVIDLYSVK.[S]		1.74091e-14	1.16949e-05	1	2	12	AT1G80410.2	AT1G80410.2 [403-420]		0	1985.06	High	High	3.571e-06	1.065e-14	4.53
FALSE	High	[R].LDEALEVLEELK.[E]		7.71505e-08	1.16949e-05	1	1	2	AT2G20000.1	AT2G20000.1 [670-681]		0	1400.75	High	High	3.571e-06	3.885e-08	3.18
FALSE	High	[R].IDEALLAPVTK.[A]		1.64796e-06	1.16949e-05	1	3	4	AT3G07180.1	AT3G07180.1 [281-291]		0	1169.68	High	High	3.571e-06	7.683e-07	3.28
FALSE	High	[K].SHDKYPEIWALDEKDPFMGPEGGESADDVVSR.[L]		6.86594e-16	1.16949e-05	1	1	2	AT4G38370.1	AT4G38370.1 [120-151]		2	3576.62	High	High	3.571e-06	1.112e-16	6.31
FALSE	High	[K].IDEDLLANSAR.[S]		1.20659e-06	1.16949e-05	1	1	3	AT4G25970.1	AT4G25970.1 [599-609]		0	1216.62	High	High	3.571e-06	5.649e-07	3.53
FALSE	High	[K].SHDALEALWIQAEEPTR.[T]		2.88504e-07	1.16949e-05	1	1	1	AT2G41120.1	AT2G41120.1 [95-111]		0	1965.97	High	High	3.571e-06	1.399e-07	4.05
FALSE	High	[K].IDEDHSLNPPK.[K]		4.73773e-08	1.16949e-05	1	2	14	AT5G63840.2	AT5G63840.2 [123-133]		0	1264.62	High	High	3.571e-06	2.399e-08	3.08
FALSE	High	[R].LDEDDRNELALFLTGPSESAK.[A]		4.92887e-07	1.16949e-05	1	1	1	AT1G27700.1	AT1G27700.1 [123-143]		1	2320.13	High	High	3.571e-06	2.356e-07	3.58
FALSE	High	[K].LDECGLSYAVVSIMGPQSSGK.[S]	1xCarbamidomethyl [C4]	1.66329e-09	1.16949e-05	1	1	1	AT3G13870.1	AT3G13870.1 [30-50]		0	2198.05	High	High	3.571e-06	9.174e-10	3.57
FALSE	High	[R].SHDFTDVILVHEHR.[G]		4.55211e-08	1.16949e-05	1	1	6	AT1G63780.1	AT1G63780.1 [130-143]		0	1704.85	High	High	3.571e-06	2.32e-08	4.11
FALSE	High	[K].SHDWDASSSETGKPSFSSR.[A]		5.42508e-07	1.16949e-05	1	3	1	AT2G23140.1	AT2G23140.1 [345-363]		0	2067.9	High	High	3.571e-06	2.588e-07	2.65
FALSE	High	[K].SHDFYIAGESYAGHYVPQLSELIYK.[E]		3.30494e-19	1.16949e-05	1	5	7	AT5G23210.1	AT5G23210.1 [191-215]		0	2887.39	High	High	3.571e-06	2.317e-21	6.89
FALSE	High	[R].LDEATASLMLDTRPSK.[V]		2.19846e-07	1.16949e-05	1	1	2	AT5G23880.1	AT5G23880.1 [510-525]		0	1747.89	High	High	3.571e-06	1.077e-07	3.06
FALSE	High	[R].LDEAMATEVEGLSLSSIESMR.[D]		5.47091e-08	1.16949e-05	1	1	3	AT2G38410.1	AT2G38410.1 [222-242]		0	2268.07	High	High	3.571e-06	2.762e-08	3.77
FALSE	High	[K].LDEALVCLK.[G]	1xCarbamidomethyl [C7]	0.000133104	1.16949e-05	1	2	6	AT1G67680.1	AT1G67680.1 [111-119]		0	1060.57	High	High	3.571e-06	5.59e-05	2.67
FALSE	High	[K].SHDGPFIAGER.[V]		3.54447e-05	1.16949e-05	1	2	38	AT1G19570.1	AT1G19570.1 [136-146]		0	1185.56	High	High	3.571e-06	1.528e-05	2.76
FALSE	High	[K].SHDHITDYIMPTTFELK.[Q]		9.99521e-05	1.16949e-05	1	1	2	AT3G26840.1	AT3G26840.1 [390-406]		0	2047.98	High	High	3.571e-06	4.215e-05	2.13
FALSE	High	[K].LDEALNMLK.[Q]		0.000116271	1.16949e-05	1	1	1	AT3G53700.1	AT3G53700.1 [451-459]		0	1046.56	High	High	3.571e-06	4.873e-05	2.57
FALSE	High	[K].IDEATQLVK.[N]		9.99521e-05	1.16949e-05	1	1	4	AT3G13150.1	AT3G13150.1 [384-392]		0	1016.56	High	High	3.571e-06	4.212e-05	2.77
FALSE	High	[R].LDEEAGQWVEVIDLGDR.[V]		2.25458e-10	1.16949e-05	1	1	1	AT1G64840.1	AT1G64840.1 [279-295]		0	1943.93	High	High	3.571e-06	1.306e-10	3.23
FALSE	High	[K].LDDSMYLVAR.[C]	1xOxidation [M5]	7.89406e-06	1.16949e-05	1	1	5	AT5G44320.1	AT5G44320.1 [381-390]		0	1198.58	High	High	3.571e-06	3.526e-06	2.46
FALSE	High	[K].SHECSGAPIFIR.[A]	1xCarbamidomethyl [C4]	3.3566e-06	1.16949e-05	1	2	3	AT4G24520.1	AT4G24520.1 [519-530]		0	1373.66	High	High	3.571e-06	1.538e-06	2.44
FALSE	High	[K].SHENVIEEHKR.[Q]		4.62112e-06	1.16949e-05	1	2	4	AT1G05320.4	AT1G05320.4 [437-447]		1	1377.69	High	High	3.571e-06	2.098e-06	3.5
FALSE	High	[R].IDDLQWSADGMR.[I]		2.77315e-08	1.16949e-05	1	1	11	AT3G18060.1	AT3G18060.1 [102-113]		0	1406.64	High	High	3.571e-06	1.431e-08	3.24
FALSE	High	[R].IDDLQWSADGMR.[I]	1xOxidation [M11]	3.07683e-08	1.16949e-05	1	1	6	AT3G18060.1	AT3G18060.1 [102-113]		0	1422.63	High	High	3.571e-06	1.574e-08	2.66
FALSE	High	[K].IDDISAVELIGGATR.[V]		1.70504e-11	1.16949e-05	1	2	7	AT4G16660.2	AT4G16660.2 [390-404]		0	1529.82	High	High	3.571e-06	1.051e-11	4.26
FALSE	High	[R].SHEMLESEDMQQFLR.[L]		9.57352e-08	1.16949e-05	1	1	3	AT5G57580.1	AT5G57580.1 [551-565]		0	1879.83	High	High	3.571e-06	4.774e-08	3.74
FALSE	High	[K].LDDITVVVSYVAASK.[E]		1.69009e-09	1.16949e-05	1	1	2	AT4G16580.1	AT4G16580.1 [448-462]		0	1579.86	High	High	3.571e-06	9.313e-10	3.4
FALSE	High	[K].SHELIQNISLDDGDDNEDLADPSVVESLEK.[D]		7.96897e-09	1.16949e-05	1	1	1	AT2G27590.1	AT2G27590.1 [167-196]		0	3296.53	High	High	3.571e-06	4.222e-09	3.81
FALSE	High	[R].LDDLVFWGFSHLNVN.[-]		5.51251e-07	1.16949e-05	1	1	4	AT5G48180.1	AT5G48180.1 [312-326]		0	1775.88	High	High	3.571e-06	2.628e-07	3.05
FALSE	High	[K].SHELLEPFATK.[E]		5.42508e-07	1.16949e-05	1	1	1	AT2G24420.1	AT2G24420.1 [378-388]		0	1271.66	High	High	3.571e-06	2.592e-07	2.74
FALSE	High	[R].IDDIVSGIK.[K]		0.000167592	1.16949e-05	1	1	14	AT5G26360.1	AT5G26360.1 [519-527]		0	959.541	High	High	3.571e-06	6.971e-05	2.66
FALSE	High	[K].SHELFDFIVDVLAK.[F]		5.10152e-13	1.16949e-05	1	2	6	AT2G19860.1	AT2G19860.1 [140-153]		0	1632.86	High	High	3.571e-06	3.429e-13	4.53
FALSE	High	[K].IDDMSSQLQAQAAQR.[F]		1.18991e-11	1.16949e-05	1	2	23	AT4G10480.1	AT4G10480.1 [123-137]		0	1661.79	High	High	3.571e-06	7.394e-12	4.36
FALSE	High	[K].IDDMSSQLQAQAAQR.[F]	1xOxidation [M4]	6.90102e-09	1.16949e-05	1	2	18	AT4G10480.1	AT4G10480.1 [123-137]		0	1677.79	High	High	3.571e-06	3.682e-09	3.7
FALSE	High	[R].SHEEGVTHPSSSSSVAK.[Y]		6.42983e-12	1.16949e-05	1	1	2	AT5G08450.3	AT5G08450.3 [8-24]		0	1725.8	High	High	3.571e-06	4.055e-12	4.51
FALSE	High	[K].LDDNAPTVSWAESR.[S]		4.89366e-09	1.16949e-05	1	2	4	AT3G52660.1	AT3G52660.1 [242-255]		0	1560.73	High	High	3.571e-06	2.617e-09	2.69
FALSE	High	[R].SHEDNPFGGHTDDHHVAAPADHNK.[V]		1.87453e-16	1.16949e-05	1	2	7	AT3G01670.2	AT3G01670.2 [70-93]		0	2605.12	High	High	3.571e-06	1.781e-17	6.06
FALSE	High	[R].IDDNMDESLVNVEGAR.[S]		3.25256e-07	1.16949e-05	1	1	1	AT5G05760.1	AT5G05760.1 [285-300]		0	1776.81	High	High	3.571e-06	1.573e-07	2.68
FALSE	High	[R].IDDSEVEKVELEDVLSQR.[A]		5.70561e-13	1.16949e-05	1	2	1	AT2G24640.1	AT2G24640.1 [454-471]		1	2103.05	High	High	3.571e-06	3.816e-13	5.52
FALSE	High	[K].IDDSESGSNVVALGSR.[G]		3.94849e-12	1.16949e-05	1	1	13	AT4G26500.1	AT4G26500.1 [266-281]		0	1605.77	High	High	3.571e-06	2.529e-12	4.17
FALSE	High	[K].LDDSASCGFEPK.[I]	1xCarbamidomethyl [C7]	1.39331e-06	1.16949e-05	1	1	1	AT1G76990.4	AT1G76990.4 [242-253]		0	1325.57	High	High	3.571e-06	6.504e-07	3.01
FALSE	High	[R].LDDSAEFFTSDGR.[H]		1.463e-08	1.16949e-05	1	1	7	AT2G36390.1	AT2G36390.1 [802-814]		0	1459.63	High	High	3.571e-06	7.641e-09	3.86
FALSE	High	[K].LDDQALTEVMK.[K]		3.55151e-07	1.16949e-05	1	2	7	AT5G13000.1	AT5G13000.1 [280-290]		0	1262.63	High	High	3.571e-06	1.722e-07	3.08
FALSE	High	[K].SHEDLLDGPK.[Q]		6.89123e-06	1.16949e-05	1	2	8	AT1G34220.2	AT1G34220.2 [195-204]		0	1110.54	High	High	3.571e-06	3.096e-06	2.45
FALSE	High	[K].LDDSMYLVAR.[C]		2.81183e-05	1.16949e-05	1	1	8	AT5G44320.1	AT5G44320.1 [381-390]		0	1182.58	High	High	3.571e-06	1.224e-05	3.26
FALSE	High	[K].SHEDLLGGAK.[Q]		2.3029e-05	1.16949e-05	1	3	2	AT1G25420.1	AT1G25420.1 [195-204]		0	1026.52	High	High	3.571e-06	1.003e-05	3.12
FALSE	High	[K].LDDPENASFLDSIRK.[S]		0.000112628	1.16949e-05	1	1	1	AT4G22150.1	AT4G22150.1 [135-149]		1	1719.85	High	High	3.571e-06	4.725e-05	1.76
FALSE	High	[K].LDDPENASFLDSIR.[K]		3.43307e-05	1.16949e-05	1	1	4	AT4G22150.1	AT4G22150.1 [135-148]		0	1591.76	High	High	3.571e-06	1.488e-05	1.54
FALSE	High	[R].LDDPEDVQNVISEIGDACEK.[W]	1xCarbamidomethyl [C18]	1.92225e-11	1.16949e-05	1	3	1	AT3G19010.4	AT3G19010.4 [36-55]		0	2246.01	High	High	3.571e-06	1.177e-11	2.97
FALSE	High	[K].LDDNVFYSSDHLSR.[L]		7.00937e-08	1.16949e-05	1	1	4	AT3G02040.1	AT3G02040.1 [176-189]		0	1667.77	High	High	3.571e-06	3.521e-08	3.21
FALSE	High	[R].LDDNSDIVATDTIK.[N]		4.51955e-10	1.16949e-05	1	1	2	AT2G26230.1	AT2G26230.1 [54-67]		0	1519.75	High	High	3.571e-06	2.578e-10	4.15
FALSE	High	[K].LDDNMHLVAR.[C]		2.19846e-07	1.16949e-05	1	1	15	AT4G20980.3	AT4G20980.3 [386-395]		0	1183.59	High	High	3.571e-06	1.077e-07	3.25
FALSE	High	[K].LDDPENASFLESIR.[K]		5.13618e-10	1.16949e-05	1	1	2	AT4G04210.1	AT4G04210.1 [131-144]		0	1605.78	High	High	3.571e-06	2.906e-10	4.25
FALSE	High	[R].SHETQIQRPSPSLGDNPPTVSAEAR.[S]		8.66027e-05	1.16949e-05	1	4	5	AT3G54230.1	AT3G54230.1 [724-748]		0	2674.32	High	High	3.571e-06	3.665e-05	2.39
FALSE	High	[R].LDEEIEATAMPSDYR.[D]		3.17549e-07	1.16949e-05	1	1	1	AT5G18650.1	AT5G18650.1 [209-223]		0	1739.78	High	High	3.571e-06	1.538e-07	2.95
FALSE	High	[K].LDEEIVTFEHASR.[G]		5.21683e-09	1.16949e-05	1	2	3	AT4G04940.1	AT4G04940.1 [212-224]		0	1545.75	High	High	3.571e-06	2.789e-09	3.45
FALSE	High	[K].IDELVEEDLVDDLDKVVFMHGHDR.[E]		1.34146e-14	1.16949e-05	1	1	4	AT1G72160.1	AT1G72160.1 [197-220]		1	2838.36	High	High	3.571e-06	7.385e-15	5.76
FALSE	High	[K].IDEIVQAWNEMYDAK.[R]		1.61029e-08	1.16949e-05	2	2	4	AT2G25290.3; AT4G32070.1	AT2G25290.3 [697-711]; AT4G32070.1 [734-748]		0	1824.85	High	High	3.571e-06	8.369e-09	3.47
FALSE	High	[R].IDEIVVFDNK.[S]		6.14714e-05	1.16949e-05	1	1	1	AT5G19300.1	AT5G19300.1 [134-143]		0	1191.63	High	High	3.571e-06	2.617e-05	2.97
FALSE	High	[R].LDEIVVFDPLSHDQLR.[K]		1.78509e-14	1.16949e-05	1	2	2	AT1G74310.1	AT1G74310.1 [759-774]		0	1895.99	High	High	3.571e-06	1.104e-14	4.87
FALSE	High	[R].LDEIVVQGDDVQVEEMR.[K]		2.82014e-10	1.16949e-05	1	1	4	AT3G26710.1	AT3G26710.1 [230-246]		0	1973.95	High	High	3.571e-06	1.625e-10	4.41
FALSE	High	[K].IDEIYELSMVDK.[W]		1.50992e-07	1.16949e-05	1	1	5	AT1G29900.1	AT1G29900.1 [540-551]		0	1454.71	High	High	3.571e-06	7.459e-08	3.54
FALSE	High	[K].IDEIYELSMVDK.[W]	1xOxidation [M9]	1.84392e-07	1.16949e-05	1	1	4	AT1G29900.1	AT1G29900.1 [540-551]		0	1470.7	High	High	3.571e-06	9.076e-08	2.95
FALSE	High	[R].SHAILQLAIK.[K]		1.13103e-05	1.16949e-05	1	1	3	AT3G16060.1	AT3G16060.1 [367-376]		0	1093.67	High	High	3.571e-06	5.034e-06	2.59
FALSE	High	[R].SHAILMVHVK.[R]		1.5834e-06	1.16949e-05	1	4	1	AT1G01950.3	AT1G01950.3 [262-271]		0	1134.65	High	High	3.571e-06	7.381e-07	2.84
FALSE	High	[K].SHAIEAFSR.[A]		0.000178578	1.16949e-05	1	1	8	AT5G20890.1	AT5G20890.1 [428-436]		0	1017.51	High	High	3.571e-06	7.428e-05	2.23
FALSE	High	[R].SHAHALLAANR.[F]		2.16359e-07	1.16949e-05	1	1	7	AT5G57110.3	AT5G57110.3 [81-91]		0	1160.63	High	High	3.571e-06	1.055e-07	3.47
FALSE	High	[R].SHAAELTAGYYNTR.[N]		6.95641e-09	1.16949e-05	1	1	10	AT4G17090.1	AT4G17090.1 [383-396]		0	1553.73	High	High	3.571e-06	3.697e-09	3.61
FALSE	High	[K].SHAAAIAQSIQVIK.[R]		1.55898e-07	1.16949e-05	1	1	1	AT1G56350.1	AT1G56350.1 [117-130]		0	1436.82	High	High	3.571e-06	7.701e-08	2.56
FALSE	High	[R].IDEMYQVNPMLDNLPAIR.[Y]		2.75443e-11	1.16949e-05	1	2	6	AT5G35160.2	AT5G35160.2 [122-139]		0	2132.05	High	High	3.571e-06	1.682e-11	4.56
FALSE	High	[R].IDEMYQVNPMLDNLPAIR.[Y]	1xOxidation [M]	5.2587e-09	1.16949e-05	1	2	3	AT5G35160.2	AT5G35160.2 [122-139]		0	2148.05	High	High	3.571e-06	2.817e-09	3.24
FALSE	High	[K].IDENAVNEVFLK.[V]		1.36089e-07	1.16949e-05	1	1	6	AT2G36850.1	AT2G36850.1 [306-317]		0	1390.72	High	High	3.571e-06	6.751e-08	3.48
FALSE	High	[K].SGYWDPSSGGGGYGASYGR.[L]		1.49599e-05	1.16949e-05	1	1	3	AT5G03280.1	AT5G03280.1 [945-963]		0	1880.78	High	High	3.571e-06	6.577e-06	2.1
FALSE	High	[K].SGYSPNTSVVLHDVDEETK.[A]		3.12897e-10	1.16949e-05	1	1	2	AT3G14330.1	AT3G14330.1 [617-635]		0	2076.97	High	High	3.571e-06	1.803e-10	3.86
FALSE	High	[R].LDERPDNIESTLFSSLMDGTVSAASSHNR.[S]		4.03601e-16	1.16949e-05	1	1	3	AT5G45160.1	AT5G45160.1 [594-622]		0	3149.48	High	High	3.571e-06	5.262e-17	9.08
FALSE	High	[K].IDEQVLWETSDSFLK.[-]		2.51846e-07	1.16949e-05	1	1	1	AT5G57140.1	AT5G57140.1 [383-397]		0	1809.89	High	High	3.571e-06	1.226e-07	3.13
FALSE	High	[K].IDEQSLIDMQEVLQQETEAIGR.[L]		8.16239e-09	1.16949e-05	1	1	3	AT1G24310.1	AT1G24310.1 [330-351]		0	2545.25	High	High	3.571e-06	4.336e-09	4.24
FALSE	High	[K].LDEPVVFAQDEESLGEDGETFLAK.[L]		1.02141e-09	1.16949e-05	1	5	1	AT5G11350.4	AT5G11350.4 [581-604]		0	2638.24	High	High	3.571e-06	5.686e-10	3.49
FALSE	High	[K].IDEPPPHPSK.[I]		3.40577e-05	1.16949e-05	1	1	1	AT5G55630.2	AT5G55630.2 [56-65]		0	1116.57	High	High	3.571e-06	1.476e-05	2.15
FALSE	High	[K].IDELVEEAVEFADASPQPGR.[S]		2.21444e-14	1.16949e-05	1	1	7	AT1G01090.1	AT1G01090.1 [373-392]		0	2172.05	High	High	3.571e-06	1.488e-14	3.86
FALSE	High	[K].SGYSPVWTAK.[T]		4.72434e-05	1.16949e-05	1	2	1	AT1G15280.2	AT1G15280.2 [325-334]		0	1095.55	High	High	3.571e-06	2.03e-05	2.35
FALSE	High	[R].IDEPFLMVIVGEFNSGK.[S]		4.03939e-09	1.16949e-05	1	4	2	AT1G03160.1	AT1G03160.1 [346-362]		0	1894.96	High	High	3.571e-06	2.177e-09	3.78
FALSE	High	[R].SGYTPNDHPSESEWNAR.[L]		1.84693e-11	1.16949e-05	1	1	6	AT5G27380.1	AT5G27380.1 [336-352]		0	1946.83	High	High	3.571e-06	1.135e-11	4.56
FALSE	High	[K].LDEPFLITWNGIK.[Q]		0.000175766	1.16949e-05	1	2	2	AT2G23630.2	AT2G23630.2 [83-95]		0	1545.83	High	High	3.571e-06	7.324e-05	1.83
FALSE	High	[R].IDEPDYVGIR.[R]		0.000162353	1.16949e-05	1	3	3	AT5G51220.1	AT5G51220.1 [80-89]		0	1176.59	High	High	3.571e-06	6.787e-05	2.34
FALSE	High	[R].SGYVAVVGMPNVGK.[S]		9.27225e-08	1.16949e-05	1	1	12	AT5G66470.2	AT5G66470.2 [129-142]		0	1377.72	High	High	3.571e-06	4.617e-08	3.48
FALSE	High	[R].LDENTGYIDYDQLEK.[S]		8.84525e-10	1.16949e-05	1	2	3	AT5G26780.1	AT5G26780.1 [203-217]		0	1815.83	High	High	3.571e-06	4.956e-10	4.09
FALSE	High	[K].IDEPFNVEEAETVHVPPPPTEK.[L]		1.43124e-13	1.16949e-05	1	1	2	AT5G10730.1	AT5G10730.1 [37-58]		0	2474.21	High	High	3.571e-06	1.008e-13	4.94
FALSE	High	[K].IDEEILQEVINMGFDR.[N]		6.90102e-09	1.16949e-05	1	2	2	AT3G01090.2	AT3G01090.2 [316-331]		0	1920.94	High	High	3.571e-06	3.676e-09	2.96
FALSE	High	[K].LDEIVDYIPGLSPTR.[L]		7.96572e-08	1.16949e-05	1	2	1	AT2G30150.2	AT2G30150.2 [168-182]		0	1687.89	High	High	3.571e-06	3.992e-08	4.04
FALSE	High	[K].LDEIQTSLLEK.[A]		2.66214e-06	1.16949e-05	1	1	2	AT5G52520.1	AT5G52520.1 [452-462]		0	1288.7	High	High	3.571e-06	1.223e-06	1.99
FALSE	High	[K].LDEEMIETLFVAK.[S]		9.57744e-09	1.16949e-05	1	1	1	AT3G25500.1	AT3G25500.1 [626-638]		0	1537.78	High	High	3.571e-06	5.042e-09	3.42
FALSE	High	[R].LDEENLGSLASK.[L]		4.3026e-07	1.16949e-05	1	1	1	AT3G56030.1	AT3G56030.1 [301-312]		0	1275.64	High	High	3.571e-06	2.075e-07	2.65
FALSE	High	[R].IDEEQTVEDAEDGPPELLFIHGGHTSK.[I]		4.98266e-14	1.16949e-05	1	1	9	AT5G58230.1	AT5G58230.1 [350-376]		0	2963.39	High	High	3.571e-06	3.958e-14	5.2
FALSE	High	[K].SHAYTHSLEAGHHVYINLLTEK.[V]		2.64219e-07	1.16949e-05	1	6	4	AT4G22285.1	AT4G22285.1 [156-177]		0	2520.26	High	High	3.571e-06	1.286e-07	2.44
FALSE	High	[R].LDEEVLMDFFR.[E]		1.0875e-06	1.16949e-05	1	2	10	AT1G71820.1	AT1G71820.1 [633-643]		0	1413.67	High	High	3.571e-06	5.117e-07	3.01
FALSE	High	[K].LDEFGCVSDHNQAAK.[L]	1xCarbamidomethyl [C6]	2.772e-07	1.16949e-05	1	1	1	AT3G05180.1	AT3G05180.1 [243-257]		0	1690.75	High	High	3.571e-06	1.348e-07	2.11
FALSE	High	[R].SHASMVQFGGEVVNSR.[S]		5.15774e-05	1.16949e-05	1	1	4	AT5G50150.1	AT5G50150.1 [325-340]		0	1704.81	High	High	3.571e-06	2.209e-05	3.4
FALSE	High	[R].IDEFSGFNK.[R]		9.91594e-05	1.16949e-05	1	1	2	AT5G20960.1	AT5G20960.1 [1008-1016]		0	1056.5	High	High	3.571e-06	4.182e-05	2.29
FALSE	High	[R].LDEFSVGISK.[E]		4.53955e-05	1.16949e-05	1	1	3	AT5G20150.1	AT5G20150.1 [49-58]		0	1094.57	High	High	3.571e-06	1.953e-05	2.49
FALSE	High	[R].IDEFTSQMSQLLQVER.[D]		3.03174e-11	1.16949e-05	1	1	8	AT5G35970.1	AT5G35970.1 [264-279]		0	1923.95	High	High	3.571e-06	1.849e-11	3.94
FALSE	High	[K].IDEGAAYYK.[T]		0.000180001	1.16949e-05	1	1	4	AT3G49240.1	AT3G49240.1 [436-444]		0	1029.49	High	High	3.571e-06	7.488e-05	2.33
FALSE	High	[R].IDEGEANNLNLAGDGSGAVDHDYLTK.[T]		2.16781e-16	1.16949e-05	1	2	6	AT2G17410.3	AT2G17410.3 [264-289]		0	2688.24	High	High	3.571e-06	2.184e-17	4.41
FALSE	High	[K].LDEGEGVVGAFK.[T]		3.49346e-06	1.16949e-05	1	2	4	AT1G05385.1	AT1G05385.1 [72-83]		0	1220.62	High	High	3.571e-06	1.593e-06	2.87
FALSE	High	[K].SHASFAFNDYYQK.[M]		3.7907e-10	1.16949e-05	1	1	7	AT3G13560.4	AT3G13560.4 [406-418]		0	1577.7	High	High	3.571e-06	2.158e-10	3.48
FALSE	High	[K].LDEGLLLHWNGIQQR.[R]		7.12234e-08	1.16949e-05	1	1	2	AT4G12420.2	AT4G12420.2 [73-87]		0	1791.95	High	High	3.571e-06	3.586e-08	4.05
FALSE	High	[K].LDEGNIQEAESSLR.[E]		0.000137405	1.16949e-05	1	1	1	AT2G43040.2	AT2G43040.2 [37-50]		0	1560.75	High	High	3.571e-06	5.743e-05	2.33
FALSE	High	[K].IDEGPAGISYAR.[W]		3.726e-07	1.16949e-05	1	2	4	AT5G07590.2	AT5G07590.2 [86-97]		0	1248.62	High	High	3.571e-06	1.8e-07	2.73
FALSE	High	[K].LDELPGLDSLTSPGTSDGQTK.[V]		1.84618e-10	1.16949e-05	1	2	11	AT3G18860.1	AT3G18860.1 [329-349]		0	2131.04	High	High	3.571e-06	1.077e-10	4.42
FALSE	High	[K].IDELNIAFER.[L]		1.37012e-05	1.16949e-05	1	1	6	AT3G19450.1	AT3G19450.1 [328-337]		0	1219.63	High	High	3.571e-06	6.045e-06	3.09
FALSE	High	[R].LDELIYVESHLSNLSTK.[F]		2.32827e-14	1.16949e-05	1	1	22	AT1G32060.1	AT1G32060.1 [326-342]		0	1961.02	High	High	3.571e-06	1.605e-14	4.82
FALSE	High	[K].IDELILQVLNR.[E]		7.22973e-06	1.16949e-05	1	1	2	AT4G33945.1	AT4G33945.1 [206-216]		0	1325.78	High	High	3.571e-06	3.238e-06	2.53
FALSE	High	[K].IDELLHLEQSWLEK.[E]		7.98196e-13	1.16949e-05	1	1	5	AT1G65010.1	AT1G65010.1 [1102-1115]		0	1752.92	High	High	3.571e-06	5.293e-13	4.1
FALSE	High	[K].LDELLGESLAEVDWR.[K]		1.63557e-07	1.16949e-05	2	5	2	AT1G59520.4; AT1G59520.5	AT1G59520.4 [100-114]; AT1G59520.5 [100-114]		0	1744.88	High	High	3.571e-06	8.075e-08	2.86
FALSE	High	[K].SHANSFVEFLR.[K]		4.02736e-05	1.16949e-05	1	1	3	AT2G03820.1	AT2G03820.1 [207-217]		0	1306.65	High	High	3.571e-06	1.729e-05	2.48
FALSE	High	[K].IDELFELYK.[E]		0.000135238	1.16949e-05	1	1	1	AT4G31850.1	AT4G31850.1 [836-844]		0	1169.61	High	High	3.571e-06	5.68e-05	3.08
FALSE	High	[R].SHAPELTAGYYNTR.[F]		6.09831e-05	1.16949e-05	1	1	11	AT3G23920.1	AT3G23920.1 [404-417]		0	1579.75	High	High	3.571e-06	2.607e-05	2.92
FALSE	High	[R].SHAPFVLDDHR.[I]		3.86979e-05	1.16949e-05	1	3	3	AT5G66810.1	AT5G66810.1 [138-148]		0	1293.63	High	High	3.571e-06	1.672e-05	2.71
FALSE	High	[R].IDEIDDIILKK.[E]		6.57239e-07	1.16949e-05	1	1	1	AT3G04340.1	AT3G04340.1 [285-295]		1	1314.75	High	High	3.571e-06	3.117e-07	3.11
FALSE	High	[R].IDEIDDIILK.[K]		1.04489e-06	1.16949e-05	1	1	2	AT3G04340.1	AT3G04340.1 [285-294]		0	1186.66	High	High	3.571e-06	4.918e-07	4.08
FALSE	High	[R].SHAQISSVFWSLNTDLHQEK.[V]		7.53531e-09	1.16949e-05	1	2	3	AT2G18410.1	AT2G18410.1 [174-193]		0	2327.14	High	High	3.571e-06	3.999e-09	3.91
FALSE	High	[K].IDEGTYGVVYR.[A]		9.26219e-06	1.16949e-05	1	1	5	AT1G67580.1	AT1G67580.1 [412-422]		0	1271.63	High	High	3.571e-06	4.139e-06	2.41
FALSE	High	[K].IDELESVVLESK.[S]		3.84512e-06	1.16949e-05	1	1	1	AT1G22060.1	AT1G22060.1 [837-848]		0	1360.72	High	High	3.571e-06	1.748e-06	2.56
FALSE	High	[K].ICDMNSDPSR.[T]	1xCarbamidomethyl [C2]	3.11941e-05	1.16949e-05	2	4	2	AT1G51690.1; AT1G51690.3	AT1G51690.1 [153-162]; AT1G51690.3 [244-253]		0	1194.49	High	High	3.571e-06	1.356e-05	2.62
FALSE	High	[KR].LCDLYENDSIFDK.[F]	1xCarbamidomethyl [C2]	9.8373e-05	1.16949e-05	4	6	2	AT1G17720.2; AT1G17720.1; AT1G51690.1; AT1G51690.3	AT1G17720.2 [377-389]; AT1G17720.1 [378-390]; AT1G51690.1 [390-402]; AT1G51690.3 [480-492]		0	1631.73	High	High	3.571e-06	4.149e-05	1.27
FALSE	High	[K].LCDLKDEDLDSTYVAR.[R]	1xCarbamidomethyl [C2]	1.53488e-08	1.16949e-05	1	2	1	AT2G38840.1	AT2G38840.1 [260-275]		1	1912.9	High	High	3.571e-06	8.014e-09	3.83
FALSE	High	[R].LASLLPTSKPIFLGK.[I]		1.66261e-08	1.16949e-05	1	2	1	AT5G12290.1	AT5G12290.1 [34-48]		0	1584.97	High	High	3.571e-06	8.648e-09	3.14
FALSE	High	[K].LASLLQVLQK.[H]		2.17768e-05	1.16949e-05	2	3	1	AT1G71220.3; AT1G71220.2	AT1G71220.3 [1067-1076]; AT1G71220.2 [1029-1038]		0	1112.7	High	High	3.571e-06	9.546e-06	3.18
FALSE	High	[R].LASLISLDAILK.[Q]		4.77576e-08	1.16949e-05	1	6	4	AT5G65460.3	AT5G65460.3 [1057-1068]		0	1256.78	High	High	3.571e-06	2.423e-08	3.27
FALSE	High	[R].LASLISLDGILK.[Q]		8.83427e-07	1.16949e-05	2	2	1	AT5G10470.2; AT5G10470.1	AT5G10470.2 [1065-1076]; AT5G10470.1 [1064-1075]		0	1242.77	High	High	3.571e-06	4.184e-07	3.55
FALSE	High	[K].SIAISGQETSLVTDYVLK.[IL]		4.59051e-09	1.16949e-05	1	2	1	AT2G36380.1	AT2G36380.1 [308-325]		0	1924.03	High	High	3.571e-06	2.469e-09	3.54
FALSE	High	[K].SLALQQQQQR.[C]		0.000122929	1.16949e-05	1	2	1	AT2G32710.1	AT2G32710.1 [53-62]		0	1199.65	High	High	3.571e-06	5.176e-05	3.04
FALSE	High	[R].LASINVENVESNR.[R]		9.05624e-09	1.16949e-05	1	1	19	AT2G36460.1	AT2G36460.1 [40-52]		0	1444.74	High	High	3.571e-06	4.788e-09	3.42
FALSE	High	[R].LASINVENVESNRR.[A]		2.35875e-05	1.16949e-05	1	1	13	AT2G36460.1	AT2G36460.1 [40-53]		1	1600.84	High	High	3.571e-06	1.027e-05	2.54
FALSE	High	[R].LASINVENVETNR.[R]		6.68658e-10	1.16949e-05	1	1	64	AT3G52930.1	AT3G52930.1 [40-52]		0	1458.75	High	High	3.571e-06	3.756e-10	3.53
FALSE	High	[R].LASINVENVETNRR.[N]		4.8507e-07	1.16949e-05	1	1	13	AT3G52930.1	AT3G52930.1 [40-53]		1	1614.86	High	High	3.571e-06	2.324e-07	3.49
FALSE	High	[R].SLALPVSESPLSVR.[A]		4.80953e-06	1.16949e-05	1	1	1	AT3G10650.2	AT3G10650.2 [377-390]		0	1454.82	High	High	3.571e-06	2.189e-06	2.93
FALSE	High	[K].SIALPSHVNILK.[R]		3.43805e-06	1.16949e-05	2	3	12	AT1G21170.2; AT1G76850.1	AT1G21170.2 [376-387]; AT1G76850.1 [377-388]		0	1291.77	High	High	3.571e-06	1.573e-06	2.76
FALSE	High	[K].LASIPGLYVFGDSLVDAGNNNYLPISISK.[A]		5.64318e-06	1.16949e-05	1	1	1	AT5G55050.1	AT5G55050.1 [34-62]		0	3037.59	High	High	3.571e-06	2.542e-06	2.31
FALSE	High	[R].SLALNSEGLEGLIPR.[A]		4.10281e-08	1.16949e-05	1	1	1	AT1G50020.1	AT1G50020.1 [124-138]		0	1568.86	High	High	3.571e-06	2.098e-08	2.89
FALSE	High	[K].LASLLLLEETEEAK.[E]		5.30091e-09	1.16949e-05	1	1	3	AT3G11450.1	AT3G11450.1 [134-147]		0	1558.86	High	High	3.571e-06	2.835e-09	4.27
FALSE	High	[R].LASLQIDYPMLFELR.[N]		2.03122e-09	1.16949e-05	1	2	4	AT4G38930.2	AT4G38930.2 [46-60]		0	1808.96	High	High	3.571e-06	1.113e-09	2.56
FALSE	High	[K].IASIQNQLASLSIK.[D]		8.3639e-10	1.16949e-05	1	2	14	AT5G07350.2	AT5G07350.2 [760-773]		0	1485.86	High	High	3.571e-06	4.704e-10	3.94
FALSE	High	[K].IASLQTEVSSLQK.[K]		1.82999e-08	1.16949e-05	1	2	17	AT4G31340.1	AT4G31340.1 [85-97]		0	1403.77	High	High	3.571e-06	9.495e-09	3.59
FALSE	High	[K].LASLSASSPVESILDK.[D]		1.93364e-06	1.16949e-05	1	1	1	AT2G28360.1	AT2G28360.1 [5-20]		0	1616.87	High	High	3.571e-06	8.952e-07	3.01
FALSE	High	[K].IASISDVIEGFASEALR.[T]		1.53801e-13	1.16949e-05	1	2	2	AT3G57330.1	AT3G57330.1 [600-616]		0	1777.93	High	High	3.571e-06	1.076e-13	5.2
FALSE	High	[R].LASISGGLDGQAPR.[V]		1.74572e-10	1.16949e-05	1	1	1	AT3G13530.1	AT3G13530.1 [772-785]		0	1341.71	High	High	3.571e-06	1.014e-10	3.57
FALSE	High	[R].SLALELNHFLVSEK.[N]		4.9705e-08	1.16949e-05	1	1	2	ATCG00190.1	ATCG00190.1 [1050-1063]		0	1599.87	High	High	3.571e-06	2.52e-08	4.57
FALSE	High	[K].LASITEAMNR.[N]		3.0946e-05	1.16949e-05	1	1	6	AT5G46790.1	AT5G46790.1 [201-210]		0	1105.57	High	High	3.571e-06	1.34e-05	2.36
FALSE	High	[K].SLALDIEELADQLSLGSK.[F]		2.4628e-11	1.16949e-05	2	4	2	AT2G36290.1; AT1G74300.1	AT2G36290.1 [134-151]; AT1G74300.1 [121-138]		0	1902.01	High	High	3.571e-06	1.507e-11	3.9
FALSE	High	[R].SLALAYASYAR.[K]		8.97081e-06	1.16949e-05	1	1	13	AT3G25140.1	AT3G25140.1 [92-102]		0	1185.63	High	High	3.571e-06	4.007e-06	2.52
FALSE	High	[K].IASLVADIFANTAVAENK.[V]		1.20958e-12	1.16949e-05	1	1	20	AT3G46780.1	AT3G46780.1 [301-318]		0	1846.99	High	High	3.571e-06	7.947e-13	4.24
FALSE	High	[K].SIAGSTAEILCGLK.[K]	1xCarbamidomethyl [C11]	8.69416e-07	1.16949e-05	1	2	1	AT1G15140.1	AT1G15140.1 [131-144]		0	1419.75	High	High	3.571e-06	4.107e-07	3.66
FALSE	High	[R].IASLVASPFNSSLGK.[L]		7.59578e-09	1.16949e-05	1	1	4	AT5G64380.1	AT5G64380.1 [104-118]		0	1490.82	High	High	3.571e-06	4.034e-09	3.66
FALSE	High	[K].LASLVGEPLSER.[M]		1.55828e-06	1.16949e-05	1	3	4	AT5G55130.1	AT5G55130.1 [272-283]		0	1270.7	High	High	3.571e-06	7.278e-07	3.14
FALSE	High	[K].IASLYEDYYR.[A]		2.12611e-05	1.16949e-05	1	1	17	AT3G27820.1	AT3G27820.1 [206-215]		0	1292.62	High	High	3.571e-06	9.304e-06	2.6
FALSE	High	[K].SLALGDFHETR.[R]		2.51846e-07	1.16949e-05	1	4	1	AT1G28090.1	AT1G28090.1 [516-526]		0	1245.62	High	High	3.571e-06	1.225e-07	2.1
FALSE	High	[R].LASIILGVK.[L]		0.000158531	1.16949e-05	1	1	12	AT3G06580.1	AT3G06580.1 [271-279]		0	913.608	High	High	3.571e-06	6.596e-05	3.05
FALSE	High	[K].LASLLKDEVAK.[D]		4.69558e-06	1.16949e-05	1	1	3	AT2G26890.1	AT2G26890.1 [1841-1851]		1	1186.7	High	High	3.571e-06	2.139e-06	2.41
FALSE	High	[K].LASLIEVSAK.[K]		4.99573e-05	1.16949e-05	2	3	8	AT2G17440.1; AT4G35470.1	AT2G17440.1 [194-203]; AT4G35470.1 [210-219]		0	1030.61	High	High	3.571e-06	2.137e-05	1.99
FALSE	High	[K].LASGLIEPFVNHLR.[V]		1.63557e-07	1.16949e-05	1	1	1	AT1G17360.1	AT1G17360.1 [34-47]		0	1565.88	High	High	3.571e-06	8.026e-08	3.66
FALSE	High	[K].LASGLIQPFVNHLK.[V]		4.46767e-05	1.16949e-05	1	2	1	AT1G72410.1	AT1G72410.1 [34-47]		0	1536.89	High	High	3.571e-06	1.919e-05	2.89
FALSE	High	[R].LASGQEIFSQK.[L]		7.89406e-06	1.16949e-05	1	1	2	AT3G06540.1	AT3G06540.1 [336-346]		0	1207.63	High	High	3.571e-06	3.542e-06	2.91
FALSE	High	[R].SLAPALLGVFR.[E]		0.000109099	1.16949e-05	1	2	1	AT5G58410.2	AT5G58410.2 [313-323]		0	1143.69	High	High	3.571e-06	4.608e-05	2.48
FALSE	High	[R].IASGSNLVIATPGR.[L]		2.88623e-08	1.16949e-05	1	1	3	AT3G18600.1	AT3G18600.1 [208-221]		0	1355.76	High	High	3.571e-06	1.478e-08	3.19
FALSE	High	[K].IASGSTQEIK.[D]		1.82842e-06	1.16949e-05	1	1	7	AT5G49910.1	AT5G49910.1 [647-656]		0	1033.55	High	High	3.571e-06	8.492e-07	3.19
FALSE	High	[K].LASGSVDQTAR.[I]		1.22512e-05	1.16949e-05	1	1	1	AT5G56130.1	AT5G56130.1 [35-45]		0	1104.56	High	High	3.571e-06	5.415e-06	3.12
FALSE	High	[K].IASGSYGDLYK.[G]		2.74526e-05	1.16949e-05	1	3	3	AT4G38470.1	AT4G38470.1 [296-306]		0	1173.58	High	High	3.571e-06	1.19e-05	2.43
FALSE	High	[K].IASGTNLDDPK.[L]		7.11509e-06	1.16949e-05	1	2	1	AT2G26780.2	AT2G26780.2 [267-277]		0	1130.57	High	High	3.571e-06	3.186e-06	2.71
FALSE	High	[R].SIAPALEEVSELKK.[L]		2.47454e-05	1.16949e-05	1	2	2	AT1G12430.2	AT1G12430.2 [526-539]		1	1513.85	High	High	3.571e-06	1.075e-05	2.7
FALSE	High	[R].LASGVGNAMIVDR.[F]		5.21471e-08	1.16949e-05	1	1	1	AT1G36310.2	AT1G36310.2 [373-385]		0	1302.68	High	High	3.571e-06	2.642e-08	3.92
FALSE	High	[K].SIAPAGYLTNPSK.[I]		3.72413e-06	1.16949e-05	1	2	6	AT1G21640.2	AT1G21640.2 [481-493]		0	1318.7	High	High	3.571e-06	1.702e-06	2.78
FALSE	High	[K].SIANSEPPVSLSER.[D]		1.27603e-06	1.16949e-05	1	2	6	AT3G47450.2	AT3G47450.2 [40-53]		0	1485.75	High	High	3.571e-06	5.985e-07	2.7
FALSE	High	[K].IASHLEVFPGAEFR.[V]		4.47805e-07	1.16949e-05	1	1	9	AT1G05270.1	AT1G05270.1 [186-199]		0	1572.82	High	High	3.571e-06	2.147e-07	2.52
FALSE	High	[K].SLANQGQWPGYPK.[V]		8.86973e-05	1.16949e-05	1	1	3	AT1G59890.2	AT1G59890.2 [263-275]		0	1445.72	High	High	3.571e-06	3.754e-05	2.09
FALSE	High	[R].IASHVLTATVK.[G]		2.77428e-09	1.16949e-05	1	1	3	AT4G35910.1	AT4G35910.1 [234-244]		0	1139.68	High	High	3.571e-06	1.514e-09	3.51
FALSE	High	[K].SLANLTYIGYGHDPASTFSVTR.[K]		1.21978e-13	1.16949e-05	1	1	6	AT3G63150.1	AT3G63150.1 [389-410]		0	2370.17	High	High	3.571e-06	8.748e-14	5.96
FALSE	High	[R].SIALSPNAVTYANR.[A]		5.17103e-07	1.16949e-05	1	2	1	AT1G56440.1	AT1G56440.1 [110-123]		0	1476.78	High	High	3.571e-06	2.473e-07	2.62
FALSE	High	[R].LASLHIDYPMLFELR.[N]		8.30745e-13	1.16949e-05	1	2	1	AT2G21270.5	AT2G21270.5 [46-60]		0	1817.96	High	High	3.571e-06	5.494e-13	4.98
FALSE	High	[K].SLAMGELEAR.[K]		5.58606e-05	1.16949e-05	1	1	10	AT4G25370.1	AT4G25370.1 [93-102]		0	1076.54	High	High	3.571e-06	2.382e-05	2.27
FALSE	High	[K].SLAMLDAIHDSEK.[S]		1.03745e-08	1.16949e-05	1	1	10	AT4G16130.1	AT4G16130.1 [514-526]		0	1429.7	High	High	3.571e-06	5.446e-09	3.74
FALSE	High	[R].LASIGLENTEANR.[Q]		1.03745e-08	1.16949e-05	1	3	32	AT2G21330.1	AT2G21330.1 [84-96]		0	1387.72	High	High	3.571e-06	5.478e-09	3.35
FALSE	High	[R].LASIGLDNTEDNR.[Q]		1.24633e-07	1.16949e-05	1	1	25	AT2G01140.1	AT2G01140.1 [76-88]		0	1417.69	High	High	3.571e-06	6.202e-08	3.21
FALSE	High	[K].SLAGDGFDTVAK.[A]		4.19849e-06	1.16949e-05	1	1	6	AT2G18980.1	AT2G18980.1 [91-102]		0	1180.58	High	High	3.571e-06	1.908e-06	2.36
FALSE	High	[K].SLAMTFLSEIGDK.[T]		4.69558e-06	1.16949e-05	1	1	2	AT1G68650.1	AT1G68650.1 [11-23]		0	1411.71	High	High	3.571e-06	2.13e-06	3.18
FALSE	High	[R].LASIDSFDSR.[W]		0.000101556	1.16949e-05	2	3	5	AT3G10540.1; AT5G04510.1	AT3G10540.1 [375-384]; AT5G04510.1 [380-389]		0	1110.54	High	High	3.571e-06	4.285e-05	2.38
FALSE	High	[K].IASIDIGSPAVR.[M]		5.59825e-06	1.16949e-05	1	2	4	AT3G50590.1	AT3G50590.1 [55-66]		0	1198.68	High	High	3.571e-06	2.528e-06	3.05
FALSE	High	[R].LASIDCVALDK.[T]	1xCarbamidomethyl [C6]	2.04287e-05	1.16949e-05	1	3	1	AT5G21930.2	AT5G21930.2 [539-549]		0	1204.62	High	High	3.571e-06	8.942e-06	1.93
FALSE	High	[R].LASLAENSLNSVER.[V]		2.14899e-10	1.16949e-05	1	1	2	AT1G30400.1	AT1G30400.1 [1194-1207]		0	1502.78	High	High	3.571e-06	1.243e-10	3.55
FALSE	High	[R].LASLAENSLNAVER.[V]		9.73178e-09	1.16949e-05	1	2	4	AT2G34660.2	AT2G34660.2 [1199-1212]		0	1486.79	High	High	3.571e-06	5.119e-09	3.57
FALSE	High	[K].LASLADLYVNDAFGTAHR.[A]		1.10327e-14	1.16949e-05	2	3	27	AT3G12780.1; AT1G56190.1	AT3G12780.1 [213-230]; AT1G56190.1 [210-227]		0	1933.98	High	High	3.571e-06	5.584e-15	5.77
FALSE	High	[R].IASIENNHKPVDYAK.[K]		2.81784e-08	1.16949e-05	1	1	2	AT1G76810.1	AT1G76810.1 [1212-1226]		0	1698.88	High	High	3.571e-06	1.445e-08	3.18
FALSE	High	[K].IASMDIIPASLR.[K]		5.76716e-05	1.16949e-05	1	1	1	AT3G10690.1	AT3G10690.1 [794-805]		0	1286.71	High	High	3.571e-06	2.467e-05	2.94
FALSE	High	[R].SIAFSGLSSLK.[E]		2.6378e-05	1.16949e-05	1	2	3	AT1G67120.2	AT1G67120.2 [1603-1613]		0	1109.62	High	High	3.571e-06	1.144e-05	2.15
FALSE	High	[R].IASMLSEIDELR.[L]		5.50948e-06	1.16949e-05	1	6	2	AT4G31570.2	AT4G31570.2 [2552-2563]		0	1376.71	High	High	3.571e-06	2.497e-06	3.37
FALSE	High	[R].IASSTVTLAVPDPDGK.[R]		3.38935e-10	1.16949e-05	1	1	3	AT1G01220.7	AT1G01220.7 [63-78]		0	1570.83	High	High	3.571e-06	1.934e-10	3.89
FALSE	High	[R].SLADQSASTGISVVDSDPIDVVK.[R]		2.45485e-05	1.16949e-05	1	1	3	AT3G26900.3	AT3G26900.3 [55-77]		0	2303.16	High	High	3.571e-06	1.073e-05	2.98
FALSE	High	[R].SLADMAPDEAAK.[Y]	1xOxidation [M5]	9.56304e-06	1.16949e-05	1	1	7	AT1G30580.1	AT1G30580.1 [269-280]		0	1234.56	High	High	3.571e-06	4.25e-06	2.48
FALSE	High	[R].LASTHTLFNK.[T]		0.000177167	1.16949e-05	1	3	1	AT1G23230.1	AT1G23230.1 [1503-1512]		0	1131.62	High	High	3.571e-06	7.408e-05	1.65
FALSE	High	[R].LASTIANHIR.[G]		6.8982e-08	1.16949e-05	1	1	20	AT1G78630.1	AT1G78630.1 [118-127]		0	1095.63	High	High	3.571e-06	3.476e-08	3.82
FALSE	High	[K].IASTLHAVSILLK.[L]		5.69162e-07	1.16949e-05	1	1	3	AT1G71070.1	AT1G71070.1 [126-138]		0	1365.85	High	High	3.571e-06	2.727e-07	2.25
FALSE	High	[R].LASTMTNSLK.[G]		7.80808e-05	1.16949e-05	1	3	4	AT3G57410.2	AT3G57410.2 [457-466]		0	1065.56	High	High	3.571e-06	3.302e-05	2.12
FALSE	High	[K].LASTPPPPPPTSVAPSLEPPR.[S]		9.94919e-16	1.16949e-05	1	1	7	AT1G48620.1	AT1G48620.1 [141-161]		0	2108.14	High	High	3.571e-06	1.878e-16	6.32
FALSE	High	[R].SLADMAPDEAAK.[Y]		1.12284e-06	1.16949e-05	1	1	19	AT1G30580.1	AT1G30580.1 [269-280]		0	1218.57	High	High	3.571e-06	5.292e-07	3.13
FALSE	High	[R].SLADLATSLDK.[I]		6.81856e-05	1.16949e-05	1	2	2	AT5G44520.2	AT5G44520.2 [268-278]		0	1133.6	High	High	3.571e-06	2.894e-05	2.85
FALSE	High	[K].SLADIALNDNSR.[N]		0.000116271	1.16949e-05	1	3	4	AT4G37440.1	AT4G37440.1 [238-249]		0	1288.65	High	High	3.571e-06	4.881e-05	2.25
FALSE	High	[R].IASVIEDEIEPAMIWEQR.[V]		1.05373e-07	1.16949e-05	1	2	1	AT1G33270.1	AT1G33270.1 [85-102]		0	2129.06	High	High	3.571e-06	5.267e-08	2.76
FALSE	High	[R].IASVIIGGLK.[L]		5.28267e-05	1.16949e-05	1	2	2	AT2G40400.1	AT2G40400.1 [579-588]		0	970.63	High	High	3.571e-06	2.264e-05	2.32
FALSE	High	[R].LASVLNDDKFYSIK.[G]		1.63484e-06	1.16949e-05	1	1	4	AT5G28740.1	AT5G28740.1 [193-206]		1	1612.86	High	High	3.571e-06	7.593e-07	2.55
FALSE	High	[R].IASVIVGGLK.[L]		0.000175766	1.16949e-05	1	2	4	AT3G56140.1	AT3G56140.1 [588-597]		0	956.614	High	High	3.571e-06	7.3e-05	2.77
FALSE	High	[K].LASVPSGGGGGVAVASATSGGGGGGGAPAAESK.[K]		1.24665e-15	1.16949e-05	1	4	81	AT2G27720.1	AT2G27720.1 [62-94]		0	2598.28	High	High	3.571e-06	2.586e-16	4.45
FALSE	High	[K].LASVPSGGGGGVAVASATSGGGGGGGASAAESK.[K]		6.47736e-17	1.16949e-05	1	1	81	AT2G27710.1	AT2G27710.1 [62-94]		0	2588.25	High	High	3.571e-06	3.982e-18	6.86
FALSE	High	[R].SIAAQIPTTMVK.[L]		1.52136e-06	1.16949e-05	1	1	7	AT1G64500.1	AT1G64500.1 [129-140]		0	1259.7	High	High	3.571e-06	7.098e-07	2.35
FALSE	High	[K].SLAASEDQENGNPGSLAGK.[K]		2.91177e-10	1.16949e-05	1	1	3	AT5G65270.1	AT5G65270.1 [186-204]		0	1844.86	High	High	3.571e-06	1.68e-10	3.43
FALSE	High	[K].IATAFGLISTSPGKPIR.[I]		3.17939e-10	1.16949e-05	1	1	1	AT5G48910.1	AT5G48910.1 [582-598]		0	1729	High	High	3.571e-06	1.83e-10	4.06
FALSE	High	[K].IATAEIISSK.[E]		4.8388e-05	1.16949e-05	1	2	6	AT2G36810.1	AT2G36810.1 [97-106]		0	1032.59	High	High	3.571e-06	2.081e-05	2.05
FALSE	High	[R].IASYYYITHGTIATYNEHLKPTMGDIDLYR.[L]		9.95963e-07	1.16949e-05	1	1	1	AT1G20960.1	AT1G20960.1 [1011-1040]		0	3519.73	High	High	3.571e-06	4.712e-07	4.05
FALSE	High	[K].SLAAVQALLSNQGPPK.[T]		4.70576e-11	1.16949e-05	1	1	3	AT1G59610.1	AT1G59610.1 [215-230]		0	1593.9	High	High	3.571e-06	2.824e-11	4.69
FALSE	High	[R].LASSTELPEVEK.[E]		3.02533e-06	1.16949e-05	1	1	1	AT1G78650.1	AT1G78650.1 [76-87]		0	1302.68	High	High	3.571e-06	1.389e-06	2.7
FALSE	High	[K].IASYLVVTHQHSTIQR.[A]		5.51707e-09	1.16949e-05	1	1	8	AT1G65410.1	AT1G65410.1 [286-301]		0	1853	High	High	3.571e-06	2.964e-09	3.13
FALSE	High	[K].LASYGVESPIYAVVQLAQTTMR.[S]	1xOxidation [M21]	1.29769e-08	1.16949e-05	1	1	3	AT4G27585.1	AT4G27585.1 [139-160]		0	2413.24	High	High	3.571e-06	6.784e-09	3.12
FALSE	High	[K].LASYGVESPIYAVVQLAQTTMR.[S]		2.20384e-13	1.16949e-05	1	1	2	AT4G27585.1	AT4G27585.1 [139-160]		0	2397.25	High	High	3.571e-06	1.51e-13	4.42
FALSE	High	[K].LASWLMGLDDSR.[N]		4.13402e-07	1.16949e-05	1	4	1	AT1G01220.7	AT1G01220.7 [535-546]		0	1363.67	High	High	3.571e-06	1.996e-07	3.64
FALSE	High	[K].SIAAVTLAETLK.[E]		1.54457e-05	1.16949e-05	1	1	1	AT1G13870.1	AT1G13870.1 [15-26]		0	1216.71	High	High	3.571e-06	6.825e-06	2.94
FALSE	High	[K].IASVVPALGK.[N]		3.71838e-05	1.16949e-05	1	1	5	AT3G29810.1	AT3G29810.1 [261-270]		0	954.598	High	High	3.571e-06	1.606e-05	1.79
FALSE	High	[K].SIADDLTTFHTATFAATGAGFIVR.[D]		7.2952e-08	1.16949e-05	1	2	3	AT5G53370.2	AT5G53370.2 [378-401]		0	2483.26	High	High	3.571e-06	3.654e-08	3.82
FALSE	High	[R].IASYLQQSETQK.[D]		9.63977e-06	1.16949e-05	1	4	1	AT3G60160.1	AT3G60160.1 [604-615]		0	1395.71	High	High	3.571e-06	4.311e-06	1.73
FALSE	High	[R].SIAPAPAANNVPYGNNR.[N]		2.62224e-08	1.16949e-05	1	2	3	AT3G24350.2	AT3G24350.2 [27-43]		0	1725.87	High	High	3.571e-06	1.354e-08	3.17
FALSE	High	[K].LASSSSSVSNNTK.[Q]		5.73729e-07	1.16949e-05	1	1	1	AT1G79150.1	AT1G79150.1 [530-542]		0	1281.63	High	High	3.571e-06	2.751e-07	3.46
FALSE	High	[R].LASSQDDGGEWEVISK.[K]		3.84706e-07	1.16949e-05	1	2	2	AT5G23570.3	AT5G23570.3 [34-49]		0	1720.8	High	High	3.571e-06	1.857e-07	2.01
FALSE	High	[K].IASNDADLLR.[D]		4.05964e-05	1.16949e-05	1	1	14	AT4G18240.1	AT4G18240.1 [492-501]		0	1087.57	High	High	3.571e-06	1.747e-05	1.68
FALSE	High	[K].IASNFLQLSSEDVDPK.[D]		1.99646e-06	1.16949e-05	1	1	3	AT5G65910.1	AT5G65910.1 [123-138]		0	1762.89	High	High	3.571e-06	9.258e-07	2.56
FALSE	High	[K].SLAEVNAGGIATAIQHHGK.[E]		4.4533e-13	1.16949e-05	1	2	29	AT2G35040.1	AT2G35040.1 [300-318]		0	1873.99	High	High	3.571e-06	3.002e-13	5.69
FALSE	High	[K].SIAESGGIDTLLR.[C]		1.50925e-06	1.16949e-05	1	1	3	AT4G33945.1	AT4G33945.1 [293-305]		0	1331.72	High	High	3.571e-06	7.028e-07	2.9
FALSE	High	[K].LASPAFSEASK.[K]		6.26725e-08	1.16949e-05	1	2	41	AT5G23060.1	AT5G23060.1 [123-133]		0	1107.57	High	High	3.571e-06	3.172e-08	2.71
FALSE	High	[K].LASPAFSEASKK.[A]		3.22064e-05	1.16949e-05	1	2	5	AT5G23060.1	AT5G23060.1 [123-134]		1	1235.66	High	High	3.571e-06	1.398e-05	2.26
FALSE	High	[K].SLAESEGLFFMETSALDSTNVK.[T]		2.44795e-14	1.16949e-05	1	1	5	AT2G43130.1	AT2G43130.1 [142-163]		0	2376.13	High	High	3.571e-06	1.719e-14	4.75
FALSE	High	[R].SLAELMQEANQEVPEWLTR.[Y]		6.79745e-16	1.16949e-05	1	1	9	AT3G58510.3	AT3G58510.3 [522-540]		0	2244.1	High	High	3.571e-06	1.098e-16	5.49
FALSE	High	[K].IASPSNIVANTK.[D]		3.02533e-06	1.16949e-05	1	1	2	AT4G26760.1	AT4G26760.1 [550-561]		0	1214.67	High	High	3.571e-06	1.389e-06	2.66
FALSE	High	[K].LASPTGALQDILHMNDVLAR.[V]		5.52426e-15	1.16949e-05	1	2	7	AT2G07360.2	AT2G07360.2 [348-367]		0	2135.13	High	High	3.571e-06	2.111e-15	5.29
FALSE	High	[K].IASPTITNIQGWLPGLR.[A]		5.13618e-10	1.16949e-05	1	1	12	AT3G44330.1	AT3G44330.1 [199-215]		0	1837.03	High	High	3.571e-06	2.911e-10	4.39
FALSE	High	[R].LASPWLDTPR.[S]		0.000116271	1.16949e-05	1	1	5	AT5G13010.1	AT5G13010.1 [244-253]		0	1155.62	High	High	3.571e-06	4.905e-05	2.13
FALSE	High	[K].LASQDSGMWK.[Y]		9.60508e-05	1.16949e-05	1	4	5	AT2G26280.1	AT2G26280.1 [343-352]		0	1122.52	High	High	3.571e-06	4.059e-05	1.65
FALSE	High	[K].IASQELAFVK.[E]		1.82671e-05	1.16949e-05	1	2	3	AT1G24460.2	AT1G24460.2 [693-702]		0	1105.63	High	High	3.571e-06	8.002e-06	2.94
FALSE	High	[K].IASQGLPDDAGIR.[S]		5.97124e-07	1.16949e-05	1	3	2	AT4G13730.1	AT4G13730.1 [120-132]		0	1312.69	High	High	3.571e-06	2.843e-07	3.2
FALSE	High	[R].LASQGVESTWK.[V]		5.55369e-06	1.16949e-05	1	1	3	AT5G61160.1	AT5G61160.1 [356-366]		0	1205.62	High	High	3.571e-06	2.518e-06	2.54
FALSE	High	[K].IASQLDSIYLNGGSSEAAYLAAGSVVK.[V]		4.68679e-05	1.16949e-05	1	1	1	AT5G61070.1	AT5G61070.1 [142-168]		0	2684.38	High	High	3.571e-06	2.014e-05	2.75
FALSE	High	[R].SLADSLYGTDR.[G]		1.62042e-05	1.16949e-05	1	1	10	AT4G04020.1	AT4G04020.1 [97-107]		0	1197.57	High	High	3.571e-06	7.125e-06	2.92
FALSE	High	[K].IASSHFALNETK.[A]		1.95243e-10	1.16949e-05	1	2	3	AT2G39090.1	AT2G39090.1 [113-124]		0	1317.68	High	High	3.571e-06	1.131e-10	3.12
FALSE	High	[K].SLADVENPGLIFLGK.[Q]		2.88741e-09	1.16949e-05	1	4	2	AT5G43430.4	AT5G43430.4 [134-148]		0	1572.86	High	High	3.571e-06	1.571e-09	3.74
FALSE	High	[K].SIADVGLVGMPNAGK.[S]		2.72917e-08	1.16949e-05	1	1	1	AT1G07615.1	AT1G07615.1 [302-316]		0	1428.75	High	High	3.571e-06	1.404e-08	3.18
FALSE	High	[R].SLADVVGSYSR.[W]		2.83437e-05	1.16949e-05	1	1	4	AT1G12930.1	AT1G12930.1 [495-505]		0	1153.58	High	High	3.571e-06	1.228e-05	2.87
FALSE	High	[K].SLAEFMGHGFTAEEEEK.[G]		1.18201e-16	1.16949e-05	1	1	9	AT1G74090.1	AT1G74090.1 [256-272]		0	1911.84	High	High	3.571e-06	9.302e-18	5.14
FALSE	High	[K].LASSSLQLELEK.[E]		6.67831e-07	1.16949e-05	1	1	9	AT2G26570.2	AT2G26570.2 [488-499]		0	1317.73	High	High	3.571e-06	3.167e-07	3
FALSE	High	[K].SLAEFMGHGFTAEEEEK.[G]	1xOxidation [M6]	5.56361e-10	1.16949e-05	1	1	12	AT1G74090.1	AT1G74090.1 [256-272]		0	1927.84	High	High	3.571e-06	3.16e-10	2.83
FALSE	High	[K].IASSDEGGVAAGFGVLDSIYLI.[-]		1.25579e-06	1.16949e-05	1	1	1	AT5G27380.1	AT5G27380.1 [518-539]		0	2154.1	High	High	3.571e-06	5.887e-07	3.1
FALSE	High	[R].LASSAGQVDGK.[Q]		1.1975e-07	1.16949e-05	1	1	4	AT1G76160.1	AT1G76160.1 [352-362]		0	1032.53	High	High	3.571e-06	5.942e-08	3.77
FALSE	High	[K].IASQYASIFQK.[F]		4.05964e-05	1.16949e-05	1	2	5	AT2G28450.1	AT2G28450.1 [375-385]		0	1255.67	High	High	3.571e-06	1.75e-05	2.41
FALSE	High	[R].LASQISTVLQAK.[D]		8.49176e-08	1.16949e-05	1	2	11	AT3G01790.2	AT3G01790.2 [45-56]		0	1258.74	High	High	3.571e-06	4.264e-08	3.16
FALSE	High	[K].SLAEGLVDQGSEIQYK.[A]		3.88112e-09	1.16949e-05	1	4	3	AT1G06820.1	AT1G06820.1 [311-326]		0	1736.87	High	High	3.571e-06	2.092e-09	3.8
FALSE	High	[R].IASQLFTLMDSNKPSSSAPR.[V]		1.45623e-15	1.16949e-05	1	2	2	AT2G03670.1	AT2G03670.1 [145-164]		0	2150.09	High	High	3.571e-06	3.21e-16	5.49
FALSE	High	[K].SLAEFMGHGFTAEEEEKGVVEK.[V]		2.82745e-16	1.16949e-05	1	1	4	AT1G74090.1	AT1G74090.1 [256-277]		1	2424.14	High	High	3.571e-06	3.186e-17	5.78
FALSE	High	[K].LASGLDHTFTEK.[G]		4.69805e-07	1.16949e-05	1	1	5	AT1G73240.1	AT1G73240.1 [328-339]		0	1318.66	High	High	3.571e-06	2.258e-07	1.81
FALSE	High	[K].LASGGCDSTVK.[V]	1xCarbamidomethyl [C6]	5.58606e-05	1.16949e-05	1	1	2	AT3G01340.2	AT3G01340.2 [179-189]		0	1094.51	High	High	3.571e-06	2.394e-05	2.82
FALSE	High	[K].LASGGCDNTVK.[V]	1xCarbamidomethyl [C6]	0.000168928	1.16949e-05	1	1	2	AT2G30050.1	AT2G30050.1 [179-189]		0	1121.53	High	High	3.571e-06	7.039e-05	2.83
FALSE	High	[K].LAQLVQEAALVAVR.[K]		2.50046e-09	1.16949e-05	1	1	5	AT4G23940.1	AT4G23940.1 [647-660]		0	1480.88	High	High	3.571e-06	1.367e-09	2.49
FALSE	High	[K].SIAWDGEGATCLIEVTVK.[G]	1xCarbamidomethyl [C11]	7.83605e-07	1.16949e-05	1	2	2	AT2G37500.1	AT2G37500.1 [330-347]		0	1948.97	High	High	3.571e-06	3.728e-07	2.43
FALSE	High	[R].SIAVSHAPILVGPSR.[K]		2.75107e-08	1.16949e-05	1	2	8	AT4G30000.2	AT4G30000.2 [479-493]		0	1503.86	High	High	3.571e-06	1.418e-08	3.76
FALSE	High	[K].SIAVLVEEQNLPK.[E]		1.00396e-06	1.16949e-05	1	1	3	AT5G27450.2	AT5G27450.2 [95-107]		0	1439.81	High	High	3.571e-06	4.728e-07	3.75
FALSE	High	[R].IAQNLLEAGPAHVVENLLPDYVK.[G]		1.14282e-10	1.16949e-05	1	1	1	AT1G11190.1	AT1G11190.1 [40-62]		0	2503.36	High	High	3.571e-06	6.735e-11	4.08
FALSE	High	[R].SLAVAYQEVPEGTK.[E]		4.37376e-08	1.16949e-05	1	1	1	AT5G62670.1	AT5G62670.1 [461-474]		0	1491.77	High	High	3.571e-06	2.226e-08	3.17
FALSE	High	[K].LAQPLEDIAR.[K]		6.34638e-05	1.16949e-05	1	1	4	AT1G52260.1	AT1G52260.1 [323-332]		0	1125.63	High	High	3.571e-06	2.711e-05	2.26
FALSE	High	[K].LAQPLEGNEEGR.[T]		8.41524e-06	1.16949e-05	1	2	4	AT1G70650.2	AT1G70650.2 [571-582]		0	1312.65	High	High	3.571e-06	3.756e-06	1.88
FALSE	High	[R].SLAVACFDISQFIQYHAAGR.[V]	1xCarbamidomethyl [C6]	8.59155e-05	1.16949e-05	1	1	1	AT3G42050.1	AT3G42050.1 [376-395]		0	2254.11	High	High	3.571e-06	3.63e-05	2.4
FALSE	High	[R].IAQQALSPENTYGVDSGGDPK.[D]		5.61055e-11	1.16949e-05	1	1	10	AT3G19170.1	AT3G19170.1 [277-297]		0	2147.03	High	High	3.571e-06	3.354e-11	4.31
FALSE	High	[K].LAQRPENAGK.[L]		4.58433e-06	1.16949e-05	1	1	24	AT4G14880.4	AT4G14880.4 [280-289]		0	1083.59	High	High	3.571e-06	2.075e-06	3.62
FALSE	High	[K].SLATLNHQLLR.[N]		0.000127916	1.16949e-05	1	1	2	AT3G06450.3	AT3G06450.3 [369-379]		0	1265.73	High	High	3.571e-06	5.369e-05	2.55
FALSE	High	[R].SIATIDLGGNNIHAEGVNAIAQALK.[D]		3.64366e-11	1.16949e-05	1	1	7	AT1G10510.1	AT1G10510.1 [424-448]		0	2490.33	High	High	3.571e-06	2.204e-11	5.26
FALSE	High	[K].LAQSHGPIFK.[L]		3.43307e-05	1.16949e-05	1	1	6	AT4G12310.1	AT4G12310.1 [71-80]		0	1097.61	High	High	3.571e-06	1.48e-05	1.1
FALSE	High	[R].SIATLAITTLLK.[T]		5.78012e-06	1.16949e-05	1	1	4	AT4G34450.1	AT4G34450.1 [344-355]		0	1244.78	High	High	3.571e-06	2.612e-06	2.58
FALSE	High	[K].SIATLAAQIPGR.[N]		0.000157277	1.16949e-05	1	1	1	AT1G01300.1	AT1G01300.1 [105-116]		0	1197.69	High	High	3.571e-06	6.549e-05	1.81
FALSE	High	[K].LAQSMSELDEVVTVFR.[R]		1.34149e-11	1.16949e-05	1	1	2	AT3G62910.1	AT3G62910.1 [90-105]		0	1823.92	High	High	3.571e-06	8.34e-12	4.23
FALSE	High	[R].SLASSLSVSSASDWK.[M]		4.03939e-09	1.16949e-05	1	1	3	AT3G52570.1	AT3G52570.1 [75-89]		0	1524.75	High	High	3.571e-06	2.184e-09	4.08
FALSE	High	[R].LAQVVSDPSLTK.[S]		1.41696e-08	1.16949e-05	1	1	62	AT4G27440.1	AT4G27440.1 [348-359]		0	1257.7	High	High	3.571e-06	7.404e-09	2.96
FALSE	High	[R].LAQVVSDPSLGK.[S]		2.45878e-07	1.16949e-05	1	2	23	AT1G03630.1	AT1G03630.1 [348-359]		0	1213.68	High	High	3.571e-06	1.199e-07	2.62
FALSE	High	[R].LAQVVADPSLTK.[S]		8.22104e-07	1.16949e-05	1	2	9	AT5G54190.1	AT5G54190.1 [352-363]		0	1241.71	High	High	3.571e-06	3.892e-07	2.71
FALSE	High	[K].SLASVVEELEK.[V]		6.95357e-08	1.16949e-05	1	1	11	AT1G06950.1	AT1G06950.1 [370-380]		0	1203.65	High	High	3.571e-06	3.488e-08	3.37
FALSE	High	[R].SLATDLQLLSMELR.[K]		1.38395e-09	1.16949e-05	1	1	1	AT5G26980.2	AT5G26980.2 [161-174]		0	1589.86	High	High	3.571e-06	7.676e-10	3.52
FALSE	High	[R].LAQITVPVNNPGNYK.[D]		5.33613e-06	1.16949e-05	1	1	6	AT3G22640.1	AT3G22640.1 [175-189]		0	1627.88	High	High	3.571e-06	2.409e-06	2.91
FALSE	High	[K].LAQVFAATNMLQDSLSHFQAALR.[FI]		7.00937e-08	1.16949e-05	1	2	1	AT2G39090.1	AT2G39090.1 [488-510]		0	2532.3	High	High	3.571e-06	3.533e-08	2.75
FALSE	High	[R].SLATDLQNLSMELR.[KR]		4.37554e-09	1.16949e-05	3	3	4	AT3G05710.2; AT4G02195.1; AT3G05710.1	AT3G05710.2 [169-182]; AT4G02195.1 [158-171]; AT3G05710.1 [168-181]		0	1590.82	High	High	3.571e-06	2.36e-09	4.09
FALSE	High	[R].LAQTLFDTK.[M]		0.000161069	1.16949e-05	1	2	5	AT5G50330.1	AT5G50330.1 [380-388]		0	1036.57	High	High	3.571e-06	6.747e-05	1.99
FALSE	High	[K].SLATGPSIGQR.[A]		5.67589e-05	1.16949e-05	1	3	3	AT1G58230.1	AT1G58230.1 [1356-1366]		0	1086.59	High	High	3.571e-06	2.421e-05	2.43
FALSE	High	[R].LAQTAQETFGDFEEAVEK.[D]		4.94098e-13	1.16949e-05	1	3	2	AT5G03540.1	AT5G03540.1 [372-389]		0	2012.94	High	High	3.571e-06	3.33e-13	5.39
FALSE	High	[K].IAQSYFEEDTVVAVK.[K]		2.06133e-06	1.16949e-05	1	1	1	AT4G21590.1	AT4G21590.1 [36-50]		0	1698.86	High	High	3.571e-06	9.514e-07	2
FALSE	High	[K].LAQSMSELDEVVTVFR.[R]	1xOxidation [M5]	4.3407e-09	1.16949e-05	1	1	2	AT3G62910.1	AT3G62910.1 [90-105]		0	1839.92	High	High	3.571e-06	2.33e-09	2.87
FALSE	High	[R].LAQVAVPTAAFCSEK.[Y]	1xCarbamidomethyl [C12]	4.19849e-06	1.16949e-05	1	2	1	AT3G05500.1	AT3G05500.1 [185-199]		0	1591.81	High	High	3.571e-06	1.908e-06	2.4
FALSE	High	[K].IAQYHQHLAEK.[L]		9.57744e-09	1.16949e-05	1	1	10	AT5G60790.1	AT5G60790.1 [445-455]		0	1337.7	High	High	3.571e-06	5.061e-09	3.31
FALSE	High	[R].SLAYLLAK.[F]		0.000101556	1.16949e-05	1	1	10	AT3G20330.2	AT3G20330.2 [252-259]		0	878.535	High	High	3.571e-06	4.273e-05	2.95
FALSE	High	[R].LAQLQHQLPSSEPGALMHLVADNNKEVEEDEETR.[V]		9.9761e-11	1.16949e-05	1	1	5	AT5G14520.1	AT5G14520.1 [298-331]		1	3827.85	High	High	3.571e-06	5.881e-11	5.65
FALSE	High	[K].IAQEMEFGVR.[V]		3.24646e-05	1.16949e-05	1	2	4	AT5G66055.1	AT5G66055.1 [127-136]		0	1179.58	High	High	3.571e-06	1.411e-05	2.11
FALSE	High	[R].IAQETILYK.[D]		0.000131004	1.16949e-05	1	1	10	AT5G53620.2	AT5G53620.2 [218-226]		0	1078.61	High	High	3.571e-06	5.505e-05	2.36
FALSE	High	[R].IAQETILYKDEQLR.[E]		3.27867e-07	1.16949e-05	1	1	5	AT5G53620.2	AT5G53620.2 [218-231]		1	1719.93	High	High	3.571e-06	1.585e-07	3.57
FALSE	High	[K].IAQETMDAYEK.[V]		3.78414e-06	1.16949e-05	1	2	1	AT1G64810.2	AT1G64810.2 [327-337]		0	1298.59	High	High	3.571e-06	1.72e-06	3.08
FALSE	High	[R].LAQEVEPVPPPSLSAEK.[A]		4.10281e-08	1.16949e-05	1	1	14	AT5G51410.3	AT5G51410.3 [111-127]		0	1790.95	High	High	3.571e-06	2.087e-08	3.05
FALSE	High	[K].SLCVACGSNVGDGTEHR.[L]	2xCarbamidomethyl [C3; C6]	3.6407e-09	1.16949e-05	1	2	3	AT5G12860.1	AT5G12860.1 [239-255]		0	1818.79	High	High	3.571e-06	1.966e-09	3.06
FALSE	High	[R].LAQEVVSFLK.[R]		9.01217e-05	1.16949e-05	1	2	1	AT1G58350.1	AT1G58350.1 [565-574]		0	1133.66	High	High	3.571e-06	3.822e-05	1.48
FALSE	High	[K].LAQGEYIAPEK.[I]		2.83793e-06	1.16949e-05	2	2	10	AT5G27600.1; AT3G05970.1	AT5G27600.1 [555-565]; AT3G05970.1 [555-565]		0	1218.64	High	High	3.571e-06	1.306e-06	3.6
FALSE	High	[R].IAQGFVHMGK.[G]		0.000177167	1.16949e-05	1	1	13	AT4G28470.1	AT4G28470.1 [746-755]		0	1087.57	High	High	3.571e-06	7.407e-05	2.47
FALSE	High	[R].SLCTVWAQHLSEELR.[R]	1xCarbamidomethyl [C3]	9.97204e-10	1.16949e-05	1	1	2	AT1G61580.1	AT1G61580.1 [101-115]		0	1828.9	High	High	3.571e-06	5.545e-10	5.07
FALSE	High	[R].IAQGLVHMGK.[G]		3.71838e-05	1.16949e-05	1	1	12	AT2G20580.1	AT2G20580.1 [746-755]		0	1053.59	High	High	3.571e-06	1.602e-05	2.58
FALSE	High	[R].LAQGPGGGETTTPAGAPQQPEVTK.[K]		1.66329e-09	1.16949e-05	1	1	6	AT3G16780.1	AT3G16780.1 [181-204]		0	2292.15	High	High	3.571e-06	9.155e-10	3.6
FALSE	High	[K].IAQGSQSADPNPAMASQTASVK.[G]		2.31024e-11	1.16949e-05	1	3	3	AT3G43300.3	AT3G43300.3 [498-519]		0	2159.04	High	High	3.571e-06	1.409e-11	4.32
FALSE	High	[R].IAQGTPPLVVSSVK.[W]		2.83928e-07	1.16949e-05	1	2	2	AT1G49340.2	AT1G49340.2 [744-757]		0	1395.82	High	High	3.571e-06	1.383e-07	3.02
FALSE	High	[K].IAQGVVGAVADK.[G]		5.46862e-07	1.16949e-05	2	2	12	AT1G16350.1; AT1G79470.1	AT1G16350.1 [427-438]; AT1G79470.1 [428-439]		0	1127.64	High	High	3.571e-06	2.619e-07	3.36
FALSE	High	[R].SLCSCGDSPIADGSLLDFLR.[Q]	2xCarbamidomethyl [C3; C5]	1.24485e-05	1.16949e-05	1	1	2	AT3G14940.2	AT3G14940.2 [418-437]		0	2183.01	High	High	3.571e-06	5.535e-06	2.22
FALSE	High	[R].SLCSCGDRPIADGSLLDFLR.[Q]	2xCarbamidomethyl [C3; C5]	1.81542e-08	1.16949e-05	1	1	4	AT1G53310.2	AT1G53310.2 [418-437]		0	2252.08	High	High	3.571e-06	9.41e-09	3.73
FALSE	High	[R].LAQLQHQLPSSEPGALMHLVADNNK.[E]		3.361e-09	1.16949e-05	1	1	5	AT5G14520.1	AT5G14520.1 [298-322]		0	2711.39	High	High	3.571e-06	1.817e-09	4.21
FALSE	High	[R].SLCDCGDRPIADGSLLDFLR.[Q]	2xCarbamidomethyl [C3; C5]	6.42459e-10	1.16949e-05	1	1	4	AT2G42600.2	AT2G42600.2 [415-434]		0	2280.07	High	High	3.571e-06	3.621e-10	4.22
FALSE	High	[K].IAQIPVSEAYLGR.[V]		3.75746e-08	1.16949e-05	1	1	76	ATCG00120.1	ATCG00120.1 [95-107]		0	1416.78	High	High	3.571e-06	1.917e-08	3.23
FALSE	High	[K].IAQLNSAIDDVSSQLK.[S]		3.12897e-10	1.16949e-05	1	1	8	AT1G42960.1	AT1G42960.1 [134-149]		0	1701.9	High	High	3.571e-06	1.796e-10	4.59
FALSE	High	[K].SLCESISANISSIHGNIR.[S]	1xCarbamidomethyl [C3]	2.11577e-11	1.16949e-05	1	4	1	AT5G16300.1	AT5G16300.1 [81-98]		0	1957.98	High	High	3.571e-06	1.295e-11	4.16
FALSE	High	[K].SLCHAVSDAEGIFSFK.[S]	1xCarbamidomethyl [C3]	2.50249e-11	1.16949e-05	1	2	2	AT3G62360.2	AT3G62360.2 [270-285]		0	1767.84	High	High	3.571e-06	1.525e-11	4.52
FALSE	High	[K].LAQLRPVILDKPGNFSDDSGASSDGETAVSSPSER.[V]		4.44968e-11	1.16949e-05	1	2	1	AT5G66055.1	AT5G66055.1 [163-197]		0	3602.76	High	High	3.571e-06	2.689e-11	3.47
FALSE	High	[R].IAQIIGPVLDVAFPPGK.[M]		1.70435e-10	1.16949e-05	1	1	97	ATCG00480.1	ATCG00480.1 [23-39]		0	1735.02	High	High	3.571e-06	9.965e-11	4.7
FALSE	High	[K].LAQLGVASWPK.[W]		2.05925e-05	1.16949e-05	1	1	1	AT4G10280.1	AT4G10280.1 [59-69]		0	1169.67	High	High	3.571e-06	9.028e-06	0.99
FALSE	High	[R].LAQLGIAFSLIGEIITGK.[G]		1.16913e-07	1.16949e-05	1	1	1	AT1G44575.1	AT1G44575.1 [200-217]		0	1844.09	High	High	3.571e-06	5.79e-08	2.96
FALSE	High	[K].LAQICGTIAADER.[R]	1xCarbamidomethyl [C5]	3.5815e-08	1.16949e-05	1	1	10	AT3G02630.1	AT3G02630.1 [250-262]		0	1417.71	High	High	3.571e-06	1.828e-08	3.43
FALSE	High	[K].LAQICGTIAADEKR.[H]	1xCarbamidomethyl [C5]	4.00393e-07	1.16949e-05	1	2	5	AT2G43710.1	AT2G43710.1 [256-269]		1	1545.81	High	High	3.571e-06	1.93e-07	2.01
FALSE	High	[K].LAQICGTIAADEK.[R]	1xCarbamidomethyl [C5]	2.84045e-08	1.16949e-05	1	2	6	AT2G43710.1	AT2G43710.1 [256-268]		0	1389.7	High	High	3.571e-06	1.456e-08	2.9
FALSE	High	[R].SLCNEELLLNYR.[L]	1xCarbamidomethyl [C3]	1.48409e-05	1.16949e-05	1	1	2	AT5G23200.1	AT5G23200.1 [364-375]		0	1523.75	High	High	3.571e-06	6.557e-06	3.28
FALSE	High	[K].IAQILGKPDLAPAAWVR.[K]		3.5888e-13	1.16949e-05	1	5	2	AT4G24810.2	AT4G24810.2 [82-98]		0	1819.06	High	High	3.571e-06	2.432e-13	5.48
FALSE	High	[R].IATASSDCTIK.[I]	1xCarbamidomethyl [C8]	3.75402e-06	1.16949e-05	1	1	2	AT2G30050.1	AT2G30050.1 [26-36]		0	1166.57	High	High	3.571e-06	1.712e-06	2.72
FALSE	High	[R].SIASQGSFNVR.[K]		5.90683e-05	1.16949e-05	1	2	3	AT1G78490.1	AT1G78490.1 [163-173]		0	1165.6	High	High	3.571e-06	2.523e-05	2.42
FALSE	High	[R].SIASNIHDAVTR.[T]		1.62183e-06	1.16949e-05	1	1	11	AT5G08550.1	AT5G08550.1 [812-823]		0	1283.67	High	High	3.571e-06	7.537e-07	3.1
FALSE	High	[K].SIAQVLTVSSQK.[Q]		3.90906e-07	1.16949e-05	2	3	78	AT3G09500.1; AT3G55170.2	AT3G09500.1 [53-64]; AT3G55170.2 [53-64]		0	1260.72	High	High	3.571e-06	1.886e-07	2.89
FALSE	High	[K].IASDTNTHVSTR.[V]		9.73178e-09	1.16949e-05	1	1	3	AT3G24550.1	AT3G24550.1 [428-439]		0	1301.64	High	High	3.571e-06	5.143e-09	3.83
FALSE	High	[R].IASDWAHTEPLPKPHYDR.[R]		1.01132e-05	1.16949e-05	1	2	4	AT4G28990.2	AT4G28990.2 [301-318]		0	2133.05	High	High	3.571e-06	4.511e-06	3.02
FALSE	High	[K].IASEFDLSSGDEELPVPGFINAIPTK.[F]		3.02927e-09	1.16949e-05	1	1	2	AT1G07250.1	AT1G07250.1 [169-194]		0	2746.38	High	High	3.571e-06	1.645e-09	3.35
FALSE	High	[K].SIAQVLTVISQK.[Q]		2.49724e-06	1.16949e-05	2	3	25	AT2G39390.1; AT5G02610.2	AT2G39390.1 [53-64]; AT5G02610.2 [76-87]		0	1286.77	High	High	3.571e-06	1.151e-06	2.99
FALSE	High	[R].SLAQTLVLSAYGMR.[S]		6.67442e-06	1.16949e-05	1	4	1	AT3G04490.2	AT3G04490.2 [842-855]		0	1509.81	High	High	3.571e-06	3.004e-06	1.7
FALSE	High	[K].LASEILMQNWDIALEELNR.[L]		1.71733e-09	1.16949e-05	1	1	4	AT3G57290.1	AT3G57290.1 [175-193]		0	2258.15	High	High	3.571e-06	9.483e-10	3.34
FALSE	High	[K].LASEILMQNWDIALEELNR.[L]	1xOxidation [M7]	1.61029e-08	1.16949e-05	1	1	4	AT3G57290.1	AT3G57290.1 [175-193]		0	2274.14	High	High	3.571e-06	8.412e-09	3.38
FALSE	High	[R].IASEISMAPPAVVSQPVPK.[S]		5.25151e-06	1.16949e-05	1	2	3	AT2G16485.1	AT2G16485.1 [1284-1302]		0	1921.05	High	High	3.571e-06	2.369e-06	2.07
FALSE	High	[K].SLAQSVPNFSELIK.[E]		4.81208e-07	1.16949e-05	1	2	1	AT1G72410.1	AT1G72410.1 [816-829]		0	1532.83	High	High	3.571e-06	2.302e-07	3.09
FALSE	High	[K].SIAQSIVYFLKPGSSAHEQLEK.[L]		1.05502e-10	1.16949e-05	1	1	4	AT3G13330.1	AT3G13330.1 [290-311]		0	2432.28	High	High	3.571e-06	6.22e-11	3.67
FALSE	High	[R].LASENVFVVQIQHPR.[S]		9.18847e-06	1.16949e-05	1	1	7	AT5G22350.1	AT5G22350.1 [166-180]		0	1736.94	High	High	3.571e-06	4.112e-06	2.83
FALSE	High	[R].LASEPGTGQLNPLSPK.[T]		2.596e-05	1.16949e-05	1	1	2	AT1G05590.2	AT1G05590.2 [295-310]		0	1608.86	High	High	3.571e-06	1.128e-05	1.77
FALSE	High	[K].IASETGVPVGQQR.[L]		9.12519e-08	1.16949e-05	1	1	6	AT5G42220.2	AT5G42220.2 [53-65]		0	1341.71	High	High	3.571e-06	4.56e-08	3.33
FALSE	High	[K].IASETTPNPAASIGLYVDCGSIYEAPYFHGATHLLER.[M]	1xCarbamidomethyl [C19]	2.23389e-07	1.16949e-05	1	2	1	AT1G51980.1	AT1G51980.1 [89-125]		0	4020.94	High	High	3.571e-06	1.096e-07	2.95
FALSE	High	[K].SIAQISTPDGSSLLLQPYDK.[S]		1.92303e-12	1.16949e-05	1	1	18	AT3G63190.1	AT3G63190.1 [143-162]		0	2133.11	High	High	3.571e-06	1.249e-12	3.83
FALSE	High	[R].IASFGQTEINWDK.[L]		2.45878e-07	1.16949e-05	1	1	4	AT5G15640.1	AT5G15640.1 [9-21]		0	1508.74	High	High	3.571e-06	1.196e-07	3.27
FALSE	High	[R].SLAPEIYGHEDIKK.[A]		1.38111e-05	1.16949e-05	1	1	1	AT4G02060.2	AT4G02060.2 [333-346]		1	1599.84	High	High	3.571e-06	6.122e-06	2.15
FALSE	High	[K].LASGEVFGPDQPIALK.[L]		2.36631e-11	1.16949e-05	1	3	21	AT5G58330.1	AT5G58330.1 [119-134]		0	1641.88	High	High	3.571e-06	1.452e-11	4
FALSE	High	[K].LASGEELGDGVR.[R]		5.19905e-05	1.16949e-05	1	1	1	AT4G29790.1	AT4G29790.1 [573-584]		0	1202.6	High	High	3.571e-06	2.234e-05	1.83
FALSE	High	[R].IASGDVPETIEGKK.[V]		8.55991e-08	1.16949e-05	1	1	5	AT5G50920.1	AT5G50920.1 [319-332]		1	1443.77	High	High	3.571e-06	4.269e-08	3.29
FALSE	High	[R].IASGDVPETIEGK.[KT]		4.58864e-08	1.16949e-05	2	3	27	AT5G50920.1; AT3G48870.3	AT5G50920.1 [319-331]; AT3G48870.3 [340-352]		0	1315.67	High	High	3.571e-06	2.324e-08	2.97
FALSE	High	[R].LASGAISEHFVR.[S]		1.98147e-07	1.16949e-05	1	1	5	AT1G80530.1	AT1G80530.1 [396-407]		0	1286.69	High	High	3.571e-06	9.684e-08	3.76
FALSE	High	[R].IASDPEDESVKETAQLMYQTALIESGFILTDPK.[D]		3.225e-14	1.16949e-05	1	2	2	AT4G24190.1	AT4G24190.1 [724-756]		1	3639.8	High	High	3.571e-06	2.532e-14	8.02
FALSE	High	[R].SLAPNIWELDDVKK.[G]		1.20569e-05	1.16949e-05	1	1	2	AT2G16440.1	AT2G16440.1 [442-455]		1	1627.87	High	High	3.571e-06	5.344e-06	3.23
FALSE	High	[R].SIAPVMEETLKPR.[L]		2.02956e-07	1.16949e-05	1	2	3	AT3G54280.2	AT3G54280.2 [1308-1320]		0	1470.8	High	High	3.571e-06	9.937e-08	2.44
FALSE	High	[K].SLAQEDVTTVIVDK.[N]		1.3393e-07	1.16949e-05	1	1	4	AT1G06230.2	AT1G06230.2 [168-181]		0	1517.81	High	High	3.571e-06	6.637e-08	2.62
FALSE	High	[R].LASFQNAPSVPPFLSLPR.[Q]		1.61094e-09	1.16949e-05	1	1	3	AT5G24710.1	AT5G24710.1 [810-827]		0	1941.06	High	High	3.571e-06	8.862e-10	3.42
FALSE	High	[R].SLAQEEEPPIPQPVQVGEITEEELK.[Q]		5.02265e-14	1.16949e-05	1	2	9	AT5G52240.1	AT5G52240.1 [57-81]		0	2789.41	High	High	3.571e-06	3.994e-14	4.83
FALSE	High	[K].LASFLGLPFTEEEEQK.[G]		4.85668e-10	1.16949e-05	1	1	1	AT5G07000.1	AT5G07000.1 [258-273]		0	1837.92	High	High	3.571e-06	2.767e-10	3.34
FALSE	High	[R].IASFHLETR.[K]		0.000170274	1.16949e-05	1	1	5	AT2G28100.1	AT2G28100.1 [417-425]		0	1073.57	High	High	3.571e-06	7.098e-05	2.21
FALSE	High	[R].SLAPSIYGHAWIK.[K]		2.07577e-05	1.16949e-05	1	4	1	AT5G46280.1	AT5G46280.1 [292-304]		0	1442.78	High	High	3.571e-06	9.064e-06	2.6
FALSE	High	[R].SLASPLASPTLDEASR.[S]		7.53223e-08	1.16949e-05	1	1	7	AT1G14850.1	AT1G14850.1 [989-1004]		0	1614.83	High	High	3.571e-06	3.768e-08	2.97
FALSE	High	[K].SIAQVNETALK.[Q]		3.32516e-05	1.16949e-05	1	3	1	AT1G79280.1	AT1G79280.1 [973-983]		0	1173.65	High	High	3.571e-06	1.442e-05	2.4
FALSE	High	[R].LASDIATSAAALSASTPAGAK.[S]		3.27248e-05	1.16949e-05	1	1	2	AT1G14040.1	AT1G14040.1 [186-206]		0	1873.99	High	High	3.571e-06	1.415e-05	2.92
FALSE	High	[R].LAQYYEWLTLEER.[R]		1.45135e-08	1.16949e-05	1	1	1	AT2G19790.1	AT2G19790.1 [17-29]		0	1713.85	High	High	3.571e-06	7.569e-09	4.32
FALSE	High	[K].IAREDEEMVQITGSPDAAMK.[A]		3.66507e-06	1.16949e-05	2	3	3	AT1G14170.1; AT1G14170.3	AT1G14170.1 [373-392]; AT1G14170.3 [398-417]		1	2191.04	High	High	3.571e-06	1.677e-06	2.96
FALSE	High	[K].LASAAEYFFK.[R]		0.000140721	1.16949e-05	2	2	3	AT2G34630.2; AT2G34630.1	AT2G34630.2 [110-119]; AT2G34630.1 [9-18]		0	1146.58	High	High	3.571e-06	5.891e-05	2.65
FALSE	High	[R].LASAFAELALSYYR.[E]		3.25656e-10	1.16949e-05	1	1	2	AT5G65950.1	AT5G65950.1 [190-203]		0	1574.82	High	High	3.571e-06	1.868e-10	4.24
FALSE	High	[R].LASAGYAVFGMDYEGHGR.[S]		2.04585e-07	1.16949e-05	2	5	8	AT3G62860.1; AT2G47630.1	AT3G62860.1 [57-74]; AT2G47630.1 [59-76]		0	1900.86	High	High	3.571e-06	1.003e-07	2.41
FALSE	High	[K].IASAGYPQHNVAK.[A]		1.81468e-07	1.16949e-05	1	1	1	AT4G00450.2	AT4G00450.2 [490-502]		0	1355.71	High	High	3.571e-06	8.884e-08	2.78
FALSE	High	[R].SIASFYNPSYK.[A]		2.68027e-05	1.16949e-05	1	1	7	AT1G77330.1	AT1G77330.1 [249-259]		0	1276.62	High	High	3.571e-06	1.162e-05	2.76
FALSE	High	[K].LASAIEEHGGSGR.[R]		7.52904e-07	1.16949e-05	1	1	1	AT5G18590.2	AT5G18590.2 [432-444]		0	1283.63	High	High	3.571e-06	3.58e-07	2.8
FALSE	High	[R].LASALTNLGISR.[G]		1.48531e-06	1.16949e-05	1	1	2	AT2G17650.1	AT2G17650.1 [99-110]		0	1215.71	High	High	3.571e-06	6.939e-07	3.27
FALSE	High	[R].IASALTSSSLGINR.[G]		4.41066e-09	1.16949e-05	1	1	2	AT1G21540.1	AT1G21540.1 [53-66]		0	1389.77	High	High	3.571e-06	2.38e-09	2.72
FALSE	High	[K].SLASFPQGCYYSTALGGLR.[S]	1xCarbamidomethyl [C9]	1.72892e-06	1.16949e-05	1	2	3	AT5G19140.1	AT5G19140.1 [182-200]		0	2047.99	High	High	3.571e-06	8.039e-07	2.43
FALSE	High	[R].LASAPEGTPFQDLGR.[V]		2.772e-07	1.16949e-05	1	3	1	AT1G27430.1	AT1G27430.1 [514-528]		0	1558.79	High	High	3.571e-06	1.352e-07	2.58
FALSE	High	[R].LASAPNDSPFSLLGDVMPHLR.[A]		8.2346e-11	1.16949e-05	1	1	1	AT5G42950.1	AT5G42950.1 [584-604]		0	2237.14	High	High	3.571e-06	4.891e-11	4.72
FALSE	High	[R].LASAPTPSPFQSNDGR.[S]		2.53972e-08	1.16949e-05	1	1	8	AT1G75660.1	AT1G75660.1 [453-468]		0	1644.8	High	High	3.571e-06	1.314e-08	2.26
FALSE	High	[R].LASASPSTVFSFFNTAQSNSSLFSSGDEADRPANIR.[V]		1.19995e-12	1.16949e-05	1	1	1	AT5G17050.1	AT5G17050.1 [34-69]		0	3778.79	High	High	3.571e-06	7.909e-13	6.75
FALSE	High	[K].LASASSVEEALEIAQAALQS.[-]		1.34149e-11	1.16949e-05	1	3	9	AT1G63940.2	AT1G63940.2 [474-493]		0	1988.02	High	High	3.571e-06	8.29e-12	6.19
FALSE	High	[R].LASATPPPPHVLSR.[G]		6.5163e-06	1.16949e-05	1	1	7	AT2G34190.1	AT2G34190.1 [306-319]		0	1442.81	High	High	3.571e-06	2.936e-06	2.79
FALSE	High	[K].SLASAEELADVQGK.[A]		5.33904e-07	1.16949e-05	1	1	2	AT4G24530.1	AT4G24530.1 [406-419]		0	1417.72	High	High	3.571e-06	2.545e-07	2.99
FALSE	High	[K].LASDGSGVYEYYTWASLGEK.[I]		4.27012e-08	1.16949e-05	1	2	5	AT3G62360.2	AT3G62360.2 [709-728]		0	2196.01	High	High	3.571e-06	2.174e-08	3.13
FALSE	High	[K].LASDGFNFGNPIDLK.[S]		4.00393e-07	1.16949e-05	1	1	1	AT1G14685.2	AT1G14685.2 [250-264]		0	1607.81	High	High	3.571e-06	1.926e-07	2.82
FALSE	High	[R].LASDFLSNYIFLAVGR.[V]		6.95924e-10	1.16949e-05	1	1	1	AT3G58570.1	AT3G58570.1 [350-365]		0	1785.95	High	High	3.571e-06	3.924e-10	3.71
FALSE	High	[K].IASDDLGVIKK.[I]		3.06998e-05	1.16949e-05	1	2	3	AT3G54010.1	AT3G54010.1 [151-161]		1	1158.67	High	High	3.571e-06	1.326e-05	2.87
FALSE	High	[K].IASDDLGVIK.[K]		0.000107376	1.16949e-05	1	2	5	AT3G54010.1	AT3G54010.1 [151-160]		0	1030.58	High	High	3.571e-06	4.531e-05	2.67
FALSE	High	[K].IASDLLVNPVQVNIGR.[V]		1.37237e-08	1.16949e-05	1	2	1	AT3G06480.1	AT3G06480.1 [629-644]		0	1707.98	High	High	3.571e-06	7.155e-09	3.98
FALSE	High	[R].LASDAKPVVVETVK.[E]		2.79768e-10	1.16949e-05	1	1	10	AT5G38020.1	AT5G38020.1 [25-38]		0	1455.84	High	High	3.571e-06	1.608e-10	3.4
FALSE	High	[R].LASCMLASGSDDGTFSIR.[D]	1xCarbamidomethyl [C4]	1.93531e-08	1.16949e-05	1	1	1	AT2G19540.1	AT2G19540.1 [324-341]		0	1887.86	High	High	3.571e-06	1.005e-08	2.51
FALSE	High	[K].LASCFLSHPIAR.[D]	1xCarbamidomethyl [C4]	1.15982e-07	1.16949e-05	1	3	3	AT5G51200.2	AT5G51200.2 [392-403]		0	1371.72	High	High	3.571e-06	5.778e-08	2.44
FALSE	High	[R].LASCFLDSMATLNYPAWGYGLR.[Y]	1xCarbamidomethyl [C4]	8.83803e-08	1.16949e-05	1	1	2	AT3G29320.1	AT3G29320.1 [208-229]		0	2506.19	High	High	3.571e-06	4.432e-08	3.55
FALSE	High	[R].LASCFLDSMATLNLPAWGYGLR.[Y]	1xCarbamidomethyl [C4]	7.83123e-06	1.16949e-05	1	1	3	AT3G46970.1	AT3G46970.1 [142-163]		0	2456.21	High	High	3.571e-06	3.518e-06	2.71
FALSE	High	[R].SLASEESASLNR.[R]		1.20569e-05	1.16949e-05	1	2	1	AT3G61600.1	AT3G61600.1 [391-402]		0	1263.62	High	High	3.571e-06	5.332e-06	2.78
FALSE	High	[K].LASATTDLEK.[A]		1.9648e-06	1.16949e-05	1	1	13	AT5G47030.1	AT5G47030.1 [175-184]		0	1048.55	High	High	3.571e-06	9.082e-07	2.9
FALSE	High	[R].SLASEDSDGLTPSAVFSQIMNPK.[G]		1.27505e-05	1.16949e-05	1	1	2	AT3G51550.1	AT3G51550.1 [871-893]		0	2394.15	High	High	3.571e-06	5.634e-06	2.88
FALSE	High	[R].SIAAHTVILLMK.[K]		5.47314e-09	1.16949e-05	1	1	14	AT1G63970.1	AT1G63970.1 [219-230]		0	1296.77	High	High	3.571e-06	2.939e-09	3.59
FALSE	High	[K].SLAAGSISEAINEVR.[K]		1.07115e-08	1.16949e-05	1	3	2	AT3G23540.1	AT3G23540.1 [321-335]		0	1516.8	High	High	3.571e-06	5.635e-09	3.81
FALSE	High	[R].LATDAADVK.[S]		3.8085e-05	1.16949e-05	1	1	4	AT3G28860.1	AT3G28860.1 [793-801]		0	903.478	High	High	3.571e-06	1.638e-05	2.83
FALSE	High	[R].SKGELSYNHALGMR.[Y]		6.46815e-07	1.16949e-05	1	2	3	AT3G01510.1	AT3G01510.1 [278-291]		1	1562.77	High	High	3.571e-06	3.072e-07	3.75
FALSE	High	[R].LAVSGLLTDQAFR.[Y]		3.3315e-07	1.16949e-05	1	1	5	AT5G49980.1	AT5G49980.1 [483-495]		0	1390.77	High	High	3.571e-06	1.608e-07	3.69
FALSE	High	[K].SKGEAVHLSQLNLVDLAGSESSK.[V]		9.58134e-10	1.16949e-05	1	2	1	AT3G12020.1	AT3G12020.1 [280-302]		1	2369.23	High	High	3.571e-06	5.369e-10	4.2
FALSE	High	[R].SKGDNDLHYDPYIK.[D]		1.33985e-08	1.16949e-05	1	1	11	ATCG00500.1	ATCG00500.1 [131-144]		1	1664.79	High	High	3.571e-06	7.035e-09	3.9
FALSE	High	[K].LAVTDDTSSDLPHSTHVLSSTVPLGHSETHK.[S]		7.35975e-10	1.16949e-05	1	3	5	AT3G60240.3	AT3G60240.3 [765-795]		0	3268.61	High	High	3.571e-06	4.137e-10	5.45
FALSE	High	[K].SKGDGLGYGGDWAVR.[I]		6.34638e-05	1.16949e-05	1	1	3	AT1G67490.1	AT1G67490.1 [188-202]		1	1537.74	High	High	3.571e-06	2.708e-05	3.46
FALSE	High	[R].SKGDGDYELVKDVEIDDYLR.[Q]		5.10152e-13	1.16949e-05	1	3	2	AT5G58330.1	AT5G58330.1 [383-402]		2	2329.12	High	High	3.571e-06	3.429e-13	5.49
FALSE	High	[R].SKGDGDYELVK.[D]		5.0485e-07	1.16949e-05	1	3	11	AT5G58330.1	AT5G58330.1 [383-393]		1	1210.6	High	High	3.571e-06	2.428e-07	2.55
FALSE	High	[K].SKGDDDLFWGPVEQSTQDTK.[Q]		5.37895e-06	1.16949e-05	1	1	4	AT5G42950.1	AT5G42950.1 [1489-1508]		1	2253.03	High	High	3.571e-06	2.437e-06	4.08
FALSE	High	[K].LAVVDTQKPK.[C]		5.76716e-05	1.16949e-05	1	1	3	AT3G13350.1	AT3G13350.1 [230-239]		0	1098.65	High	High	3.571e-06	2.473e-05	2.2
FALSE	High	[R].SKFESWTQETNTTVSEDGR.[G]		9.27604e-09	1.16949e-05	1	2	2	AT4G30160.2	AT4G30160.2 [339-357]		1	2201.99	High	High	3.571e-06	4.895e-09	4.43
FALSE	High	[R].SKFEGLVGK.[L]		0.000174377	1.16949e-05	1	1	9	AT4G37910.2	AT4G37910.2 [347-355]		1	964.546	High	High	3.571e-06	7.287e-05	3.28
FALSE	High	[R].SKFEEEILELQSR.[R]		8.15559e-07	1.16949e-05	1	1	2	AT3G51950.2	AT3G51950.2 [380-392]		1	1607.83	High	High	3.571e-06	3.87e-07	2.89
FALSE	High	[R].LAVVPQGGNTGLVGGSVPVFDEVIVNVGLMNK.[I]		1.31806e-07	1.16949e-05	1	1	1	AT4G36400.1	AT4G36400.1 [158-189]		0	3179.71	High	High	3.571e-06	6.55e-08	2.58
FALSE	High	[R].LAVVYPVIQR.[F]		7.44348e-05	1.16949e-05	1	1	3	AT4G06744.1	AT4G06744.1 [45-54]		0	1157.7	High	High	3.571e-06	3.159e-05	2.61
FALSE	High	[R].SKFDVSTNPLLK.[R]		3.12642e-08	1.16949e-05	1	1	5	AT1G18590.1	AT1G18590.1 [106-117]		1	1348.75	High	High	3.571e-06	1.601e-08	3.46
FALSE	High	[R].LAVYALEEGSGWITER.[V]		4.30965e-11	1.16949e-05	1	1	2	AT1G80360.4	AT1G80360.4 [276-291]		0	1793.91	High	High	3.571e-06	2.588e-11	3.65
FALSE	High	[K].LAYCSDNPLSYK.[N]	1xCarbamidomethyl [C4]	3.02135e-05	1.16949e-05	1	2	2	AT2G22475.1	AT2G22475.1 [215-226]		0	1430.66	High	High	3.571e-06	1.315e-05	2.22
FALSE	High	[R].SKEPTLILQLVK.[K]		2.53454e-05	1.16949e-05	1	1	5	AT4G33380.1	AT4G33380.1 [76-87]		1	1368.85	High	High	3.571e-06	1.104e-05	2.49
FALSE	High	[K].SKESEPSWANPDSDEPPPWAR.[N]		1.93847e-12	1.16949e-05	1	1	3	AT3G51510.1	AT3G51510.1 [67-87]		1	2382.06	High	High	3.571e-06	1.26e-12	5.89
FALSE	High	[R].LAWSTQFENFLATK.[W]		2.09722e-09	1.16949e-05	1	1	4	AT3G55410.1	AT3G55410.1 [243-256]		0	1655.84	High	High	3.571e-06	1.148e-09	3.41
FALSE	High	[R].IAWSDTHITQIDGGR.[A]		9.59695e-14	1.16949e-05	1	1	20	AT4G37800.1	AT4G37800.1 [40-54]		0	1669.83	High	High	3.571e-06	7.056e-14	3.6
FALSE	High	[K].SKEVDATQVPVEANVVPVPDSTSNVPVVEVK.[Q]		1.43066e-12	1.16949e-05	1	1	3	AT3G18890.1	AT3G18890.1 [405-435]		1	3232.69	High	High	3.571e-06	9.369e-13	4.2
FALSE	High	[K].IAVSFLELGFK.[I]		3.78414e-06	1.16949e-05	1	1	3	AT1G29900.1	AT1G29900.1 [1065-1075]		0	1223.7	High	High	3.571e-06	1.726e-06	2.77
FALSE	High	[R].LAWIEWSHPNMPWDK.[A]		1.32918e-08	1.16949e-05	1	1	7	AT5G36210.1	AT5G36210.1 [255-269]		0	1909.91	High	High	3.571e-06	6.952e-09	2.13
FALSE	High	[R].LAWHSAGTFDCQSR.[T]	1xCarbamidomethyl [C11]	6.68385e-09	1.16949e-05	1	2	93	AT1G07890.5	AT1G07890.5 [39-52]		0	1635.73	High	High	3.571e-06	3.551e-09	2.37
FALSE	High	[R].LAWHDAGTYDAQSK.[T]		5.43841e-13	1.16949e-05	1	1	36	AT4G35000.1	AT4G35000.1 [37-50]		0	1562.72	High	High	3.571e-06	3.654e-13	2.79
FALSE	High	[R].LAWHDAGTYDAK.[K]		1.65972e-05	1.16949e-05	1	2	3	AT4G35970.1	AT4G35970.1 [36-47]		0	1347.63	High	High	3.571e-06	7.323e-06	2.4
FALSE	High	[K].SKFDDKIEAASAK.[M]		2.53748e-06	1.16949e-05	1	2	1	AT5G49020.1	AT5G49020.1 [137-149]		2	1409.73	High	High	3.571e-06	1.165e-06	3.79
FALSE	High	[R].IAWEEPFGPVVPVLR.[I]		1.6116e-10	1.16949e-05	2	3	12	AT2G24270.4; AT2G24270.2	AT2G24270.4 [387-401]; AT2G24270.2 [427-441]		0	1708.94	High	High	3.571e-06	9.371e-11	3.23
FALSE	High	[K].SKFDNLYGCR.[H]	1xCarbamidomethyl [C9]	0.000151153	1.16949e-05	2	5	16	AT4G13940.1; AT3G23810.1	AT4G13940.1 [236-245]; AT3G23810.1 [236-245]		1	1259.58	High	High	3.571e-06	6.313e-05	2.7
FALSE	High	[K].LAWIEDEYKPK.[C]		1.52136e-06	1.16949e-05	1	2	3	AT3G48090.1	AT3G48090.1 [388-398]		0	1391.72	High	High	3.571e-06	7.085e-07	2.05
FALSE	High	[EK].SKEPGTESADVSLHQLADIQPGPSILVDQMDTEK.[S]		1.0976e-09	1.16949e-05	1	5	1	AT2G28290.5	AT2G28290.5 [2836-2869]; [2870-2903]		1	3635.77	High	High	3.571e-06	6.12e-10	3.87
FALSE	High	[K].IAVSELFSQK.[K]		6.04986e-05	1.16949e-05	1	1	4	AT3G53280.1	AT3G53280.1 [126-135]		0	1121.62	High	High	3.571e-06	2.591e-05	2.56
FALSE	High	[K].SKGGDVSWHIHDER.[S]		9.57352e-08	1.16949e-05	1	2	8	AT1G11860.3	AT1G11860.3 [183-196]		1	1622.77	High	High	3.571e-06	4.763e-08	2.59
FALSE	High	[R].IAVILNEFGEEIGVER.[A]		1.49723e-06	1.16949e-05	1	1	1	AT1G26520.1	AT1G26520.1 [71-86]		0	1787.95	High	High	3.571e-06	7.006e-07	1.87
FALSE	High	[K].LAVLLVPHVFGYETPNLR.[K]		1.3081e-08	1.16949e-05	1	1	3	AT3G23570.2	AT3G23570.2 [40-57]		0	2038.15	High	High	3.571e-06	6.847e-09	5.18
FALSE	High	[K].SKLEELEQLAK.[A]		2.0955e-07	1.16949e-05	1	1	2	AT1G28510.1	AT1G28510.1 [135-145]		1	1287.72	High	High	3.571e-06	1.026e-07	2.98
FALSE	High	[K].LAVLNLAENQMSGEIPASLTSLIELK.[H]		2.16712e-11	1.16949e-05	1	1	1	AT3G12610.1	AT3G12610.1 [161-186]		0	2754.5	High	High	3.571e-06	1.326e-11	5.78
FALSE	High	[R].LAVLNVADNR.[I]		2.04287e-05	1.16949e-05	1	1	31	AT3G20820.1	AT3G20820.1 [153-162]		0	1084.61	High	High	3.571e-06	8.977e-06	2.72
FALSE	High	[K].SKLEEAIVDNTLLK.[T]		1.35226e-11	1.16949e-05	1	1	7	AT1G30690.2	AT1G30690.2 [77-90]		1	1572.88	High	High	3.571e-06	8.361e-12	4.6
FALSE	High	[K].IAVIQFQISPPK.[T]		2.79425e-07	1.16949e-05	1	1	28	AT3G18190.1	AT3G18190.1 [244-255]		0	1340.79	High	High	3.571e-06	1.353e-07	2.85
FALSE	High	[K].LAVLQFYK.[VI]		7.38439e-05	1.16949e-05	2	3	19	AT1G23410.1; AT2G47110.1	AT1G23410.1 [100-107]; AT2G47110.1 [100-107]		0	981.577	High	High	3.571e-06	3.143e-05	2.71
FALSE	High	[R].LAVISSAELAK.[E]		1.1961e-05	1.16949e-05	1	1	12	AT4G31500.1	AT4G31500.1 [74-84]		0	1101.65	High	High	3.571e-06	5.294e-06	2.44
FALSE	High	[R].LAVITTDHFVDR.[T]		3.228e-08	1.16949e-05	1	2	23	AT2G46280.1	AT2G46280.1 [107-118]		0	1386.74	High	High	3.571e-06	1.66e-08	2.65
[truncated: 117,361 more rows]

## Sheet: Proteins
Checked	Protein FDR Confidence: Combined	Master	Accession	Description	Exp. q-value: Combined	Sum PEP Score	Coverage [%]	# Peptides	# PSMs	# Unique Peptides	# AAs	MW [kDa]	calc. pI	Score Sequest HT: Sequest HT	# Peptides (by Search Engine): Sequest HT	Found in Sample: [S1] F1: Sample	# Protein Groups	Modifications
FALSE	High	Master Protein	AT5G53460.1	Chr5:21700518-21709629 FORWARD LENGTH=2208	0	1285.53	62	111	1372	111	2208	241.7	6.37	2670.83	111	High	1
FALSE	High	Master Protein	AT5G04140.1	Chr5:1130031-1138186 FORWARD LENGTH=1622	0	1034.46	65	78	1070	69	1622	176.6	6.32	2395.91	78	High	1
FALSE	High	Master Protein	AT3G11130.1	Chr3:3482575-3491667 REVERSE LENGTH=1705	0	1013.31	59	85	968	18	1705	193.1	5.4	1970.5	85	High	1
FALSE	High	Master Protein	AT3G08530.1	Chr3:2587171-2595411 REVERSE LENGTH=1703	0	996.086	58	85	948	18	1703	193.1	5.38	1943.54	85	High	1
FALSE	High	Master Protein	AT3G02260.4	Chr3:431152-448489 REVERSE LENGTH=5087	0	940.246	34	143	477	142	5087	566.3	5.94	964.58	143	High	1
FALSE	High	Master Protein	AT1G36160.2	Chr1:13534196-13543773 FORWARD LENGTH=2254	0	847.683	53	97	519	97	2254	251.2	6.52	1039.44	97	High	1
FALSE	High	Master Protein	AT5G40450.2	Chr5:16184799-16195513 REVERSE LENGTH=2889	0	842.153	46	88	477	88	2889	322.8	4.3	1001.69	88	High	1	Acetyl [N-Term]
FALSE	High	Master Protein	AT5G17920.1	Chr5:5935771-5939195 FORWARD LENGTH=765	0	841.996	62	40	2251	18	765	84.3	6.51	5293.22	40	High	1
FALSE	High	Master Protein	ATCG00480.1	ChrC:52660-54156 REVERSE LENGTH=498	0	835.819	92	38	2573	37	498	53.9	5.5	5516.98	38	High	1
FALSE	High	Master Protein	AT1G64790.3	Chr1:24065232-24082121 REVERSE LENGTH=2681	0	819.495	47	95	425	95	2681	293	7.14	846.09	95	High	1
FALSE	High	Master Protein	AT1G56070.3	Chr1:20968245-20971077 REVERSE LENGTH=843	0	818.174	66	50	1619	31	843	93.8	6.25	2839.83	50	High	1
FALSE	High	Master Protein	AT1G53310.2	Chr1:19884261-19888070 REVERSE LENGTH=967	0	812.522	70	65	795	26	967	110.2	6.06	1621.92	65	High	1
FALSE	High	Master Protein	AT2G32240.1	Chr2:13684614-13689330 REVERSE LENGTH=1333	0	787.136	66	84	613	82	1333	148.5	4.75	1345.98	84	High	1
FALSE	High	Master Protein	AT5G50920.1	Chr5:20715710-20719800 REVERSE LENGTH=929	0	785.883	60	55	1170	24	929	103.4	6.77	2436.94	55	High	1
FALSE	High	Master Protein	AT1G20960.1	Chr1:7302591-7309914 REVERSE LENGTH=2171	0	784.45	52	88	392	87	2171	247	5.74	877.1	88	High	1
FALSE	High	Master Protein	AT2G42600.2	Chr2:17734541-17738679 REVERSE LENGTH=963	0	750.043	71	65	761	40	963	109.7	5.8	1571.97	65	High	1
FALSE	High	Master Protein	AT3G09260.1	Chr3:2840657-2843730 REVERSE LENGTH=524	0	746.004	66	27	2324	22	524	59.7	6.92	5910.15	27	High	1
FALSE	High	Master Protein	AT1G01320.1	Chr1:121582-130099 REVERSE LENGTH=1797	0	732.139	53	75	546	66	1797	198.7	6.33	1196.79	75	High	1
FALSE	High	Master Protein	AT5G02500.1	Chr5:554055-556334 REVERSE LENGTH=651	0	721.975	71	41	1664	15	651	71.3	5.12	3422.48	41	High	1
FALSE	High	Master Protein	AT5G56030.1	Chr5:22686923-22689433 FORWARD LENGTH=699	0	721.705	55	43	1406	1	699	80	5.05	3201.12	43	High	1
FALSE	High	Master Protein	AT5G56010.1	Chr5:22681410-22683911 FORWARD LENGTH=699	0	715.71	55	43	1398	1	699	80	5.05	3166.38	43	High	1
FALSE	High	Master Protein	AT3G48870.3	Chr3:18122363-18126008 REVERSE LENGTH=952	0	704.661	63	51	973	20	952	105.7	6.42	1920.42	51	High	1
FALSE	High	Master Protein	AT3G03780.3	Chr3:957602-960740 FORWARD LENGTH=765	0	695.116	58	39	1204	19	765	84.5	6.51	2744.12	39	High	1
FALSE	High	Master Protein	AT2G04030.1	Chr2:1281983-1285909 FORWARD LENGTH=780	0	692.616	59	44	785	39	780	88.6	5.01	1656	44	High	1
FALSE	High	Master Protein	AT1G70320.1	Chr1:26488745-26501281 REVERSE LENGTH=3658	0	688.418	36	108	412	54	3658	403.4	4.94	702.55	108	High	1
FALSE	High	Master Protein	AT4G28080.1	Chr4:13948993-13957840 REVERSE LENGTH=1819	0	681.555	50	83	510	73	1819	199	6.16	867.54	83	High	1
FALSE	High	Master Protein	AT2G18960.1	Chr2:8221858-8227268 FORWARD LENGTH=949	0	678.004	50	49	782	17	949	104.2	6.7	1605.92	49	High	1
FALSE	High	Master Protein	AT5G13630.1	Chr5:4387567-4392082 REVERSE LENGTH=1381	0	669.508	51	59	470	59	1381	153.5	6.1	1023.02	59	High	1
FALSE	High	Master Protein	ATCG00490.1	ChrC:54958-56397 FORWARD LENGTH=479	0	664.205	64	37	6963	35	479	52.9	6.29	14727.3	37	High	1
FALSE	High	Master Protein	AT4G30190.1	Chr4:14770820-14775920 REVERSE LENGTH=948	0	663.237	50	47	809	13	948	104.3	6.99	1622.26	47	High	1
FALSE	High	Master Protein	AT3G14940.2	Chr3:5025584-5029476 FORWARD LENGTH=968	0	662.748	67	62	745	26	968	110.1	6.04	1393.4	62	High	1
FALSE	High	Master Protein	AT2G39730.1	Chr2:16570951-16573345 REVERSE LENGTH=474	0	661.425	73	29	1547	29	474	51.9	6.15	3487.74	29	High	1
FALSE	High	Master Protein	AT1G63770.3	Chr1:23657791-23664243 REVERSE LENGTH=987	0	660.699	64	51	459	51	987	110.7	6.48	1037.77	51	High	1
FALSE	High	Master Protein	AT3G15730.1	Chr3:5330835-5333474 FORWARD LENGTH=810	0	659.139	70	44	600	44	810	91.8	5.87	1262.84	44	High	1
FALSE	High	Master Protein	AT5G08680.1	Chr5:2821992-2824683 FORWARD LENGTH=559	0	651.173	73	30	1376	29	559	59.8	6.49	2987.02	30	High	1
FALSE	High	Master Protein	AT1G74260.1	Chr1:27923005-27927764 REVERSE LENGTH=1407	0	646.639	53	57	387	57	1407	153.9	5.36	850.48	57	High	1
FALSE	High	Master Protein	AT3G19170.1	Chr3:6625578-6631874 REVERSE LENGTH=1080	0	644.782	66	61	516	46	1080	120.9	5.68	1086.02	61	High	1
FALSE	High	Master Protein	AT1G06950.1	Chr1:2130303-2135563 REVERSE LENGTH=1016	0	638.123	61	55	544	55	1016	112.1	5.97	1139.6	55	High	1
FALSE	High	Master Protein	AT2G22125.1	Chr2:9406793-9414223 FORWARD LENGTH=2150	0	637.461	48	79	358	78	2150	230.6	5.33	809.45	79	High	1
FALSE	High	Master Protein	AT4G33010.1	Chr4:15926852-15931150 REVERSE LENGTH=1037	0	630.239	57	41	411	23	1037	112.9	6.98	965.37	41	High	1
FALSE	High	Master Protein	AT2G21390.1	Chr2:9152428-9156577 FORWARD LENGTH=1218	0	614.877	62	64	527	29	1218	136.4	6.92	1133.97	64	High	1
FALSE	High	Master Protein	AT1G80070.1	Chr1:30118052-30127574 FORWARD LENGTH=2359	0	611.349	43	87	375	32	2359	275.3	8.79	664.63	87	High	1
FALSE	High	Master Protein	AT3G15950.1	Chr3:5397783-5402610 REVERSE LENGTH=772	0	611.099	61	48	1036	48	772	85	4.69	1862.18	48	High	1
FALSE	High	Master Protein	AT2G41220.1	Chr2:17177934-17188388 FORWARD LENGTH=1629	0	607.346	53	68	388	59	1629	177.6	7.01	841.26	68	High	1
FALSE	High	Master Protein	AT2G38040.2	Chr2:15917612-15920749 FORWARD LENGTH=769	0	601.53	63	41	515	41	769	85.3	5.82	1125.99	41	High	1
FALSE	High	Master Protein	AT3G60750.1	Chr3:22454004-22456824 FORWARD LENGTH=741	0	598.801	72	35	1600	28	741	79.9	6.37	3422.06	35	High	1
FALSE	High	Master Protein	AT2G05710.1	Chr2:2141591-2146350 FORWARD LENGTH=990	0	593.321	59	41	719	31	990	108.1	7.17	1427.56	41	High	1
FALSE	High	Master Protein	AT5G41790.1	Chr5:16727530-16732391 FORWARD LENGTH=1586	0	590.561	50	76	367	75	1586	181.9	4.91	791.37	76	High	1
FALSE	High	Master Protein	AT5G56000.1	Chr5:22677602-22680067 REVERSE LENGTH=699	0	588.66	55	42	1271	7	699	80.1	5.05	2910.19	42	High	1
FALSE	High	Master Protein	AT4G20850.1	Chr4:11160935-11169889 REVERSE LENGTH=1380	0	580.833	56	62	460	62	1380	152.3	6.07	941.17	62	High	1
FALSE	High	Master Protein	AT4G29060.1	Chr4:14317744-14321315 FORWARD LENGTH=953	0	573.315	59	50	563	50	953	103.7	5.01	1267.36	50	High	1
FALSE	High	Master Protein	AT1G09620.1	Chr1:3113077-3116455 REVERSE LENGTH=1091	0	567.194	62	54	400	54	1091	123.4	6.02	810.42	54	High	1
FALSE	High	Master Protein	AT3G43300.3	Chr3:15234235-15245034 REVERSE LENGTH=1739	0	567.125	48	68	399	67	1739	192.8	5.58	761.74	68	High	1
FALSE	High	Master Protein	AT2G36880.1	Chr2:15479721-15480893 REVERSE LENGTH=390	0	566.331	81	26	1599	16	390	42.5	6.18	4230.67	26	High	1	Acetyl [N-Term]
FALSE	High	Master Protein	AT5G07350.2	Chr5:2320021-2324892 REVERSE LENGTH=1007	0	563.472	55	49	585	31	1007	110	7.5	1127.57	49	High	1
FALSE	High	Master Protein	AT1G78900.2	Chr1:29660463-29664575 FORWARD LENGTH=623	0	563.323	76	40	1167	40	623	68.8	5.24	2213.92	40	High	1
FALSE	High	Master Protein	AT3G13470.1	Chr3:4389685-4392624 FORWARD LENGTH=596	0	563.039	71	41	1530	12	596	63.3	5.73	3309.98	41	High	1
FALSE	High	Master Protein	AT3G17390.1	Chr3:5952484-5953665 REVERSE LENGTH=393	0	562.809	88	29	1889	17	393	42.8	5.81	4775.55	29	High	1	Acetyl [N-Term]
FALSE	High	Master Protein	AT1G65010.1	Chr1:24149543-24154024 FORWARD LENGTH=1345	0	555.526	52	70	274	65	1345	152.6	4.94	577.97	70	High	1
FALSE	High	Master Protein	AT1G55860.1	Chr1:20879900-20892910 REVERSE LENGTH=3681	0	551.063	31	90	311	36	3681	404.7	5.1	524.17	90	High	1
FALSE	High	Master Protein	AT3G16400.2	Chr3:5566516-5568330 FORWARD LENGTH=470	0	548.202	90	34	1469	8	470	51.6	5.53	3449.15	34	High	1
FALSE	High	Master Protein	AT4G34450.1	Chr4:16471956-16476795 FORWARD LENGTH=886	0	543.365	70	47	449	47	886	98.4	5.16	1035.87	47	High	1
FALSE	High	Master Protein	AT4G17140.3	Chr4:9613617-9636618 REVERSE LENGTH=4219	0	540.854	30	92	295	92	4219	470.9	5.99	512.64	92	High	1
FALSE	High	Master Protein	AT3G09440.4	Chr3:2903434-2905632 REVERSE LENGTH=649	0	533.458	60	37	1073	14	649	71.1	5.07	2162.57	37	High	1
FALSE	High	Master Protein	AT2G26080.1	Chr2:11109330-11113786 REVERSE LENGTH=1044	0	533.18	55	37	359	19	1044	113.7	6.65	838.67	37	High	1
FALSE	High	Master Protein	AT1G59870.1	Chr1:22034661-22039844 FORWARD LENGTH=1469	0	531.455	43	57	410	30	1469	165	7.9	767.7	57	High	1	Acetyl [N-Term]
FALSE	High	Master Protein	AT1G29900.1	Chr1:10468164-10471976 FORWARD LENGTH=1187	0	530.055	47	47	541	47	1187	129.9	5.73	1116.82	47	High	1
FALSE	High	Master Protein	AT5G61780.1	Chr5:24822012-24826641 FORWARD LENGTH=985	0	526.905	57	51	524	33	985	107.7	6.55	1009.38	51	High	1
FALSE	High	Master Protein	AT1G55490.5	Chr1:20715717-20718673 REVERSE LENGTH=600	0	524.697	75	44	1478	12	600	63.8	6.51	3117.94	44	High	1
FALSE	High	Master Protein	AT4G37930.1	Chr4:17831891-17834742 REVERSE LENGTH=517	0	524.509	77	31	873	19	517	57.4	8.13	1589.06	31	High	1
FALSE	High	Master Protein	AT1G10760.2	Chr1:3581210-3590043 REVERSE LENGTH=1399	0	523.686	47	56	422	56	1399	156.5	5.92	902.2	56	High	1
FALSE	High	Master Protein	AT4G31480.3	Chr4:15264076-15267384 FORWARD LENGTH=971	0	522.545	48	39	331	4	971	108.7	5.88	698.67	39	High	1
FALSE	High	Master Protein	AT4G31490.2	Chr4:15269460-15272693 FORWARD LENGTH=948	0	520.542	49	39	333	4	948	106	6.01	708.78	39	High	1
FALSE	High	Master Protein	AT4G35830.1	Chr4:16973007-16977949 REVERSE LENGTH=898	0	520.362	58	38	722	29	898	98.1	6.4	1458.57	38	High	1
FALSE	High	Master Protein	AT5G06600.1	Chr5:2019545-2027834 REVERSE LENGTH=1116	0	510.523	57	59	320	34	1116	130.5	5.77	599.85	59	High	1
FALSE	High	Master Protein	AT1G79280.1	Chr1:29819176-29832809 REVERSE LENGTH=2093	0	509.907	43	85	284	85	2093	236.9	5.06	560.38	85	High	1
FALSE	High	Master Protein	AT1G62020.1	Chr1:22919814-22923728 FORWARD LENGTH=1216	0	507.437	62	61	463	26	1216	136.5	6.98	944.54	61	High	1
FALSE	High	Master Protein	AT1G09780.1	Chr1:3165550-3167812 REVERSE LENGTH=557	0	507.392	73	33	836	23	557	60.5	5.53	1622.02	33	High	1
FALSE	High	Master Protein	AT1G80410.2	Chr1:30227779-30234832 REVERSE LENGTH=911	0	505.366	61	51	423	51	911	103.9	7.78	858.95	51	High	1
FALSE	High	Master Protein	AT3G11910.3	Chr3:3761758-3770290 REVERSE LENGTH=1115	0	502.837	60	61	367	36	1115	130.6	5.58	672.75	61	High	1
FALSE	High	Master Protein	AT3G09840.1	Chr3:3019494-3022832 FORWARD LENGTH=809	0	501.369	68	43	438	9	809	89.3	5.25	929.69	43	High	1
FALSE	High	Master Protein	AT2G20580.1	Chr2:8859211-8864699 FORWARD LENGTH=891	0	500.748	67	41	313	30	891	98.1	5.1	751.11	41	High	1
FALSE	High	Master Protein	AT4G01850.2	Chr4:796298-797479 REVERSE LENGTH=393	0	500.045	75	23	1354	7	393	43.2	6.06	3489.59	23	High	1	Acetyl [N-Term]
FALSE	High	Master Protein	ATCG01130.1	ChrC:123884-129244 REVERSE LENGTH=1786	0	499.01	40	76	416	76	1786	213.6	9.73	716.76	76	High	1
FALSE	High	Master Protein	AT3G29320.1	Chr3:11252871-11257587 FORWARD LENGTH=962	0	497.914	65	45	484	44	962	108.5	5.47	1046.64	45	High	1
FALSE	High	Master Protein	AT3G17240.3	Chr3:5890278-5892166 REVERSE LENGTH=507	0	497.404	72	32	455	20	507	54	7.03	940.54	32	High	1
FALSE	High	Master Protein	AT3G12580.1	Chr3:3991487-3993689 REVERSE LENGTH=650	0	496.889	62	35	901	13	650	71.1	5.25	1794.16	35	High	1
FALSE	High	Master Protein	AT2G28000.1	Chr2:11926603-11929184 FORWARD LENGTH=586	0	496.846	71	31	1534	29	586	62	5.19	3333.25	31	High	1
FALSE	High	Master Protein	AT1G62750.1	Chr1:23233622-23236321 REVERSE LENGTH=783	0	496.676	56	35	636	35	783	86	5.6	1260.15	35	High	1
FALSE	High	Master Protein	AT2G36530.1	Chr2:15321081-15323786 REVERSE LENGTH=444	0	495.767	81	26	1604	26	444	47.7	5.77	3897.44	26	High	1
FALSE	High	Master Protein	AT3G46970.1	Chr3:17301625-17306111 REVERSE LENGTH=841	0	494.767	72	46	380	45	841	95.1	6.11	831.22	46	High	1
FALSE	High	Master Protein	AT5G42950.1	Chr5:17224436-17231044 FORWARD LENGTH=1714	0	494.505	46	58	264	58	1714	187.5	6.74	560.52	58	High	1
FALSE	High	Master Protein	AT2G39310.4	Chr2:16414262-16416323 REVERSE LENGTH=458	0	494.431	79	40	506	33	458	50.4	5.3	949.01	40	High	1
FALSE	High	Master Protein	AT5G60600.1	Chr5:24359447-24363274 FORWARD LENGTH=741	0	493.71	63	44	482	44	741	82.2	6.43	929.88	44	High	1
FALSE	High	Master Protein	AT2G47390.1	Chr2:19442278-19446253 REVERSE LENGTH=961	0	492.83	51	40	400	40	961	106.2	6.42	814.62	40	High	1
FALSE	High	Master Protein	AT1G48030.2	Chr1:17717432-17719141 REVERSE LENGTH=507	0	491.947	70	30	523	18	507	54	7.4	1210.49	30	High	1
FALSE	High	Master Protein	AT5G37830.1	Chr5:15056635-15060525 REVERSE LENGTH=1266	0	491.542	55	50	405	50	1266	137.4	5.86	822.59	50	High	1
FALSE	High	Master Protein	AT3G08590.2	Chr3:2608683-2611237 REVERSE LENGTH=560	0	491.301	79	34	685	24	560	60.7	5.85	1413.57	34	High	1
FALSE	High	Master Protein	AT3G06860.1	Chr3:2161926-2166009 FORWARD LENGTH=725	0	490.43	58	40	521	40	725	78.8	9.17	1023.25	40	High	1
FALSE	High	Master Protein	AT3G04120.1	Chr3:1081077-1083131 FORWARD LENGTH=338	0	489.438	80	24	2925	3	338	36.9	7.12	5520.18	24	High	1
FALSE	High	Master Protein	AT1G13440.1	Chr1:4608465-4610494 REVERSE LENGTH=338	0	487.718	80	24	3015	3	338	36.9	7.18	6028.82	24	High	1
FALSE	High	Master Protein	AT2G30110.1	Chr2:12852632-12857369 REVERSE LENGTH=1080	0	487.646	62	49	426	43	1080	120.2	5.27	880.79	49	High	1
FALSE	High	Master Protein	AT2G41740.1	Chr2:17410962-17416878 REVERSE LENGTH=976	0	487.551	57	43	352	38	976	107.8	5.29	842.56	43	High	1
FALSE	High	Master Protein	AT1G51980.1	Chr1:19323692-19326771 REVERSE LENGTH=503	0	487.371	76	28	610	19	503	54.4	6.33	1271.08	28	High	1
FALSE	High	Master Protein	AT5G19820.1	Chr5:6695731-6701247 REVERSE LENGTH=1116	0	486.476	44	40	395	40	1116	123.7	4.87	798.9	40	High	1
FALSE	High	Master Protein	AT1G02080.3	Chr1:373694-386682 FORWARD LENGTH=2378	0	485.455	37	70	329	70	2378	263.7	5.55	616.95	70	High	1
FALSE	High	Master Protein	AT3G55410.1	Chr3:20541897-20545728 FORWARD LENGTH=1017	0	481.778	57	47	407	33	1017	115.1	6.93	880.02	47	High	1
FALSE	High	Master Protein	AT5G42020.3	Chr5:16807697-16810344 REVERSE LENGTH=673	0	477.347	58	40	1016	3	673	74.3	5.19	2013.2	40	High	1
FALSE	High	Master Protein	AT3G23990.1	Chr3:8669013-8672278 FORWARD LENGTH=577	0	476.912	73	39	604	24	577	61.2	5.78	1193.67	39	High	1
FALSE	High	Master Protein	AT1G31230.1	Chr1:11158744-11163055 REVERSE LENGTH=911	0	475.781	66	51	375	42	911	99.3	6.77	765.91	51	High	1
FALSE	High	Master Protein	AT5G28540.1	Chr5:10540665-10543274 REVERSE LENGTH=669	0	475.526	58	40	887	3	669	73.6	5.17	1713.84	40	High	1
FALSE	High	Master Protein	AT4G02510.4	Chr4:1104766-1109360 FORWARD LENGTH=1503	0	474.069	45	45	381	45	1503	160.7	4.55	716.01	45	High	1
FALSE	High	Master Protein	AT4G24280.1	Chr4:12590094-12593437 FORWARD LENGTH=718	0	472.232	56	37	623	13	718	76.5	5.2	1297.55	37	High	1
FALSE	High	Master Protein	AT3G16410.1	Chr3:5572145-5574359 FORWARD LENGTH=619	0	471.772	76	36	1092	11	619	67.6	5.15	2494.1	36	High	1
FALSE	High	Master Protein	AT4G20360.1	Chr4:10990036-10991466 FORWARD LENGTH=476	0	471.754	60	19	839	18	476	51.6	6.19	2010.26	19	High	1
FALSE	High	Master Protein	AT4G26970.1	Chr4:13543077-13548427 FORWARD LENGTH=995	0	470.521	56	39	362	37	995	108.4	7.15	782.17	39	High	1
FALSE	High	Master Protein	AT3G56150.2	Chr3:20833790-20836820 REVERSE LENGTH=900	0	470.013	50	39	363	39	900	102.9	5.36	828.06	39	High	1
FALSE	High	Master Protein	AT5G65620.2	Chr5:26221909-26225784 FORWARD LENGTH=805	0	468.911	62	42	410	24	805	90.3	6.52	885.3	42	High	1
FALSE	High	Master Protein	AT2G30950.4	Chr2:13174680-13177064 FORWARD LENGTH=699	0	468.631	62	34	445	19	699	74.6	6.35	914.67	34	High	1
FALSE	High	Master Protein	AT4G10320.1	Chr4:6397526-6404509 REVERSE LENGTH=1190	0	465.456	56	54	355	54	1190	135.4	6.3	739.85	54	High	1
FALSE	High	Master Protein	AT3G12780.1	Chr3:4061127-4063140 REVERSE LENGTH=481	0	464.611	76	31	1297	17	481	50.1	6.24	3459.19	31	High	1
FALSE	High	Master Protein	AT4G11420.1	Chr4:6947834-6952053 REVERSE LENGTH=987	0	464.293	53	49	343	49	987	114.2	9.17	704.87	49	High	1
FALSE	High	Master Protein	AT5G15450.1	Chr5:5014399-5018255 REVERSE LENGTH=968	0	462.603	54	44	358	41	968	108.9	6.23	723.08	44	High	1
FALSE	High	Master Protein	AT3G57410.2	Chr3:21243615-21249809 REVERSE LENGTH=965	0	461.16	52	43	301	38	965	106.3	5.85	658.31	43	High	1
FALSE	High	Master Protein	AT1G59610.1	Chr1:21893413-21900780 FORWARD LENGTH=920	0	459.494	65	53	382	24	920	100.2	9.04	788.35	53	High	1	Acetyl [N-Term]
FALSE	High	Master Protein	AT1G78570.1	Chr1:29550110-29552207 FORWARD LENGTH=669	0	458.284	78	39	468	25	669	75.3	7.28	785.74	39	High	1
FALSE	High	Master Protein	AT1G79930.1	Chr1:30063781-30067067 REVERSE LENGTH=831	0	458.237	59	41	500	19	831	91.7	5.25	1027.83	41	High	1
FALSE	High	Master Protein	AT4G13940.1	Chr4:8054931-8056676 FORWARD LENGTH=485	0	455.421	70	28	1960	9	485	53.3	5.97	3179.11	28	High	1
FALSE	High	Master Protein	AT1G71220.3	Chr1:26841550-26851730 FORWARD LENGTH=1651	0	451.326	49	66	318	1	1651	186.3	5.91	596.71	66	High	1
FALSE	High	Master Protein	AT1G71220.2	Chr1:26841664-26851730 FORWARD LENGTH=1614	0	451.184	50	66	317	1	1614	181.8	5.83	593.05	66	High	1
FALSE	High	Master Protein	ATCG00860.1	ChrC:86474-93358 FORWARD LENGTH=2294	0	450.038	37	71	244	70	2294	269.4	8.69	420.63	71	High	1
FALSE	High	Master Protein	AT5G42270.1	Chr5:16902659-16905102 FORWARD LENGTH=704	0	449.793	51	28	363	10	704	75.2	5.49	876.01	28	High	1
FALSE	High	Master Protein	AT5G10540.1	Chr5:3328119-3332462 FORWARD LENGTH=701	0	447.498	72	40	344	22	701	79	5.63	773.32	40	High	1
FALSE	High	Master Protein	AT3G60240.3	Chr3:22261842-22268295 FORWARD LENGTH=1725	0	447.34	45	59	251	59	1725	187.6	7.71	437.65	59	High	1
FALSE	High	Master Protein	AT1G07920.1	Chr1:2455559-2457001 FORWARD LENGTH=449	0	443.242	69	25	1834	24	449	49.5	9.11	3978.63	25	High	1
FALSE	High	Master Protein	AT3G52140.4	Chr3:19333232-19341295 FORWARD LENGTH=1419	0	440.198	37	48	328	48	1419	155.1	6.4	677.96	48	High	1
FALSE	High	Master Protein	AT1G79550.2	Chr1:29924347-29926295 REVERSE LENGTH=401	0	439.561	79	25	912	21	401	42.1	5.68	1989.31	25	High	1
FALSE	High	Master Protein	AT2G35630.1	Chr2:14966828-14980361 FORWARD LENGTH=1978	0	438.332	43	74	220	74	1978	217.4	7.56	395.02	74	High	1
FALSE	High	Master Protein	AT1G57720.2	Chr1:21377873-21380114 FORWARD LENGTH=413	0	436.763	50	21	606	12	413	46.4	5.71	1367.27	21	High	1
FALSE	High	Master Protein	AT1G50480.1	Chr1:18702064-18704687 FORWARD LENGTH=634	0	435.787	71	34	329	34	634	67.8	6.71	722.1	34	High	1
FALSE	High	Master Protein	AT5G03340.1	Chr5:810091-813133 REVERSE LENGTH=810	0	435.141	65	41	409	5	810	89.9	5.2	869.58	41	High	1
FALSE	High	Master Protein	AT3G07770.3	Chr3:2479611-2483970 FORWARD LENGTH=799	0	433.773	65	43	506	37	799	90.5	5.39	897.55	43	High	1
FALSE	High	Master Protein	AT3G52930.1	Chr3:19627383-19628874 REVERSE LENGTH=358	0	433.149	80	27	912	16	358	38.5	6.46	1948.69	27	High	1
FALSE	High	Master Protein	AT5G20890.1	Chr5:7087020-7089906 REVERSE LENGTH=527	0	432.936	72	34	313	34	527	57.3	5.87	690.95	34	High	1
FALSE	High	Master Protein	AT5G11560.1	Chr5:3709734-3713994 REVERSE LENGTH=982	0	432.372	55	44	271	44	982	108.8	6.81	524.54	44	High	1
FALSE	High	Master Protein	AT5G57350.4	Chr5:23231208-23236381 REVERSE LENGTH=949	0	431.583	46	39	390	15	949	104.4	7.18	852.87	39	High	1
FALSE	High	Master Protein	AT1G20260.1	Chr1:7016971-7020290 FORWARD LENGTH=487	0	431.525	76	25	528	6	487	54.3	5.1	1170.47	25	High	1
FALSE	High	Master Protein	AT3G02090.1	Chr3:365624-368526 FORWARD LENGTH=531	0	430.867	65	28	498	28	531	59.1	6.79	1000.32	28	High	1
FALSE	High	Master Protein	AT1G69830.1	Chr1:26288518-26293003 REVERSE LENGTH=887	0	430.644	55	45	327	45	887	99.8	6.07	670.8	45	High	1
FALSE	High	Master Protein	AT2G45540.4	Chr2:18757881-18772229 REVERSE LENGTH=2946	0	428.746	31	64	190	56	2946	321.7	5.85	366.14	64	High	1
FALSE	High	Master Protein	AT1G54270.2	Chr1:20260495-20262018 FORWARD LENGTH=407	0	428.088	65	26	645	5	407	46.2	5.68	1484.81	26	High	1
FALSE	High	Master Protein	AT5G20490.1	Chr5:6927064-6936543 REVERSE LENGTH=1530	0	427.031	51	72	262	51	1530	173.1	8.31	482.12	72	High	1
FALSE	High	Master Protein	AT5G24710.1	Chr5:8459148-8467920 REVERSE LENGTH=1377	0	426.586	53	53	210	53	1377	148	6.73	453.87	53	High	1
FALSE	High	Master Protein	AT3G59970.3	Chr3:22151303-22154323 FORWARD LENGTH=592	0	425.507	76	39	416	30	592	66.2	5.82	906.5	39	High	1
FALSE	High	Master Protein	AT3G13920.4	Chr3:4592635-4594128 REVERSE LENGTH=407	0	425.188	70	27	715	5	407	46.1	5.68	1565.16	27	High	1
FALSE	High	Master Protein	AT1G55020.1	Chr1:20525798-20530143 FORWARD LENGTH=859	0	424.577	57	41	301	40	859	98	5.52	666.56	41	High	1
FALSE	High	Master Protein	AT1G18270.1	Chr1:6283634-6293772 REVERSE LENGTH=1373	0	424.55	48	52	263	52	1373	147	5.85	533.06	52	High	1
FALSE	High	Master Protein	AT1G10290.1	Chr1:3370774-3377120 FORWARD LENGTH=914	0	421.933	66	52	384	23	914	99.1	9.04	740.83	52	High	1	Acetyl [N-Term]
FALSE	High	Master Protein	AT3G06720.1	Chr3:2120559-2123555 FORWARD LENGTH=532	0	421.338	70	26	210	16	532	58.6	5.27	546.64	26	High	1
FALSE	High	Master Protein	AT3G23810.1	Chr3:8588013-8589671 REVERSE LENGTH=485	0	418.662	72	28	1633	9	485	53.1	5.74	2503.85	28	High	1
FALSE	High	Master Protein	AT1G50200.1	Chr1:18591429-18598311 REVERSE LENGTH=1003	0	417.119	53	47	386	47	1003	110.4	6.46	790.59	47	High	1
FALSE	High	Master Protein	AT5G35630.2	Chr5:13831220-13833239 FORWARD LENGTH=430	0	415.089	67	24	879	22	430	47.4	6.87	2033.67	24	High	1
FALSE	High	Master Protein	AT5G26570.1	Chr5:9261580-9267526 FORWARD LENGTH=1196	0	413.637	48	45	318	45	1196	131.2	6.24	701.17	45	High	1
FALSE	High	Master Protein	AT2G36580.1	Chr2:15339253-15342781 FORWARD LENGTH=527	0	413.581	71	29	552	9	527	57.5	6.35	1239.66	29	High	1	Acetyl [N-Term]
FALSE	High	Master Protein	AT4G24620.1	Chr4:12708972-12712610 REVERSE LENGTH=613	0	413.001	69	34	295	34	613	67	5.69	675.84	34	High	1
FALSE	High	Master Protein	AT2G40840.1	Chr2:17045368-17050779 FORWARD LENGTH=955	0	411.279	55	46	319	46	955	109.7	5.82	667.13	46	High	1	Acetyl [N-Term]
FALSE	High	Master Protein	AT3G62360.2	Chr3:23073020-23080455 REVERSE LENGTH=1197	0	411.255	54	48	252	48	1197	129.4	6.15	472	48	High	1
FALSE	High	Master Protein	AT3G13300.1	Chr3:4304085-4309949 FORWARD LENGTH=1344	0	409.563	45	46	333	34	1344	145.6	6.1	659.75	46	High	1
FALSE	High	Master Protein	AT4G24190.1	Chr4:12551902-12555851 REVERSE LENGTH=823	0	408.439	45	35	762	33	823	94.1	5.03	1164.14	35	High	1
FALSE	High	Master Protein	AT4G33090.1	Chr4:15965915-15970418 REVERSE LENGTH=879	0	408.396	59	45	461	45	879	98.1	5.5	904.11	45	High	1	Acetyl [N-Term]
FALSE	High	Master Protein	AT5G62670.1	Chr5:25159495-25164957 FORWARD LENGTH=956	0	406.238	47	41	395	16	956	105.1	6.6	830.36	41	High	1
FALSE	High	Master Protein	AT3G16460.1	Chr3:5593029-5595522 FORWARD LENGTH=705	0	406.016	54	28	778	27	705	72.4	5.5	1758.81	28	High	1
FALSE	High	Master Protein	AT4G28520.1	Chr4:14087596-14089617 FORWARD LENGTH=524	0	405.74	72	24	555	24	524	58.2	6.99	1339.18	24	High	1
FALSE	High	Master Protein	AT4G38510.5	Chr4:18011155-18014897 REVERSE LENGTH=494	0	404.493	75	25	514	6	494	55.1	5.25	1138.84	25	High	1
FALSE	High	Master Protein	AT3G53110.1	Chr3:19687968-19690423 FORWARD LENGTH=496	0	404.204	67	32	219	32	496	55.3	5.29	510.97	32	High	1
FALSE	High	Master Protein	AT2G29630.3	Chr2:12667395-12669569 FORWARD LENGTH=644	0	403.938	58	31	400	31	644	71.9	6.44	736.31	31	High	1
FALSE	High	Master Protein	AT3G18860.1	Chr3:6501774-6508352 FORWARD LENGTH=760	0	402.762	61	35	177	35	760	84.2	5.58	417.52	35	High	1
FALSE	High	Master Protein	AT1G02500.1	Chr1:519037-520218 FORWARD LENGTH=393	0	401.098	81	23	1330	6	393	43.1	5.82	3347.42	23	High	1	Acetyl [N-Term]
FALSE	High	Master Protein	AT3G14420.1	Chr3:4821804-4823899 FORWARD LENGTH=367	0	400.126	73	22	745	6	367	40.3	9.13	1570.24	22	High	1	Acetyl [N-Term]
FALSE	High	Master Protein	AT3G14415.3	Chr3:4818667-4820748 FORWARD LENGTH=367	0	399.667	76	24	703	9	367	40.3	8.97	1595.22	24	High	1	Acetyl [N-Term]
FALSE	High	Master Protein	AT4G37870.1	Chr4:17802974-17806332 REVERSE LENGTH=671	0	396.885	63	32	418	25	671	73.4	7.08	879.4	32	High	1
FALSE	High	Master Protein	AT2G33150.1	Chr2:14047814-14050983 REVERSE LENGTH=462	0	395.095	61	21	428	19	462	48.5	8.34	1117.72	21	High	1
FALSE	High	Master Protein	AT1G66280.1	Chr1:24706759-24709737 REVERSE LENGTH=524	0	394.92	57	28	627	18	524	59.7	7.21	1165.23	28	High	1
FALSE	High	Master Protein	AT5G02490.1	Chr5:550296-552565 REVERSE LENGTH=653	0	394.242	64	33	841	13	653	71.3	5.12	1689.49	33	High	1
FALSE	High	Master Protein	AT5G49910.1	Chr5:20303470-20306295 FORWARD LENGTH=718	0	392.539	48	34	599	10	718	77	5.3	1226.02	34	High	1
FALSE	High	Master Protein	AT2G30490.1	Chr2:12993861-12995683 REVERSE LENGTH=505	0	392.352	60	30	256	29	505	57.8	8.78	560.4	30	High	1
FALSE	High	Master Protein	AT5G26780.1	Chr5:9418299-9421725 FORWARD LENGTH=517	0	390.409	70	27	598	15	517	57.3	8.75	936.69	27	High	1
FALSE	High	Master Protein	AT4G13930.1	Chr4:8048013-8050021 REVERSE LENGTH=471	0	389.819	69	24	508	23	471	51.7	7.23	1127.47	24	High	1	Acetyl [N-Term]
FALSE	High	Master Protein	AT3G52990.1	Chr3:19649046-19652237 FORWARD LENGTH=527	0	389.593	64	28	548	8	527	57.5	7.11	1167.56	28	High	1	Acetyl [N-Term]
FALSE	High	Master Protein	AT5G65750.1	Chr5:26304212-26307947 FORWARD LENGTH=1025	0	389.201	53	43	311	29	1025	116.3	7.3	641.43	43	High	1
FALSE	High	Master Protein	AT1G20620.1	Chr1:7143142-7146193 FORWARD LENGTH=492	0	388.364	63	25	1570	18	492	56.7	7.64	3004.19	25	High	1
FALSE	High	Master Protein	AT1G23310.1	Chr1:8268720-8271329 REVERSE LENGTH=481	0	387.868	76	29	507	16	481	53.3	6.89	977.1	29	High	1
FALSE	High	Master Protein	AT2G41790.1	Chr2:17429453-17436110 REVERSE LENGTH=970	0	387.162	54	38	230	37	970	110.9	6.04	470.09	38	High	1
FALSE	High	Master Protein	AT3G63460.1	Chr3:23431009-23437241 REVERSE LENGTH=1104	0	386.182	54	39	396	38	1104	119.8	5.14	816.65	39	High	1
FALSE	High	Master Protein	AT3G03250.2	Chr3:749898-754014 REVERSE LENGTH=478	0	385.855	71	29	752	16	478	52.8	6.24	1458.21	29	High	1
FALSE	High	Master Protein	AT3G46740.1	Chr3:17216104-17219296 REVERSE LENGTH=818	0	384.597	58	33	297	33	818	89.1	8.79	658.83	33	High	1
FALSE	High	Master Protein	AT4G02930.1	Chr4:1295751-1298354 REVERSE LENGTH=454	0	384.463	68	28	361	27	454	49.4	6.7	716.2	28	High	1
FALSE	High	Master Protein	AT5G61140.2	Chr5:24589999-24603311 FORWARD LENGTH=2157	0	383.392	34	58	178	57	2157	244.4	6.89	281.74	58	High	1
FALSE	High	Master Protein	AT1G50250.1	Chr1:18614398-18616930 REVERSE LENGTH=716	0	382.325	52	27	349	9	716	76.7	5.83	826.84	27	High	1
FALSE	High	Master Protein	AT5G03650.1	Chr5:931924-937470 FORWARD LENGTH=805	0	381.733	52	35	293	28	805	92.5	5.86	544.17	35	High	1
FALSE	High	Master Protein	AT1G68560.1	Chr1:25734435-25737897 REVERSE LENGTH=915	0	381.575	55	40	410	39	915	102.3	6.77	700.32	40	High	1
FALSE	High	Master Protein	AT5G56500.2	Chr5:22874058-22876966 FORWARD LENGTH=597	0	381.509	67	37	989	18	597	63.3	5.87	2164.29	37	High	1
FALSE	High	Master Protein	AT4G01800.3	Chr4:770926-776134 REVERSE LENGTH=1023	0	381.347	51	47	288	46	1023	115.2	6.39	619.66	47	High	1
FALSE	High	Master Protein	AT5G62690.1	Chr5:25181560-25183501 FORWARD LENGTH=450	0	380.335	72	25	873	5	450	50.7	4.81	1573.4	25	High	1
FALSE	High	Master Protein	AT3G58610.3	Chr3:21671561-21674639 FORWARD LENGTH=591	0	379.448	46	23	603	23	591	63.8	6.8	1530.18	23	High	1
FALSE	High	Master Protein	AT1G25350.1	Chr1:8889280-8894205 REVERSE LENGTH=795	0	379.23	48	36	283	36	795	91.2	6.52	541.87	36	High	1
FALSE	High	Master Protein	AT1G79920.1	Chr1:30059302-30062224 REVERSE LENGTH=736	0	378.724	55	30	383	8	736	81.7	8.51	798.82	30	High	1
FALSE	High	Master Protein	AT1G65930.1	Chr1:24539088-24541861 FORWARD LENGTH=410	0	378.217	80	33	940	25	410	45.7	6.57	1624.5	33	High	1
FALSE	High	Master Protein	AT5G22780.2	Chr5:7590100-7597828 REVERSE LENGTH=1013	0	377.624	54	47	262	5	1013	112.2	6.23	484.65	47	High	1
FALSE	High	Master Protein	AT1G76810.1	Chr1:28831366-28836310 REVERSE LENGTH=1294	0	376.767	37	39	191	31	1294	142	5.39	451.17	39	High	1
FALSE	High	Master Protein	AT1G14610.1	Chr1:5008502-5014486 REVERSE LENGTH=1108	0	376.576	45	41	296	40	1108	125.8	7.11	602.18	41	High	1
FALSE	High	Master Protein	AT4G15530.5	Chr4:8864828-8870748 REVERSE LENGTH=963	0	375.949	48	36	194	36	963	105.1	6.38	447.01	36	High	1
FALSE	High	Master Protein	AT1G48090.2	Chr1:17732582-17758194 REVERSE LENGTH=4173	0	375.842	21	68	156	68	4173	464.6	6.42	276.37	68	High	1	Acetyl [N-Term]
FALSE	High	Master Protein	ATCG00170.1	ChrC:15938-20068 REVERSE LENGTH=1376	0	375.268	47	57	257	57	1376	156.3	9.36	450.71	57	High	1
FALSE	High	Master Protein	AT2G24200.2	Chr2:10287017-10289450 REVERSE LENGTH=520	0	374.052	66	24	496	16	520	54.5	5.92	1163.53	24	High	1
FALSE	High	Master Protein	AT3G16420.1	Chr3:5579560-5580674 FORWARD LENGTH=298	0	373.73	89	18	1657	12	298	32.1	5.77	3940.74	18	High	1
FALSE	High	Master Protein	AT5G11670.1	Chr5:3754456-3758040 FORWARD LENGTH=588	0	371.409	81	31	510	26	588	64.4	6.42	1195.98	31	High	1
FALSE	High	Master Protein	AT1G66270.1	Chr1:24700110-24702995 REVERSE LENGTH=524	0	370.227	59	24	617	13	524	59.6	7.02	1110.06	24	High	1
FALSE	High	Master Protein	AT5G22800.2	Chr5:7616221-7620273 REVERSE LENGTH=1003	0	370.102	53	47	265	47	1003	111	5.97	510.49	47	High	1
FALSE	High	Master Protein	AT1G65960.2	Chr1:24552094-24557253 FORWARD LENGTH=494	0	369.808	62	26	340	22	494	56.1	5.4	720.44	26	High	1
FALSE	High	Master Protein	AT2G20420.1	Chr2:8805574-8807858 FORWARD LENGTH=421	0	369.761	66	33	306	33	421	45.3	6.71	648.62	33	High	1
FALSE	High	Master Protein	AT1G04410.1	Chr1:1189418-1191267 REVERSE LENGTH=332	0	369.613	73	21	929	11	332	35.5	6.55	2013.43	21	High	1
FALSE	High	Master Protein	AT4G38780.1	Chr4:18101438-18111029 REVERSE LENGTH=2332	0	369.299	27	56	268	1	2332	271.3	8.79	439.38	56	High	1
FALSE	High	Master Protein	AT5G22770.1	Chr5:7579844-7588026 REVERSE LENGTH=1012	0	368.176	53	46	254	4	1012	112.1	6.23	475.09	46	High	1
FALSE	High	Master Protein	AT1G56190.1	Chr1:21028403-21030454 FORWARD LENGTH=478	0	367.852	65	27	815	12	478	49.9	8.27	1883.25	27	High	1
FALSE	High	Master Protein	AT5G49030.3	Chr5:19875091-19883251 REVERSE LENGTH=1279	0	367.517	46	45	257	45	1279	143.3	8.43	416.1	45	High	1
FALSE	High	Master Protein	AT5G09810.1	Chr5:3052809-3054220 FORWARD LENGTH=377	0	365.126	63	18	1080	6	377	41.7	5.49	1788.99	18	High	1
FALSE	High	Master Protein	AT2G44160.1	Chr2:18262301-18265185 FORWARD LENGTH=594	0	364.914	72	38	394	29	594	66.8	5.5	743.72	38	High	1
FALSE	High	Master Protein	AT4G04910.1	Chr4:2489696-2495666 REVERSE LENGTH=742	0	364.564	56	35	240	35	742	81.4	6.1	533.68	35	High	1
FALSE	High	Master Protein	AT3G45780.1	Chr3:16818557-16823960 FORWARD LENGTH=996	0	363.753	51	45	226	42	996	111.6	7.65	453.6	45	High	1	Acetyl [N-Term]
FALSE	High	Master Protein	AT4G00570.1	Chr4:242817-246522 REVERSE LENGTH=607	0	363.445	75	37	321	37	607	66.6	7.06	719.68	37	High	1
FALSE	High	Master Protein	AT4G30920.1	Chr4:15046589-15049304 REVERSE LENGTH=583	0	363.192	54	26	402	11	583	61.3	7.08	917.14	26	High	1
FALSE	High	Master Protein	AT5G19550.1	Chr5:6598201-6601597 FORWARD LENGTH=405	0	363.182	85	27	468	20	405	44.2	7.28	911.42	27	High	1	Acetyl [N-Term]
FALSE	High	Master Protein	AT3G21720.1	Chr3:7652789-7655873 REVERSE LENGTH=576	0	362.508	63	26	391	26	576	64.2	7.2	900.56	26	High	1
FALSE	High	Master Protein	AT1G74470.1	Chr1:27991248-27992845 FORWARD LENGTH=467	0	362.323	60	28	905	28	467	51.8	8.91	1857.14	28	High	1
FALSE	High	Master Protein	AT4G14040.1	Chr4:8100691-8102828 REVERSE LENGTH=487	0	362.116	75	25	267	17	487	53.9	6.19	607.26	25	High	1
FALSE	High	Master Protein	AT4G34200.1	Chr4:16374041-16376561 REVERSE LENGTH=603	0	361.951	52	25	547	20	603	63.3	6.58	1253.31	25	High	1
FALSE	High	Master Protein	AT1G15290.1	Chr1:5257327-5264814 REVERSE LENGTH=1608	0	361.309	40	50	191	8	1608	177.5	7.01	356.99	50	High	1
FALSE	High	Master Protein	AT1G11860.3	Chr1:4001485-4003245 FORWARD LENGTH=423	0	361.203	66	24	434	24	423	46.3	8.75	936.67	24	High	1
FALSE	High	Master Protein	AT1G22530.1	Chr1:7955773-7958326 REVERSE LENGTH=683	0	361.096	59	39	328	35	683	76	4.92	697.95	39	High	1
FALSE	High	Master Protein	AT5G13980.1	Chr5:4508626-4514334 FORWARD LENGTH=1024	0	360.978	42	37	238	37	1024	115.8	6.44	495.82	37	High	1
FALSE	High	Master Protein	AT1G18500.1	Chr1:6369347-6372861 FORWARD LENGTH=631	0	360.579	59	26	304	11	631	68.6	6.6	686.98	26	High	1
FALSE	High	Master Protein	AT4G31570.2	Chr4:15297061-15306036 FORWARD LENGTH=2723	0	360.517	33	64	126	64	2723	304.9	4.79	240.83	64	High	1
FALSE	High	Master Protein	AT2G15620.1	Chr2:6810552-6812666 FORWARD LENGTH=586	0	359.805	62	32	390	32	586	65.5	6.28	754.68	32	High	1
FALSE	High	Master Protein	AT1G20950.1	Chr1:7297467-7301336 REVERSE LENGTH=614	0	358.962	65	32	290	17	614	67.1	6.99	605.1	32	High	1	Acetyl [N-Term]
FALSE	High	Master Protein	AT1G04820.1	Chr1:1356421-1358266 REVERSE LENGTH=450	0	358.702	65	20	819	1	450	49.5	5.06	1588.68	20	High	1
FALSE	High	Master Protein	AT3G10380.1	Chr3:3219922-3228356 REVERSE LENGTH=1053	0	358.067	52	45	207	45	1053	116.5	5.92	415.31	45	High	1
FALSE	High	Master Protein	AT3G53230.1	Chr3:19723416-19726489 FORWARD LENGTH=815	0	357.314	51	35	347	6	815	90.3	5.16	707.81	35	High	1
FALSE	High	Master Protein	AT1G68010.1	Chr1:25493418-25495720 FORWARD LENGTH=386	0	356.862	81	28	337	28	386	42.2	7.15	632.58	28	High	1
FALSE	High	Master Protein	AT4G14960.2	Chr4:8548769-8550319 REVERSE LENGTH=450	0	356.417	65	20	802	1	450	49.5	5.06	1575.42	20	High	1
FALSE	High	Master Protein	AT4G21150.3	Chr4:11278646-11283599 FORWARD LENGTH=691	0	356.333	55	33	308	33	691	74.6	7.53	737	33	High	1
FALSE	High	Master Protein	AT3G02530.1	Chr3:528806-532457 REVERSE LENGTH=535	0	354.723	67	28	245	8	535	58.9	6.21	549.46	28	High	1
FALSE	High	Master Protein	AT1G49240.1	Chr1:18216539-18217947 FORWARD LENGTH=377	0	354.361	64	19	953	11	377	41.8	5.58	1771.62	19	High	1
FALSE	High	Master Protein	AT1G56500.1	Chr1:21159775-21167092 FORWARD LENGTH=1055	0	353.77	51	45	165	45	1055	114.3	5.63	324.24	45	High	1
FALSE	High	Master Protein	AT5G37510.2	Chr5:14897490-14900447 FORWARD LENGTH=748	0	353.321	56	33	233	33	748	81.5	6.64	517.81	33	High	1
FALSE	High	Master Protein	AT2G26890.1	Chr2:11462327-11473841 REVERSE LENGTH=2554	0	352.2	31	58	178	58	2554	278.9	6.11	314.16	58	High	1
FALSE	High	Master Protein	AT1G65440.1	Chr1:24306945-24314327 REVERSE LENGTH=1647	0	351.794	39	56	180	56	1647	184.9	5.22	322.75	56	High	1
FALSE	High	Master Protein	AT4G37910.2	Chr4:17825368-17828099 REVERSE LENGTH=682	0	351.676	49	33	444	24	682	73	5.62	910.41	33	High	1
FALSE	High	Master Protein	AT1G79690.1	Chr1:29985360-29990171 FORWARD LENGTH=772	0	350.961	60	40	252	40	772	86.8	5.44	549.79	40	High	1
FALSE	High	Master Protein	AT1G24300.1	Chr1:8614515-8620420 REVERSE LENGTH=1495	0	350.613	47	47	130	38	1495	166.2	6.04	271.11	47	High	1
FALSE	High	Master Protein	AT2G33210.1	Chr2:14075093-14078568 REVERSE LENGTH=585	0	350.103	64	33	465	18	585	61.9	6.68	880.83	33	High	1
FALSE	High	Master Protein	AT5G66760.1	Chr5:26653776-26657224 FORWARD LENGTH=634	0	350.079	61	27	451	18	634	69.6	6.29	1026.25	27	High	1
FALSE	High	Master Protein	AT4G27440.1	Chr4:13725648-13727107 FORWARD LENGTH=401	0	349.795	70	23	818	13	401	43.3	9.16	1799.08	23	High	1
FALSE	High	Master Protein	AT5G19990.1	Chr5:6752144-6754918 FORWARD LENGTH=419	0	349.655	64	27	339	25	419	47.2	8.88	784.25	27	High	1
FALSE	High	Master Protein	AT3G20050.1	Chr3:6998544-7002266 REVERSE LENGTH=545	0	349.535	71	29	432	29	545	59.2	6.3	839.56	29	High	1
FALSE	High	Master Protein	AT5G42080.4	Chr5:16820661-16824536 REVERSE LENGTH=610	0	348.836	68	37	366	31	610	68.1	8.31	768.24	37	High	1	Acetyl [N-Term]
FALSE	High	Master Protein	AT4G35090.1	Chr4:16700937-16703215 REVERSE LENGTH=492	0	348.603	61	24	761	12	492	56.9	7.12	1549.4	24	High	1
FALSE	High	Master Protein	AT5G44340.1	Chr5:17859442-17860994 REVERSE LENGTH=444	0	348.375	71	23	737	5	444	49.8	4.86	1495.19	23	High	1
FALSE	High	Master Protein	AT2G05920.1	Chr2:2269831-2272207 REVERSE LENGTH=754	0	348.288	60	26	160	26	754	80	8.35	378.13	26	High	1
FALSE	High	Master Protein	AT2G28290.5	Chr2:12056771-12072950 FORWARD LENGTH=3575	0	347.392	26	59	149	59	3575	389.7	4.87	256.96	59	High	1
FALSE	High	Master Protein	AT1G06220.3	Chr1:1900524-1904583 FORWARD LENGTH=987	0	346.846	49	39	202	39	987	110.4	5.19	382.92	39	High	1
FALSE	High	Master Protein	AT3G12915.1	Chr3:4112999-4115708 FORWARD LENGTH=820	0	346.612	34	24	767	5	820	90.9	6.1	1357.92	24	High	1
FALSE	High	Master Protein	AT3G06650.2	Chr3:2079247-2082633 REVERSE LENGTH=608	0	346.154	58	27	335	10	608	65.8	7.81	727.41	27	High	1
FALSE	High	Master Protein	AT4G23850.1	Chr4:12403720-12408263 REVERSE LENGTH=666	0	345.445	55	38	269	34	666	74.5	5.87	458.26	38	High	1
FALSE	High	Master Protein	AT1G32060.1	Chr1:11532668-11534406 FORWARD LENGTH=395	0	344.597	65	18	595	18	395	44.4	6.05	1335.71	18	High	1
FALSE	High	Master Protein	AT2G38770.1	Chr2:16203185-16210253 REVERSE LENGTH=1509	0	344.509	42	49	173	49	1509	172.9	5.6	318.22	49	High	1
FALSE	High	Master Protein	AT2G20190.1	Chr2:8711862-8718813 REVERSE LENGTH=1439	0	344.285	44	49	187	49	1439	158.9	7.14	343.83	49	High	1	Acetyl [N-Term]
FALSE	High	Master Protein	AT3G57290.1	Chr3:21196786-21199073 REVERSE LENGTH=441	0	343.384	81	30	253	30	441	51.7	5.86	543.58	30	High	1
FALSE	High	Master Protein	AT5G52920.1	Chr5:21463680-21466612 FORWARD LENGTH=579	0	342.778	51	24	317	22	579	63.5	7.03	693.97	24	High	1
FALSE	High	Master Protein	AT5G65010.2	Chr5:25969224-25972278 FORWARD LENGTH=579	0	342.455	53	23	413	16	579	65.1	6.46	892.22	23	High	1
FALSE	High	Master Protein	AT1G14830.1	Chr1:5107699-5111470 REVERSE LENGTH=614	0	341.781	64	37	228	30	614	68.7	7.56	531.76	37	High	1
FALSE	High	Master Protein	AT4G33030.1	Chr4:15936051-15937566 FORWARD LENGTH=477	0	341.29	62	24	292	24	477	53.1	8.19	599.8	24	High	1
FALSE	High	Master Protein	AT3G24503.1	Chr3:8919732-8923029 REVERSE LENGTH=501	0	340.628	72	30	335	30	501	54.3	5.69	706.97	30	High	1
FALSE	High	Master Protein	AT1G07890.5	Chr1:2438005-2439435 FORWARD LENGTH=250	0	339.846	81	18	1077	17	250	27.5	6.13	2353.2	18	High	1
FALSE	High	Master Protein	AT5G53480.1	Chr5:21714016-21716709 FORWARD LENGTH=870	0	339.799	51	32	262	32	870	96.2	4.81	518.24	32	High	1
FALSE	High	Master Protein	AT1G15210.1	Chr1:5231552-5236573 REVERSE LENGTH=1442	0	339.303	30	44	276	18	1442	162.5	7.9	468.98	44	High	1	Acetyl [N-Term]
FALSE	High	Master Protein	AT3G09630.1	Chr3:2953813-2955444 FORWARD LENGTH=406	0	338.727	49	21	632	9	406	44.7	10.35	1266.17	21	High	1
FALSE	High	Master Protein	AT3G18190.1	Chr3:6232226-6233836 FORWARD LENGTH=536	0	338.303	65	28	315	28	536	57.7	7.68	676.4	28	High	1
FALSE	High	Master Protein	AT5G26830.1	Chr5:9437351-9441568 FORWARD LENGTH=709	0	337.849	66	41	278	41	709	80.9	6.98	530.89	41	High	1
FALSE	High	Master Protein	AT4G08390.1	Chr4:5314999-5317071 FORWARD LENGTH=372	0	337.738	59	20	262	15	372	40.4	8.28	703.32	20	High	1
FALSE	High	Master Protein	AT4G29010.1	Chr4:14297312-14302016 REVERSE LENGTH=721	0	337.574	54	29	261	28	721	77.8	9.32	548.04	29	High	1
FALSE	High	Master Protein	AT1G01090.1	Chr1:47705-49166 REVERSE LENGTH=428	0	337.378	58	25	259	25	428	47.1	7.49	587.19	25	High	1
FALSE	High	Master Protein	AT2G36850.1	Chr2:15454935-15469666 REVERSE LENGTH=1904	0	337.169	31	53	203	47	1904	218.2	8.16	363.94	53	High	1
FALSE	High	Master Protein	AT4G19710.2	Chr4:10725229-10729536 FORWARD LENGTH=916	0	337.1	52	40	282	31	916	100.2	7.49	594.63	40	High	1
FALSE	High	Master Protein	AT5G08280.1	Chr5:2663763-2665596 REVERSE LENGTH=382	0	337.018	56	21	603	21	382	41	8.47	1220.54	21	High	1
FALSE	High	Master Protein	AT1G20010.1	Chr1:6938033-6940481 REVERSE LENGTH=449	0	336.946	73	25	567	7	449	50.3	4.77	1076.21	25	High	1
FALSE	High	Master Protein	AT5G23860.1	Chr5:8042962-8044528 FORWARD LENGTH=449	0	336.61	73	25	817	3	449	50.6	4.83	1439.95	25	High	1
FALSE	High	Master Protein	AT5G57870.1	Chr5:23439755-23443433 FORWARD LENGTH=780	0	336.527	63	36	309	36	780	85.5	8.24	639.02	36	High	1
FALSE	High	Master Protein	AT5G63840.2	Chr5:25544975-25548922 FORWARD LENGTH=948	0	336.204	50	38	274	38	948	107.3	6.3	511.41	38	High	1
FALSE	High	Master Protein	AT1G64190.1	Chr1:23825549-23827012 REVERSE LENGTH=487	0	336.187	67	24	335	11	487	53.3	5.45	687.64	24	High	1	Acetyl [N-Term]
FALSE	High	Master Protein	AT5G28840.2	Chr5:10862472-10864024 REVERSE LENGTH=377	0	336.017	67	24	351	24	377	42.7	6.21	798.6	24	High	1
FALSE	High	Master Protein	AT2G36460.1	Chr2:15296929-15298387 REVERSE LENGTH=358	0	335.679	82	27	540	15	358	38.4	7.39	1016.92	27	High	1
FALSE	High	Master Protein	AT5G16070.1	Chr5:5247549-5251050 REVERSE LENGTH=535	0	335.246	71	29	253	9	535	58.9	6.25	574.39	29	High	1
FALSE	High	Master Protein	AT5G55220.1	Chr5:22397677-22400678 FORWARD LENGTH=547	0	335.139	68	38	463	38	547	61.7	5.33	867.06	38	High	1
FALSE	High	Master Protein	AT2G07698.1	Chr2:3361474-3364028 FORWARD LENGTH=777	0	335.087	36	24	962	21	777	85.9	5.57	1688.29	24	High	1
FALSE	High	Master Protein	AT3G48110.1	Chr3:17763111-17770964 FORWARD LENGTH=1067	0	334.327	44	40	208	40	1067	119.7	5.97	426.03	40	High	1
FALSE	High	Master Protein	AT5G26742.2	Chr5:9285540-9288871 REVERSE LENGTH=748	0	334.218	46	31	448	31	748	81.1	7.8	911.2	31	High	1
FALSE	High	Master Protein	AT5G41670.4	Chr5:16665647-16667110 REVERSE LENGTH=487	0	333.348	72	27	363	15	487	53.3	5.8	806.4	27	High	1	Acetyl [N-Term]
FALSE	High	Master Protein	AT4G20890.1	Chr4:11182218-11183840 FORWARD LENGTH=444	0	333.235	72	23	668	4	444	49.6	4.78	1364.28	23	High	1
FALSE	High	Master Protein	AT3G02360.1	Chr3:482498-483958 FORWARD LENGTH=486	0	333.176	61	25	413	21	486	53.5	7.42	794.15	25	High	1
FALSE	High	Master Protein	AT1G79560.1	Chr1:29926976-29932308 FORWARD LENGTH=1008	0	332.734	47	42	170	42	1008	115	6.93	305.88	42	High	1
FALSE	High	Master Protein	AT1G20450.1	Chr1:7088235-7089107 REVERSE LENGTH=260	0	331.143	61	17	202	15	260	29.5	5.17	566.51	17	High	1
FALSE	High	Master Protein	AT3G03960.1	Chr3:1024432-1027604 FORWARD LENGTH=549	0	330.985	67	29	383	29	549	58.9	5.35	822.19	29	High	1
FALSE	High	Master Protein	AT5G26360.1	Chr5:9255561-9258891 REVERSE LENGTH=555	0	330.844	74	36	327	36	555	60.3	5.77	591.92	36	High	1	Acetyl [N-Term]
FALSE	High	Master Protein	AT1G29880.1	Chr1:10459662-10462781 REVERSE LENGTH=729	0	330.818	56	41	346	41	729	81.9	7.01	663.52	41	High	1
FALSE	High	Master Protein	AT3G26650.1	Chr3:9795226-9796848 FORWARD LENGTH=396	0	330.206	67	24	773	9	396	42.5	7.75	1594.83	24	High	1
FALSE	High	Master Protein	AT1G53500.1	Chr1:19967157-19969239 REVERSE LENGTH=667	0	330.088	66	37	358	19	667	75.2	6.46	621.68	37	High	1	Acetyl [N-Term]
FALSE	High	Master Protein	AT5G46290.1	Chr5:18774439-18776629 REVERSE LENGTH=473	0	329.714	54	22	259	22	473	50.4	8.06	616.44	22	High	1
FALSE	High	Master Protein	AT4G31210.1	Chr4:15165280-15172534 FORWARD LENGTH=1284	0	329.11	38	38	123	38	1284	141.5	9.35	264.84	38	High	1
FALSE	High	Master Protein	AT5G23010.2	Chr5:7703089-7706769 FORWARD LENGTH=534	0	329.074	65	30	321	25	534	58.3	7.87	564.14	30	High	1
FALSE	High	Master Protein	AT5G35360.1	Chr5:13584300-13588268 FORWARD LENGTH=537	0	328.351	62	26	355	26	537	58.4	7.25	775.23	26	High	1
FALSE	High	Master Protein	AT3G01420.1	Chr3:159689-162726 REVERSE LENGTH=639	0	327.956	64	32	179	32	639	73.1	6.29	418.57	32	High	1
FALSE	High	Master Protein	AT1G15290.2	Chr1:5258091-5264814 REVERSE LENGTH=1330	0	327.258	43	43	151	1	1330	147.9	7.65	308.76	43	High	1
FALSE	High	Master Protein	AT1G06290.1	Chr1:1922423-1926002 FORWARD LENGTH=675	0	326.912	56	34	245	34	675	75.6	7.99	488.19	34	High	1
FALSE	High	Master Protein	ATCG00190.1	ChrC:23111-26329 REVERSE LENGTH=1072	0	326.807	46	40	194	40	1072	121	8.5	394.57	40	High	1
FALSE	High	Master Protein	AT3G53180.1	Chr3:19707068-19711188 FORWARD LENGTH=852	0	326.765	47	38	221	38	852	94.3	5.85	389.03	38	High	1	Acetyl [N-Term]
FALSE	High	Master Protein	AT1G21630.4	Chr1:7581457-7587796 FORWARD LENGTH=1225	0	326.408	42	39	189	39	1225	132.9	5.86	361.93	39	High	1
FALSE	High	Master Protein	AT5G46580.1	Chr5:18897510-18899645 REVERSE LENGTH=711	0	326.085	63	39	180	39	711	80.8	8.12	373.95	39	High	1
FALSE	High	Master Protein	AT3G07100.1	Chr3:2245689-2250077 REVERSE LENGTH=1038	0	326.002	37	34	212	34	1038	113.9	7.91	429.12	34	High	1
FALSE	High	Master Protein	AT4G23680.1	Chr4:12336416-12337417 REVERSE LENGTH=151	0	325.998	68	11	539	9	151	17.5	6.34	1370.95	11	High	1
FALSE	High	Master Protein	AT1G67120.2	Chr1:25069727-25095526 REVERSE LENGTH=5400	0	325.609	17	76	195	76	5400	611.5	5.27	251.93	76	High	1
FALSE	High	Master Protein	AT3G16450.1	Chr3:5588593-5589792 FORWARD LENGTH=300	0	325.556	73	19	388	17	300	32	5.22	960.09	19	High	1
FALSE	High	Master Protein	AT1G76550.1	Chr1:28722900-28726929 REVERSE LENGTH=617	0	324.901	62	33	245	18	617	67.5	7.23	502.05	33	High	1	Acetyl [N-Term]
FALSE	High	Master Protein	AT5G49460.1	Chr5:20055048-20058195 FORWARD LENGTH=608	0	324.892	58	28	351	11	608	65.8	7.64	734.04	28	High	1
FALSE	High	Master Protein	AT3G44310.1	Chr3:15986901-15988841 FORWARD LENGTH=346	0	324.788	62	21	771	13	346	38.1	6.28	1584.02	21	High	1
FALSE	High	Master Protein	AT5G02870.1	Chr5:657830-659526 FORWARD LENGTH=407	0	324.422	51	20	487	8	407	44.7	10.3	1058.03	20	High	1
FALSE	High	Master Protein	AT4G13780.1	Chr4:7993366-7998433 REVERSE LENGTH=797	0	324.277	57	36	238	36	797	89.8	7.01	414.76	36	High	1
FALSE	High	Master Protein	AT1G17220.1	Chr1:5885383-5890165 FORWARD LENGTH=1026	0	324.131	45	34	221	34	1026	109.7	7.44	468.37	34	High	1
FALSE	High	Master Protein	AT5G66570.1	Chr5:26568744-26570124 FORWARD LENGTH=332	0	324.029	67	23	811	10	332	35.1	5.66	1718.27	23	High	1
FALSE	High	Master Protein	AT5G67500.3	Chr5:26935223-26937123 FORWARD LENGTH=276	0	323.9	86	20	372	20	276	29.6	8.85	921.14	20	High	1
FALSE	High	Master Protein	AT4G14030.1	Chr4:8098121-8100165 REVERSE LENGTH=490	0	323.702	65	22	294	14	490	54	5.67	678.49	22	High	1
FALSE	High	Master Protein	AT2G43710.1	Chr2:18120107-18122495 FORWARD LENGTH=401	0	323.573	61	22	336	14	401	45.7	6.48	669.08	22	High	1
FALSE	High	Master Protein	AT5G63680.2	Chr5:25490507-25492530 FORWARD LENGTH=510	0	323.531	71	31	243	14	510	55	6.65	441.02	31	High	1
FALSE	High	Master Protein	AT5G36880.2	Chr5:14534961-14540296 REVERSE LENGTH=743	0	322.551	62	35	244	35	743	81.8	6.09	586.87	35	High	1
FALSE	High	Master Protein	AT1G42970.1	Chr1:16127552-16129584 FORWARD LENGTH=447	0	322.085	60	26	757	21	447	47.6	6.8	1378.32	26	High	1
FALSE	High	Master Protein	AT3G16000.1	Chr3:5431041-5433613 REVERSE LENGTH=726	0	321.528	39	33	261	33	726	81.9	5.45	550.37	33	High	1
FALSE	High	Master Protein	AT1G66200.1	Chr1:24655520-24657520 REVERSE LENGTH=356	0	320.987	71	19	311	5	356	39.2	5.27	697.01	19	High	1
FALSE	High	Master Protein	AT2G29550.1	Chr2:12644258-12645932 REVERSE LENGTH=449	0	320.965	70	24	804	4	449	50.7	4.83	1374.19	24	High	1
FALSE	High	Master Protein	AT1G19570.1	Chr1:6773462-6774413 REVERSE LENGTH=213	0	320.028	87	16	495	16	213	23.6	5.91	1069.55	16	High	1
FALSE	High	Master Protein	AT1G12000.1	Chr1:4050159-4053727 REVERSE LENGTH=566	0	319.714	58	27	244	18	566	61.4	6.1	516.76	27	High	1
FALSE	High	Master Protein	AT3G03380.1	Chr3:799720-808319 FORWARD LENGTH=1097	0	319.619	48	38	154	38	1097	119.8	6.11	302.66	38	High	1
FALSE	High	Master Protein	AT1G50030.1	Chr1:18522626-18539619 REVERSE LENGTH=2481	0	319.582	30	59	115	59	2481	279	6.83	232.98	59	High	1
FALSE	High	Master Protein	AT4G17330.2	Chr4:9689263-9697172 REVERSE LENGTH=2037	0	319.393	35	48	141	48	2037	217.9	5.29	296.26	48	High	1
FALSE	High	Master Protein	AT3G62010.1	Chr3:22964945-22971149 FORWARD LENGTH=1254	0	319.358	47	56	244	56	1254	141.5	7.02	427.74	56	High	1
FALSE	High	Master Protein	AT4G34350.1	Chr4:16428681-16431038 REVERSE LENGTH=466	0	319.327	68	34	253	34	466	52.7	6.07	481.21	34	High	1
FALSE	High	Master Protein	AT3G50370.2	Chr3:18676436-18683763 REVERSE LENGTH=2160	0	319.051	29	47	190	47	2160	236.6	6.64	331.58	47	High	1
FALSE	High	Master Protein	AT1G37130.1	Chr1:14158617-14161652 FORWARD LENGTH=917	0	319.006	48	40	263	36	917	102.8	6.54	552.18	40	High	1
FALSE	High	Master Protein	AT1G79750.1	Chr1:30007655-30011179 REVERSE LENGTH=646	0	318.847	53	28	278	23	646	71.1	6.58	593.55	28	High	1
FALSE	High	Master Protein	AT1G09010.1	Chr1:2895259-2899287 REVERSE LENGTH=944	0	318.787	54	41	196	41	944	107.6	6.46	303.61	41	High	1
FALSE	High	Master Protein	AT2G30970.1	Chr2:13179012-13181686 FORWARD LENGTH=430	0	318.326	70	23	357	23	430	47.7	8.19	753.61	23	High	1
FALSE	High	Master Protein	AT2G43750.2	Chr2:18129604-18132322 REVERSE LENGTH=392	0	318.317	73	21	315	19	392	41.6	8.02	742.8	21	High	1
FALSE	High	Master Protein	AT1G21750.1	Chr1:7645767-7648514 FORWARD LENGTH=501	0	317.888	65	32	479	26	501	55.6	4.92	1019.38	32	High	1
FALSE	High	Master Protein	AT5G27380.1	Chr5:9668211-9670912 REVERSE LENGTH=539	0	317.717	65	30	291	30	539	60.2	6.49	612.14	30	High	1
FALSE	High	Master Protein	AT4G30910.2	Chr4:15042621-15045248 REVERSE LENGTH=604	0	317.305	46	22	210	11	604	63.8	7.12	502.32	22	High	1
FALSE	High	Master Protein	AT1G75780.1	Chr1:28451378-28453602 REVERSE LENGTH=447	0	317.135	74	25	618	7	447	50.2	4.79	1059.13	25	High	1
FALSE	High	Master Protein	AT2G24270.2	Chr2:10327325-10329824 REVERSE LENGTH=536	0	316.885	63	25	292	1	536	57.7	7.23	568.29	25	High	1
FALSE	High	Master Protein	AT1G43170.1	Chr1:16266992-16268631 FORWARD LENGTH=389	0	316.818	61	27	728	19	389	44.5	10.17	1284.57	27	High	1
FALSE	High	Master Protein	AT1G74040.1	Chr1:27842258-27845566 FORWARD LENGTH=631	0	316.577	53	27	244	12	631	68.1	6.37	569.57	27	High	1
FALSE	High	Master Protein	AT4G35790.2	Chr4:16955774-16959875 REVERSE LENGTH=857	0	315.787	47	34	173	34	857	97.7	7.17	375.63	34	High	1
FALSE	High	Master Protein	AT5G47690.3	Chr5:19317899-19327014 FORWARD LENGTH=1607	0	315.212	32	44	145	44	1607	181.3	6.2	300.18	44	High	1
FALSE	High	Master Protein	AT1G30580.1	Chr1:10831953-10835454 REVERSE LENGTH=394	0	314.858	73	28	333	28	394	44.4	6.81	617.18	28	High	1
FALSE	High	Master Protein	AT4G13430.1	Chr4:7804194-7807789 REVERSE LENGTH=509	0	314.541	55	21	381	21	509	55	7.84	710.19	21	High	1
FALSE	High	Master Protein	AT5G49810.1	Chr5:20239418-20246046 FORWARD LENGTH=1071	0	314.214	47	34	182	34	1071	118.6	5.63	411.34	34	High	1
FALSE	High	Master Protein	AT5G53850.5	Chr5:21861155-21864817 REVERSE LENGTH=523	0	314.041	69	29	236	29	523	58.4	6.8	532.35	29	High	1
FALSE	High	Master Protein	AT3G50820.1	Chr3:18891008-18892311 REVERSE LENGTH=331	0	313.829	63	22	756	9	331	35	6.16	1627.76	22	High	1
FALSE	High	Master Protein	AT4G16143.1	Chr4:9134450-9137134 REVERSE LENGTH=535	0	313.753	67	25	246	17	535	58.9	5.1	567.62	25	High	1
FALSE	High	Master Protein	AT5G14740.7	Chr5:4760536-4762382 FORWARD LENGTH=259	0	313.394	78	19	798	12	259	28.3	5.53	1732.26	19	High	1	Acetyl [N-Term]
FALSE	High	Master Protein	AT5G14200.1	Chr5:4576220-4578111 FORWARD LENGTH=409	0	313.335	64	20	255	12	409	44.1	6.01	607.67	20	High	1
FALSE	High	Master Protein	AT2G37040.1	Chr2:15557602-15560237 REVERSE LENGTH=725	0	312.641	62	33	212	19	725	78.7	6.3	511.56	33	High	1	Acetyl [N-Term]
FALSE	High	Master Protein	AT1G01960.1	Chr1:330830-337582 REVERSE LENGTH=1750	0	312.562	34	53	232	43	1750	194.8	5.64	386.95	53	High	1
FALSE	High	Master Protein	AT5G63420.1	Chr5:25400515-25405807 FORWARD LENGTH=911	0	312.244	48	36	249	36	911	100.5	8.22	475.28	36	High	1
FALSE	High	Master Protein	AT2G34680.2	Chr2:14616947-14628809 REVERSE LENGTH=1768	0	312.095	35	48	175	48	1768	194	6.6	319.46	48	High	1
FALSE	High	Master Protein	AT3G55440.1	Chr3:20553794-20556078 FORWARD LENGTH=254	0	311.945	87	18	1011	17	254	27.2	5.5	2349.58	18	High	1
FALSE	High	Master Protein	AT5G09590.1	Chr5:2975721-2978508 FORWARD LENGTH=682	0	311.297	48	32	522	23	682	72.9	5.78	1067.24	32	High	1
FALSE	High	Master Protein	AT5G10920.1	Chr5:3441805-3443892 FORWARD LENGTH=517	0	310.974	55	26	147	26	517	57.5	5.88	384.69	26	High	1
FALSE	High	Master Protein	AT1G12800.1	Chr1:4361778-4365189 REVERSE LENGTH=767	0	310.839	58	35	221	35	767	85.6	5.35	468.3	35	High	1
FALSE	High	Master Protein	AT1G23190.1	Chr1:8219946-8224186 FORWARD LENGTH=583	0	310.015	63	28	359	15	583	63.1	6.3	661.41	28	High	1
FALSE	High	Master Protein	AT4G27640.1	Chr4:13798013-13802976 REVERSE LENGTH=1048	0	310.002	42	33	158	33	1048	115.2	4.91	354.02	33	High	1
FALSE	High	Master Protein	AT3G12290.1	Chr3:3919591-3921326 FORWARD LENGTH=299	0	309.866	72	22	247	21	299	31.6	8.16	663.07	22	High	1
FALSE	High	Master Protein	AT1G62740.1	Chr1:23231026-23233380 FORWARD LENGTH=571	0	309.706	58	32	261	23	571	64.5	6.18	488.46	32	High	1
FALSE	High	Master Protein	AT3G13870.1	Chr3:4565762-4571109 REVERSE LENGTH=802	0	309.08	53	36	222	33	802	89	5.57	489.4	36	High	1	Acetyl [N-Term]
FALSE	High	Master Protein	AT2G24270.4	Chr2:10327109-10329601 REVERSE LENGTH=503	0	308.923	69	25	289	1	503	53.8	6.64	561.94	25	High	1
FALSE	High	Master Protein	AT3G59020.2	Chr3:21810973-21817418 REVERSE LENGTH=1030	0	308.803	36	29	139	26	1030	117.7	4.88	314.86	29	High	1	Acetyl [N-Term]
FALSE	High	Master Protein	AT1G70730.3	Chr1:26669020-26673166 REVERSE LENGTH=662	0	307.877	57	29	366	16	662	72.5	7.12	647.1	29	High	1
FALSE	High	Master Protein	AT1G09210.1	Chr1:2973217-2976655 REVERSE LENGTH=424	0	307.841	62	27	246	20	424	48.1	4.53	503.35	27	High	1
FALSE	High	Master Protein	AT5G12250.1	Chr5:3961317-3962971 REVERSE LENGTH=449	0	307.295	73	25	597	7	449	50.6	4.82	1018.46	25	High	1
FALSE	High	Master Protein	AT5G27470.1	Chr5:9695087-9697154 FORWARD LENGTH=451	0	307.241	73	32	183	32	451	51.6	6.67	447.86	32	High	1
FALSE	High	Master Protein	AT4G31990.2	Chr4:15471074-15473521 REVERSE LENGTH=453	0	306.863	74	29	551	28	453	49.8	8.15	1042.32	29	High	1
FALSE	High	Master Protein	ATCG00120.1	ChrC:9938-11461 REVERSE LENGTH=507	0	306.512	50	22	1644	19	507	55.3	5.25	3249.02	22	High	1
FALSE	High	Master Protein	AT3G02230.1	Chr3:415463-417304 FORWARD LENGTH=357	0	306.231	77	23	326	10	357	40.6	5.92	587.71	23	High	1
FALSE	High	Master Protein	AT3G24170.3	Chr3:8729762-8734115 REVERSE LENGTH=499	0	306.034	59	21	237	21	499	53.8	6.8	654.13	21	High	1
FALSE	High	Master Protein	AT5G20280.1	Chr5:6844994-6849997 REVERSE LENGTH=1043	0	306.018	44	39	240	33	1043	117.2	6.43	433.19	39	High	1
FALSE	High	Master Protein	AT2G36390.1	Chr2:15264283-15269940 FORWARD LENGTH=858	0	305.737	47	35	164	28	858	97.6	5.62	334.89	35	High	1
FALSE	High	Master Protein	AT3G03640.1	Chr3:881028-884028 FORWARD LENGTH=531	0	305.583	62	30	203	29	531	59.8	6.54	418.03	30	High	1
FALSE	High	Master Protein	AT3G19760.1	Chr3:6863790-6866242 FORWARD LENGTH=408	0	305.181	58	26	239	22	408	45.8	6.23	460.5	26	High	1
FALSE	High	Master Protein	AT3G01500.2	Chr3:194853-197873 REVERSE LENGTH=347	0	305.168	71	19	668	2	347	37.4	5.99	1282.79	19	High	1
FALSE	High	Master Protein	AT3G19450.1	Chr3:6744859-6747005 FORWARD LENGTH=365	0	304.582	63	19	225	18	365	39.1	5.55	497.99	19	High	1
FALSE	High	Master Protein	AT2G13360.1	Chr2:5539417-5540902 REVERSE LENGTH=401	0	304.279	82	21	246	21	401	44.2	7.83	627.11	21	High	1	Acetyl [N-Term]
FALSE	High	Master Protein	AT5G03630.1	Chr5:922378-924616 REVERSE LENGTH=435	0	304.183	80	26	366	26	435	47.5	5.31	688.66	26	High	1
FALSE	High	Master Protein	AT1G72730.1	Chr1:27378040-27379593 REVERSE LENGTH=414	0	304.164	59	26	395	13	414	46.7	5.33	836.09	26	High	1
FALSE	High	Master Protein	AT5G42650.1	Chr5:17097803-17099359 REVERSE LENGTH=518	0	303.208	67	31	224	31	518	58.2	8.66	460.56	31	High	1
FALSE	High	Master Protein	AT5G27640.1	Chr5:9781207-9784759 REVERSE LENGTH=712	0	303.056	44	29	217	7	712	81.8	5.25	434.23	29	High	1	Acetyl [N-Term]
FALSE	High	Master Protein	AT1G63940.2	Chr1:23730095-23733534 FORWARD LENGTH=493	0	302.978	62	25	635	25	493	53.3	8.02	1141.11	25	High	1
FALSE	High	Master Protein	AT4G26900.1	Chr4:13515514-13519608 FORWARD LENGTH=592	0	302.684	64	32	211	32	592	64.2	6.76	426.03	32	High	1
FALSE	High	Master Protein	AT1G26850.2	Chr1:9301146-9303432 REVERSE LENGTH=616	0	302.368	61	30	249	28	616	69.6	6.96	561.82	30	High	1
FALSE	High	Master Protein	AT5G13650.2	Chr5:4397821-4402364 FORWARD LENGTH=676	0	302.304	48	23	220	23	676	74.4	7.25	465.11	23	High	1
FALSE	High	Master Protein	AT5G27540.1	Chr5:9722816-9727112 FORWARD LENGTH=648	0	301.777	66	34	181	34	648	72.3	5.3	385.47	34	High	1
FALSE	High	Master Protein	AT5G20990.1	Chr5:7128737-7133397 REVERSE LENGTH=670	0	301.579	55	30	211	30	670	71.2	6.28	507.11	30	High	1
FALSE	High	Master Protein	AT3G03710.1	Chr3:919542-924906 FORWARD LENGTH=922	0	301.571	40	33	200	33	922	99.5	5.57	341.4	33	High	1
FALSE	High	Master Protein	AT1G78060.1	Chr1:29349796-29352868 REVERSE LENGTH=767	0	300.914	56	34	209	34	767	83.8	8.03	438.09	34	High	1
FALSE	High	Master Protein	AT2G46520.1	Chr2:19096867-19099785 FORWARD LENGTH=972	0	300.843	44	34	235	34	972	108.6	5.59	521.34	34	High	1
FALSE	High	Master Protein	AT3G06810.1	Chr3:2146534-2150654 FORWARD LENGTH=824	0	300.74	50	33	240	33	824	91.7	8.32	458.95	33	High	1
FALSE	High	Master Protein	AT1G03160.1	Chr1:761321-766053 FORWARD LENGTH=912	0	300.608	59	44	180	44	912	100.7	5.92	364.19	44	High	1
FALSE	High	Master Protein	AT1G29470.1	Chr1:10310424-10313369 REVERSE LENGTH=770	0	300.476	51	32	284	23	770	87.1	5.24	585.11	32	High	1
FALSE	High	Master Protein	AT2G26780.2	Chr2:11410125-11423598 FORWARD LENGTH=1812	0	300.123	34	51	126	51	1812	199.6	6.64	250.18	51	High	1	Acetyl [N-Term]
FALSE	High	Master Protein	AT4G33760.1	Chr4:16189285-16193260 REVERSE LENGTH=664	0	299.846	60	31	147	31	664	74.5	7.18	309.74	31	High	1
FALSE	High	Master Protein	AT4G32180.1	Chr4:15537724-15543715 REVERSE LENGTH=901	0	299.746	55	39	160	39	901	99.6	5.9	337.74	39	High	1
FALSE	High	Master Protein	AT4G16660.2	Chr4:9377153-9381232 FORWARD LENGTH=891	0	299.091	44	39	280	39	891	99.6	6.24	554.21	39	High	1
FALSE	High	Master Protein	AT3G45140.1	Chr3:16525437-16529233 FORWARD LENGTH=896	0	298.839	48	33	188	32	896	102	5.62	414.04	33	High	1
FALSE	High	Master Protein	AT4G33650.2	Chr4:16161073-16166587 FORWARD LENGTH=809	0	298.526	56	40	195	31	809	89.7	6.44	393.08	40	High	1
FALSE	High	Master Protein	AT4G16760.1	Chr4:9424930-9428689 REVERSE LENGTH=664	0	297.89	62	36	276	28	664	74.3	7.66	565.01	36	High	1	Acetyl [N-Term]
FALSE	High	Master Protein	AT3G22890.1	Chr3:8112837-8114734 FORWARD LENGTH=463	0	297.525	64	25	376	13	463	51.4	6.81	739.82	25	High	1
FALSE	High	Master Protein	AT1G45000.1	Chr1:17009220-17011607 FORWARD LENGTH=399	0	297.395	71	26	299	4	399	44.7	8.19	514.22	26	High	1
FALSE	High	Master Protein	AT5G54160.1	Chr5:21982075-21984167 FORWARD LENGTH=363	0	296.912	79	23	517	22	363	39.6	5.95	934.96	23	High	1
FALSE	High	Master Protein	AT5G58290.1	Chr5:23569155-23571116 FORWARD LENGTH=408	0	296.907	71	25	261	23	408	45.7	5.6	581.97	25	High	1
FALSE	High	Master Protein	AT5G13420.1	Chr5:4302080-4304212 REVERSE LENGTH=438	0	296.04	64	22	311	22	438	47.7	6.43	658.4	22	High	1
FALSE	High	Master Protein	AT5G17380.1	Chr5:5724920-5726720 REVERSE LENGTH=572	0	295.273	55	29	192	28	572	61.4	6.05	375.97	29	High	1
FALSE	High	Master Protein	AT5G62790.1	Chr5:25214358-25217292 REVERSE LENGTH=477	0	295.011	70	28	323	28	477	51.9	7.05	712.93	28	High	1
FALSE	High	Master Protein	AT4G22690.1	Chr4:11929847-11931520 FORWARD LENGTH=557	0	294.415	53	29	279	1	557	63.1	7.17	554.35	29	High	1
FALSE	High	Master Protein	AT3G11830.1	Chr3:3732734-3736156 FORWARD LENGTH=557	0	294.256	58	28	322	28	557	59.7	6.39	565.9	28	High	1
FALSE	High	Master Protein	AT2G45290.1	Chr2:18672737-18675589 FORWARD LENGTH=741	0	294.256	55	28	408	21	741	79.9	6.58	756.36	28	High	1
FALSE	High	Master Protein	AT3G48730.1	Chr3:18049697-18051550 FORWARD LENGTH=472	0	293.96	60	18	322	9	472	50.1	7.39	662.31	18	High	1
FALSE	High	Master Protein	AT5G40480.1	Chr5:16213361-16223982 FORWARD LENGTH=1923	0	293.96	30	50	162	50	1923	210.5	6.01	260.63	50	High	1
FALSE	High	Master Protein	AT5G15650.1	Chr5:5092203-5094093 FORWARD LENGTH=360	0	293.897	77	23	380	10	360	40.9	6.13	698.78	23	High	1
FALSE	High	Master Protein	AT5G06460.1	Chr5:1970239-1974382 FORWARD LENGTH=1077	0	293.566	43	37	201	30	1077	119.5	5.29	392.33	37	High	1	Acetyl [N-Term]
FALSE	High	Master Protein	AT3G08943.1	Chr3:2719198-2721911 REVERSE LENGTH=871	0	293.499	40	29	152	11	871	96.4	4.75	301.14	29	High	1
FALSE	High	Master Protein	AT4G34830.1	Chr4:16599976-16605994 REVERSE LENGTH=1089	0	293.458	37	32	105	32	1089	119.7	7.87	275.03	32	High	1
FALSE	High	Master Protein	AT5G19780.1	Chr5:6687212-6688926 FORWARD LENGTH=450	0	293.405	59	18	753	5	450	49.6	5.1	1279.41	18	High	1
FALSE	High	Master Protein	AT5G46070.1	Chr5:18683468-18688397 FORWARD LENGTH=1082	0	293.373	41	43	150	42	1082	122.7	6.64	279.48	43	High	1
FALSE	High	Master Protein	AT1G18080.1	Chr1:6222325-6223901 FORWARD LENGTH=327	0	292.949	74	21	435	16	327	35.7	7.71	890.24	21	High	1
FALSE	High	Master Protein	AT2G42490.1	Chr2:17691600-17695526 REVERSE LENGTH=776	0	292.892	56	35	164	35	776	86.6	7.12	326.59	35	High	1
FALSE	High	Master Protein	AT3G63520.1	Chr3:23452940-23455896 FORWARD LENGTH=538	0	292.54	51	26	155	26	538	60.9	6.49	330.45	26	High	1
FALSE	High	Master Protein	AT1G49340.2	Chr1:18252355-18263967 FORWARD LENGTH=2028	0	292.484	32	54	153	54	2028	223.9	6.48	274.84	54	High	1
FALSE	High	Master Protein	AT1G79440.1	Chr1:29882525-29887275 REVERSE LENGTH=528	0	292.457	71	31	296	31	528	56.5	6.92	505.13	31	High	1
FALSE	High	Master Protein	AT3G22960.1	Chr3:8139369-8141771 FORWARD LENGTH=596	0	292.208	55	23	275	23	596	65.1	5.92	650.27	23	High	1
FALSE	High	Master Protein	AT1G09640.1	Chr1:3120162-3122152 FORWARD LENGTH=414	0	292.205	47	17	328	8	414	46.6	5.48	710.62	17	High	1
FALSE	High	Master Protein	AT3G05060.1	Chr3:1413174-1415564 REVERSE LENGTH=533	0	292.085	58	23	172	18	533	59	9.22	386.78	23	High	1
FALSE	High	Master Protein	AT3G01500.3	Chr3:195173-197873 REVERSE LENGTH=336	0	292.035	70	18	657	1	336	36.1	5.58	1260.84	18	High	1
FALSE	High	Master Protein	AT4G27500.1	Chr4:13743614-13745900 FORWARD LENGTH=612	0	291.958	43	31	309	31	612	68.8	9.03	534.04	31	High	1
FALSE	High	Master Protein	AT1G24460.2	Chr1:8666072-8672338 FORWARD LENGTH=1732	0	291.762	38	57	151	57	1732	193.5	4.61	283.9	57	High	1
FALSE	High	Master Protein	AT5G64270.1	Chr5:25706909-25710718 FORWARD LENGTH=1269	0	291.757	41	42	181	42	1269	141.4	6.11	335.55	42	High	1
FALSE	High	Master Protein	AT5G03940.1	Chr5:1060265-1063257 REVERSE LENGTH=564	0	291.417	45	24	193	24	564	61.2	9.44	397.88	24	High	1
FALSE	High	Master Protein	AT3G20630.1	Chr3:7203001-7208340 REVERSE LENGTH=797	0	291.403	45	33	197	33	797	88.3	5.21	359.13	33	High	1
FALSE	High	Master Protein	AT1G67680.1	Chr1:25365962-25368464 REVERSE LENGTH=664	0	291.203	50	28	129	27	664	73	8.82	304.01	28	High	1
FALSE	High	Master Protein	AT1G08520.1	Chr1:2696538-2700819 FORWARD LENGTH=760	0	290.77	51	38	437	38	760	83.2	5.35	877.88	38	High	1
FALSE	High	Master Protein	AT1G79990.1	Chr1:30085910-30091949 FORWARD LENGTH=920	0	290.674	41	32	164	21	920	103.9	4.98	309.62	32	High	1
FALSE	High	Master Protein	AT5G42390.1	Chr5:16945308-16952647 FORWARD LENGTH=1265	0	290.137	40	37	218	37	1265	140.5	6.58	507.04	37	High	1
FALSE	High	Master Protein	AT5G51200.2	Chr5:20804926-20819408 FORWARD LENGTH=1863	0	289.789	33	51	161	51	1863	209.6	5.63	283.17	51	High	1
FALSE	High	Master Protein	AT3G46780.1	Chr3:17228766-17231021 FORWARD LENGTH=510	0	289.358	52	27	367	27	510	54.3	8.91	795.69	27	High	1
FALSE	High	Master Protein	AT5G57655.2	Chr5:23347030-23349805 FORWARD LENGTH=477	0	289.224	71	28	204	28	477	53.7	5.87	464.44	28	High	1
FALSE	High	Master Protein	AT2G44060.1	Chr2:18226922-18227988 FORWARD LENGTH=325	0	288.89	65	21	252	21	325	36	4.84	608.09	21	High	1
FALSE	High	Master Protein	AT5G20830.3	Chr5:7050599-7054032 REVERSE LENGTH=808	0	288.385	53	38	206	30	808	92.9	6.2	427.89	38	High	1
FALSE	High	Master Protein	AT4G36760.2	Chr4:17326688-17330383 FORWARD LENGTH=652	0	287.964	49	24	174	24	652	72.8	5.4	419.01	24	High	1
FALSE	High	Master Protein	AT5G16730.1	Chr5:5497890-5500775 FORWARD LENGTH=853	0	287.508	47	38	175	34	853	96.2	4.94	372.12	38	High	1
FALSE	High	Master Protein	AT1G79830.4	Chr1:30028110-30033508 REVERSE LENGTH=976	0	287.507	49	41	158	41	976	110.7	4.88	332.89	41	High	1
FALSE	High	Master Protein	AT1G35720.1	Chr1:13225304-13226939 FORWARD LENGTH=317	0	287.452	78	24	337	24	317	36.2	5.38	698.7	24	High	1
FALSE	High	Master Protein	AT5G14590.1	Chr5:4703533-4706627 REVERSE LENGTH=485	0	287.308	59	28	259	23	485	54.2	7.97	484.11	28	High	1
FALSE	High	Master Protein	AT4G23670.1	Chr4:12332846-12333656 REVERSE LENGTH=151	0	287.299	64	11	1214	10	151	17.5	6.37	2322.1	11	High	1
FALSE	High	Master Protein	AT1G60420.1	Chr1:22261978-22264243 FORWARD LENGTH=578	0	286.983	58	27	177	27	578	65.1	5.01	375.9	27	High	1
FALSE	High	Master Protein	AT1G06430.1	Chr1:1960214-1962525 REVERSE LENGTH=685	0	286.629	54	26	347	10	685	73.2	5.95	645.34	26	High	1
FALSE	High	Master Protein	AT3G22200.2	Chr3:7835457-7838863 FORWARD LENGTH=513	0	286.548	66	20	167	20	513	56.3	8.25	436.06	20	High	1
FALSE	High	Master Protein	AT2G20990.1	Chr2:9014827-9017829 FORWARD LENGTH=541	0	284.933	65	32	170	32	541	61.7	7.56	355.52	32	High	1
FALSE	High	Master Protein	AT3G55610.1	Chr3:20624278-20628989 REVERSE LENGTH=726	0	284.779	52	36	221	20	726	78.8	6.81	385.99	36	High	1
FALSE	High	Master Protein	AT5G52640.1	Chr5:21352557-21355147 FORWARD LENGTH=700	0	284.604	39	33	820	22	700	80.6	5.05	1690.16	33	High	1
FALSE	High	Master Protein	AT2G31390.1	Chr2:13383635-13386116 REVERSE LENGTH=325	0	284.572	70	21	249	17	325	35.3	5.49	578.19	21	High	1
FALSE	High	Master Protein	AT5G43010.1	Chr5:17248563-17251014 REVERSE LENGTH=399	0	284.532	71	26	286	4	399	44.8	8.19	489.76	26	High	1
FALSE	High	Master Protein	AT4G22710.1	Chr4:11935038-11936618 FORWARD LENGTH=526	0	284.138	56	29	268	1	526	59.4	6.9	532.85	29	High	1
FALSE	High	Master Protein	AT3G62120.2	Chr3:23001227-23003849 REVERSE LENGTH=530	0	283.869	56	26	267	26	530	60.7	6.4	445.79	26	High	1
FALSE	High	Master Protein	AT1G06410.1	Chr1:1955413-1958153 FORWARD LENGTH=851	0	283.48	47	34	221	30	851	96.6	5.85	416.67	34	High	1
FALSE	High	Master Protein	AT4G29130.1	Chr4:14352338-14354865 REVERSE LENGTH=496	0	283.316	60	20	160	15	496	53.7	6.1	359.38	20	High	1
FALSE	High	Master Protein	AT1G49670.2	Chr1:18381591-18386021 REVERSE LENGTH=652	0	282.935	50	29	146	29	652	70.5	9.01	323.83	29	High	1
FALSE	High	Master Protein	AT1G56340.1	Chr1:21090059-21092630 REVERSE LENGTH=425	0	282.499	60	25	254	18	425	48.5	4.6	499.45	25	High	1
FALSE	High	Master Protein	AT2G47000.1	Chr2:19310008-19314750 REVERSE LENGTH=1286	0	282.358	36	40	188	21	1286	138.9	6.55	362.02	40	High	1
FALSE	High	Master Protein	AT3G48560.1	Chr3:18001530-18003542 REVERSE LENGTH=670	0	281.858	53	24	264	24	670	72.5	6.65	583.35	24	High	1
FALSE	High	Master Protein	AT1G12270.1	Chr1:4172105-4174575 FORWARD LENGTH=572	0	281.83	61	32	228	22	572	64.5	6.28	456.1	32	High	1
FALSE	High	Master Protein	AT3G02760.1	Chr3:597588-600650 REVERSE LENGTH=883	0	281.483	60	43	266	43	883	97.5	6.42	440.73	43	High	1
FALSE	High	Master Protein	AT5G10470.1	Chr5:3290121-3297248 REVERSE LENGTH=1273	0	281.405	46	45	157	1	1273	140.9	6.19	279.23	45	High	1
FALSE	High	Master Protein	AT3G13860.1	Chr3:4561704-4565133 REVERSE LENGTH=572	0	281.39	59	30	199	30	572	60.4	6.1	373.04	30	High	1
FALSE	High	Master Protein	AT3G60860.1	Chr3:22484804-22491510 FORWARD LENGTH=1793	0	281.213	34	50	204	40	1793	199.5	5.53	334.61	50	High	1
FALSE	High	Master Protein	AT1G20020.1	Chr1:6942851-6944868 FORWARD LENGTH=369	0	281.106	55	18	199	4	369	41.1	8.31	530.26	18	High	1
FALSE	High	Master Protein	AT3G12110.1	Chr3:3858116-3859609 FORWARD LENGTH=377	0	280.918	58	16	714	3	377	41.6	5.39	1163.61	16	High	1
FALSE	High	Master Protein	AT5G20720.1	Chr5:7015015-7016354 FORWARD LENGTH=253	0	280.852	70	19	575	19	253	26.8	8.88	1384.23	19	High	1
FALSE	High	Master Protein	AT5G54770.1	Chr5:22246634-22247891 FORWARD LENGTH=349	0	280.845	72	14	490	14	349	36.6	6.23	1068.6	14	High	1
FALSE	High	Master Protein	AT1G07810.1	Chr1:2416681-2420572 FORWARD LENGTH=1061	0	280.705	39	39	253	13	1061	116.3	5.11	462.31	39	High	1
FALSE	High	Master Protein	AT5G26860.1	Chr5:9451048-9456631 FORWARD LENGTH=985	0	280.605	41	34	173	34	985	109.1	5.88	368.34	34	High	1
FALSE	High	Master Protein	AT1G24510.1	Chr1:8685504-8688101 REVERSE LENGTH=535	0	280.106	72	29	243	29	535	59.3	5.66	454.31	29	High	1
FALSE	High	Master Protein	AT3G23300.1	Chr3:8333521-8335902 FORWARD LENGTH=611	0	279.812	55	33	235	10	611	69.3	6.73	423.95	33	High	1
FALSE	High	Master Protein	AT5G10470.2	Chr5:3290121-3297248 REVERSE LENGTH=1274	0	279.527	46	45	156	1	1274	141	6.19	277.2	45	High	1
FALSE	High	Master Protein	AT3G50590.1	Chr3:18771292-18779220 FORWARD LENGTH=1614	0	279.396	32	42	176	42	1614	176.2	8.32	326	42	High	1	Acetyl [N-Term]
FALSE	High	Master Protein	AT1G52100.1	Chr1:19383291-19385123 REVERSE LENGTH=437	0	279.001	70	26	361	24	437	47.6	7.62	726.64	26	High	1
FALSE	High	Master Protein	AT1G49630.1	Chr1:18368405-18375336 REVERSE LENGTH=1080	0	278.862	41	36	238	21	1080	121.1	5.49	478.76	36	High	1
FALSE	High	Master Protein	AT4G38970.1	Chr4:18163714-18165659 REVERSE LENGTH=398	0	278.647	61	22	768	14	398	43	7.24	1571.37	22	High	1
FALSE	High	Master Protein	AT1G27430.1	Chr1:9521045-9526928 REVERSE LENGTH=1492	0	276.849	42	40	104	31	1492	165.3	6.21	215.86	40	High	1
FALSE	High	Master Protein	AT5G09660.1	Chr5:2993645-2995551 REVERSE LENGTH=354	0	276.84	71	17	179	16	354	37.3	7.99	406.16	17	High	1
FALSE	High	Master Protein	AT4G39690.1	Chr4:18417755-18421633 FORWARD LENGTH=650	0	276.822	59	29	168	29	650	70.5	5.2	394.72	29	High	1
FALSE	High	Master Protein	AT3G47520.1	Chr3:17513657-17514868 FORWARD LENGTH=403	0	276.321	74	20	270	18	403	42.4	8.51	602.59	20	High	1
FALSE	High	Master Protein	AT2G07360.2	Chr2:3047623-3057099 REVERSE LENGTH=1198	0	276.057	43	37	149	37	1198	130.3	5.69	299.01	37	High	1
FALSE	High	Master Protein	AT5G51970.2	Chr5:21111820-21113284 FORWARD LENGTH=364	0	275.888	80	20	165	20	364	39.2	5.97	369.41	20	High	1
FALSE	High	Master Protein	AT2G31810.1	Chr2:13524271-13528246 FORWARD LENGTH=491	0	275.796	58	26	192	25	491	53.8	8.97	456.02	26	High	1
FALSE	High	Master Protein	AT1G70580.2	Chr1:26613222-26615845 FORWARD LENGTH=481	0	274.886	59	25	315	12	481	53.4	6.58	635.64	25	High	1
FALSE	High	Master Protein	AT4G14070.1	Chr4:8112122-8118039 REVERSE LENGTH=727	0	274.81	54	31	102	25	727	81.4	8.76	250.38	31	High	1
FALSE	High	Master Protein	AT2G35040.1	Chr2:14765347-14768269 REVERSE LENGTH=596	0	274.583	53	22	243	22	596	64.9	6.92	536.99	22	High	1
FALSE	High	Master Protein	AT4G34110.1	Chr4:16336732-16339892 FORWARD LENGTH=629	0	274.574	53	25	281	22	629	68.6	8.21	580	25	High	1
FALSE	High	Master Protein	AT3G42050.1	Chr3:14228846-14232228 REVERSE LENGTH=441	0	274.444	61	22	163	22	441	50.3	7.03	347.94	22	High	1	Acetyl [N-Term]
FALSE	High	Master Protein	AT3G09820.1	Chr3:3012122-3014624 FORWARD LENGTH=344	0	274.44	68	20	467	6	344	37.8	5.45	1065.46	20	High	1
FALSE	High	Master Protein	AT1G77510.1	Chr1:29126742-29129433 FORWARD LENGTH=508	0	274.262	59	28	338	21	508	56.3	5	611.61	28	High	1
FALSE	High	Master Protein	AT1G56110.1	Chr1:20984544-20986893 REVERSE LENGTH=522	0	273.952	53	23	202	11	522	58.6	8.7	422.23	23	High	1
FALSE	High	Master Protein	AT1G48900.1	Chr1:18084972-18087743 REVERSE LENGTH=495	0	273.88	79	34	245	34	495	54.7	8.92	455.62	34	High	1
FALSE	High	Master Protein	AT4G11380.2	Chr4:6920608-6925444 FORWARD LENGTH=916	0	273.827	42	31	194	7	916	101.9	5.03	432.91	31	High	1
FALSE	High	Master Protein	AT5G39320.1	Chr5:15743254-15744696 FORWARD LENGTH=480	0	273.685	62	23	276	11	480	53.1	5.85	588.99	23	High	1
FALSE	High	Master Protein	AT4G03080.1	Chr4:1359935-1365166 REVERSE LENGTH=881	0	273.27	56	36	159	31	881	96.1	6.35	322.77	36	High	1
FALSE	High	Master Protein	AT4G26300.5	Chr4:13308400-13312774 REVERSE LENGTH=653	0	273.196	50	30	271	22	653	73.3	7.36	525.49	30	High	1
FALSE	High	Master Protein	AT4G17090.1	Chr4:9605266-9607250 REVERSE LENGTH=548	0	273.01	70	31	151	31	548	61.3	7.05	326.29	31	High	1	Acetyl [N-Term]
FALSE	High	Master Protein	AT1G50380.2	Chr1:18662282-18666185 FORWARD LENGTH=776	0	272.91	52	37	148	37	776	88.1	6.44	289.7	37	High	1
FALSE	High	Master Protein	AT3G11710.1	Chr3:3702359-3705613 REVERSE LENGTH=626	0	272.88	52	29	292	29	626	70.8	6.24	590.27	29	High	1	Acetyl [N-Term]
FALSE	High	Master Protein	AT1G49760.1	Chr1:18416740-18419753 FORWARD LENGTH=671	0	272.598	52	26	250	23	671	72.7	7.53	534.14	26	High	1
FALSE	High	Master Protein	AT4G23650.1	Chr4:12324967-12327415 REVERSE LENGTH=529	0	272.457	54	25	153	24	529	59.3	6.37	337.84	25	High	1
FALSE	High	Master Protein	AT3G59760.1	Chr3:22072119-22075345 REVERSE LENGTH=433	0	272.284	65	22	192	20	433	46.1	8.37	429.57	22	High	1
FALSE	High	Master Protein	AT1G08420.1	Chr1:2649959-2656564 FORWARD LENGTH=1018	0	272.102	46	32	138	9	1018	108.5	5.74	277.81	32	High	1
FALSE	High	Master Protein	AT3G58510.3	Chr3:21640608-21643464 FORWARD LENGTH=612	0	271.833	56	25	260	14	612	66	6.68	471.98	25	High	1
FALSE	High	Master Protein	AT3G25860.1	Chr3:9460632-9462585 FORWARD LENGTH=480	0	271.801	61	20	310	18	480	50	8.37	693.51	20	High	1
FALSE	High	Master Protein	AT4G39660.1	Chr4:18406797-18409262 FORWARD LENGTH=476	0	271.613	77	27	157	27	476	51.9	7.85	324.97	27	High	1
FALSE	High	Master Protein	AT2G27210.1	Chr2:11630188-11636182 FORWARD LENGTH=1006	0	271.395	42	30	126	6	1006	107.5	5.76	271.33	30	High	1
FALSE	High	Master Protein	AT2G13560.1	Chr2:5650089-5655103 FORWARD LENGTH=623	0	270.988	56	25	219	25	623	69.6	5.45	429.5	25	High	1
FALSE	High	Master Protein	AT1G53240.1	Chr1:19854966-19856802 REVERSE LENGTH=341	0	270.792	68	14	337	7	341	35.8	8.35	768.86	14	High	1
FALSE	High	Master Protein	AT2G40490.1	Chr2:16912961-16914988 FORWARD LENGTH=394	0	270.017	68	23	263	23	394	43.6	8.21	605.97	23	High	1
FALSE	High	Master Protein	AT1G11910.2	Chr1:4017119-4019996 REVERSE LENGTH=517	0	270.009	59	20	168	17	517	56	5.67	440.35	20	High	1
FALSE	High	Master Protein	ATCG00680.1	ChrC:72371-73897 FORWARD LENGTH=508	0	269.811	37	15	600	15	508	56	6.89	1539.67	15	High	1
FALSE	High	Master Protein	AT1G30400.1	Chr1:10728139-10737697 FORWARD LENGTH=1622	0	269.786	32	40	123	28	1622	181.8	6.2	254.52	40	High	1
FALSE	High	Master Protein	AT3G59920.1	Chr3:22135157-22138221 FORWARD LENGTH=444	0	269.715	64	22	405	15	444	49.5	5.74	570.52	22	High	1	Acetyl [N-Term]
FALSE	High	Master Protein	AT1G33790.2	Chr1:12256990-12260432 FORWARD LENGTH=745	0	269.623	63	30	153	30	745	81.8	6.65	271.01	30	High	1
FALSE	High	Master Protein	AT5G17310.2	Chr5:5696955-5700845 REVERSE LENGTH=470	0	269.621	63	25	521	12	470	51.9	6.01	1050.34	25	High	1
FALSE	High	Master Protein	AT5G66420.2	Chr5:26521893-26524986 REVERSE LENGTH=754	0	269.581	49	28	182	28	754	80.7	5.73	372.55	28	High	1
FALSE	High	Master Protein	AT5G08570.1	Chr5:2778433-2780300 FORWARD LENGTH=510	0	269.193	64	26	254	8	510	54.9	6.29	471.22	26	High	1
FALSE	High	Master Protein	AT1G33140.1	Chr1:12023360-12024502 FORWARD LENGTH=194	0	269.122	68	16	638	11	194	22	9.45	1376.57	16	High	1
FALSE	High	Master Protein	AT1G07670.2	Chr1:2370305-2374196 REVERSE LENGTH=1061	0	268.958	35	38	259	12	1061	116.1	5.21	479.95	38	High	1
FALSE	High	Master Protein	AT4G30160.2	Chr4:14754528-14759511 FORWARD LENGTH=983	0	268.92	44	40	257	37	983	110.4	6.29	415.53	40	High	1
FALSE	High	Master Protein	AT1G31730.1	Chr1:11359907-11363916 FORWARD LENGTH=938	0	268.682	47	32	200	32	938	103.7	5.53	355.17	32	High	1
FALSE	High	Master Protein	AT2G29080.1	Chr2:12489911-12492999 REVERSE LENGTH=809	0	268.638	49	31	131	18	809	89.3	7.27	267.31	31	High	1
FALSE	High	Master Protein	AT3G11964.2	Chr3:3793957-3806626 REVERSE LENGTH=1920	0	268.59	31	44	127	44	1920	214.1	8.13	209.42	44	High	1
FALSE	High	Master Protein	AT5G25780.1	Chr5:8973420-8976758 REVERSE LENGTH=714	0	268.497	46	29	203	7	714	82.1	5.24	411.32	29	High	1
FALSE	High	Master Protein	AT5G23020.1	Chr5:7718203-7721634 FORWARD LENGTH=503	0	267.786	60	28	268	24	503	55.2	7.17	547.97	28	High	1
FALSE	High	Master Protein	AT1G52360.2	Chr1:19499420-19505397 FORWARD LENGTH=970	0	267.747	40	31	226	9	970	109.7	4.96	460.08	31	High	1
FALSE	High	Master Protein	AT2G16950.1	Chr2:7353939-7360637 FORWARD LENGTH=895	0	266.924	36	25	192	25	895	99.6	4.94	403.08	25	High	1
FALSE	High	Master Protein	AT5G11520.1	Chr5:3685257-3687721 REVERSE LENGTH=449	0	266.245	60	26	362	20	449	48.9	9.29	616.02	26	High	1
FALSE	High	Master Protein	AT1G04430.3	Chr1:1198860-1201301 FORWARD LENGTH=623	0	266.216	59	36	209	24	623	70.5	6.6	400.26	36	High	1
FALSE	High	Master Protein	AT3G28860.1	Chr3:10870287-10877286 REVERSE LENGTH=1252	0	266.068	36	36	184	33	1252	136.7	8.22	347.66	36	High	1
FALSE	High	Master Protein	AT4G28470.1	Chr4:14067082-14072357 REVERSE LENGTH=891	0	265.692	49	32	202	21	891	97.9	5.21	411.93	32	High	1
FALSE	High	Master Protein	AT2G37620.1	Chr2:15779761-15781241 FORWARD LENGTH=377	0	265.649	56	16	471	6	377	41.8	5.49	811.36	16	High	1
FALSE	High	Master Protein	AT1G54010.1	Chr1:20158854-20160747 REVERSE LENGTH=386	0	265.203	56	16	690	15	386	43.1	8.07	1290.05	16	High	1
FALSE	High	Master Protein	AT4G16130.1	Chr4:9120875-9127656 FORWARD LENGTH=1039	0	265.052	41	32	121	32	1039	114.2	6.3	249.9	32	High	1
FALSE	High	Master Protein	AT1G11660.3	Chr1:3921056-3924347 FORWARD LENGTH=763	0	265.006	47	32	184	32	763	85.2	5.71	366.09	32	High	1
FALSE	High	Master Protein	AT5G26710.1	Chr5:9305673-9308247 FORWARD LENGTH=719	0	264.882	47	32	257	32	719	81	7.03	489.48	32	High	1
FALSE	High	Master Protein	AT3G53260.1	Chr3:19744256-19746619 REVERSE LENGTH=717	0	264.828	59	31	172	18	717	77.8	6.46	400.12	31	High	1	Acetyl [N-Term]
FALSE	High	Master Protein	AT5G19220.1	Chr5:6463931-6466775 REVERSE LENGTH=522	0	264.814	63	25	250	24	522	57.6	7.91	539.32	25	High	1
FALSE	High	Master Protein	AT3G54660.1	Chr3:20230356-20233100 REVERSE LENGTH=565	0	264.294	47	19	181	19	565	60.8	7.87	406.12	19	High	1
FALSE	High	Master Protein	AT1G69740.3	Chr1:26232197-26234713 FORWARD LENGTH=430	0	264.01	53	16	250	16	430	46.7	7.31	532.29	16	High	1
FALSE	High	Master Protein	AT4G29040.1	Chr4:14312369-14314386 FORWARD LENGTH=443	0	263.791	61	23	235	2	443	49.3	6.21	516.33	23	High	1
FALSE	High	Master Protein	AT5G36210.1	Chr5:14248202-14253272 REVERSE LENGTH=730	0	263.757	47	29	140	29	730	81.3	5.8	334.23	29	High	1
FALSE	High	Master Protein	AT5G58140.6	Chr5:23524771-23529993 FORWARD LENGTH=915	0	263.717	45	31	125	28	915	102.4	7.42	260.84	31	High	1
FALSE	High	Master Protein	AT1G12900.5	Chr1:4392634-4394409 REVERSE LENGTH=441	0	263.582	43	18	538	3	441	47.6	8.25	1171.59	18	High	1
FALSE	High	Master Protein	AT4G31160.1	Chr4:15145936-15152939 FORWARD LENGTH=1883	0	263.172	27	43	116	42	1883	205.3	5.14	206.49	43	High	1
FALSE	High	Master Protein	AT4G24680.1	Chr4:12733425-12739737 FORWARD LENGTH=1427	0	262.989	37	36	116	36	1427	155.3	9.38	221.71	36	High	1
FALSE	High	Master Protein	AT4G35450.5	Chr4:16839862-16841759 FORWARD LENGTH=350	0	262.974	73	16	179	15	350	38	4.64	440.89	16	High	1
FALSE	High	Master Protein	AT3G14840.2	Chr3:4988271-4993891 FORWARD LENGTH=1020	0	262.92	35	30	172	28	1020	112.2	6.19	353.46	30	High	1
FALSE	High	Master Protein	AT5G43330.1	Chr5:17390552-17392449 FORWARD LENGTH=332	0	262.588	61	18	414	8	332	35.7	6.79	831.94	18	High	1
FALSE	High	Master Protein	AT3G57610.1	Chr3:21334519-21336603 REVERSE LENGTH=490	0	262.55	48	19	167	19	490	52.9	7.14	394.48	19	High	1
FALSE	High	Master Protein	AT2G47510.2	Chr2:19498614-19502020 FORWARD LENGTH=492	0	262.536	61	21	254	10	492	53	7.88	582.41	21	High	1
FALSE	High	Master Protein	AT4G35800.2	Chr4:16961115-16967892 REVERSE LENGTH=1839	0	262.159	27	46	133	46	1839	204.5	6.04	223.88	46	High	1
FALSE	High	Master Protein	AT5G04590.1	Chr5:1319404-1322298 FORWARD LENGTH=642	0	261.986	42	25	369	25	642	71.9	8.31	657.48	25	High	1
FALSE	High	Master Protein	AT3G54470.1	Chr3:20168285-20170245 REVERSE LENGTH=476	0	261.211	62	22	181	21	476	51.8	7.23	429.56	22	High	1
FALSE	High	Master Protein	AT4G16155.1	Chr4:9153570-9157133 REVERSE LENGTH=567	0	261.145	56	22	175	8	567	60.1	7.61	469.65	22	High	1
FALSE	High	Master Protein	AT3G05530.1	Chr3:1603540-1605993 FORWARD LENGTH=424	0	261.135	64	23	288	9	424	47.5	5.03	616.93	23	High	1
FALSE	High	Master Protein	AT5G03300.1	Chr5:796573-798997 FORWARD LENGTH=345	0	261.09	70	20	453	6	345	37.8	5.26	1056.67	20	High	1
FALSE	High	Master Protein	AT2G22780.1	Chr2:9689995-9691923 REVERSE LENGTH=354	0	260.982	79	19	184	18	354	37.4	7.96	429.97	19	High	1
FALSE	High	Master Protein	AT5G34850.1	Chr5:13108475-13111217 REVERSE LENGTH=475	0	260.755	58	19	201	19	475	55	7.31	427.03	19	High	1
FALSE	High	Master Protein	AT3G01310.2	Chr3:94343-101603 REVERSE LENGTH=1050	0	260.625	46	41	153	21	1050	118.8	5.91	268.59	41	High	1
FALSE	High	Master Protein	AT2G17840.1	Chr2:7755923-7757798 REVERSE LENGTH=452	0	260.585	70	22	198	21	452	49	5.41	387.79	22	High	1
FALSE	High	Master Protein	AT4G29840.1	Chr4:14599434-14601014 REVERSE LENGTH=526	0	260.357	51	20	219	17	526	57.7	7.42	490.8	20	High	1
FALSE	High	Master Protein	AT3G14210.1	Chr3:4729886-4731562 FORWARD LENGTH=392	0	260.099	50	13	348	4	392	44	7.72	718.18	13	High	1
FALSE	High	Master Protein	AT4G00630.2	Chr4:261655-267789 REVERSE LENGTH=1185	0	260.084	36	27	116	23	1185	127.5	5.2	291.18	27	High	1
FALSE	High	Master Protein	AT4G14360.2	Chr4:8267869-8270191 REVERSE LENGTH=608	0	260.018	56	34	220	12	608	69.2	6.54	388.3	34	High	1
FALSE	High	Master Protein	AT3G13290.1	Chr3:4297529-4303113 FORWARD LENGTH=1340	0	259.877	42	41	215	29	1340	145.8	6.13	334.94	41	High	1
FALSE	High	Master Protein	AT3G15980.2	Chr3:5412015-5418313 REVERSE LENGTH=918	0	259.833	42	31	203	10	918	103.3	4.91	376.47	31	High	1
FALSE	High	Master Protein	AT3G55200.3	Chr3:20460533-20464361 FORWARD LENGTH=1214	0	259.812	40	40	199	40	1214	134.9	5.54	327.66	40	High	1
FALSE	High	Master Protein	AT5G23060.1	Chr5:7736760-7738412 REVERSE LENGTH=387	0	259.227	49	17	383	17	387	41.3	9.39	892.85	17	High	1
FALSE	High	Master Protein	AT5G60640.1	Chr5:24371141-24373993 REVERSE LENGTH=597	0	259.167	51	30	231	30	597	66.3	4.61	410.2	30	High	1
FALSE	High	Master Protein	AT3G56940.1	Chr3:21076594-21078269 FORWARD LENGTH=409	0	258.565	60	23	301	23	409	47.6	8.38	646.73	23	High	1
FALSE	High	Master Protein	AT3G05420.2	Chr3:1561880-1567047 FORWARD LENGTH=669	0	258.441	58	27	141	1	669	73.2	5.3	259.38	27	High	1
FALSE	High	Master Protein	AT3G45850.2	Chr3:16855814-16860971 REVERSE LENGTH=1065	0	258.419	42	40	119	39	1065	119.8	6.04	242.93	40	High	1
FALSE	High	Master Protein	AT3G05420.1	Chr3:1561880-1567047 FORWARD LENGTH=668	0	258.001	58	27	141	1	668	73	5.3	259.72	27	High	1
FALSE	High	Master Protein	AT3G05900.1	Chr3:1761408-1763854 REVERSE LENGTH=673	0	257.936	48	24	141	24	673	73.4	4.35	324.19	24	High	1
FALSE	High	Master Protein	AT1G14850.1	Chr1:5116921-5123259 REVERSE LENGTH=1464	0	257.555	36	42	115	42	1464	159.9	5.48	230.81	42	High	1
FALSE	High	Master Protein	AT4G18030.1	Chr4:10012850-10015267 REVERSE LENGTH=621	0	257.313	55	28	305	27	621	70.3	7.68	570.71	28	High	1
FALSE	High	Master Protein	AT2G38750.1	Chr2:16196582-16198431 REVERSE LENGTH=319	0	257.258	49	14	179	14	319	36.2	7.37	512.85	14	High	1
FALSE	High	Master Protein	AT3G19820.3	Chr3:6879835-6881616 REVERSE LENGTH=561	0	257.189	42	21	279	21	561	65.4	7.97	580.58	21	High	1
FALSE	High	Master Protein	AT2G02560.1	Chr2:690345-697342 FORWARD LENGTH=1219	0	257.15	39	42	189	42	1219	134.8	6.1	326.97	42	High	1
FALSE	High	Master Protein	AT1G09770.1	Chr1:3162002-3165122 FORWARD LENGTH=844	0	257.072	50	37	159	37	844	95.7	6.77	286.84	37	High	1
FALSE	High	Master Protein	AT3G14790.2	Chr3:4964782-4966875 FORWARD LENGTH=667	0	257.052	57	32	285	15	667	75.2	6.55	499.19	32	High	1
FALSE	High	Master Protein	AT4G01690.1	Chr4:729929-732309 FORWARD LENGTH=537	0	256.724	64	25	178	25	537	57.7	9.03	371.3	25	High	1
FALSE	High	Master Protein	AT5G57110.3	Chr5:23109729-23116857 REVERSE LENGTH=1074	0	256.515	38	31	140	26	1074	116.1	7.83	258.33	31	High	1
FALSE	High	Master Protein	AT2G20140.1	Chr2:8692736-8694837 FORWARD LENGTH=443	0	256.49	61	23	231	2	443	49.3	6.1	509.45	23	High	1
FALSE	High	Master Protein	AT4G18480.1	Chr4:10201897-10203361 REVERSE LENGTH=424	0	256.477	52	21	461	11	424	46.2	6.47	863.84	21	High	1
FALSE	High	Master Protein	AT5G49360.1	Chr5:20012179-20016659 REVERSE LENGTH=774	0	256.467	47	28	207	27	774	83.5	8.51	456.44	28	High	1
FALSE	High	Master Protein	AT3G16470.1	Chr3:5596096-5597709 REVERSE LENGTH=451	0	256.398	68	20	215	20	451	48.5	5.26	440.01	20	High	1
FALSE	High	Master Protein	AT2G21870.1	Chr2:9320456-9322618 REVERSE LENGTH=240	0	255.937	61	18	236	18	240	27.6	6.67	489.39	18	High	1
FALSE	High	Master Protein	AT3G54540.2	Chr3:20190393-20192564 FORWARD LENGTH=723	0	255.765	47	28	182	27	723	80.4	6.32	423.42	28	High	1
FALSE	High	Master Protein	AT5G10450.1	Chr5:3284452-3286261 REVERSE LENGTH=248	0	255.199	70	16	336	8	248	28	4.84	715.73	16	High	1
FALSE	High	Master Protein	AT5G65720.1	Chr5:26296349-26297710 FORWARD LENGTH=453	0	255.151	66	23	177	23	453	50.3	6.99	417.59	23	High	1
FALSE	High	Master Protein	AT5G11170.1	Chr5:3553334-3556646 FORWARD LENGTH=427	0	254.745	66	21	279	21	427	48.3	5.64	554.87	21	High	1
FALSE	High	Master Protein	AT5G27120.1	Chr5:9541287-9543684 FORWARD LENGTH=533	0	254.726	60	24	128	19	533	58.7	9.28	271.94	24	High	1
FALSE	High	Master Protein	AT3G16950.2	Chr3:5786508-5790383 REVERSE LENGTH=623	0	254.721	49	21	151	7	623	66.6	8.41	405.04	21	High	1
FALSE	High	Master Protein	AT2G32730.1	Chr2:13880189-13885464 FORWARD LENGTH=1004	0	254.479	32	27	230	11	1004	108.9	5.39	495.59	27	High	1
FALSE	High	Master Protein	AT5G37600.1	Chr5:14933574-14935656 REVERSE LENGTH=356	0	254.473	53	16	211	5	356	39.1	5.47	492.11	16	High	1
FALSE	High	Master Protein	AT4G14880.4	Chr4:8518209-8520050 REVERSE LENGTH=322	0	254.399	78	18	452	16	322	33.8	6.14	1015.89	18	High	1
FALSE	High	Master Protein	AT1G34430.1	Chr1:12588027-12590084 REVERSE LENGTH=465	0	254.311	53	18	267	16	465	48.3	8.78	470.03	18	High	1
FALSE	High	Master Protein	AT5G43940.1	Chr5:17684265-17686379 FORWARD LENGTH=379	0	254.138	65	18	369	18	379	40.7	6.95	763.4	18	High	1
FALSE	High	Master Protein	AT4G15560.1	Chr4:8884218-8887254 FORWARD LENGTH=717	0	253.746	44	20	185	20	717	76.8	7.42	366.54	20	High	1
FALSE	High	Master Protein	AT2G05990.1	Chr2:2322876-2324867 FORWARD LENGTH=390	0	253.697	53	14	227	14	390	41.2	9	479.95	14	High	1
FALSE	High	Master Protein	AT4G02520.1	Chr4:1110673-1111531 REVERSE LENGTH=212	0	253.622	82	16	628	7	212	24.1	6.35	1135.71	16	High	1
FALSE	High	Master Protein	AT2G21170.3	Chr2:9071047-9073106 REVERSE LENGTH=315	0	253.593	70	19	351	18	315	33.3	7.83	721.82	19	High	1
FALSE	High	Master Protein	AT3G25230.2	Chr3:9188257-9191175 FORWARD LENGTH=562	0	253.071	50	27	222	25	562	62.9	5.58	378.72	27	High	1	Acetyl [N-Term]
FALSE	High	Master Protein	AT1G03630.1	Chr1:907699-909245 FORWARD LENGTH=401	0	252.833	69	24	337	19	401	43.9	9.11	689.39	24	High	1
FALSE	High	Master Protein	AT5G38480.1	Chr5:15410277-15411285 FORWARD LENGTH=255	0	252.789	67	16	561	10	255	28.6	4.79	1050.72	16	High	1
FALSE	High	Master Protein	AT5G56350.1	Chr5:22820254-22822529 REVERSE LENGTH=498	0	252.654	61	24	175	20	498	54.4	6.86	357.01	24	High	1
FALSE	High	Master Protein	AT5G06970.1	Chr5:2158431-2166004 REVERSE LENGTH=1101	0	252.341	41	42	166	42	1101	124.4	6.24	320.56	42	High	1	Acetyl [N-Term]
FALSE	High	Master Protein	AT3G44320.1	Chr3:15993419-15995493 FORWARD LENGTH=346	0	252.063	75	21	393	13	346	38	5.95	863.26	21	High	1
FALSE	High	Master Protein	AT1G48600.1	Chr1:17966448-17969077 FORWARD LENGTH=475	0	251.901	60	25	237	14	475	54	5.17	537.7	25	High	1	Acetyl [N-Term]
FALSE	High	Master Protein	AT5G42480.1	Chr5:16985295-16988332 FORWARD LENGTH=801	0	251.833	53	30	109	30	801	88.2	4.89	242.13	30	High	1
FALSE	High	Master Protein	AT4G32520.1	Chr4:15689642-15692334 REVERSE LENGTH=529	0	251.824	55	25	192	25	529	57.9	8.88	342.46	25	High	1
FALSE	High	Master Protein	AT1G03060.1	Chr1:712971-726891 REVERSE LENGTH=3601	0	251.463	17	52	114	52	3601	400.6	6.13	142.13	52	High	1
FALSE	High	Master Protein	AT4G16340.1	Chr4:9228773-9241060 REVERSE LENGTH=1830	0	251.36	32	49	148	49	1830	206.7	6.18	260.23	49	High	1	Acetyl [N-Term]
FALSE	High	Master Protein	AT4G36130.1	Chr4:17097613-17098656 FORWARD LENGTH=258	0	251.359	60	17	409	4	258	27.9	10.83	818.67	17	High	1
FALSE	High	Master Protein	AT3G18080.1	Chr3:6191586-6194124 FORWARD LENGTH=512	0	251.152	54	26	389	24	512	58.9	9.42	702.56	26	High	1
FALSE	High	Master Protein	AT1G62390.1	Chr1:23084632-23086887 REVERSE LENGTH=751	0	250.888	45	27	181	27	751	82.7	5.62	361.98	27	High	1
FALSE	High	Master Protein	AT1G64550.1	Chr1:23968850-23973369 FORWARD LENGTH=715	0	250.721	54	31	189	31	715	79.6	6.07	370.31	31	High	1
FALSE	High	Master Protein	AT2G31660.1	Chr2:13464519-13471353 FORWARD LENGTH=1040	0	250.7	36	35	155	32	1040	119.2	4.89	311.98	35	High	1	Acetyl [N-Term]
FALSE	High	Master Protein	AT1G79530.1	Chr1:29916232-29919088 REVERSE LENGTH=422	0	250.617	55	18	220	9	422	44.8	8.63	534.61	18	High	1
FALSE	High	Master Protein	AT2G37690.1	Chr2:15806111-15810240 FORWARD LENGTH=642	0	250.371	57	24	147	24	642	69.7	7.01	321.57	24	High	1
FALSE	High	Master Protein	AT4G09000.1	Chr4:5775387-5777157 FORWARD LENGTH=267	0	250.33	59	14	700	8	267	29.9	4.81	1181.22	14	High	1
FALSE	High	Master Protein	AT2G30200.1	Chr2:12883162-12885482 REVERSE LENGTH=393	0	250.096	48	17	208	17	393	41.5	8.56	511.59	17	High	1
FALSE	High	Master Protein	AT1G29370.1	Chr1:10278080-10283024 REVERSE LENGTH=831	0	249.862	47	22	118	6	831	90.8	6.11	306.05	22	High	1
FALSE	High	Master Protein	AT1G17880.1	Chr1:6152572-6153425 REVERSE LENGTH=165	0	249.655	46	10	176	7	165	17.9	7.25	495.98	10	High	1
FALSE	High	Master Protein	AT3G05970.1	Chr3:1786510-1791746 REVERSE LENGTH=701	0	249.57	40	21	202	20	701	76.6	7.93	423.11	21	High	1
FALSE	High	Master Protein	AT1G09340.2	Chr1:3015806-3018035 FORWARD LENGTH=379	0	249.507	59	20	391	20	379	43.2	7.12	812.27	20	High	1
FALSE	High	Master Protein	AT2G44100.1	Chr2:18241804-18244864 FORWARD LENGTH=445	0	249.422	64	23	409	16	445	49.8	5.74	563.11	23	High	1	Acetyl [N-Term]
FALSE	High	Master Protein	AT4G23460.1	Chr4:12243899-12248898 REVERSE LENGTH=893	0	249.382	41	30	180	6	893	99	5.02	385.24	30	High	1
FALSE	High	Master Protein	AT2G35840.2	Chr2:15053952-15055776 FORWARD LENGTH=422	0	249.222	60	20	132	16	422	47.8	6.6	298.21	20	High	1
FALSE	High	Master Protein	AT4G39420.2	Chr4:18339731-18354701 FORWARD LENGTH=3184	0	249.024	23	61	114	61	3184	354.8	5.74	146.9	61	High	1
FALSE	High	Master Protein	AT2G23350.1	Chr2:9943209-9946041 FORWARD LENGTH=662	0	249.013	43	23	209	21	662	71.6	6.86	440.11	23	High	1
FALSE	High	Master Protein	AT3G60190.1	Chr3:22244367-22247651 REVERSE LENGTH=624	0	248.964	61	33	141	26	624	69.8	7.52	275.9	33	High	1
FALSE	High	Master Protein	AT3G63410.1	Chr3:23415816-23417002 REVERSE LENGTH=338	0	248.957	54	13	141	13	338	37.9	9.1	405.14	13	High	1
FALSE	High	Master Protein	AT2G41560.1	Chr2:17332256-17337179 REVERSE LENGTH=1030	0	248.774	37	34	228	24	1030	112.7	6.07	314.9	34	High	1
FALSE	High	Master Protein	AT1G24180.1	Chr1:8560777-8563382 REVERSE LENGTH=393	0	248.563	55	21	227	14	393	43.3	7.91	449.25	21	High	1
FALSE	High	Master Protein	AT1G29150.1	Chr1:10181240-10182499 FORWARD LENGTH=419	0	248.474	64	23	195	23	419	46.7	6.67	430.13	23	High	1
[truncated: 12,196 more rows]
