# Supplementary material for: Data-Independent Acquisition-Based Proteome and Phosphoproteome Profiling Reveals Early Protein Phosphorylation and Dephosphorylation Events in Arabidopsis Seedlings upon Cold Exposure
Source: Int J Mol Sci. 2021 Nov 27;22(23):12856. doi: 10.3390/ijms222312856 (PMC8657928; doi:10.3390/ijms222312856)
Supplement: Supplementary file 1 [file ijms-22-12856-s001.zip › Table S5. Phosphopeptides significantly respond to cold stress (Fold change over 2 and adjusted p values below 0.01).xlsx]

## Sheet: combined_cold_2038
Accession	AGI	Name	Description	CK_1	CK_2	CK_3	CK_4	CS10_1	CS10_2	CS10_3	CS10_4	CS30_1	CS30_2	CS30_3	CS30_4	CS120_1	CS120_2	CS120_3	CS120_4
AT1G01140.1;AT1G01140.2;AT1G01140.3|SAS(Phospho)EIMSK	AT1G01140	CIPK9	CBL-interacting protein kinase 9	1.13963e+06	884020	725740	838165	502037	411572	421493	458662	387531	272792	283013	282104	493139	436176	282823	256225
AT1G01140.1;AT1G01140.2;AT1G01140.3|NFS(Phospho)SGLKDVVWNTDAAAEEQKQ	AT1G01140	CIPK9	CBL-interacting protein kinase 9	537569	596744	439320	437672	190562	161472	256112	162282	168727	166028	109037	119813	371273	351246	155942	118751
AT1G01320.1;AT1G01320.2;AT1G01320.3|VEGLGKPLKS(Phospho)LNSSK	AT1G01320	REC1	Tetratricopeptide repeat (TPR)-like superfamily protein	232635	276619	260422	399354	404951	375094	483030	577484	829130	484107	835072	616053	387849	354939	499587	498564
AT1G01440.1|IVHAVSPS(Phospho)DHS(Phospho)NDEDRSSISSEPR	AT1G01440		hypothetical protein (DUF3133)	69320.5	66517.5	74845.6	49358.7	91943.7	66794.1	78100.3	67638.8	125244	58925.9	66418.5	97627.9	192649	213325	205303	202755
AT1G01540.2|VVFSDRVS(Phospho)SGESR	AT1G01540		Protein kinase superfamily protein	367851	246631	232820	267304	213270	199424	188389	198749	134249	163374	123337	143082	122151	179503	105008	95665
AT1G01540.2|QETAVVAAGSESGES(Phospho)GSRHHQQK	AT1G01540		Protein kinase superfamily protein	49495.3	29974.8	56185.3	49113.2	95069.3	97925.3	113496	98437.3	80016	55988.8	60841.5	73006.8	42370.1	25308.8	28888.4	28516.4
AT1G01790.1;AT1G01790.2|IGESSES(Phospho)SDETEATDLKDAR	AT1G01790	KEA1	K+ efflux antiporter 1	6.08525e+06	4.71418e+06	4.75661e+06	4.90341e+06	5.44744e+06	5.47701e+06	4.31041e+06	3.88116e+06	4.5011e+06	3.83807e+06	4.28704e+06	4.34327e+06	1.95984e+06	1.93509e+06	2.21736e+06	1.8523e+06
AT1G01790.1;AT1G01790.2|SLSISQTPEETQGQLS(Phospho)DEETSQEDAMVLSGNVEDVTHQVEK	AT1G01790	KEA1	K+ efflux antiporter 1	7.81216e+06	9.20559e+06	7.15078e+06	7.9763e+06	7.60216e+06	7.4915e+06	8.91756e+06	1.0058e+07	7.06863e+06	9.82092e+06	8.11431e+06	6.87037e+06	3.04562e+06	3.27548e+06	2.7948e+06	3.56639e+06
AT1G01790.1;AT1G01790.2|IGESSES(Phospho)SDETEATDLK	AT1G01790	KEA1	K+ efflux antiporter 1	614500	602629	532267	643270	789669	769341	608974	753434	649541	1.05553e+06	1.02375e+06	514701	255290	291864	179042	260020
AT1G01960.1|LQYAAS(Phospho)AMIR	AT1G01960	BIG3	SEC7-like guanine nucleotide exchange family protein	2.60614e+06	3.06799e+06	2.77123e+06	3.1626e+06	1.20509e+06	841333	1.57858e+06	1.14088e+06	625868	656833	699778	850844	908905	1.45062e+06	1.06876e+06	1.09379e+06
AT1G02000.1|(Met-loss+Acetyl (Protein N-term))MSHLDDIPST(Phospho)PGKFK	AT1G02000	GAE2	UDP-D-glucuronate 4-epimerase 2	1.1043e+06	1.09452e+06	1.2648e+06	1.33015e+06	1.00141e+06	789190	873626	722506	553233	467637	511348	639624	358337	348901	444090	331736
AT1G02000.1|(Met-loss+Acetyl (Protein N-term))MSHLDDIPST(Phospho)PGK	AT1G02000	GAE2	UDP-D-glucuronate 4-epimerase 2	1.70717e+06	1.72344e+06	1.97207e+06	2.11493e+06	1.83954e+06	1.39428e+06	1.48467e+06	1.72298e+06	989849	1.15861e+06	1.09249e+06	1.02807e+06	727047	666874	682033	895448
AT1G02000.1|(Met-loss (Protein N-term))MSHLDDIPST(Phospho)PGK	AT1G02000	GAE2	UDP-D-glucuronate 4-epimerase 2	788398	542270	635162	630466	648928	621255	486250	629102	409857	348042	525555	433547	294309	263125	280788	350539
AT1G02690.1;AT1G02690.2|YKVS(Phospho)VDADEGRR	AT1G02690	IMPA-6	importin alpha isoform 6	482988	420764	413795	397191	324465	302571	404075	272078	207410	136976	186034	172422	485542	590319	552571	513284
AT1G02730.1|LSVVKS(Phospho)FK	AT1G02730	CSLD5	cellulose synthase-like D5	1.77659e+06	1.65223e+06	1.63161e+06	1.69973e+06	868722	694646	712890	617682	498937	503462	660479	551161	526907	521832	611203	426729
AT1G02840.1|S(Phospho)RS(Phospho)PLPSVQK	AT1G02840	SR34	RNA-binding (RRM/RBD/RNP motifs) family protein	693982	491939	562532	528918	700499	765666	585317	1.02513e+06	1.04684e+06	1.64818e+06	2.30612e+06	1.00407e+06	1.16532e+06	1.13331e+06	969563	1.48622e+06
AT1G02990.2;AT1G02990.3;AT1G02990.4;AT1G02990.6|DSASHLPSTLSS(Phospho)PSLC(UniMod:4)K	AT1G02990		hypothetical protein	696485	692228	640957	550349	726002	573592	483538	513087	386714	415863	529527	456826	151907	197092	181003	135721
AT1G03060.1;AT1G03060.2;AT1G03060.3;AT1G03060.4|SSIASVPITDTTHVKS(Phospho)ETGS(Phospho)PR	AT1G03060	SPI	BEACH-DOMAIN HOMOLOG A1	502044	500094	658525	687284	673420	686233	945231	913543	963546	1.05391e+06	1.09109e+06	1.19223e+06	1.0731e+06	1.16708e+06	1.33025e+06	1.33392e+06
AT1G03250.1;AT1G03250.2;AT1G03250.4|RDES(Phospho)LLIDPQR	AT1G03250		R3H domain protein	482380	523899	634853	613218	436281	313352	630975	713383	250567	429770	497639	342847	305061	276370	241747	298521
AT1G03365.1;AT1G03365.2|FASVGS(Phospho)FLLEK	AT1G03365	RF4	RING/U-box superfamily protein	140802	139366	163225	193133	50349.3	46903.9	73727	65305.8	44580.3	38332.4	44097.9	45823	67458.1	57015.7	51838.1	52767.4
AT1G03380.1|LLPVFDHFHST(Phospho)K	AT1G03380	ATG18G	yeast autophagy 18 G-like protein	442931	441129	426719	555222	135498	65745.5	128816	135028	66025.4	48334.1	69952	62436.7	130008	125694	72270.3	75072.6
AT1G03730.1|(UniMod:1)MMDPTGS(Phospho)PR	AT1G03730		pyrroline-5-carboxylate reductase	885290	841234	600376	816579	741842	731646	658881	713621	636467	638333	589995	497392	179850	170890	247010	262011
AT1G03730.1|(Met-loss+Acetyl (Protein N-term))MMDPTGS(Phospho)PR	AT1G03730		pyrroline-5-carboxylate reductase	1.21998e+06	1.0981e+06	805202	949805	1.25505e+06	1.16526e+06	854485	779685	905581	882431	723666	755798	326802	328525	301825	275738
AT1G03740.1|RASS(Phospho)AVVDSDLDIDPK	AT1G03740		Protein kinase superfamily protein	1.29655e+06	1.29294e+06	1.25942e+06	1.38996e+06	748910	500702	787757	718423	402325	208093	325122	542712	543438	601677	548446	460146
AT1G03930.1|NHTTANPGLTAGAS(Phospho)LEK	AT1G03930	CKL9	dual specificity kinase 1	40470	70101.4	45593.7	46168.9	69782.4	105756	133129	165226	87779.6	110276	146148	104658	91846.9	104045	108754	147772
AT1G03930.1|FSGAVEAFS(Phospho)R	AT1G03930	CKL9	dual specificity kinase 1	385347	424655	333828	376332	368007	224778	260065	212072	192529	142537	197677	202417	301918	304214	262916	228537
AT1G04300.1;AT1G04300.2;AT1G04300.3;AT1G04300.4;AT1G04300.5;AT1G04300.6|S(Phospho)FGEEGLHYMAR	AT1G04300	TRAF1B	TRAF-like superfamily protein	146296	145767	143961	183007	304765	255305	368154	420407	356625	461988	527131	394154	345765	316777	332639	374279
AT1G04300.1;AT1G04300.2;AT1G04300.3;AT1G04300.4;AT1G04300.5;AT1G04300.6|STAVLSS(Phospho)PR	AT1G04300	TRAF1B	TRAF-like superfamily protein	5.43911e+06	5.37236e+06	3.71847e+06	3.91406e+06	3.65073e+06	4.1071e+06	2.76947e+06	3.21407e+06	4.15509e+06	2.98683e+06	2.92261e+06	2.29088e+06	2.41924e+06	1.99335e+06	2.11264e+06	1.80861e+06
AT1G04400.1;AT1G04400.2|NLEGIQDSSDQITTS(Phospho)LGK	AT1G04400	CRY2	cryptochrome 2	339709	282174	418681	338013	340425	338970	379149	344932	438886	410189	458281	415116	817161	782543	748792	748779
AT1G04440.1|DTQNQERPNS(Phospho)LSR	AT1G04440	CKL13	casein kinase like 13	253589	230478	225836	182697	284362	267526	193199	239086	266239	204960	254745	253037	574221	535868	534128	517875
AT1G04700.1;AT1G04700.2;AT1G16270.1;AT1G16270.2;AT1G16270.3;AT1G79570.1;AT1G79570.2;AT1G79570.4;AT1G79570.5|RNT(Phospho)LVS(Phospho)GGVR	AT1G04700		PB1 domain-containing protein tyrosine kinase	351507	219182	330135	355395	243270	236239	339851	398706	774499	549568	834294	677858	404288	420009	393171	437342
AT1G04700.1;AT1G04700.2;AT1G16270.1;AT1G16270.2;AT1G16270.3;AT1G79570.1;AT1G79570.2;AT1G79570.4;AT1G79570.5|NTLVS(Phospho)GGVR	AT1G04700		PB1 domain-containing protein tyrosine kinase	1.32754e+07	9.66897e+06	1.15619e+07	1.12044e+07	5.38106e+06	5.14971e+06	5.68327e+06	5.18745e+06	1.07312e+07	1.10469e+07	1.38923e+07	1.35803e+07	1.16502e+07	1.1412e+07	1.34643e+07	1.01476e+07
AT1G04700.1;AT1G04700.2;AT1G16270.1;AT1G16270.2;AT1G16270.3;AT1G79570.1;AT1G79570.2;AT1G79570.4;AT1G79570.5|RNT(Phospho)LVSGGVR	AT1G04700		PB1 domain-containing protein tyrosine kinase	378984	304032	229792	236171	139744	130848	110048	180422	345842	197605	384790	321014	269243	238236	233604	318349
AT1G04750.1;AT2G33120.1|IELLVDKT(Phospho)ENLR	AT1G04750	VAMP721	vesicle-associated membrane protein 721	528268	524909	563214	766326	309252	187351	283575	218830	187338	181695	169782	194162	126683	158149	155656	182171
AT1G04780.1|QIKPGRHS(Phospho)TVETVVR	AT1G04780		Ankyrin repeat family protein	1.62553e+06	1.37894e+06	1.38175e+06	1.2177e+06	432889	428540	264005	362829	195983	160224	188927	219089	232458	211750	266403	266814
AT1G04780.1|QNSC(UniMod:4)S(Phospho)FEDR	AT1G04780		Ankyrin repeat family protein	183642	213078	129983	183089	330273	322850	410978	649205	501961	554076	839969	411925	439898	375094	356121	510177
AT1G04780.1|T(Phospho)PSQRPSTSSSSGGFNIGK	AT1G04780		Ankyrin repeat family protein	4.27264e+06	3.75163e+06	3.89386e+06	4.16754e+06	3.18635e+06	2.88693e+06	3.27656e+06	3.86252e+06	1.05539e+06	1.8194e+06	2.46196e+06	1.98759e+06	2.37032e+06	2.11635e+06	1.81477e+06	1.02518e+06
AT1G05640.1|QLS(Phospho)FMNVGGER	AT1G05640		Ankyrin repeat family protein	763687	770387	685221	840891	415273	403310	512331	478727	345195	359052	336605	406358	354789	378217	330665	356397
AT1G06070.1|HQHSQS(Phospho)M(UniMod:35)DGSTTIKPEMLMSGNEDVSGVDSK	AT1G06070	BZIP69	Basic-leucine zipper (bZIP) transcription factor family protein	542363	497224	698242	601188	653922	242351	536451	459258	321130	355317	209145	273251	520253	780168	500695	504475
AT1G06410.1;AT1G06410.2;AT1G06410.3|S(Phospho)YTNLLDLASGNFPVMGR	AT1G06410	TPS7	trehalose-phosphatase/synthase 7	2.64593e+07	2.6695e+07	2.55282e+07	1.25006e+07	7.35134e+06	1.27632e+07	8.69261e+06	9.02146e+06	1.44143e+07	8.77043e+06	5.40341e+06	5.78852e+06	9.26881e+06	1.01653e+07	9.17142e+06	1.64548e+07
AT1G06850.1;AT1G06850.2|SDPPPVPKPGATIIPSSDPIPNADPIPS(Phospho)SSFHRR	AT1G06850	AtbZIP52	basic leucine-zipper 52	290987	387434	465895	306470	849497	672376	721385	538415	630766	550144	462541	998258	685597	875418	862113	754240
AT1G06850.1;AT1G06850.2|HSNS(Phospho)VDAGC(UniMod:4)AMYAGDIMDAKK	AT1G06850	AtbZIP52	basic leucine-zipper 52	902941	1.01971e+06	1.04743e+06	1.28357e+06	850090	835686	824650	656237	629952	380162	385421	732860	1.22881e+06	1.29246e+06	1.4674e+06	1.08735e+06
AT1G06850.1;AT1G06850.2|HRHSNS(Phospho)VDAGC(UniMod:4)AMYAGDIMDAK	AT1G06850	AtbZIP52	basic leucine-zipper 52	595427	434383	393108	736218	508494	439310	348180	159971	299529	29231.4	36176	229440	568402	566863	522707	432820
AT1G06890.1;AT1G06890.2;AT1G06890.3;AT1G06890.4|ESEKDPLIAAENGSGVLS(Phospho)DGGGGVQQK	AT1G06890	UXT3	nodulin MtN21 /EamA-like transporter family protein	7.38583e+06	7.48897e+06	8.49848e+06	8.70146e+06	4.82889e+06	9.01985e+06	5.72492e+06	5.70623e+06	7.3445e+06	7.81718e+06	8.04817e+06	7.91382e+06	1.57112e+07	1.52422e+07	1.59837e+07	1.71008e+07
AT1G07630.1|AAAFEST(Phospho)TSFSSIPLQPIPK	AT1G07630	PLL5	pol-like 5	492371	494342	623229	604285	207959	272256	396524	431802	228754	182732	192502	168755	263771	210938	231421	168492
AT1G07705.1;AT1G07705.2|GGLGVS(Phospho)PILGNVGSR	AT1G07705	NOT2A	NOT2 / NOT3 / NOT5 family	213818	248577	315317	390565	279006	351735	338882	382344	327120	305806	338602	320558	918974	894689	970808	1.00904e+06
AT1G07705.1;AT1G07705.2|TLS(Phospho)SGGGLSIPSLGSR	AT1G07705	NOT2A	NOT2 / NOT3 / NOT5 family	2.47212e+06	3.38131e+06	3.56271e+06	4.2928e+06	1.62573e+06	2.07383e+06	2.78056e+06	3.04127e+06	1.33768e+06	1.48192e+06	1.48268e+06	1.41393e+06	1.6069e+06	2.95673e+06	2.3138e+06	1.43215e+06
AT1G08680.3|S(Phospho)PPVNLQQAPQTYSFTPANSFAGNLGQQPTSRPSELSAPK	AT1G08680	ZIGA4	ARF GAP-like zinc finger-containing protein ZIGA4	1.5516e+06	2.04184e+06	1.81546e+06	1.71448e+06	1.65278e+06	2.06031e+06	2.69748e+06	2.32287e+06	2.70849e+06	3.34104e+06	2.99969e+06	3.14325e+06	3.8346e+06	4.25606e+06	4.21088e+06	4.72706e+06
AT1G08680.1;AT1G08680.2;AT1G08680.4;AT1G08680.5|FSDHMFEDQFSNEDSAPRAS(Phospho)DYSVSSAGDPFR	AT1G08680	ZIGA4	ARF GAP-like zinc finger-containing protein ZIGA4	2.93222e+06	3.09616e+06	2.56025e+06	2.57356e+06	953168	1.04703e+06	967029	952263	835928	925999	671806	807789	1.83862e+06	2.43083e+06	1.75531e+06	1.79487e+06
AT1G08760.1|ALRKS(Phospho)WEGNLDIR	AT1G08760	CORD2	GPI-anchored adhesin-like protein%2C putative (DUF936)	2.74724e+06	2.80772e+06	3.00393e+06	3.38042e+06	3.02977e+06	2.30478e+06	2.90777e+06	2.32612e+06	1.80741e+06	1.79592e+06	1.56028e+06	2.24682e+06	1.36621e+06	1.56332e+06	1.64194e+06	1.29937e+06
AT1G08760.1|LSVS(Phospho)ISR	AT1G08760	CORD2	GPI-anchored adhesin-like protein%2C putative (DUF936)	319038	300803	317041	362674	257994	190759	194242	162997	98536.2	137121	114451	138199	131355	181021	114648	146715
AT1G08760.1|SLLKAES(Phospho)PK	AT1G08760	CORD2	GPI-anchored adhesin-like protein%2C putative (DUF936)	556098	453893	307530	426920	374861	344311	187734	206834	283367	101780	134364	194113	142735	146302	172560	134477
AT1G08800.1;AT1G08800.2;AT1G08800.3;AT1G08800.4|IHS(Phospho)DTESEAVFSDTEPK	AT1G08800	MYOB1	myosin-binding protein (Protein of unknown function%2C DUF593)	461298	449195	403066	418609	716196	645475	637225	714369	770550	945285	912225	750488	1.18055e+06	1.09554e+06	1.00762e+06	1.17177e+06
AT1G08930.1;AT1G08930.2|KFPNEDAFLESGLS(Phospho)R	AT1G08930	ERD6	Major facilitator superfamily protein	819757	1.84071e+06	2.00616e+06	1.83954e+06	994635	1.32459e+06	2.27259e+06	1.60947e+06	469470	553408	725131	910300	1.0612e+06	559341	628362	642184
AT1G08970.1;AT1G08970.2;AT1G08970.3;AT1G08970.4|EDLRDEVLGS(Phospho)IPR	AT1G08970	NFYC9	nuclear factor Y%2C subunit C9	237060	252198	280058	312211	120798	253038	314569	343867	272294	338446	440508	219277	989467	1.04609e+06	933410	1.08612e+06
AT1G09060.1;AT1G09060.2;AT1G09060.3;AT1G09060.4|SSLGETDTY(Phospho)SEGKMDDFELPVTSIDHYNNGLASASK	AT1G09060	JMJ24	JmjC domain protein JMJ24	131489	118382	81194.5	109162	91459.7	139087	147413	146560	238418	195264	164852	185973	262780	316621	268166	308694
AT1G09140.1;AT1G09140.2;AT1G09140.3|RFS(Phospho)PS(Phospho)VDRYSSSYSASR	AT1G09140	SR30	SERINE-ARGININE PROTEIN 30	490961	508642	535841	442769	522534	791461	661928	483922	765248	619488	459996	914198	1.3232e+06	1.53303e+06	1.45458e+06	1.17289e+06
AT1G09440.1;AT1G09440.2|TLSLPIIQT(Phospho)PVVSK	AT1G09440		Protein kinase superfamily protein	1.15229e+06	1.0237e+06	1.01724e+06	1.12855e+06	994736	977634	1.00229e+06	1.04372e+06	877397	802625	731015	910389	349262	275307	379504	395103
AT1G09770.1|LMLPPPQIS(Phospho)DHELEEIAK	AT1G09770	CDC5	cell division cycle 5	523457	523423	482488	578162	642551	538996	494387	658919	779715	666441	528038	583938	1.09358e+06	1.19555e+06	1.22635e+06	1.46495e+06
AT1G09780.1|S(Phospho)GYFNEK	AT1G09780	PGM1	Phosphoglycerate mutase%2C 2%2C3-bisphosphoglycerate-independent	552433	414135	414934	385552	476470	553379	626594	1.07087e+06	697385	1.37884e+06	1.49517e+06	750261	957073	1.05987e+06	763088	1.1464e+06
AT1G09840.1;AT1G09840.10;AT1G09840.2;AT1G09840.3;AT1G09840.4;AT1G09840.5;AT1G09840.6;AT1G09840.7;AT1G09840.8;AT1G09840.9|SSS(Phospho)SSVDWLTR	AT1G09840	ASK10	shaggy-like protein kinase 41	2.40946e+06	2.34801e+06	2.43181e+06	2.69255e+06	697657	526142	774227	581776	557324	514834	530608	589291	718851	705824	595177	599476
AT1G09970.1;AT1G09970.2|HESWSIKS(Phospho)FRK	AT1G09970	LRR XI-23	Leucine-rich receptor-like protein kinase family protein	1.32381e+06	1.15548e+06	1.28288e+06	1.37976e+06	950371	739764	920118	1.07468e+06	617997	452910	505709	631157	498519	494955	472819	444367
AT1G10020.1|SWLNSFGS(Phospho)ER	AT1G10020		formin-like protein (DUF1005)	498854	710516	582320	485478	955677	1.28531e+06	1.22715e+06	1.22348e+06	1.67375e+06	1.44903e+06	1.19981e+06	1.34635e+06	1.30917e+06	1.21708e+06	1.14896e+06	1.17667e+06
AT1G10090.1|SC(UniMod:4)PSASPIRNS(Phospho)PGFAEIYKR	AT1G10090		Early-responsive to dehydration stress protein (ERD4)	406104	377938	270694	417038	473417	377964	336656	241933	309239	252665	139739	260322	167909	185321	155633	116949
AT1G10140.1|IEEEEETEEGS(Phospho)VNPK	AT1G10140		Uncharacterized conserved protein UCP031279	862127	630512	772864	968822	1.1223e+06	1.06185e+06	969503	1.07225e+06	666675	501805	573466	653201	436419	390508	380415	373724
AT1G10140.1|IIS(Phospho)TPLR	AT1G10140		Uncharacterized conserved protein UCP031279	1.17068e+06	1.17786e+06	1.17016e+06	1.41736e+06	604767	487003	818648	683710	516163	521843	480643	584341	670794	663387	560544	574289
AT1G10290.1|KGQDAEQSLLS(Phospho)R	AT1G10290	DRP2A	dynamin-like protein 6	966674	672957	575690	606679	615037	558096	405053	561830	614540	838120	1.1012e+06	571005	1.709e+06	1.48765e+06	1.41611e+06	1.47648e+06
AT1G10390.1;AT1G10390.2;AT1G10390.3|ISS(Phospho)LLTSR	AT1G10390	NUP98A	Nucleoporin autopeptidase	1.10588e+06	1.11731e+06	1.19432e+06	1.44277e+06	462244	271783	526899	466207	334767	271498	342266	357217	501470	458212	407655	425073
AT1G10870.1;AT1G10870.2|(Met-loss+Acetyl (Protein N-term))MATFINLEDS(Phospho)PMFQK	AT1G10870	AGD4	ARF-GAP domain 4	448486	450399	341298	442016	462699	441360	386258	318150	395655	431524	292382	312057	232351	211504	150906	179442
AT1G10870.1;AT1G10870.2|HNDS(Phospho)RQNIGDDVSTILR	AT1G10870	AGD4	ARF-GAP domain 4	356719	254436	270270	395906	216421	224355	302924	222387	92651.9	125086	154484	227773	150835	192395	246659	189092
AT1G10940.1;AT1G10940.2;AT1G60940.1;AT1G60940.2;AT5G08590.1;AT5G08590.2|ST(Phospho)VGTPAYIAPEVLSR	AT1G10940	SnRK2.4	Protein kinase superfamily protein	1.41604e+06	1.20129e+06	1.72145e+06	2.84449e+06	896517	1.9601e+06	3.10669e+06	2.19244e+06	5.20558e+06	5.27131e+06	1.11901e+07	9.55405e+06	5.28276e+06	3.84561e+06	4.87398e+06	3.28885e+06
AT1G11050.1|GGEVGWEDQGS(Phospho)RPK	AT1G11050		Protein kinase superfamily protein	144258	67737.9	63535.4	75477	188690	181779	200558	149788	292902	154427	215925	183009	219328	204943	159895	167295
AT1G11310.1;AT1G11310.3|HSGSNT(Phospho)PFSSRPT(Phospho)T(Phospho)PTHGSSPIHLLHNFNNR	AT1G11310	MLO2	Seven transmembrane MLO family protein	2.05014e+06	2.04043e+06	2.375e+06	2.37383e+06	1.40558e+06	1.18302e+06	1.50253e+06	1.30334e+06	860597	889537	1.01793e+06	1.10222e+06	764355	979811	1.00093e+06	964541
AT1G11310.1;AT1G11310.3|S(Phospho)LRDFS(Phospho)FKK	AT1G11310	MLO2	Seven transmembrane MLO family protein	2.23598e+06	2.47607e+06	2.90898e+06	3.31141e+06	1.69014e+06	1.29287e+06	2.1712e+06	2.17055e+06	1.2163e+06	933483	1.13959e+06	1.33404e+06	1.50614e+06	1.41817e+06	1.17355e+06	1.3335e+06
AT1G11310.1;AT1G11310.3|SLRDFS(Phospho)FKK	AT1G11310	MLO2	Seven transmembrane MLO family protein	1.1925e+07	7.23032e+06	8.85454e+06	7.88586e+06	7.39541e+06	5.72001e+06	4.3623e+06	3.97455e+06	3.65527e+06	2.71582e+06	4.72158e+06	3.64347e+06	4.66017e+06	4.25028e+06	6.37403e+06	3.37743e+06
AT1G11480.1|SGIGSSNS(Phospho)FNK	AT1G11480		eukaryotic translation initiation factor-like protein	9.58721e+06	1.08556e+07	9.5112e+06	1.00429e+07	1.25636e+07	1.26116e+07	1.25061e+07	1.3433e+07	7.89298e+06	5.80833e+06	8.62916e+06	7.31033e+06	4.72895e+06	4.43556e+06	4.67808e+06	4.64137e+06
AT1G11480.1|DFHGGSIPSDLPLPSAPGVT(Phospho)PK	AT1G11480		eukaryotic translation initiation factor-like protein	737809	633185	652052	869773	322061	365757	343469	319754	294245	350389	214706	276796	375458	395894	309562	311795
AT1G11480.1|S(Phospho)GLSTDEIPNQPAERPK	AT1G11480		eukaryotic translation initiation factor-like protein	572852	719477	874703	952241	1.44104e+06	1.45496e+06	2.00204e+06	1.65178e+06	1.40112e+06	1.90478e+06	2.82663e+06	1.5191e+06	1.6331e+06	1.48316e+06	1.40933e+06	1.84834e+06
AT1G11670.1|(Met-loss+Acetyl (Protein N-term))MGSEATTAVNNLQQPLLESTKS(Phospho)EADFR	AT1G11670	DTX36	MATE efflux family protein	2.63917e+06	2.68624e+06	1.76062e+06	3.53333e+06	4.05605e+06	4.41712e+06	6.43469e+06	7.41678e+06	5.00654e+06	7.1852e+06	7.2654e+06	7.9244e+06	6.29327e+06	6.98145e+06	6.57911e+06	8.83109e+06
AT1G11905.1;AT1G11905.2|DQLHTVDSKLS(Phospho)R	AT1G11905		B-cell receptor-associated protein 31-like protein	32336.9	75184.4	55642.7	58286	178555	155421	138694	155223	290950	183527	210587	169045	240437	185794	244886	223069
AT1G12360.1|TPTWAKPRGS(Phospho)DDGYSSDSVLR	AT1G12360	KEU	Sec1/munc18-like (SM) proteins superfamily	5.34285e+06	4.9371e+06	6.0866e+06	6.66568e+06	4.63451e+06	4.05892e+06	4.06805e+06	3.21365e+06	3.10825e+06	1.5983e+06	1.57482e+06	4.03921e+06	5.25613e+06	6.11063e+06	5.78486e+06	4.6447e+06
AT1G12760.1|VMREPS(Phospho)MLVR	AT1G12760		Zinc finger%2C C3HC4 type (RING finger) family protein	1.05449e+06	1.17821e+06	1.07504e+06	1.39426e+06	531334	425550	528603	333849	308394	288698	298861	353987	397565	381247	347141	317080
AT1G12850.1|VLEQEPEMLPC(UniMod:4)HASASPLS(Phospho)PQLSSLGTPR	AT1G12850		Phosphoglycerate mutase family protein	747406	1.07791e+06	545854	680184	1.61003e+06	2.06592e+06	1.53191e+06	1.72526e+06	2.97344e+06	3.1318e+06	2.25311e+06	2.05138e+06	1.81549e+06	1.77378e+06	1.73577e+06	1.93049e+06
AT1G12850.1|KVLEQEPEMLPC(UniMod:4)HASASPLS(Phospho)PQLSSLGTPR	AT1G12850		Phosphoglycerate mutase family protein	267714	391357	252928	379167	683464	756243	752173	493450	1.1261e+06	992765	730600	860538	688469	655900	764091	722288
AT1G12850.1|KVLEQEPEMLPC(UniMod:4)HASASPLSPQLSSLGT(Phospho)PR	AT1G12850		Phosphoglycerate mutase family protein	483162	482541	580829	665972	241235	316217	345706	314810	239604	267335	249854	163404	126911	192591	407000	113729
AT1G12850.1|KVLEQEPEMLPC(UniMod:4)HASASPLSPQLS(Phospho)SLGTPR	AT1G12850		Phosphoglycerate mutase family protein	455854	520313	574969	623286	248491	269289	454466	422548	141110	146359	156706	331106	246671	242497	229357	193621
AT1G12850.1|VLEQEPEMLPC(UniMod:4)HASASPLSPQLS(Phospho)SLGTPR	AT1G12850		Phosphoglycerate mutase family protein	1.16991e+06	1.32047e+06	984348	1.36276e+06	697537	723014	911925	1.11167e+06	514896	473132	571851	457089	862971	743544	1.09246e+06	449441
AT1G13020.1|S(Phospho)LPSFDQGR	AT1G13020	EIF4B2	eukaryotic initiation factor 4B2	220544	207920	215816	250346	289018	276269	336490	345180	545177	507467	517562	467322	1.20684e+06	1.12016e+06	1.05211e+06	1.04478e+06
AT1G13020.1|KADTEVSET(Phospho)PTAVK	AT1G13020	EIF4B2	eukaryotic initiation factor 4B2	4.46121e+06	4.22436e+06	3.63234e+06	4.02519e+06	2.60925e+06	2.71537e+06	1.66226e+06	1.80021e+06	1.91356e+06	1.16929e+06	1.33695e+06	1.28289e+06	909765	750063	812383	919379
AT1G13020.1|AKS(Phospho)STFGSGFR	AT1G13020	EIF4B2	eukaryotic initiation factor 4B2	202875	190636	174709	148952	309810	319651	315013	348585	461555	310798	376038	350116	560098	465994	464796	501297
AT1G13020.1|S(Phospho)HGTGDNWPRPVDDRR	AT1G13020	EIF4B2	eukaryotic initiation factor 4B2	970704	963919	704561	734066	1.24402e+06	1.18989e+06	964039	1.25082e+06	2.09168e+06	1.72417e+06	1.78971e+06	1.42855e+06	2.56998e+06	2.54337e+06	2.15352e+06	2.32147e+06
AT1G13020.1|AVERPGS(Phospho)SASR	AT1G13020	EIF4B2	eukaryotic initiation factor 4B2	2.17335e+06	2.34137e+06	2.13344e+06	1.78951e+06	3.22639e+06	3.14296e+06	2.31604e+06	2.75068e+06	4.01315e+06	3.77111e+06	3.50825e+06	3.2537e+06	5.80751e+06	4.29769e+06	4.07505e+06	3.91042e+06
AT1G13020.1|S(Phospho)VESMERPR	AT1G13020	EIF4B2	eukaryotic initiation factor 4B2	139993	216038	94232.6	117112	228045	223495	178539	233876	403276	367855	557782	246546	405475	369372	336467	466204
AT1G13020.1|SSS(Phospho)AREGW	AT1G13020	EIF4B2	eukaryotic initiation factor 4B2	9.25795e+06	7.93506e+06	8.998e+06	1.06274e+07	5.05184e+06	5.07907e+06	5.12003e+06	4.30402e+06	3.91733e+06	1.59344e+06	1.77317e+06	3.50449e+06	3.92177e+06	3.99597e+06	4.05069e+06	2.89756e+06
AT1G13020.1|S(Phospho)HGTGDNWPRPVDDR	AT1G13020	EIF4B2	eukaryotic initiation factor 4B2	1.29504e+06	1.38284e+06	1.35298e+06	1.20646e+06	1.58645e+06	1.14341e+06	1.91307e+06	1.6307e+06	2.73514e+06	2.64732e+06	2.7169e+06	1.30841e+06	2.22967e+06	2.31963e+06	3.32027e+06	4.83405e+06
AT1G13170.1;AT1G13170.2|HASKPSFSTQAS(Phospho)WISQDQLER	AT1G13170	ORP1D	OSBP(oxysterol binding protein)-related protein 1D	5.20977e+06	2.89407e+06	5.76178e+06	6.4726e+06	3.802e+06	3.09799e+06	4.813e+06	4.19059e+06	2.98912e+06	2.59024e+06	2.70405e+06	3.32415e+06	1.54747e+06	1.52579e+06	1.44723e+06	2.2613e+06
AT1G13220.2;AT1G13220.3|C(UniMod:4)TS(Phospho)IIFSPSKR	AT1G13220	LINC2	nuclear matrix constituent protein-like protein	307951	330759	352137	343110	192713	138328	165436	116474	72231.3	73608.1	85053.9	83696.1	124675	130315	75214.6	64182.2
AT1G13220.2;AT1G13220.3|C(UniMod:4)TS(Phospho)IIFSPSK	AT1G13220	LINC2	nuclear matrix constituent protein-like protein	1.34435e+06	1.39424e+06	1.45475e+06	1.53426e+06	746616	443408	725546	718676	362092	298234	447428	387569	587160	518081	349357	389105
AT1G13350.1;AT1G13350.2;AT1G13350.3|LSSAVGES(Phospho)PAQLVISDSDR	AT1G13350	PRP4KB	Protein kinase superfamily protein	381177	455704	496882	511709	389959	433138	550259	441643	268229	398855	362146	444113	255082	180975	237094	245093
AT1G13380.1|SSS(Phospho)NIGMAGYA	AT1G13380		sodium/hydrogen exchanger (DUF1218)	2.17261e+06	2.21602e+06	2.16942e+06	2.61089e+06	1.28826e+06	1.30869e+06	1.77388e+06	1.4977e+06	1.00142e+06	851300	1.08898e+06	883327	1.24014e+06	1.13476e+06	963162	975121
AT1G13380.1|SSS(Phospho)NIGM(UniMod:35)AGYA	AT1G13380		sodium/hydrogen exchanger (DUF1218)	145493	133548	441522	206534	70771.8	67819.6	141079	123422	50461.3	32154.9	66074.5	57667	40363	51431.4	69829.3	29459.5
AT1G13690.1|AEADALS(Phospho)HGDA	AT1G13690	ATE1	ATPase E1	1.32552e+06	1.12995e+06	797019	831347	981034	1.05978e+06	664337	886868	1.18472e+06	707176	955900	874476	484110	424106	429092	534069
AT1G13920.1;AT1G13920.2;AT1G13920.3;AT1G13920.4;AT1G13920.5;AT1G13920.6;AT1G13920.7|RFS(Phospho)GQLS(Phospho)FIDSETK	AT1G13920		Remorin family protein	1.11258e+06	1.20948e+06	1.16643e+06	1.22015e+06	1.10838e+06	1.41955e+06	1.35692e+06	1.42206e+06	1.38694e+06	1.39007e+06	1.1714e+06	1.30235e+06	560685	790555	436448	530371
AT1G13920.1;AT1G13920.2;AT1G13920.3;AT1G13920.4;AT1G13920.5;AT1G13920.6;AT1G13920.7|TFS(Phospho)MNLMGDHTK	AT1G13920		Remorin family protein	430333	372801	313335	319007	453794	398684	394631	340799	417933	393769	348235	248017	170068	171916	94713.6	84291.3
AT1G13920.1;AT1G13920.2;AT1G13920.3;AT1G13920.4;AT1G13920.5;AT1G13920.6;AT1G13920.7|RFS(Phospho)GQLSFIDSETK	AT1G13920		Remorin family protein	536536	441732	384322	412805	196764	163292	190762	152526	290274	305517	272509	271391	476720	589260	444030	524301
AT1G13920.1;AT1G13920.2;AT1G13920.3;AT1G13920.4;AT1G13920.5;AT1G13920.6;AT1G13920.7|SKSRS(Phospho)EELLPLEEPR	AT1G13920		Remorin family protein	734763	799126	1.0357e+06	1.12238e+06	2.17638e+06	1.92227e+06	2.20118e+06	1.68766e+06	1.92208e+06	1.60092e+06	1.48466e+06	2.05947e+06	609320	659885	568669	368184
AT1G13980.1;AT1G13980.2|VASDAADESEHSSEQGQGKPLANSLSSAHLQSMGT(Phospho)PR	AT1G13980	GN	sec7 domain-containing protein	410997	409791	433069	644658	389101	380458	416662	373485	273081	260672	233790	287254	153118	153824	175695	185814
AT1G13980.1;AT1G13980.2|FSQLLS(Phospho)LDTEEPR	AT1G13980	GN	sec7 domain-containing protein	1.71026e+06	1.99695e+06	1.82898e+06	2.22778e+06	739909	710581	1.0646e+06	1.02777e+06	613545	585292	583604	725079	880828	1.10906e+06	813179	851100
AT1G14040.1|AFS(Phospho)GLVSTPR	AT1G14040	PHO1;H3	EXS (ERD1/XPR1/SYG1) family protein	1.71774e+07	1.6418e+07	1.6764e+07	1.77036e+07	5.55859e+06	4.56002e+06	6.32024e+06	6.14104e+06	4.54805e+06	4.19708e+06	4.98511e+06	4.96472e+06	7.35267e+06	6.61087e+06	5.93368e+06	6.34847e+06
AT1G14040.1|LAS(Phospho)DIATSAAALSASTPAGAK	AT1G14040	PHO1;H3	EXS (ERD1/XPR1/SYG1) family protein	1.83512e+06	1.73837e+06	1.6146e+06	1.83167e+06	339185	353629	464027	477987	353501	403716	360821	361056	744517	676892	510462	510071
AT1G14040.1|AFSGLVST(Phospho)PR	AT1G14040	PHO1;H3	EXS (ERD1/XPR1/SYG1) family protein	48549.7	59223.1	50187	71434.7	107223	85949.5	63696.7	53274.4	92787.4	99097.7	70904.7	73358.8	174864	229987	254702	250265
AT1G14280.1|TPS(Phospho)YVPR	AT1G14280	PKS2	phytochrome kinase substrate 2	2.37718e+06	1.98961e+06	2.2996e+06	2.24781e+06	548134	577000	782336	777871	355973	295107	549751	345305	595652	558947	286394	298756
AT1G14280.1|KS(Phospho)LEIFGSPLIEK	AT1G14280	PKS2	phytochrome kinase substrate 2	527385	685559	666014	684873	908414	1.08421e+06	1.33131e+06	1.39537e+06	1.4824e+06	1.49292e+06	1.32386e+06	1.40295e+06	1.17974e+06	1.324e+06	1.22708e+06	1.40795e+06
AT1G14280.1|SLEIFGS(Phospho)PLIEK	AT1G14280	PKS2	phytochrome kinase substrate 2	430311	404719	525733	390701	117343	249476	176661	245259	116270	169556	164128	99898.9	295625	76121.2	193655	147906
AT1G14380.1;AT1G14380.3;AT1G14380.4|EGSPLEIKDEKPS(Phospho)PSLKR	AT1G14380	IQD28	IQ-domain 28	346276	264217	253189	274507	268377	240831	230763	252282	182385	150394	110378	161346	111272	99363.3	98261.4	119020
AT1G14380.1;AT1G14380.3;AT1G14380.4|GSMNGDKS(Phospho)FTSSK	AT1G14380	IQD28	IQ-domain 28	422317	368014	374446	367935	291977	308176	230171	278390	222792	150609	206868	198223	168667	165811	163280	184478
AT1G14380.1;AT1G14380.3;AT1G14380.4|SFTSS(Phospho)KDITHK	AT1G14380	IQD28	IQ-domain 28	174887	163358	184541	128117	99579.5	114515	58570.8	79499.4	66916.9	48524.8	67511.2	75370	50778.4	52632.8	60689	58881.8
AT1G14380.1;AT1G14380.3;AT1G14380.4|EKDTTDS(Phospho)VQIESEGK	AT1G14380	IQD28	IQ-domain 28	129879	115204	60580	72436.7	104548	90911.9	50444.9	90189.3	79079.8	26935.9	61198.5	52885.7	27178.5	21422.8	6611.63	15209.9
AT1G14390.1|S(Phospho)AVIGLSPYR	AT1G14390		Leucine-rich repeat protein kinase family protein	5.40314e+06	5.87827e+06	6.04869e+06	6.12298e+06	4.00477e+06	4.05278e+06	5.25479e+06	5.5563e+06	3.34046e+06	3.71868e+06	3.6694e+06	3.68076e+06	2.79816e+06	2.75614e+06	2.48656e+06	2.43451e+06
AT1G14690.1;AT1G14690.2|RNSAGATNNDIMTT(Phospho)PR	AT1G14690	MAP65-7	microtubule-associated protein 65-7	436040	425957	261296	354359	263496	296220	162689	143591	69295.5	61414	43423.2	58264.3	44673.9	49083.1	106559	80298.2
AT1G14840.1;AT1G14840.2|RTPS(Phospho)SQLR	AT1G14840	MAP70.4	microtubule-associated proteins 70-4	855071	759786	815311	706828	652390	509552	471526	576017	407192	261207	335071	232096	212195	92956.7	66622.4	37646.9
AT1G14840.1;AT1G14840.2|ITSNGS(Phospho)LIK	AT1G14840	MAP70.4	microtubule-associated proteins 70-4	387502	359925	288088	405423	225084	266176	386510	429592	154364	111636	169152	192257	116495	115686	104393	85485.4
AT1G14850.1|NLFGAYSNGGES(Phospho)ANKR	AT1G14850	NUP155	nucleoporin 155	505654	620426	572870	601521	1.03724e+06	984160	984005	813008	953143	1.03574e+06	1.26082e+06	1.15779e+06	1.40264e+06	1.33991e+06	1.42465e+06	1.36775e+06
AT1G15020.2|RYNS(Phospho)NYMVMNTFSNTESER	AT1G15020	QSOX1	quiescin-sulfhydryl oxidase 1	617712	582170	589341	674850	345639	309359	420922	439187	247124	288908	299819	307560	390242	352347	314161	360421
AT1G15020.2|YNS(Phospho)NYMVMNTFSNTESEREK	AT1G15020	QSOX1	quiescin-sulfhydryl oxidase 1	2.52688e+06	2.53236e+06	2.72438e+06	3.24264e+06	1.5938e+06	1.42762e+06	1.79933e+06	1.57347e+06	1.29862e+06	853738	933270	1.43294e+06	1.47319e+06	1.36475e+06	1.54208e+06	1.14576e+06
AT1G15210.1|NMEDIFNTS(Phospho)S(Phospho)RR	AT1G15210	ABCG35	pleiotropic drug resistance 7	45106.6	55487.4	64764.7	89170.5	169518	149850	204381	347698	331065	364102	434832	371957	315549	330494	285905	342944
AT1G15210.1|(UniMod:1)MDYDPAHAMS(Phospho)R	AT1G15210	ABCG35	pleiotropic drug resistance 7	5.46387e+06	6.09344e+06	5.13923e+06	6.96816e+06	8.8432e+06	9.37094e+06	1.26448e+07	1.35774e+07	1.21258e+07	1.79712e+07	1.9584e+07	1.33254e+07	1.48236e+07	1.32154e+07	1.23254e+07	1.43499e+07
AT1G15210.1|TKS(Phospho)VNEDEEALK	AT1G15210	ABCG35	pleiotropic drug resistance 7	317861	268561	178655	222799	484228	482541	343669	473743	771574	614829	900695	631061	593604	574984	486858	743194
AT1G15210.1|LRT(Phospho)SLMPELGEDDVYGNQILNK	AT1G15210	ABCG35	pleiotropic drug resistance 7	534052	525186	538746	527832	130327	109395	126089	152474	180546	93684.9	163457	124579	281423	240594	138951	208340
AT1G15210.1|(UniMod:1)MDYDPAHAM(UniMod:35)S(Phospho)R	AT1G15210	ABCG35	pleiotropic drug resistance 7	221116	256710	488924	247814	514609	329758	404767	459802	560173	569817	728120	621954	598525	503805	452685	467125
AT1G15270.1;AT3G16040.1|ASQKGS(Phospho)FGGSGLKK	AT1G15270		Translation machinery associated TMA7	627744	572000	609180	605641	313276	217257	177355	279574	167371	69031.9	85409.7	135693	124675	83810.8	72525.5	80966.7
AT1G15270.1;AT3G16040.1|ASQKGS(Phospho)FGGSGLK	AT1G15270		Translation machinery associated TMA7	388308	418566	313884	383789	236482	213086	165895	286151	124790	118792	101603	140353	129358	83922	71513.2	151648
AT1G15270.1;AT3G16040.1|GS(Phospho)FGGSGLKK	AT1G15270		Translation machinery associated TMA7	1.24619e+06	1.53182e+06	1.32572e+06	1.28571e+06	1.4522e+06	907991	605449	1.19629e+06	592351	521498	597941	855050	636366	669126	349435	693975
AT1G15340.1|AHPGNPVISEFEWTTGET(Phospho)PRR	AT1G15340	MBD10	methyl-CPG-binding domain 10	953960	846680	981874	1.19295e+06	489373	433458	530742	541563	311635	368020	337204	373520	230885	278189	294265	273647
AT1G15420.1;AT1G15420.2|LKPLLSSDAAGDIADT(Phospho)PLR	AT1G15420	PCP1	WD repeat protein	186689	204483	220721	214126	145852	128721	169436	107005	97794.3	155061	150048	182427	81844.6	82106.3	89876.7	126809
AT1G15860.1;AT1G15860.2;AT1G15860.3|SGQS(Phospho)TESVTTDLFR	AT1G15860		defective in cullin neddylation protein (DUF298)	612365	555355	681120	565633	412195	547951	497974	439654	341700	269250	270425	327781	1.04014e+06	1.04046e+06	1.01583e+06	1.0555e+06
AT1G15880.1|TRLDLEDGYGS(Phospho)EQALIK	AT1G15880	GOS11	golgi snare 11	861314	965058	1.05461e+06	1.07851e+06	1.19069e+06	1.14318e+06	1.30915e+06	1.29215e+06	1.29458e+06	1.43394e+06	1.41729e+06	1.6302e+06	1.99203e+06	2.30364e+06	2.14456e+06	2.35096e+06
AT1G15970.1;AT1G15970.2|AKKPTTPAS(Phospho)PR	AT1G15970		DNA glycosylase superfamily protein	829130	837983	874776	682680	766926	696572	426794	487466	737989	472959	516428	474077	572991	331268	366831	328808
AT1G16860.1|S(Phospho)GPIPGAPS(Phospho)RS(Phospho)GSFAGTAQSGPGAPMATGR	AT1G16860	SHOU4L	Ubiquitin-specific protease family C19-related protein	2.59527e+06	3.14171e+06	2.4506e+06	2.75784e+06	1.68752e+06	2.08939e+06	2.24258e+06	2.29707e+06	1.19949e+06	1.29509e+06	1.31242e+06	1.23211e+06	1.30852e+06	929463	1.13889e+06	1.07457e+06
AT1G16860.1|S(Phospho)GPIPGAPS(Phospho)R	AT1G16860	SHOU4L	Ubiquitin-specific protease family C19-related protein	3.52678e+06	4.1673e+06	3.67001e+06	3.40632e+06	3.8111e+06	3.57907e+06	4.13467e+06	5.13537e+06	2.84061e+06	4.43765e+06	4.61579e+06	2.22794e+06	1.82635e+06	1.68222e+06	1.14292e+06	1.58219e+06
AT1G16860.1|YPSHQLS(Phospho)NGLFVSGRPEQPK	AT1G16860	SHOU4L	Ubiquitin-specific protease family C19-related protein	1.15801e+06	1.3573e+06	1.23577e+06	1.54048e+06	769333	514366	536331	896740	322111	600124	519800	607632	795738	331462	339328	271056
AT1G16860.1;AT1G78880.1|KSS(Phospho)GPQSGGVTR	AT1G16860	SHOU4L	Ubiquitin-specific protease family C19-related protein	3.77297e+06	3.61487e+06	3.48473e+06	3.19182e+06	3.15666e+06	2.79869e+06	2.43978e+06	2.76574e+06	2.49793e+06	2.19533e+06	2.03689e+06	3.74676e+06	1.57777e+06	2.0683e+06	1.88636e+06	1.12225e+06
AT1G17140.1;AT1G17140.2|LITTDQSFKPGVDRKS(Phospho)PR	AT1G17140	ICR1	interactor of constitutive active rops 1	1.54295e+06	1.11184e+06	1.051e+06	1.13531e+06	1.30661e+06	1.24465e+06	841192	856746	1.19781e+06	532629	566251	802809	559308	534508	632697	430857
AT1G17210.1|KRS(Phospho)LDDGGST(Phospho)VDRPYLR	AT1G17210	ATILP1	IAP-like protein 1	879952	702765	827198	749731	777605	784147	783991	912772	444889	513916	627565	859777	270588	361554	369290	326268
AT1G17210.1|EVNRS(Phospho)DPFSEGNEQVMAFPGAR	AT1G17210	ATILP1	IAP-like protein 1	364579	346899	268189	350164	364283	334614	387302	518167	420678	632345	567314	415804	884456	738324	556267	526571
AT1G17210.1|S(Phospho)LDDGGSTVDRPYLR	AT1G17210	ATILP1	IAP-like protein 1	535085	540764	519545	590520	607542	470168	639766	901520	887877	1.46172e+06	1.81743e+06	868099	1.05268e+06	963065	852761	1.10091e+06
AT1G17360.1;AT1G72410.1|SFFSLST(Phospho)FR	AT1G17360		LOW protein: protein phosphatase 1 regulatory subunit-like protein	3.83836e+06	3.68098e+06	4.87265e+06	4.62948e+06	1.09356e+06	855484	1.56059e+06	1.3922e+06	621328	634410	593403	756580	939319	837356	822774	1.02457e+06
AT1G17360.1|RNLS(Phospho)ELR	AT1G17360		LOW protein: protein phosphatase 1 regulatory subunit-like protein	594425	501520	433906	483271	424460	392473	328957	377243	340998	198573	257356	264794	283905	258343	240650	218959
AT1G17360.1;AT1G72410.1|S(Phospho)FFSLSTFR	AT1G17360		LOW protein: protein phosphatase 1 regulatory subunit-like protein	880120	708811	987557	997345	257007	214318	280155	371868	292652	235841	271739	227414	595517	406914	286287	395582
AT1G17360.1;AT1G72410.1|RLS(Phospho)VQDR	AT1G17360		LOW protein: protein phosphatase 1 regulatory subunit-like protein	1.42085e+06	1.18584e+06	1.31342e+06	1.01575e+06	414533	408776	296501	346201	220310	138491	136314	123617	822931	756792	654581	604798
AT1G17360.1|FSAAS(Phospho)MKR	AT1G17360		LOW protein: protein phosphatase 1 regulatory subunit-like protein	1.51853e+06	1.57565e+06	1.02552e+06	1.25834e+06	1.20255e+06	948535	980757	1.13872e+06	829413	477959	654673	578347	942330	754055	559043	547605
AT1G17690.1|FNDEFGC(UniMod:4)EEDT(Phospho)DDC(UniMod:4)DGEK	AT1G17690	NOF1	U3 small nucleolar RNA-associated protein	203323	237849	164114	198191	282064	208699	250646	409232	361170	528656	532852	257574	410977	353800	304092	408623
AT1G17940.1;AT1G17940.2;AT1G17940.3;AT1G17940.4;AT1G17940.5;AT1G17940.6;AT1G73390.1;AT1G73390.2;AT1G73390.3;AT1G73390.4;AT1G73390.5;AT1G73390.6;AT1G73390.7|IVVMANQEGPTIT(Phospho)R	AT1G17940		Endosomal targeting BRO1-like domain-containing protein	1.2684e+06	1.30797e+06	1.08017e+06	1.18514e+06	599749	623313	556118	551367	282151	301708	233912	284068	282981	275536	253777	199552
AT1G18150.1;AT1G18150.2;AT1G18150.3|AAAAVASTLESEEADNGGGYS(Phospho)AR	AT1G18150	MPK8	Protein kinase superfamily protein	1.50151e+06	1.62514e+06	2.13797e+06	2.53302e+06	1.99747e+06	1.9165e+06	2.35359e+06	2.23972e+06	1.27338e+06	1.15948e+06	1.44948e+06	1.34698e+06	762017	657012	805690	873587
AT1G18150.1;AT1G18150.2;AT1G18150.3|HHAS(Phospho)LPR	AT1G18150	MPK8	Protein kinase superfamily protein	2.02497e+07	2.07559e+07	2.15892e+07	1.43024e+07	1.56942e+07	1.33591e+07	1.01996e+07	1.16381e+07	1.015e+07	8.86983e+06	9.78048e+06	9.31004e+06	1.22708e+07	7.85545e+06	6.92123e+06	7.0916e+06
AT1G18150.1;AT1G18150.2;AT1G18150.3|RAAAAVASTLESEEADNGGGYS(Phospho)AR	AT1G18150	MPK8	Protein kinase superfamily protein	399235	457864	725764	945436	700335	671530	826063	530688	331452	175435	191048	492284	147615	169096	210972	249564
AT1G18160.1;AT1G18160.2|APVQHLSSKPTHS(Phospho)FTHAR	AT1G18160	M3K&#948;7	Protein kinase superfamily protein	436002	549438	455859	393560	169149	118057	138861	146544	128977	67147.6	113076	86208.4	158612	162354	118345	152309
AT1G18160.1;AT1G18160.2|FLPPLPRPQS(Phospho)K	AT1G18160	M3K&#948;7	Protein kinase superfamily protein	1.03118e+06	1.24222e+06	1.1857e+06	1.455e+06	423674	279513	535827	479090	321005	219139	300609	289273	562931	493701	274980	346426
AT1G18300.1;AT1G73540.1|VVS(Phospho)LVSR	AT1G18300	NUDT4	nudix hydrolase homolog 4	2.06682e+06	2.00382e+06	1.44169e+06	1.36411e+06	1.12605e+06	883358	762193	643982	862079	874089	543893	507411	1.05818e+06	1.08543e+06	593887	602770
AT1G18620.1;AT1G18620.2;AT1G18620.3;AT1G18620.4|LMGLETLPGS(Phospho)PLSR	AT1G18620	TRM3	LONGIFOLIA protein	4.74835e+06	4.79806e+06	5.9513e+06	6.7559e+06	3.44328e+06	3.66966e+06	4.03597e+06	4.04523e+06	2.45974e+06	2.27092e+06	2.13502e+06	2.77493e+06	1.75047e+06	1.71963e+06	1.89536e+06	1.94902e+06
AT1G18620.1;AT1G18620.2;AT1G18620.3;AT1G18620.4;AT1G74160.1;AT1G74160.2;AT1G74160.3|FSPS(Phospho)SPR	AT1G18620	TRM3	LONGIFOLIA protein	1.19629e+06	1.04537e+06	999424	1.04137e+06	732668	820709	566284	693464	838638	523463	663219	612627	456390	372659	433139	429431
AT1G18620.1;AT1G18620.2;AT1G18620.3;AT1G18620.4;AT1G74160.1;AT1G74160.2;AT1G74160.3|ELPRLS(Phospho)LDSR	AT1G18620	TRM3	LONGIFOLIA protein	76019.9	72670.3	71633.7	77721.5	43074.5	33758.9	54118.1	44171.6	25407.4	34370.2	32063.1	26477.5	33720.1	50716	38863.7	48714.3
AT1G18740.1|SLLS(Phospho)LRR	AT1G18740	B1L	ROH1%2C putative (DUF793)	3.0966e+06	3.65654e+06	3.73638e+06	4.24183e+06	1.68473e+06	1.03589e+06	1.9749e+06	1.73728e+06	971030	859694	966319	1.02051e+06	1.35642e+06	1.32698e+06	1.04387e+06	1.01086e+06
AT1G18840.1;AT1G18840.2;AT1G18840.3|ANS(Phospho)VVDTHSYLGINK	AT1G18840	IQD30	IQ-domain 30	151638	158797	146320	183669	203210	168953	206967	189841	230066	236810	214656	251161	407606	425469	459307	437967
AT1G18840.1;AT1G18840.2;AT1G18840.3|KFAS(Phospho)NPQIVEAEFARPK	AT1G18840	IQD30	IQ-domain 30	579131	412143	398307	429160	173210	125644	175341	189817	96678.1	112132	61050	131254	190424	226804	168538	163485
AT1G18950.1;AT1G18950.2;AT1G18950.3|STS(Phospho)STHPTEPVNDTASGR	AT1G18950	DDR4	DDT domain superfamily	168595	173611	99106.4	128317	187040	188314	138799	206881	289124	189134	258429	244757	283642	300036	260195	325594
AT1G18950.1;AT1G18950.2;AT1G18950.3|S(Phospho)GEEEEPRDVNDNADTTNGKENNQLNK	AT1G18950	DDR4	DDT domain superfamily	24341.9	36179.6	25632.3	34886	28474.9	27135.6	51001.1	70580.3	61445.1	67841.5	91499.9	50923.6	50194.6	61480.7	60593.1	55128
AT1G19380.1|MKFDESKT(Phospho)LLPVR	AT1G19380		sugar%2C putative (DUF1195)	835965	1.01491e+06	892065	948801	262153	154823	312006	290604	178774	251155	155861	237881	242603	211300	157785	223606
AT1G19380.1|FDESKT(Phospho)LLPVR	AT1G19380		sugar%2C putative (DUF1195)	1.28043e+06	1.55247e+06	1.52741e+06	1.71455e+06	585735	370738	767668	665565	489907	543837	682628	492997	814611	642712	564911	709691
AT1G19870.1|FMQPTQS(Phospho)AK	AT1G19870	IQD32	IQ-domain 32	664801	614270	508232	721048	382818	362113	491324	601557	335196	251208	288208	262267	287807	277122	219192	253215
AT1G19870.1|WMS(Phospho)VPKPEK	AT1G19870	IQD32	IQ-domain 32	5.44778e+06	7.60037e+06	6.35653e+06	8.55647e+06	7.05995e+06	5.67919e+06	9.18371e+06	8.69216e+06	3.69871e+06	3.80936e+06	4.65096e+06	4.43134e+06	3.04159e+06	3.16871e+06	2.66393e+06	2.70339e+06
AT1G19870.1|RAEDESGPQAYALS(Phospho)EGALTPMTITESQATPASQASSSVK	AT1G19870	IQD32	IQ-domain 32	735699	729827	460783	446067	714674	951466	928694	677908	736457	942354	821376	619993	1.45199e+06	1.31493e+06	1.38918e+06	1.09062e+06
AT1G20110.1|SIS(Phospho)FSSSGR	AT1G20110	FREE1	RING/FYVE/PHD zinc finger superfamily protein	7.89725e+07	6.88336e+07	6.79071e+07	7.46106e+07	4.65571e+07	4.05701e+07	4.81246e+07	3.9829e+07	2.52229e+07	2.32195e+07	2.9335e+07	2.59419e+07	3.67601e+07	3.40993e+07	2.77534e+07	2.55913e+07
AT1G20330.1|QYWS(Phospho)FFR	AT1G20330	SMT2	sterol methyltransferase 2	1.43935e+06	1.36631e+06	1.67589e+06	1.93049e+06	677363	610707	1.06757e+06	1.21796e+06	591771	529814	499829	568191	742798	592061	570637	589918
AT1G20440.1|SNS(Phospho)SSSSSSDEEGEEKKEK	AT1G20440	COR47	cold-regulated 47	1.37355e+06	1.08144e+06	1.32586e+06	1.80605e+06	1.04146e+06	1.06411e+06	1.37416e+06	1.50867e+06	1.01721e+06	999035	937776	1.10018e+06	499147	495843	701028	507696
AT1G20440.1|(Met-loss+Acetyl (Protein N-term))MAEEYKNNVPEHET(Phospho)PTVATEESPATTTEVTDR	AT1G20440	COR47	cold-regulated 47	5.1557e+06	5.09049e+06	4.0172e+06	3.65981e+06	5.06288e+06	3.70502e+06	3.78946e+06	3.12461e+06	4.41853e+06	3.96135e+06	2.37298e+06	2.22177e+06	1.92298e+06	2.06388e+06	1.58056e+06	1.65523e+06
AT1G20440.1|NNVPEHET(Phospho)PTVATEESPATTTEVTDR	AT1G20440	COR47	cold-regulated 47	1.62531e+06	1.56983e+06	1.01193e+06	1.03405e+06	1.56498e+06	1.43748e+06	1.15273e+06	1.39456e+06	1.4557e+06	1.98438e+06	1.24732e+06	755133	622300	629616	443513	550727
AT1G20450.1|KPEDSQVVNTTPLVETAT(Phospho)PIADIPEEK	AT1G20450	ERD10	Dehydrin family protein	1.00256e+07	9.7666e+06	6.64354e+06	7.20562e+06	7.74307e+06	8.67026e+06	6.917e+06	6.57826e+06	8.41688e+06	8.81176e+06	5.34225e+06	4.49975e+06	4.58103e+06	3.75184e+06	4.05868e+06	4.16739e+06
AT1G20760.1|FDS(Phospho)INS(Phospho)SKDFGGAAFSR	AT1G20760	ATEH1	Calcium-binding EF hand family protein	7.1836e+06	7.96601e+06	6.46794e+06	6.70527e+06	1.96836e+06	2.10056e+06	2.14769e+06	2.33164e+06	1.99725e+06	2.10809e+06	2.15863e+06	1.86235e+06	3.08773e+06	3.01648e+06	2.17218e+06	2.38124e+06
AT1G20760.1|FDS(Phospho)INSSR	AT1G20760	ATEH1	Calcium-binding EF hand family protein	7.51204e+07	6.84089e+07	5.60894e+07	5.47128e+07	1.91591e+07	1.62039e+07	1.55336e+07	1.71528e+07	1.56488e+07	1.11742e+07	1.27394e+07	1.14168e+07	2.2499e+07	1.96439e+07	1.52564e+07	1.54548e+07
AT1G20760.1|FDSINSS(Phospho)KDFGGAAFSR	AT1G20760	ATEH1	Calcium-binding EF hand family protein	8.32195e+06	7.88588e+06	9.02862e+06	9.15447e+06	3.50624e+06	3.22594e+06	3.86535e+06	3.53869e+06	2.78007e+06	2.24184e+06	2.38155e+06	2.73938e+06	4.47847e+06	4.54933e+06	3.98529e+06	3.7465e+06
AT1G20760.1|SQFAFDDSVPST(Phospho)PLSR	AT1G20760	ATEH1	Calcium-binding EF hand family protein	8.01839e+06	8.96705e+06	8.6662e+06	9.34398e+06	3.90649e+06	4.89704e+06	3.94121e+06	3.82007e+06	3.26767e+06	4.06855e+06	3.46531e+06	4.38379e+06	3.80445e+06	4.42576e+06	4.17676e+06	4.42967e+06
AT1G20760.1|FDS(Phospho)FNTSEAGAGFSSQPER	AT1G20760	ATEH1	Calcium-binding EF hand family protein	1.25479e+07	1.181e+07	1.28047e+07	1.17283e+07	4.04609e+06	3.59865e+06	5.03938e+06	4.49135e+06	3.34618e+06	3.50581e+06	4.05776e+06	2.90533e+06	6.17909e+06	5.75623e+06	4.17388e+06	4.2731e+06
AT1G20760.1|FDS(Phospho)MNSTK	AT1G20760	ATEH1	Calcium-binding EF hand family protein	2.04485e+07	1.87434e+07	1.283e+07	1.43624e+07	8.24025e+06	7.51227e+06	6.38049e+06	7.29416e+06	7.61509e+06	5.28419e+06	6.69959e+06	5.98535e+06	8.26346e+06	7.27057e+06	6.49008e+06	6.456e+06
AT1G20760.1|FDS(Phospho)INSSK	AT1G20760	ATEH1	Calcium-binding EF hand family protein	5.29311e+07	4.9291e+07	3.25548e+07	3.2817e+07	1.87993e+07	1.68988e+07	1.38183e+07	1.69902e+07	1.98938e+07	1.52421e+07	1.87048e+07	1.45043e+07	1.85381e+07	1.69567e+07	1.29948e+07	1.55939e+07
AT1G20760.1|FDS(Phospho)INS(Phospho)SKDFGGPSLSR	AT1G20760	ATEH1	Calcium-binding EF hand family protein	3.99318e+06	6.82446e+06	5.4009e+06	5.57163e+06	1.51845e+06	1.42458e+06	1.40374e+06	1.87251e+06	1.25479e+06	1.01514e+06	1.31226e+06	1.16681e+06	2.31286e+06	2.2454e+06	1.12156e+06	1.61608e+06
AT1G20760.1|KSQFAFDDSVPST(Phospho)PLSR	AT1G20760	ATEH1	Calcium-binding EF hand family protein	1.14455e+06	904875	1.23984e+06	1.37098e+06	497948	489137	497440	500209	406018	448073	522750	216526	439579	376222	444698	410408
AT1G20760.1|LSRFDS(Phospho)INS(Phospho)SKDFGGAAFSR	AT1G20760	ATEH1	Calcium-binding EF hand family protein	5.90655e+06	5.96108e+06	7.08989e+06	7.66878e+06	2.16848e+06	1.59178e+06	1.99676e+06	1.5564e+06	1.87101e+06	1.19156e+06	1.00367e+06	2.17508e+06	2.60174e+06	2.91377e+06	2.33025e+06	1.76211e+06
AT1G20760.1|FSRFDS(Phospho)INS(Phospho)SKDFGGPSLSR	AT1G20760	ATEH1	Calcium-binding EF hand family protein	8.00565e+06	9.14149e+06	9.28149e+06	1.01415e+07	2.55942e+06	2.29842e+06	2.28112e+06	1.5401e+06	2.0088e+06	901738	870915	2.18168e+06	3.17722e+06	3.89476e+06	2.78042e+06	2.00986e+06
AT1G20760.1|FDSINS(Phospho)SK	AT1G20760	ATEH1	Calcium-binding EF hand family protein	1.63215e+06	1.52251e+06	1.03987e+06	1.09614e+06	482698	488759	446374	671968	307701	419645	572982	245131	656830	538191	351893	429131
AT1G20760.1|FSRFDS(Phospho)INSSK	AT1G20760	ATEH1	Calcium-binding EF hand family protein	1.65181e+06	1.01455e+06	1.31369e+06	1.41776e+06	558968	444088	312041	209388	334610	163081	126490	422107	488737	532916	495814	285590
AT1G20760.1|FDSINS(Phospho)SKDFGGAAFSR	AT1G20760	ATEH1	Calcium-binding EF hand family protein	3.73333e+06	3.73398e+06	2.67635e+06	6.4973e+06	1.75886e+06	1.37205e+06	1.61006e+06	2.53511e+06	1.19395e+06	1.55168e+06	1.23106e+06	1.0104e+06	2.02789e+06	1.76065e+06	1.58498e+06	2.58607e+06
AT1G20760.1|LSRFDS(Phospho)INSSK	AT1G20760	ATEH1	Calcium-binding EF hand family protein	3.61158e+06	2.26164e+06	2.91042e+06	3.21365e+06	1.4205e+06	1.27928e+06	962451	754968	1.56041e+06	509891	547070	1.43779e+06	1.39791e+06	1.26449e+06	1.35994e+06	937190
AT1G20760.1|FGNS(Phospho)PPRFS(Phospho)DASAR	AT1G20760	ATEH1	Calcium-binding EF hand family protein	2.82967e+06	2.62898e+06	3.06016e+06	2.69728e+06	1.11815e+06	968307	687246	691255	739424	711287	771942	1.19702e+06	2.07505e+06	1.97874e+06	1.93136e+06	2.0639e+06
AT1G20760.1|FDS(Phospho)MNS(Phospho)TKDFSGSHGYSFDDADPFGSTGPFK	AT1G20760	ATEH1	Calcium-binding EF hand family protein	3.87214e+06	4.73136e+06	4.58004e+06	4.71767e+06	1.7125e+06	2.04837e+06	2.87729e+06	2.49229e+06	1.54142e+06	2.04851e+06	1.58715e+06	2.14974e+06	2.40095e+06	2.30082e+06	2.17228e+06	2.27764e+06
AT1G20760.1|DNNFDS(Phospho)FSR	AT1G20760	ATEH1	Calcium-binding EF hand family protein	716167	743302	741676	828659	385892	241540	372476	382109	274518	296977	353794	256174	566608	497262	320743	411223
AT1G20840.1;AT1G20840.2|DNDDYATDDGAGDDDDS(Phospho)DNDLRS(Phospho)PLMSR	AT1G20840	MSSP1	tonoplast monosaccharide transporter1	252433	305096	222867	193052	270863	365483	353281	452060	440622	702008	867443	413481	549188	525094	528449	581589
AT1G20840.1;AT1G20840.2|DNDDYATDDGAGDDDDS(Phospho)DNDLRSPLMSR	AT1G20840	MSSP1	tonoplast monosaccharide transporter1	196549	310728	264238	235448	317360	339837	533575	696538	377186	843412	1.02913e+06	477049	515687	691467	606735	875300
AT1G20840.1;AT1G20840.2|QTTSMDKDMIPHPTSGST(Phospho)LSMRR	AT1G20840	MSSP1	tonoplast monosaccharide transporter1	875061	1.01482e+06	896583	1.20427e+06	1.6329e+06	1.43933e+06	1.13499e+06	704709	439939	231561	394976	596359	519743	619335	465366	386020
AT1G20840.1;AT1G20840.2|QTTSMDKDMIPHPTSGSTLS(Phospho)MRR	AT1G20840	MSSP1	tonoplast monosaccharide transporter1	3.61032e+06	2.49676e+06	4.39415e+06	5.20508e+06	2.48349e+06	3.21155e+06	5.23787e+06	3.28874e+06	1.97653e+06	1.01088e+06	1.29189e+06	2.78348e+06	2.66668e+06	2.42251e+06	2.6303e+06	1.81448e+06
AT1G20910.1;AT1G20910.2|DKGLIST(Phospho)PK	AT1G20910	ARID6	ARID/BRIGHT DNA-binding domain-containing protein	499363	540885	478990	509670	552306	467630	350935	309791	430440	235877	286159	362330	255116	206456	237555	254704
AT1G20920.1;AT1G20920.3;AT1G20920.4;AT1G20920.5;AT1G20920.6;AT1G20920.7|SREVGNEES(Phospho)DDDVKR	AT1G20920	RH42	P-loop containing nucleoside triphosphate hydrolases superfamily protein	1.67789e+06	1.55327e+06	1.96628e+06	2.04168e+06	1.18372e+06	1.19206e+06	1.11567e+06	1.26103e+06	816225	525505	608955	859932	347279	309577	337707	297323
AT1G20920.1;AT1G20920.3;AT1G20920.4;AT1G20920.5;AT1G20920.6;AT1G20920.7|EYGFEEDKS(Phospho)DSEDENDVVR	AT1G20920	RH42	P-loop containing nucleoside triphosphate hydrolases superfamily protein	133245	160500	79365.6	114513	128503	167811	204008	143648	292627	238229	238931	196338	546243	496562	397772	483154
AT1G20960.1;AT1G20960.2|ANS(Phospho)SLVLTTDNRPR	AT1G20960	BRR2A	U5 small nuclear ribonucleoprotein helicase	334589	242685	315741	472707	201729	221805	212168	173591	122567	96515.4	158056	120916	123561	55130.6	180120	87443.4
AT1G21000.1;AT1G21000.2|LMS(Phospho)GLSISTVR	AT1G21000	PLATZ1	PLATZ transcription factor family protein	1.81307e+06	1.943e+06	1.75091e+06	1.94371e+06	1.39154e+06	1.58595e+06	1.42305e+06	1.57422e+06	995443	996707	1.11968e+06	1.06364e+06	911725	979748	789398	823918
AT1G21080.1|STVGPQEPQS(Phospho)PYVEAPK	AT1G21080		DNAJ heat shock N-terminal domain-containing protein	964654	912983	1.11135e+06	1.17423e+06	1.10169e+06	865483	935288	907665	546515	601919	675250	642581	662459	457838	413071	410518
AT1G21380.1|TNKRPEYFQHNVPQHSSS(Phospho)ASESSYDDLLGQSR	AT1G21380	TOL3	Target of Myb protein 1	561527	560002	699765	761931	577975	508046	480166	398666	355318	258341	258382	398230	1.27202e+06	1.61771e+06	1.47435e+06	1.30976e+06
AT1G21580.1;AT1G21580.2;AT1G21580.3;AT1G21580.4;AT1G21580.5;AT1G21580.6;AT1G21580.7;AT1G21580.8|QSHPES(Phospho)PNLYGR	AT1G21580	SOP1	Zinc finger C-x8-C-x5-C-x3-H type family protein	936548	809059	626297	659154	765937	653748	480911	588256	628896	411118	514448	571570	326274	314343	338196	292489
AT1G21630.1;AT1G21630.2|Y(Phospho)DSFNAQSYDSSSNNNASET(Phospho)PKASLTR	AT1G21630	ATEH2	Calcium-binding EF hand family protein	1.61563e+06	1.4313e+06	1.6496e+06	1.79885e+06	388487	411820	320747	267619	228431	128492	111550	232909	247500	234094	235969	206009
AT1G21630.1;AT1G21630.2|T(Phospho)DSMRS(Phospho)TSEPDPFASR	AT1G21630	ATEH2	Calcium-binding EF hand family protein	8.39972e+06	9.18989e+06	7.99684e+06	1.03508e+07	4.00668e+06	3.17349e+06	3.28039e+06	3.24099e+06	3.10878e+06	3.32046e+06	3.37855e+06	3.37801e+06	4.69284e+06	4.45398e+06	4.08788e+06	4.01106e+06
AT1G21630.1;AT1G21630.2|FDS(Phospho)FNYQR	AT1G21630	ATEH2	Calcium-binding EF hand family protein	9.48741e+06	1.14641e+07	9.86856e+06	1.01855e+07	3.29571e+06	2.47785e+06	3.16554e+06	3.29865e+06	2.59834e+06	2.74863e+06	2.97565e+06	2.42563e+06	4.74478e+06	4.35371e+06	2.98511e+06	3.52987e+06
AT1G21630.1;AT1G21630.2|SYFDDSVPSTPAYSTSDFGGKPFASET(Phospho)PRSDNLFPGR	AT1G21630	ATEH2	Calcium-binding EF hand family protein	2.55442e+06	2.45488e+06	2.45603e+06	2.57968e+06	1.28534e+06	1.18997e+06	1.19569e+06	832866	863338	822463	564958	896024	773607	1.02237e+06	1.08049e+06	916250
AT1G21630.1;AT1G21630.2|GKPPRPVPLS(Phospho)PSDGMVQPTQPK	AT1G21630	ATEH2	Calcium-binding EF hand family protein	598184	623771	459260	614911	688216	551127	502301	460551	737477	682586	607610	595458	1.35535e+06	1.29452e+06	1.18629e+06	1.147e+06
AT1G21630.1;AT1G21630.2|SPFMFDSVPST(Phospho)PAAHDDFSNNSFSR	AT1G21630	ATEH2	Calcium-binding EF hand family protein	4.14308e+06	3.65217e+06	3.43262e+06	3.86017e+06	1.83607e+06	2.00924e+06	1.52726e+06	1.55222e+06	1.71849e+06	1.71542e+06	1.28798e+06	1.56818e+06	1.87741e+06	2.17742e+06	1.67161e+06	1.70377e+06
AT1G21630.1;AT1G21630.2|FDS(Phospho)IGSTR	AT1G21630	ATEH2	Calcium-binding EF hand family protein	1.69294e+08	1.16315e+08	1.21541e+08	1.21581e+08	7.13267e+07	5.99564e+07	5.28861e+07	5.88627e+07	4.72808e+07	4.41888e+07	5.47444e+07	5.11546e+07	7.41714e+07	7.02611e+07	5.52431e+07	5.6068e+07
AT1G21630.1;AT1G21630.2|KSYFDDSVPSTPAYSTSDFGGKPFASET(Phospho)PRSDNLFPGR	AT1G21630	ATEH2	Calcium-binding EF hand family protein	841481	789721	1.07089e+06	976717	268443	424764	303762	282253	210962	122554	158475	282005	217859	323154	355396	242526
AT1G21630.1;AT1G21630.2|YDSFNAQSYDSSSNNNASET(Phospho)PKASLTR	AT1G21630	ATEH2	Calcium-binding EF hand family protein	1.67397e+06	1.71314e+06	1.48952e+06	1.5724e+06	969406	966994	674570	554924	872425	648514	522416	788083	571263	774928	735968	615318
AT1G21630.1;AT1G21630.2|SFFDDSVPST(Phospho)PAYPGNLFAEK	AT1G21630	ATEH2	Calcium-binding EF hand family protein	1.60228e+06	788799	1.42685e+06	1.15548e+06	410845	641699	427582	229663	351138	279576	264274	218611	551026	271558	387562	261299
AT1G21630.1;AT1G21630.2|TDS(Phospho)MRS(Phospho)TSEPDPFASR	AT1G21630	ATEH2	Calcium-binding EF hand family protein	8.47565e+06	9.36022e+06	8.49719e+06	9.00032e+06	3.66873e+06	3.28198e+06	3.30188e+06	3.22e+06	3.12426e+06	3.35611e+06	3.26582e+06	3.17819e+06	4.75536e+06	4.63663e+06	4.40965e+06	4.26748e+06
AT1G21630.1;AT1G21630.2|FDSFNSNNNDAFS(Phospho)LSR	AT1G21630	ATEH2	Calcium-binding EF hand family protein	1.46071e+06	1.3239e+06	1.04567e+06	1.17753e+06	479126	457992	443179	490097	449671	360950	501732	292155	683761	903639	531575	559831
AT1G21630.1;AT1G21630.2|YDSFNAQSY(Phospho)DSSSNNNASETPK	AT1G21630	ATEH2	Calcium-binding EF hand family protein	6.02533e+06	5.64269e+06	6.29261e+06	6.43256e+06	3.67201e+06	2.67987e+06	3.47277e+06	3.3751e+06	3.16533e+06	2.79801e+06	2.59207e+06	3.18517e+06	4.97726e+06	4.87268e+06	4.01628e+06	4.01447e+06
AT1G21630.1;AT1G21630.2|FDS(Phospho)FNS(Phospho)NNNDAFSLSR	AT1G21630	ATEH2	Calcium-binding EF hand family protein	967204	1.0153e+06	1.19857e+06	1.202e+06	445929	479379	582327	702657	416125	529171	443154	536245	716957	780623	745976	673358
AT1G21630.1;AT1G21630.2|SPFMFDS(Phospho)VPSTPAAHDDFSNNSFSR	AT1G21630	ATEH2	Calcium-binding EF hand family protein	1.43451e+06	1.33497e+06	1.17411e+06	1.18297e+06	801054	702672	611282	540869	660984	687014	524402	667111	951783	945446	873851	953832
AT1G21730.1|SSTIS(Phospho)PARPR	AT1G21730	KIN7C	P-loop containing nucleoside triphosphate hydrolases superfamily protein	4.26963e+06	4.24643e+06	4.49668e+06	3.69879e+06	2.96284e+06	3.41271e+06	2.77568e+06	3.35048e+06	2.65513e+06	2.0261e+06	2.59727e+06	2.68412e+06	1.03969e+06	1.00626e+06	1.06184e+06	1.16711e+06
AT1G21830.1|HSSSS(Phospho)PIISLPK	AT1G21830		hypothetical protein	301745	278730	274504	283868	423981	367049	337089	366020	518846	581627	522547	417961	688925	715223	634355	706455
AT1G23080.1;AT1G23080.2;AT1G23080.3;AT1G23080.4|C(UniMod:4)NS(Phospho)TAELNPK	AT1G23080	PIN7	Auxin efflux carrier family protein	8.83111e+06	8.81666e+06	6.09187e+06	6.67016e+06	6.35987e+06	6.47941e+06	5.6373e+06	6.40038e+06	6.12608e+06	4.41437e+06	5.61208e+06	5.34377e+06	3.81743e+06	3.1741e+06	3.01625e+06	3.02325e+06
AT1G24160.1;AT1G24160.2|TVS(Phospho)KSSLDK	AT1G24160		triadin	765663	853677	833814	738252	579363	427232	577859	737722	426594	327390	369669	277279	275542	242451	204010	198435
AT1G24180.1;AT1G59900.1|YHGHSMS(Phospho)DPGSTYR	AT1G24180	IAR4	Thiamin diphosphate-binding fold (THDP-binding) superfamily protein	1.15998e+08	1.16928e+08	9.30207e+07	9.52798e+07	2.20878e+08	2.29334e+08	1.93681e+08	2.07262e+08	3.62667e+08	3.18087e+08	2.79588e+08	2.85245e+08	3.10533e+08	2.99604e+08	3.05683e+08	2.83879e+08
AT1G24180.1;AT1G59900.1|YHGHS(Phospho)M(UniMod:35)SDPGSTYR	AT1G24180	IAR4	Thiamin diphosphate-binding fold (THDP-binding) superfamily protein	4.47066e+06	4.37144e+06	8.86413e+06	3.601e+06	9.57487e+06	8.2614e+06	7.03597e+06	1.1787e+07	1.74376e+07	1.78198e+07	1.146e+07	1.89318e+07	1.6803e+07	9.97184e+06	1.08321e+07	1.4297e+07
AT1G24180.1;AT1G59900.1|YHGHS(Phospho)MSDPGSTYR	AT1G24180	IAR4	Thiamin diphosphate-binding fold (THDP-binding) superfamily protein	3.33087e+07	3.334e+07	4.61051e+07	3.52742e+07	7.24703e+07	7.21509e+07	3.62507e+07	8.58644e+07	1.14802e+08	6.35217e+07	8.65561e+07	8.73979e+07	5.99134e+07	5.92746e+07	5.85021e+07	7.88849e+07
AT1G24190.1;AT1G24190.2;AT1G24190.3|LSGAVPSS(Phospho)STYDEK	AT1G24190	SNL3	SIN3-like 3	367578	379150	442612	350391	505437	693081	573360	452993	739175	631858	573934	571806	880303	916926	753368	687880
AT1G24267.1;AT1G24267.2|TRS(Phospho)VVNTVPTNSIGPQ	AT1G24267		bZIP transcription factor%2C putative (DUF1664)	7.09853e+06	6.4856e+06	6.92992e+06	7.15137e+06	6.71439e+06	4.94674e+06	5.05799e+06	4.08679e+06	3.04488e+06	2.73376e+06	3.19217e+06	3.69845e+06	4.36401e+06	4.23524e+06	3.54247e+06	3.45745e+06
AT1G24300.1;AT1G24300.2|SPVLDGSESVVGS(Phospho)FEQDYMGK	AT1G24300		GYF domain-containing protein	209380	251271	486980	247517	319996	504686	458938	408061	340259	515224	394061	605437	1.19065e+06	927481	1.02883e+06	1.02941e+06
AT1G24300.1;AT1G24300.2|NNS(Phospho)LLSGIIDGGR	AT1G24300		GYF domain-containing protein	2.40715e+07	2.41232e+07	2.88031e+07	3.224e+07	1.24625e+07	1.19997e+07	1.70362e+07	1.83188e+07	9.81023e+06	1.00143e+07	9.82044e+06	1.26017e+07	1.42421e+07	1.37343e+07	1.00597e+07	1.25913e+07
AT1G24300.1;AT1G24300.2|M(UniMod:35)MS(Phospho)FEAQDR	AT1G24300		GYF domain-containing protein	389867	399191	836040	358449	452909	318056	552963	434359	335829	283436	278036	332317	174333	232409	174988	165909
AT1G24706.1;AT1G24706.2;AT1G24706.3;AT1G24706.4;AT1G24706.5;AT1G24706.6;AT1G24706.7;AT1G24706.8;AT1G24706.9|EQQVPS(Phospho)AEPGEYS(Phospho)PMPHHSSLSTSMGPSSYEGR	AT1G24706	THO2	THO2	585399	811420	635799	735737	1.07479e+06	1.14489e+06	1.21755e+06	1.11748e+06	1.84304e+06	1.80613e+06	1.80916e+06	1.72816e+06	2.70133e+06	2.99997e+06	2.81886e+06	2.71229e+06
AT1G24706.1;AT1G24706.2;AT1G24706.3;AT1G24706.4;AT1G24706.5;AT1G24706.6;AT1G24706.7;AT1G24706.8;AT1G24706.9|S(Phospho)LPLKEDFEASK	AT1G24706	THO2	THO2	500418	652254	561362	644982	801463	684784	851666	1.14099e+06	1.2203e+06	1.83882e+06	1.71655e+06	1.19825e+06	1.56065e+06	1.62661e+06	1.44586e+06	1.80128e+06
AT1G25280.1|DLLS(Phospho)PVIVQTSR	AT1G25280	TULP10	tubby like protein 10	1.16936e+06	989817	991676	1.1012e+06	851153	872935	973138	1.05994e+06	781541	773722	721356	397450	536341	487282	421704	535990
AT1G25550.1|AADS(Phospho)QPLIK	AT1G25550	HHO3	myb-like transcription factor family protein	1.28426e+06	897346	998915	1.01443e+06	2.25636e+06	2.17265e+06	1.5612e+06	1.42382e+06	2.37755e+06	2.29586e+06	2.71676e+06	2.19416e+06	3.54093e+06	3.30334e+06	4.22907e+06	3.12888e+06
AT1G25550.1|SVQLWNQS(Phospho)PDPQPNNK	AT1G25550	HHO3	myb-like transcription factor family protein	661461	758230	588837	622245	976042	732959	861083	887699	919014	1.17302e+06	1.18001e+06	832011	1.47782e+06	1.3691e+06	1.1656e+06	1.36619e+06
AT1G25550.1|VYAPVATQPPQSST(Phospho)SGER	AT1G25550	HHO3	myb-like transcription factor family protein	663082	652348	1.0715e+06	725637	1.23427e+06	890965	1.07633e+06	655552	975374	1.22647e+06	1.40459e+06	902984	1.9761e+06	1.50142e+06	1.51849e+06	1.90173e+06
AT1G25550.1|RPAT(Phospho)PVVR	AT1G25550	HHO3	myb-like transcription factor family protein	477944	377819	410674	305028	334888	232037	197764	213840	255219	126269	228262	176869	172185	178744	183763	184147
AT1G25570.1|QKS(Phospho)LMLLEMESQHAK	AT1G25570	LLR1	Di-glucose binding protein with Leucine-rich repeat domain-containing protein	6.72038e+06	7.70365e+06	8.19156e+06	9.10091e+06	5.45601e+06	4.20078e+06	6.20931e+06	5.70089e+06	3.45226e+06	3.84005e+06	3.7237e+06	4.51105e+06	4.49501e+06	4.77064e+06	4.6239e+06	4.82134e+06
AT1G25570.1|QKS(Phospho)LMLLEM(UniMod:35)ESQHAK	AT1G25570	LLR1	Di-glucose binding protein with Leucine-rich repeat domain-containing protein	483802	477491	481059	459077	249692	263708	319980	262161	232607	197459	153607	293209	339385	276976	262400	296941
AT1G26120.1|FGDDHHTISSTVKPLLS(Phospho)R	AT1G26120	ICMEL1	alpha/beta-Hydrolases superfamily protein	288373	285660	296005	366827	518461	445258	524123	471185	464684	527391	517478	601092	607498	715131	742386	756728
AT1G26150.1|MAFGS(Phospho)QNYSTDSLTR	AT1G26150	PERK10	proline-rich extensin-like receptor kinase 10	385833	261805	426898	458499	763017	738773	870657	896839	562059	584033	590988	1.12587e+06	953312	932560	910705	892178
AT1G26270.1|SSSTPC(UniMod:4)LS(Phospho)PMR	AT1G26270	PI4KG5	Phosphatidylinositol 3- and 4-kinase family protein	548279	588047	528121	664062	1.5116e+06	1.6176e+06	1.08231e+06	944850	1.30031e+06	1.28217e+06	1.42677e+06	1.27255e+06	2.24892e+06	2.25517e+06	2.26103e+06	2.21417e+06
AT1G26270.1|SSS(Phospho)TPC(UniMod:4)LSPMR	AT1G26270	PI4KG5	Phosphatidylinositol 3- and 4-kinase family protein	4.28297e+06	4.46538e+06	3.89489e+06	4.8977e+06	2.79981e+06	2.07116e+06	2.76234e+06	2.83561e+06	2.03338e+06	2.16727e+06	2.56506e+06	2.27055e+06	2.28073e+06	2.19628e+06	1.94022e+06	1.89186e+06
AT1G26630.1|(UniMod:1)S(Phospho)DDEHHFEAS(Phospho)ESGASK	AT1G26630	ELF5A-2	Eukaryotic translation initiation factor 5A-1 (eIF-5A 1) protein	230819	162047	196331	202874	280214	267921	228369	308987	458627	369704	444600	432157	652077	697561	775187	761643
AT1G27020.1|(Met-loss+Acetyl (Protein N-term))MGS(Phospho)LDLPYASSFK	AT1G27020		plant/protein	1.09319e+06	865684	1.32419e+06	1.08756e+06	835688	1.07076e+06	978926	1.2768e+06	1.46657e+06	1.24291e+06	1.44613e+06	1.26478e+06	2.61391e+06	1.96831e+06	2.58952e+06	2.22811e+06
AT1G27090.1|(Met-loss+Acetyl (Protein N-term))MAATASS(Phospho)EASEGPVMGLINKR	AT1G27090		glycine-rich protein	3.51867e+06	3.2941e+06	3.68398e+06	2.76337e+06	4.28883e+06	8.08451e+06	7.44081e+06	7.56046e+06	9.91832e+06	7.85867e+06	1.1851e+07	1.09984e+07	2.47875e+07	2.66296e+07	2.99181e+07	2.53331e+07
AT1G27090.1|(Met-loss+Acetyl (Protein N-term))MAATASS(Phospho)EASEGPVMGLINK	AT1G27090		glycine-rich protein	3.37518e+06	3.79733e+06	3.66497e+06	3.60642e+06	4.17724e+06	4.22205e+06	4.48181e+06	4.25265e+06	5.41523e+06	6.62206e+06	4.85695e+06	5.27316e+06	1.19917e+07	1.00136e+07	1.02262e+07	1.21881e+07
AT1G27090.1|(UniMod:1)AAT(Phospho)ASSEASEGPVMGLINK	AT1G27090		glycine-rich protein	453875	366055	358678	310193	587038	774315	503736	723905	1.35719e+06	1.35534e+06	1.18998e+06	732883	4.61389e+06	2.19237e+06	2.89721e+06	2.95858e+06
AT1G27090.1|(Met-loss (Protein N-term))MAAT(Phospho)ASSEAS(Phospho)EGPVMGLINKR	AT1G27090		glycine-rich protein	356119	321662	279424	408289	333497	435596	370500	382774	571914	360003	357595	602321	1.26153e+06	1.31912e+06	1.49181e+06	1.23856e+06
AT1G27100.1|FAS(Phospho)LGLSTSPR	AT1G27100		Actin cross-linking protein	706592	687604	697670	787334	204826	207554	393801	406348	241260	230296	243230	342345	504380	415403	313819	373095
AT1G27210.1|LPGTEFLS(Phospho)PK	AT1G27210	TOR1L4	ARM repeat superfamily protein	1.73507e+06	2.00349e+06	2.07274e+06	2.05947e+06	1.26687e+06	1.43084e+06	1.20076e+06	1.00662e+06	1.06189e+06	892893	941628	993552	435509	384207	484038	475760
AT1G27390.1|(UniMod:1)MEFS(Phospho)TADFER	AT1G27390	TOM20-2	translocase outer membrane 20-2	580209	419621	627843	499106	301010	377170	369247	433470	317446	276057	306307	312917	239611	111749	197468	193081
AT1G27430.1|NNDSGLLGSHNGGLGAAS(Phospho)SVPR	AT1G27430		GYF domain-containing protein	224465	237782	223027	231228	426612	376114	447937	336573	480140	515810	560076	475998	1.86378e+06	1.84034e+06	1.85529e+06	1.93139e+06
AT1G27430.1|AAASS(Phospho)YSGIEGGVR	AT1G27430		GYF domain-containing protein	167865	218767	257464	277231	437364	440251	330354	471153	512076	528705	628974	521562	3.28656e+06	3.10602e+06	3.14891e+06	3.1862e+06
AT1G27430.1|SFS(Phospho)VYNNPSGQDNFQR	AT1G27430		GYF domain-containing protein	973123	1.18637e+06	1.40229e+06	1.4096e+06	498396	461158	681335	1.13914e+06	426414	506677	611409	564728	554695	529818	486241	465398
AT1G27430.1|RPPSS(Phospho)HSSSSHEGLLER	AT1G27430		GYF domain-containing protein	646583	597566	538586	720356	269684	220947	245441	358615	341464	222370	207131	159271	473155	409992	502979	419720
AT1G27430.1|SPT(Phospho)PVPMGNPSDPNPK	AT1G27430		GYF domain-containing protein	2.36798e+06	2.12349e+06	1.65385e+06	1.84722e+06	1.15659e+06	1.09802e+06	905960	622190	1.80986e+06	1.65298e+06	1.88072e+06	1.7985e+06	1.922e+06	1.8756e+06	2.05514e+06	2.07721e+06
AT1G27600.1;AT1G27600.2|SHENGGS(Phospho)HKGFTIGGSSSK	AT1G27600	IRX9H	Nucleotide-diphospho-sugar transferases superfamily protein	364223	380112	418302	287896	302887	348191	290936	286963	274303	178770	238238	249145	159949	182411	153368	157069
AT1G27600.1;AT1G27600.2|TLS(Phospho)PM(UniMod:35)YHDR	AT1G27600	IRX9H	Nucleotide-diphospho-sugar transferases superfamily protein	321647	341887	485186	282905	314787	286964	276180	389113	401633	215965	340904	349256	162112	129354	154756	197370
AT1G27850.1|RGHS(Phospho)IEYGILFR	AT1G27850	BPP5	RUN/FYVE domain protein	6.52825e+06	7.09836e+06	7.54688e+06	7.13654e+06	5.45118e+06	2.71104e+06	5.34434e+06	4.63272e+06	3.13579e+06	3.21698e+06	2.73447e+06	3.35067e+06	7.40094e+06	8.45124e+06	7.83737e+06	7.73079e+06
AT1G28330.1;AT1G28330.4|AIGSNIFDKPTHPNS(Phospho)PSVYDWLYSGDSR	AT1G28330	DRM1	dormancy-associated protein-like 1	303712	343891	247993	361242	466885	280784	411758	351593	328562	409772	306798	444983	1.21546e+06	1.31158e+06	1.19176e+06	1.37977e+06
AT1G28340.1|THVSHDIQMS(Phospho)R	AT1G28340	AtRLP4	receptor like protein 4	516294	554092	639196	516212	526889	480975	396229	406639	309973	207958	246706	248187	138867	136289	214273	204296
AT1G28380.1|IDINS(Phospho)AVYPR	AT1G28380	NSL1	MAC/Perforin domain-containing protein	988802	1.33483e+06	1.23154e+06	1.23531e+06	908999	1.13517e+06	905481	948074	799289	763822	786345	811131	544515	612791	590075	546131
AT1G29060.1|IDPMHS(Phospho)DLDDEILGLHGQVR	AT1G29060	ATSFT12	Target SNARE coiled-coil domain protein	504303	676258	515904	715446	598596	831598	879213	813671	690385	903304	780539	949048	1.13249e+06	1.10058e+06	1.45626e+06	1.41603e+06
AT1G29170.1;AT1G29170.2;AT1G29170.3|LAS(Phospho)LANQNAR	AT1G29170	SCAR3	SCAR family protein	5.43243e+06	4.4909e+06	4.32172e+06	4.57591e+06	1.92784e+06	1.92704e+06	2.00835e+06	2.08852e+06	1.3366e+06	1.05739e+06	1.43991e+06	1.15568e+06	2.22359e+06	1.80403e+06	1.82072e+06	1.41818e+06
AT1G29220.1;AT1G29220.2|LLDGVGASSS(Phospho)AHGTPR	AT1G29220		transcriptional regulator family protein	1.06027e+06	792108	795935	970098	1.13777e+06	1.13062e+06	965398	1.25315e+06	1.38948e+06	1.41511e+06	1.57521e+06	1.3653e+06	1.95308e+06	1.76223e+06	2.10689e+06	1.72364e+06
AT1G29220.1;AT1G29220.2|S(Phospho)LDNDESSRPDWSNR	AT1G29220		transcriptional regulator family protein	610977	635982	761380	867528	709783	594492	880706	888609	834358	1.25756e+06	1.1393e+06	1.18019e+06	1.37909e+06	1.58823e+06	1.4546e+06	1.31492e+06
AT1G29240.1|STGNGS(Phospho)PLHHAGFPETR	AT1G29240		transcription initiation factor TFIID subunit%2C putative (DUF688)	481711	395220	424551	480264	337194	354261	279586	272767	251411	213231	163687	190693	236360	285845	270269	234405
AT1G29350.1|SAS(Phospho)GHQTAWFGAPGQR	AT1G29350		RNA polymerase II degradation factor-like protein (DUF1296)	984742	1.02127e+06	1.19352e+06	1.24058e+06	1.65672e+06	1.32931e+06	1.5922e+06	1.54281e+06	1.93696e+06	1.92285e+06	2.16812e+06	2.10547e+06	5.81793e+06	5.7763e+06	5.45002e+06	5.33233e+06
AT1G29350.1;AT1G29370.1|SGS(Phospho)THFSSTDSGNFQGK	AT1G29350		RNA polymerase II degradation factor-like protein (DUF1296)	285721	261120	252497	305818	327273	186116	212539	243318	280505	171075	162984	199859	74046.1	205062	150176	156690
AT1G29400.1;AT1G29400.2;AT1G29400.3|SPVFGLS(Phospho)PTR	AT1G29400	ML5	MEI2-like protein 5	1.0342e+07	1.30699e+07	9.48365e+06	9.29942e+06	8.21549e+06	1.04577e+07	7.78227e+06	7.53245e+06	7.34921e+06	7.07519e+06	6.98161e+06	5.97233e+06	3.49616e+06	3.99033e+06	2.96364e+06	2.81395e+06
AT1G29400.1;AT1G29400.2;AT1G29400.3|S(Phospho)EPSSSSVWSTSSTGNPLFSTR	AT1G29400	ML5	MEI2-like protein 5	251713	434203	312739	276669	363499	423593	522360	432579	602227	875745	673193	683347	1.05286e+06	1.25249e+06	827439	1.1255e+06
AT1G29400.1;AT1G29400.2;AT1G29400.3|MANNGIINSGS(Phospho)MAENGFSSYR	AT1G29400	ML5	MEI2-like protein 5	94811.6	100149	70270.5	42952.8	68020.9	166342	69793.5	58656.7	149560	149945	65031.7	177719	775656	826817	576996	598132
AT1G29400.1;AT1G29400.2;AT1G29400.3|SEPSSSSVWST(Phospho)SSTGNPLFSTR	AT1G29400	ML5	MEI2-like protein 5	622591	764271	528046	556383	743380	557183	600094	748872	809701	1.74108e+06	1.44956e+06	845177	2.36907e+06	2.49856e+06	1.51802e+06	2.43745e+06
AT1G29820.1;AT1G29820.2|S(Phospho)VSSLDFK	AT1G29820		Magnesium transporter CorA-like family protein	127108	97103.1	182318	131581	257193	144169	172470	208962	239392	304765	327341	309221	232839	276526	221810	248804
AT1G29930.1;AT2G34420.1|T(Phospho)VAKPKGPSGSPWYGSDR	AT1G29930	LHCB1.3	chlorophyll A/B binding protein 1	4.0415e+06	5.26829e+06	4.08384e+06	3.71064e+06	1.69878e+06	4.18489e+06	4.87882e+06	5.73625e+06	1.0947e+07	1.14772e+07	9.27579e+06	6.502e+06	1.44773e+07	1.34015e+07	1.05533e+07	1.06704e+07
AT1G30130.1;AT1G30130.2;AT1G30130.3|C(UniMod:4)PGLDGS(Phospho)DSDKTNKFDGLK	AT1G30130		DUF1365 family protein	65996.7	93403.5	71700.2	104094	113947	85270.6	180954	137825	167693	206780	220769	114783	219634	214190	159447	236184
AT1G30230.1;AT1G30230.2|DAAADEEDDDDVDLFGEET(Phospho)EEEKKAAEER	AT1G30230	EEF-1BB1	translation elongation factor EF1B/ribosomal protein S6 family protein	3.50679e+06	3.93925e+06	4.16234e+06	4.03602e+06	2.83313e+06	2.86362e+06	4.25262e+06	4.46189e+06	2.49362e+06	2.98367e+06	3.58073e+06	2.61025e+06	1.0171e+06	813985	1.11196e+06	1.21096e+06
AT1G30230.1;AT1G30230.2|DAAADEEDDDDVDLFGEET(Phospho)EEEKK	AT1G30230	EEF-1BB1	translation elongation factor EF1B/ribosomal protein S6 family protein	802555	1.29704e+06	802109	1.03239e+06	795555	867646	1.24103e+06	1.95595e+06	698728	1.85293e+06	2.33946e+06	696416	307259	311347	290273	391103
AT1G30470.1;AT1G30470.2;AT1G30470.3|SSEPES(Phospho)PHGTKETEVAAEADTK	AT1G30470		SIT4 phosphatase-associated family protein	227250	251353	147844	180982	185014	209387	138280	198509	163689	156501	141366	100696	73076.8	108758	58797.8	69427.1
AT1G30570.1|LNT(Phospho)LAASTMGR	AT1G30570	HERK2	hercules receptor kinase 2	4.93233e+06	5.29497e+06	4.56604e+06	5.1627e+06	1.71282e+06	1.06489e+06	1.56448e+06	1.32625e+06	1.38939e+06	1.16632e+06	1.27975e+06	1.23456e+06	2.14005e+06	2.02344e+06	1.27896e+06	1.33621e+06
AT1G30640.1;AT1G30640.2;AT1G30640.3|DANFLGYT(Phospho)FK	AT1G30640	NDR7	Protein kinase family protein	246920	172147	244702	219538	81018.1	74474.1	78990.1	100761	106300	107897	93014	96718.6	500473	366138	391330	382672
AT1G32400.1;AT1G32400.2;AT1G32400.3|YGLDTSEFTYNPSES(Phospho)HRFQQMPAQPNEEK	AT1G32400	TOM2A	tobamovirus multiplication 2A	2.79927e+07	2.63491e+07	3.52566e+07	3.92879e+07	1.11807e+07	8.76753e+06	1.1338e+07	8.32485e+06	5.87412e+06	3.2048e+06	3.74887e+06	7.09627e+06	9.31836e+06	1.05754e+07	1.0163e+07	7.37318e+06
AT1G32400.1;AT1G32400.2;AT1G32400.3|YGLDTSEFTYNPSES(Phospho)HR	AT1G32400	TOM2A	tobamovirus multiplication 2A	3.29038e+07	3.88858e+07	3.71113e+07	3.6958e+07	1.42706e+07	1.12216e+07	1.91299e+07	2.01717e+07	8.9163e+06	1.26164e+07	1.45098e+07	8.37393e+06	1.51063e+07	1.50708e+07	1.01682e+07	1.2912e+07
AT1G32400.1;AT1G32400.2;AT1G32400.3|EKYGLDTSEFTYNPSES(Phospho)HRFQQMPAQPNEEK	AT1G32400	TOM2A	tobamovirus multiplication 2A	6.12132e+06	5.77284e+06	6.74038e+06	7.77269e+06	2.5496e+06	2.0487e+06	2.86678e+06	1.99668e+06	1.51746e+06	2.01783e+06	1.96379e+06	1.67458e+06	2.17227e+06	2.55119e+06	3.90465e+06	1.83874e+06
AT1G32400.1;AT1G32400.2;AT1G32400.3|EKYGLDTSEFTYNPSES(Phospho)HR	AT1G32400	TOM2A	tobamovirus multiplication 2A	4.59824e+06	4.93881e+06	5.05071e+06	5.11924e+06	2.08121e+06	1.55638e+06	2.72191e+06	2.79623e+06	1.21591e+06	1.90814e+06	2.00531e+06	1.15786e+06	2.05302e+06	2.04252e+06	1.36938e+06	1.69599e+06
AT1G32400.1;AT1G32400.2;AT1G32400.3|QAAPVTGVPVAPTLDQRPS(Phospho)RSDPWSAR	AT1G32400	TOM2A	tobamovirus multiplication 2A	8.51894e+06	1.80297e+07	1.04342e+07	1.91884e+07	1.04989e+07	5.86614e+06	1.00891e+07	8.59002e+06	2.78651e+06	3.62751e+06	3.8479e+06	4.84491e+06	4.27086e+06	7.33161e+06	5.62377e+06	4.97055e+06
AT1G32400.1;AT1G32400.2;AT1G32400.3|QAAPVTGVPVAPTLDQRPS(Phospho)R	AT1G32400	TOM2A	tobamovirus multiplication 2A	5.39173e+06	6.48549e+06	5.67988e+06	5.03104e+06	2.6502e+06	2.26304e+06	4.07685e+06	4.5914e+06	2.93114e+06	2.56468e+06	3.1528e+06	2.11888e+06	3.64385e+06	3.28022e+06	2.25797e+06	2.83062e+06
AT1G32470.1|SHLLPAFS(Phospho)ISR	AT1G32470	GDH3	Single hybrid motif superfamily protein	1.13498e+06	1.27565e+06	1.53686e+06	1.71142e+06	573538	397645	716247	658132	318120	272543	360971	412562	459640	480920	371431	369614
AT1G32470.1|LSSSAS(Phospho)KSHLLPAFSISR	AT1G32470	GDH3	Single hybrid motif superfamily protein	688013	887788	1.00792e+06	1.19192e+06	729462	500750	1.02568e+06	956938	234264	151675	246066	297798	256456	286033	299032	250424
AT1G32750.1|HTISIPRPSLS(Phospho)MDTDQAESR	AT1G32750	TAF1	HAC13 protein (HAC13)	863642	921473	892637	1.07675e+06	1.06989e+06	1.03257e+06	1.10709e+06	1.15942e+06	1.20282e+06	1.27906e+06	1.20534e+06	1.28527e+06	1.78466e+06	2.07629e+06	1.90455e+06	1.88166e+06
AT1G32750.1|SHSLMPTFS(Phospho)R	AT1G32750	TAF1	HAC13 protein (HAC13)	93953.7	89612.2	31400.9	37977.2	153059	127494	54904.7	158632	219165	214279	241656	186497	428871	456111	381460	432239
AT1G32810.2|MRQPGSLPLS(Phospho)PTAPSFK	AT1G32810		RING/FYVE/PHD zinc finger superfamily protein	1.06234e+06	1.01421e+06	917524	969625	1.18823e+06	1.08181e+06	948116	849111	1.52502e+06	1.10375e+06	815443	1.29363e+06	1.95133e+06	2.19767e+06	2.19569e+06	1.94485e+06
AT1G33050.1;AT1G33050.2;AT1G33050.3;AT1G33050.4;AT1G33050.5;AT1G33050.6|QFS(Phospho)LADAK	AT1G33050		hypothetical protein	1.17571e+06	1.11662e+06	1.35136e+06	1.30996e+06	840679	635505	863056	851694	602020	527326	593744	582685	657482	657936	599991	575651
AT1G33060.1;AT1G33060.2|LQIEQPLT(Phospho)PVTNKK	AT1G33060	NAC014	NAC 014	585603	566051	673565	821045	517930	439531	436552	322669	332080	310362	294009	298593	201944	150849	237613	180171
AT1G33980.1;AT1G33980.2|NDS(Phospho)RPSQSSTFVQSEQR	AT1G33980	ATUPF3	Smg-4/UPF3 family protein	3.50837e+06	3.45072e+06	2.90713e+06	3.23229e+06	1.60364e+06	1.43805e+06	1.82221e+06	1.83277e+06	1.1209e+06	840106	1.13514e+06	944085	1.0965e+06	1.02181e+06	860388	847495
AT1G33990.1|RALS(Phospho)MAIHQAQLSQR	AT1G33990	MES14	methyl esterase 14	2.60019e+06	2.52602e+06	2.56131e+06	3.1878e+06	1.19667e+06	1.1025e+06	1.53539e+06	998180	716955	553270	638619	758927	1.02511e+06	935478	1.00101e+06	683584
AT1G33990.1|ALS(Phospho)MAIHQAQLSQR	AT1G33990	MES14	methyl esterase 14	5.20073e+06	5.65912e+06	5.31156e+06	5.84894e+06	2.9578e+06	2.23573e+06	3.1533e+06	2.81701e+06	1.9652e+06	1.9146e+06	2.09111e+06	2.1816e+06	2.82011e+06	2.74107e+06	2.37756e+06	2.24991e+06
AT1G33990.1|ALS(Phospho)MAIHQAQLS(Phospho)QR	AT1G33990	MES14	methyl esterase 14	6.73451e+06	8.27771e+06	7.6485e+06	8.52871e+06	3.19601e+06	3.09012e+06	4.76821e+06	5.15307e+06	2.50835e+06	2.89093e+06	3.4028e+06	2.88554e+06	3.83682e+06	3.48428e+06	2.85271e+06	3.01362e+06
AT1G33990.1|TLS(Phospho)DPFS(Phospho)NGK	AT1G33990	MES14	methyl esterase 14	99644.5	165640	136798	109252	86797.3	197870	167418	250469	213195	423057	332061	219898	330493	451013	315738	417553
AT1G33990.1|RALS(Phospho)MAIHQAQLS(Phospho)QR	AT1G33990	MES14	methyl esterase 14	5.13963e+06	5.84646e+06	5.68695e+06	6.36923e+06	5.41227e+06	2.16073e+06	3.72658e+06	3.28193e+06	3.73073e+06	2.06354e+06	2.30785e+06	2.02975e+06	2.80285e+06	2.73939e+06	4.08521e+06	2.34685e+06
AT1G34220.1;AT1G34220.2|FHSMEKPQFDHQNS(Phospho)SGS(Phospho)NYDDLTPQR	AT1G34220	ISTL1	Regulator of Vps4 activity in the MVB pathway protein	1.9383e+06	2.19069e+06	1.84165e+06	2.17948e+06	4.67922e+06	4.53774e+06	6.03548e+06	5.36225e+06	5.33044e+06	5.69968e+06	5.56467e+06	6.65215e+06	4.71545e+06	5.40989e+06	6.14055e+06	5.87535e+06
AT1G34220.1;AT1G34220.2|FSSLEKPQFDHQNSS(Phospho)GS(Phospho)NYDDLTPHR	AT1G34220	ISTL1	Regulator of Vps4 activity in the MVB pathway protein	698962	777021	629780	697901	1.78048e+06	1.56831e+06	2.44819e+06	2.96465e+06	1.92782e+06	3.65228e+06	4.09362e+06	2.12632e+06	1.75759e+06	1.94819e+06	1.97411e+06	2.3058e+06
AT1G34220.1;AT1G34220.2|FSSLEKPQFDHQNS(Phospho)S(Phospho)GSNYDDLTPHR	AT1G34220	ISTL1	Regulator of Vps4 activity in the MVB pathway protein	259844	310661	261242	267019	750932	576687	1.03073e+06	1.26446e+06	748959	1.39822e+06	1.82781e+06	914753	735106	753364	788068	1.01439e+06
AT1G34320.1;AT1G34320.2|ALDVIDRVDT(Phospho)IR	AT1G34320	PSI1	Ikzf5 (DUF668)	560471	486804	648370	595707	200566	138431	199437	144337	88238	119560	123336	160768	129096	144046	147388	149003
AT1G35220.1;AT1G35220.2;AT1G35220.3;AT1G35220.4;AT1G35220.5;AT1G35220.6;AT1G35220.7|LMNYAS(Phospho)GR	AT1G35220		FAM91 carboxy-terminus protein	2.143e+07	1.79487e+07	1.80896e+07	2.08297e+07	9.773e+06	8.84467e+06	1.05364e+07	1.10698e+07	4.85751e+06	4.82778e+06	5.58936e+06	5.41936e+06	8.38528e+06	7.98598e+06	6.68498e+06	6.56086e+06
AT1G35220.1;AT1G35220.2;AT1G35220.3;AT1G35220.4;AT1G35220.5;AT1G35220.6;AT1G35220.7|S(Phospho)YTLAPVYEAATR	AT1G35220		FAM91 carboxy-terminus protein	508359	530760	533606	571949	184049	159322	207337	202095	175743	134551	151873	144615	245063	263766	174183	190798
AT1G35220.1;AT1G35220.2;AT1G35220.3;AT1G35220.4;AT1G35220.5;AT1G35220.6;AT1G35220.7|SYT(Phospho)LAPVYEAATR	AT1G35220		FAM91 carboxy-terminus protein	4.59512e+06	5.94808e+06	5.57005e+06	5.67337e+06	1.9119e+06	2.13834e+06	2.52157e+06	1.11741e+06	1.8615e+06	1.72184e+06	1.81549e+06	1.8437e+06	2.55298e+06	782288	991295	1.98967e+06
AT1G35220.1;AT1G35220.2;AT1G35220.3;AT1G35220.4;AT1G35220.5;AT1G35220.6;AT1G35220.7|AILSDDEDASRAS(Phospho)ISSTYR	AT1G35220		FAM91 carboxy-terminus protein	162224	109838	178259	219571	73480.7	54600	111504	122994	50629.5	64115.8	58717.1	42733	68226.1	91599.1	49580.2	84923.5
AT1G35580.1;AT1G35580.2|GRS(Phospho)VLDTPLSSAR	AT1G35580	CINV1	cytosolic invertase 1	1.35642e+06	1.31443e+06	1.34624e+06	1.40222e+06	2.59492e+06	2.54619e+06	2.32503e+06	1.82408e+06	3.74507e+06	3.8101e+06	4.28607e+06	3.86271e+06	6.82292e+06	6.14086e+06	6.36095e+06	6.44434e+06
AT1G35580.1;AT1G35580.2|SVLDT(Phospho)PLSSAR	AT1G35580	CINV1	cytosolic invertase 1	9.5402e+07	1.04078e+08	1.0871e+08	1.0965e+08	9.87908e+07	8.05174e+07	8.99083e+07	7.82926e+07	7.16703e+07	7.84587e+07	7.73238e+07	7.40735e+07	4.0405e+07	3.76686e+07	4.38522e+07	4.44265e+07
AT1G35580.1;AT1G35580.2|SFDERS(Phospho)MSELSTGYSR	AT1G35580	CINV1	cytosolic invertase 1	571179	501965	615440	646399	523627	354895	424478	410193	199270	137265	157236	281732	312187	193586	168997	147889
AT1G35580.1;AT1G35580.2|GRS(Phospho)VLDTPLS(Phospho)SAR	AT1G35580	CINV1	cytosolic invertase 1	3.67086e+06	2.69197e+06	3.81899e+06	2.49426e+06	6.44311e+06	5.43835e+06	4.32514e+06	5.56846e+06	7.90628e+06	6.12925e+06	9.2231e+06	5.33644e+06	7.24519e+06	4.59291e+06	6.76405e+06	7.69107e+06
AT1G35780.1|KPHMST(Phospho)ADLLTWPENQPFESPAAVSSR	AT1G35780		N-lysine methyltransferase	512157	775372	652548	480774	601756	555847	567112	567951	685628	702505	464483	559407	1.25417e+06	1.27668e+06	1.10479e+06	1.12853e+06
AT1G35780.1|TFQQPPAAIMSHISFGEEEIVT(Phospho)PKKPATVPEVAK	AT1G35780		N-lysine methyltransferase	657390	747257	792273	876411	557583	619452	605124	476832	490865	260662	251320	536997	364056	487860	452949	443015
AT1G36160.1;AT1G36160.2|SLSELEMFTEDGENMDT(Phospho)PKRK	AT1G36160	ACC1	acetyl-CoA carboxylase 1	3.43828e+06	3.51986e+06	3.33135e+06	3.8811e+06	2.98507e+06	2.8981e+06	3.135e+06	3.11967e+06	2.47117e+06	2.54306e+06	2.18975e+06	2.68841e+06	1.47389e+06	1.58513e+06	1.86295e+06	1.68332e+06
AT1G36310.1;AT1G36310.2|YVEEWVGPGS(Phospho)PMNS(Phospho)PR	AT1G36310	TRM9	S-adenosyl-L-methionine-dependent methyltransferases superfamily protein	9.05621e+06	9.62105e+06	7.55796e+06	8.30919e+06	5.96449e+06	8.32743e+06	6.80639e+06	6.98558e+06	5.1448e+06	5.14661e+06	4.93588e+06	4.51161e+06	2.36412e+06	2.76442e+06	2.3432e+06	2.29976e+06
AT1G36310.1;AT1G36310.2|YVEEWVGPGS(Phospho)PM(UniMod:35)NS(Phospho)PR	AT1G36310	TRM9	S-adenosyl-L-methionine-dependent methyltransferases superfamily protein	507783	493710	1.16617e+06	419602	332121	747263	366025	410031	342863	278499	255475	562876	181663	140884	209718	121731
AT1G36990.1|HAYSS(Phospho)FNFNR	AT1G36990		C-jun-amino-terminal kinase-interacting protein	299806	429529	368501	483451	1.17272e+06	1.20798e+06	1.37179e+06	1.5448e+06	662387	715784	940181	865396	391650	355668	532869	519952
AT1G42550.1|TNS(Phospho)LALPR	AT1G42550	PMI1	plastid movement impaired1	9.48788e+07	9.74998e+07	1.03735e+08	1.02841e+08	4.51753e+07	2.43771e+07	3.48254e+07	2.6876e+07	1.60445e+07	1.22807e+07	1.64511e+07	1.52123e+07	2.18679e+07	1.99296e+07	1.67557e+07	1.62609e+07
AT1G42550.1|RTNS(Phospho)LALPR	AT1G42550	PMI1	plastid movement impaired1	6.91227e+06	4.96889e+06	5.96432e+06	5.94689e+06	2.77296e+06	1.83107e+06	1.89279e+06	1.69969e+06	920049	628963	1.06245e+06	808004	1.2124e+06	959522	922506	815982
AT1G42550.1|S(Phospho)RPKLEVEEEENVTQSNR	AT1G42550	PMI1	plastid movement impaired1	2.01771e+06	1.80651e+06	1.83137e+06	2.14612e+06	727786	603246	968569	968218	367623	360786	361322	405397	428472	577821	436289	358763
AT1G42550.1|LTELDS(Phospho)IAK	AT1G42550	PMI1	plastid movement impaired1	272484	389032	492209	562287	438543	380211	525467	415073	350656	322173	375222	304448	142746	119481	150107	116251
AT1G42550.1|NFANS(Phospho)FGR	AT1G42550	PMI1	plastid movement impaired1	4.43405e+07	5.3049e+07	5.11891e+07	5.16043e+07	3.2103e+07	2.63868e+07	3.25243e+07	2.97068e+07	1.69082e+07	1.48594e+07	1.79573e+07	1.5375e+07	2.60223e+07	2.3639e+07	1.65216e+07	1.5393e+07
AT1G42550.1|KQS(Phospho)KTS(Phospho)FSVPSPK	AT1G42550	PMI1	plastid movement impaired1	1.73499e+06	1.51204e+06	1.822e+06	1.59664e+06	770272	573756	561873	580247	658519	345836	481561	470423	726738	736374	504948	471605
AT1G42550.1|GVEFDDDLET(Phospho)EKSDGT(Phospho)IGER	AT1G42550	PMI1	plastid movement impaired1	440564	627230	540838	496679	574549	634913	926508	1.25074e+06	769540	1.80668e+06	2.08667e+06	792540	938213	1.06981e+06	957209	1.17022e+06
AT1G42970.1;AT3G26650.1|GTMTTTHSY(Phospho)TGDQR	AT1G42970	GAPB	glyceraldehyde-3-phosphate dehydrogenase B subunit	161761	168678	178775	123976	158453	163381	97359.8	127883	190246	99526.6	148684	153459	45052.5	43459.9	55548.3	61249.3
AT1G43130.1|TPHQHS(Phospho)LRVPLNR	AT1G43130	LCV2	like COV 2	369475	430166	351182	418577	288131	268118	300676	342845	201908	111269	137627	176222	192173	196307	198541	203708
AT1G43620.1;AT1G43620.2;AT1G43620.3;AT1G43620.4;AT1G43620.5;AT1G43620.6;AT1G43620.7|SLT(Phospho)EKGSPAIHNLK	AT1G43620	UGT80B1	UDP-Glycosyltransferase superfamily protein	1.06086e+06	1.02288e+06	1.01085e+06	1.09137e+06	900904	758009	654115	586401	487490	160087	172597	388641	328352	321633	345271	221093
AT1G43700.1|SFS(Phospho)VDS(Phospho)DFFDDLGVTEEK	AT1G43700	VIP1	VIRE2-interacting protein 1	2.54319e+06	2.94474e+06	3.40496e+06	3.64444e+06	1.70884e+06	2.00545e+06	2.37647e+06	2.3104e+06	988018	1.53303e+06	1.23667e+06	1.37521e+06	1.72757e+06	2.45071e+06	2.29478e+06	2.59058e+06
AT1G45207.2;AT1G45207.3|S(Phospho)SFSVALR	AT1G45207		Remorin family protein	580644	620827	627253	632162	552220	343973	443607	343212	197683	263733	255830	278600	243982	345203	236078	273903
AT1G45207.2;AT1G45207.3|TS(Phospho)FGASHER	AT1G45207		Remorin family protein	784800	873266	919631	802694	766130	644773	462240	729070	649072	650201	542180	497597	415915	428889	443232	380382
AT1G45688.1;AT1G45688.2|ESS(Phospho)S(Phospho)SRFSGSLKPGSR	AT1G45688	CC1	transmembrane protein	1.03916e+07	8.01185e+06	8.09393e+06	8.53643e+06	8.14256e+06	8.502e+06	6.27936e+06	7.56953e+06	6.375e+06	4.53212e+06	4.89743e+06	3.80187e+06	2.76476e+06	2.71987e+06	2.55976e+06	2.50577e+06
AT1G45688.1;AT1G45688.2|FSGSLKPGS(Phospho)R	AT1G45688	CC1	transmembrane protein	2.50642e+06	2.549e+06	1.80785e+06	2.0685e+06	2.1946e+06	1.93222e+06	1.93049e+06	2.3001e+06	2.50303e+06	1.85395e+06	2.48574e+06	1.87359e+06	1.16689e+06	1.04078e+06	882803	958419
AT1G45688.1;AT1G45688.2|FS(Phospho)GSLKPGSR	AT1G45688	CC1	transmembrane protein	5.5535e+06	5.19293e+06	3.22026e+06	3.27032e+06	3.67557e+06	3.62548e+06	2.24407e+06	3.29507e+06	3.10472e+06	2.55807e+06	2.8745e+06	2.08504e+06	1.53281e+06	1.30905e+06	1.21983e+06	1.49981e+06
AT1G45688.1;AT1G45688.2|TATSFHSTPVLSPMGS(Phospho)PPHS(Phospho)HSSMGR	AT1G45688	CC1	transmembrane protein	1.23496e+06	1.51937e+06	1.42777e+06	1.79511e+06	1.1958e+06	997855	1.37192e+06	1.10262e+06	741948	712242	741196	752425	950212	817552	689912	787004
AT1G47740.1;AT1G47740.2;AT1G47740.3|SSFS(Phospho)C(UniMod:4)LSSISMR	AT1G47740		PPPDE putative thiol peptidase family protein	466027	486663	410371	452379	273599	208915	331215	273046	207512	181043	157619	193455	219738	250556	208607	204455
AT1G47900.1;AT1G47900.2;AT1G47900.3|NESYS(Phospho)EEEELGTTTTSVPK	AT1G47900	FPP6	filament-like protein (DUF869)	860657	830906	919070	1.01851e+06	903001	701590	832117	903195	720605	699318	779260	790780	392894	348435	393649	432798
AT1G47900.1;AT1G47900.2;AT1G47900.3|SFRPQPEQMRS(Phospho)PQTR	AT1G47900	FPP6	filament-like protein (DUF869)	745189	713930	607417	644621	657446	660169	490363	573093	399875	276335	390385	429579	225981	229117	244709	239832
AT1G47900.1;AT1G47900.2;AT1G47900.3|QLKS(Phospho)FRPQPEQMR	AT1G47900	FPP6	filament-like protein (DUF869)	1.76643e+06	1.57391e+06	1.47583e+06	1.70585e+06	392784	374965	650491	553453	119428	88555.6	274356	263276	386102	306538	212953	259100
AT1G48090.1;AT1G48090.2;AT1G48090.3;AT1G48090.4;AT1G48090.5;AT1G48090.6|KNPVFS(Phospho)MER	AT1G48090		calcium-dependent lipid-binding family protein	3.1829e+06	2.86107e+06	3.3936e+06	3.94574e+06	1.59727e+06	1.50272e+06	2.02026e+06	1.56695e+06	846588	891653	1.08082e+06	780605	858835	821809	761590	800357
AT1G48090.1;AT1G48090.2;AT1G48090.3;AT1G48090.4;AT1G48090.5;AT1G48090.6|NPVFS(Phospho)MER	AT1G48090		calcium-dependent lipid-binding family protein	1.49278e+06	1.46563e+06	1.56596e+06	1.93789e+06	675958	581577	1.00122e+06	1.04199e+06	345873	355575	427681	235665	426132	374805	255549	304898
AT1G48210.1;AT1G48210.2;AT1G48210.3;AT1G48210.7;AT3G17410.1;AT3G17410.2|S(Phospho)APQT(Phospho)PHRNPY	AT1G48210		Protein kinase superfamily protein	1.83681e+06	1.80069e+06	1.32543e+06	1.28505e+06	1.84587e+06	1.9816e+06	1.73671e+06	2.47921e+06	2.96805e+06	3.5769e+06	4.03778e+06	2.29347e+06	2.60566e+06	2.42285e+06	2.17055e+06	2.76406e+06
AT1G48620.1|SDFIVNENQPLPDPVLASST(Phospho)PQTIKR	AT1G48620	HON5	high mobility group A5	607208	583993	567601	695131	441292	482131	557530	626365	346661	527427	540031	411065	268841	327306	242823	289607
AT1G48880.1|ALSSLAIES(Phospho)PR	AT1G48880	TBL7	TRICHOME BIREFRINGENCE-LIKE 7	2.26945e+06	2.29265e+06	2.51052e+06	2.56612e+06	2.30772e+06	1.93392e+06	1.92954e+06	1.58234e+06	1.52045e+06	1.49565e+06	1.44339e+06	1.49572e+06	1.11949e+06	947605	1.05617e+06	1.08047e+06
AT1G48920.1|GERPAFT(Phospho)PQSGNFR	AT1G48920	NUCL1	nucleolin like 1	2.6509e+06	2.32171e+06	2.4171e+06	2.17944e+06	1.72143e+06	1.90412e+06	1.93464e+06	1.4791e+06	1.14444e+06	1.3341e+06	1.71067e+06	1.46188e+06	877903	845918	941926	875416
AT1G48920.1|QPKT(Phospho)PSTPAAGGSK	AT1G48920	NUCL1	nucleolin like 1	628370	623729	776664	438087	749626	512967	317037	321782	389900	417371	389832	544039	228337	215617	206602	178376
AT1G48920.1|GERPAFT(Phospho)PQS(Phospho)GNFR	AT1G48920	NUCL1	nucleolin like 1	575890	653125	927832	944824	514151	531458	792724	824773	345625	625332	843347	672289	287569	228632	380949	387226
AT1G48950.1|GGTLQHQPS(Phospho)SLK	AT1G48950	MEM1	C3HC zinc finger-like protein	700947	668712	675077	742418	558236	574037	560852	556838	459277	298794	550941	553373	295587	244104	313299	346458
AT1G49000.1|ELFTTLS(Phospho)NK	AT1G49000		transmembrane protein	333824	323214	411465	505062	192135	212794	327288	380736	172809	151697	217544	210952	217502	177059	207893	219982
AT1G49340.1;AT1G49340.2;AT1G49340.3;AT1G49340.4|LSSVGSVES(Phospho)K	AT1G49340	PI4KA1	Phosphatidylinositol 3- and 4-kinase family protein	1.14546e+06	1.13436e+06	1.03083e+06	976147	937320	927770	785772	863844	636126	488812	632991	627613	317986	318212	362324	287389
AT1G49600.1;AT3G19130.1|VGIAT(Phospho)PKR	AT1G49600	ATRBP47A	RNA-binding protein 47A	943279	862957	879576	739909	543732	553681	371018	457305	313530	232971	325801	216721	55004	42851.6	42268.2	62453.1
AT1G49730.1;AT1G49730.4|DGSVC(UniMod:4)FEPVNT(Phospho)DIR	AT1G49730		Protein kinase superfamily protein	2.40211e+06	3.23613e+06	2.6354e+06	2.41557e+06	1.73818e+06	1.8952e+06	2.32333e+06	2.68261e+06	1.58264e+06	1.96278e+06	2.32881e+06	1.44536e+06	794905	766747	706516	680451
AT1G50030.1;AT1G50030.2|(Met-loss+Acetyl (Protein N-term))MSTSSQSFVAGRPASMAS(Phospho)PSQSHR	AT1G50030	TOR	target of rapamycin	683595	1.17903e+06	908269	1.06435e+06	680139	683205	871808	717449	553089	366720	466642	516940	457515	364751	582818	375571
AT1G50120.1;AT1G50120.2|MMLSQLSAAVVSYDS(Phospho)GTDVSSPHK	AT1G50120	LOT	immunoglobulin	340554	358924	385888	398617	505849	494657	547991	640571	534461	547532	558198	666617	799589	758657	746168	813006
AT1G50120.1;AT1G50120.2|MMLSQLSAAVVSYDSGTDVSS(Phospho)PHK	AT1G50120	LOT	immunoglobulin	821325	332582	628911	275406	337423	290263	334008	250875	299957	328995	666107	276194	188484	207069	149168	264706
AT1G50120.1;AT1G50120.2|LS(Phospho)MKDTSYVEER	AT1G50120	LOT	immunoglobulin	479270	601017	398484	622850	272081	344897	334282	263126	198136	97684.1	181562	73454.7	271236	266263	336764	214298
AT1G50360.1|ASFQSLKT(Phospho)MPADYR	AT1G50360	VIII-A	P-loop containing nucleoside triphosphate hydrolases superfamily protein	3.42004e+06	3.01607e+06	3.06546e+06	3.53067e+06	2.16792e+06	1.53802e+06	2.03208e+06	1.55313e+06	1.12897e+06	714293	757278	1.181e+06	1.281e+06	1.24138e+06	1.09451e+06	1.02443e+06
AT1G50570.1;AT1G50570.2|LPLDIDSPTQSENSSSSQQT(Phospho)PK	AT1G50570		Calcium-dependent lipid-binding (CaLB domain) family protein	1.79186e+06	2.07246e+06	2.18773e+06	2.26001e+06	1.23523e+06	1.23515e+06	1.43169e+06	1.67006e+06	1.09551e+06	1.54874e+06	1.12264e+06	900449	1.19882e+06	923400	812200	1.03364e+06
AT1G50630.1;AT1G50630.2|C(UniMod:4)VS(Phospho)HQQDELHSFR	AT1G50630		extracellular ligand-gated ion channel protein (DUF3537)	758302	673230	493589	512652	362785	228772	268190	344388	227124	191591	251168	160922	251292	238180	301464	213158
AT1G51500.1|(UniMod:1)MELESTS(Phospho)NGR	AT1G51500	ABCG12	ABC-2 type transporter family protein	450715	470721	397747	474263	742655	777408	975670	1.03917e+06	1.03427e+06	1.47206e+06	1.68828e+06	1.01402e+06	1.19451e+06	1.14611e+06	1.05926e+06	1.17866e+06
AT1G51510.1|DFES(Phospho)LGSDGRPGPQR	AT1G51510	Y14	RNA-binding (RRM/RBD/RNP motifs) family protein	703766	683589	728542	772832	982862	900540	808075	726563	1.00838e+06	933691	1.12552e+06	928434	1.48257e+06	1.49592e+06	1.52343e+06	1.44089e+06
AT1G51600.1;AT1G51600.2|VSS(Phospho)LPGT(Phospho)PQR	AT1G51600	GATA28	ZIM-LIKE 2	578727	528586	507460	546687	593855	570180	485120	350969	378822	371635	356031	430639	215828	199364	205883	159097
AT1G51600.1;AT1G51600.2|VSSLPGT(Phospho)PQR	AT1G51600	GATA28	ZIM-LIKE 2	2.9592e+06	2.13501e+06	2.15154e+06	2.25069e+06	2.20898e+06	2.09313e+06	1.53573e+06	1.68015e+06	1.80345e+06	1.27686e+06	1.43549e+06	1.10995e+06	1.05459e+06	812427	1.03524e+06	807693
AT1G51660.1|ASPSQNRS(Phospho)PQNLHQLLPPPRPLSSSSSPTT	AT1G51660	MKK4	mitogen-activated protein kinase kinase 4	255296	363634	376428	349760	380608	439795	461158	215177	273270	461362	310716	529110	727805	733477	853567	821964
AT1G51690.1;AT1G51690.2;AT1G51690.3;AT1G51690.4;AT1G51690.5|ALS(Phospho)SITR	AT1G51690	ATB ALPHA	protein phosphatase 2A 55 kDa regulatory subunit B alpha isoform	3.95565e+07	3.71949e+07	3.84179e+07	4.36793e+07	1.67665e+07	1.42742e+07	1.97121e+07	1.46872e+07	8.93378e+06	8.44741e+06	1.04248e+07	9.8251e+06	1.36502e+07	1.3234e+07	1.11639e+07	9.27809e+06
AT1G51690.1;AT1G51690.2;AT1G51690.3;AT1G51690.4;AT1G51690.5|GS(Phospho)ESPGVDGNTNALDYTTK	AT1G51690	ATB ALPHA	protein phosphatase 2A 55 kDa regulatory subunit B alpha isoform	758563	765499	697206	1.38967e+06	954808	786600	1.51728e+06	1.4409e+06	1.44104e+06	1.12974e+06	1.09546e+06	1.99174e+06	2.16297e+06	1.97989e+06	2.04038e+06	3.45508e+06
AT1G51790.2|TVT(Phospho)ATSNGPSLQR	AT1G51790		Leucine-rich repeat protein kinase family protein	1.80995e+06	1.22117e+06	1.51234e+06	1.55072e+06	632066	598407	586998	760130	368811	423449	638031	579429	604468	584542	510010	652086
AT1G51790.2|RET(Phospho)GFSTRPS(Phospho)LQR	AT1G51790		Leucine-rich repeat protein kinase family protein	400666	384830	318614	380378	133761	104508	157985	199939	72662.7	96512.3	147390	51939	105102	53315.2	100110	77754.7
AT1G51890.1;AT1G51890.2;AT1G51890.4;AT1G51890.5|ES(Phospho)VEFSPSSASDFSPLAR	AT1G51890		Leucine-rich repeat protein kinase family protein	82205.3	83296	61751.6	28441	110518	149284	190121	98942.4	127809	162031	184960	193161	200145	167758	116610	256732
AT1G52290.1|SSLDTDTHVS(Phospho)TR	AT1G52290	PERK15	Protein kinase superfamily protein	351693	293521	225038	270191	1.22802e+06	1.13371e+06	908325	1.06763e+06	1.45019e+06	865027	1.24299e+06	1.04566e+06	793871	824831	850966	838807
AT1G52320.1;AT1G52320.2;AT1G52320.5|AAT(Phospho)MPEMNGR	AT1G52320		kinesin-like protein	1.36791e+07	1.15518e+07	1.12393e+07	1.25119e+07	6.41385e+06	4.76265e+06	6.08183e+06	3.95602e+06	4.28301e+06	3.86712e+06	4.81808e+06	4.72492e+06	5.19359e+06	4.86012e+06	3.95386e+06	4.04807e+06
AT1G53050.1;AT1G53050.2|SRS(Phospho)EKFNPHPEEVASGFPIDPPRPSSQAFEPNR	AT1G53050		Protein kinase superfamily protein	5.58744e+06	6.75681e+06	7.3793e+06	7.38746e+06	4.40754e+06	4.29625e+06	6.11805e+06	5.07082e+06	3.15669e+06	3.17789e+06	3.51286e+06	3.74496e+06	2.96808e+06	3.28764e+06	2.96397e+06	2.89281e+06
AT1G53050.1;AT1G53050.2|SDVVSVRPVLSNKQS(Phospho)NVSLHLR	AT1G53050		Protein kinase superfamily protein	1.00964e+06	1.03231e+06	997460	1.21723e+06	293093	155322	296871	342080	238315	220223	207296	346924	271689	274914	334580	329910
AT1G53050.1;AT1G53050.2|SDVVSVRPVLS(Phospho)NK	AT1G53050		Protein kinase superfamily protein	594158	644334	652638	822191	394322	409560	577808	570797	217604	204087	292594	218569	190318	192455	58241.7	51661.3
AT1G53165.1|GQNDDSGS(Phospho)PRT(Phospho)PR	AT1G53165	ATMAP4K ALPHA1	Protein kinase superfamily protein	503114	470548	466042	396671	387237	359038	248023	357267	234075	188317	182949	173037	110495	77547.8	75207.4	78792
AT1G53165.1;AT3G15220.1|RKT(Phospho)FVGTPFWMAPEVIQNSEGYNEK	AT1G53165	ATMAP4K ALPHA1	Protein kinase superfamily protein	555264	633084	596099	508362	502007	429744	508065	406074	629250	862745	528328	780371	1.45186e+06	1.5746e+06	1.48486e+06	1.44019e+06
AT1G53165.1|GQGTSGTSFQVKT(Phospho)VR	AT1G53165	ATMAP4K ALPHA1	Protein kinase superfamily protein	284869	194041	174007	224577	208392	164805	102587	122536	325049	161645	133654	208211	552310	550724	558835	431186
AT1G53180.1;AT1G53180.2;AT1G53180.3|KTLS(Phospho)SVETTK	AT1G53180		hypothetical protein	2.08005e+06	1.92486e+06	1.12844e+06	1.30025e+06	1.05632e+06	1.00484e+06	669534	908308	1.06332e+06	608842	829776	717052	855854	734497	675071	738495
AT1G53210.1|FLDNFHVQT(Phospho)KR	AT1G53210	NCL	sodium/calcium exchanger family protein / calcium-binding EF hand family protein	777960	849754	798750	1.06602e+06	333637	230666	387040	326959	283561	239787	276621	294251	530288	539766	499056	529736
AT1G53390.1|TQS(Phospho)QIFK	AT1G53390	ABCG24	P-loop containing nucleoside triphosphate hydrolases superfamily protein	2.80729e+06	1.61961e+06	1.92515e+06	2.09353e+06	1.03473e+06	1.237e+06	1.1722e+06	992602	771081	753807	883748	739033	1.03174e+06	1.07683e+06	943366	1.05118e+06
AT1G53430.1;AT1G53430.2|LNDDENTHIS(Phospho)TR	AT1G53430	NILR2	Leucine-rich repeat transmembrane protein kinase	2.1096e+06	2.07387e+06	1.55931e+06	1.63897e+06	1.80268e+06	1.80688e+06	1.38002e+06	1.47327e+06	1.16307e+06	900792	1.34944e+06	1.25679e+06	561651	511749	568561	620218
AT1G53510.1|VAFNDTPTTVFWTDY(Phospho)VATR	AT1G53510	MPK18	mitogen-activated protein kinase 18	720388	553160	769951	538103	665767	988725	783166	923508	1.34423e+06	1.34185e+06	1.35412e+06	1.11911e+06	2.18407e+06	1.52372e+06	1.98342e+06	1.6748e+06
AT1G53570.1;AT1G53570.2;AT1G53570.3;AT1G53570.5|LSGVVS(Phospho)LESSTGR	AT1G53570	MAPKKK3	mitogen-activated protein kinase kinase kinase 3	195853	377837	334682	231545	660680	471310	907077	641375	547402	707916	771860	946045	819357	1.14422e+06	1.17232e+06	1.24877e+06
AT1G53590.1|IGS(Phospho)MFHR	AT1G53590	NTMC2T6.1	Calcium-dependent lipid-binding (CaLB domain) family protein	1.98664e+07	1.52189e+07	1.45097e+07	1.79674e+07	7.21019e+06	5.37223e+06	5.60049e+06	4.35201e+06	3.61672e+06	2.99578e+06	3.7714e+06	3.78538e+06	5.41969e+06	5.35847e+06	4.67601e+06	4.30656e+06
AT1G53590.1|IGS(Phospho)M(UniMod:35)FHR	AT1G53590	NTMC2T6.1	Calcium-dependent lipid-binding (CaLB domain) family protein	383993	288919	491917	281957	101084	67522.7	67693.9	79059	70253.2	29926.8	44275.1	43021.1	73835.6	71733.2	60509.7	45354.7
AT1G53590.1|RLDS(Phospho)QIQR	AT1G53590	NTMC2T6.1	Calcium-dependent lipid-binding (CaLB domain) family protein	4.06352e+06	4.39529e+06	3.01603e+06	3.10919e+06	2.66499e+06	2.18286e+06	2.12045e+06	2.34311e+06	2.25137e+06	1.26964e+06	1.94416e+06	1.84191e+06	1.73833e+06	1.47157e+06	1.12056e+06	1.45957e+06
AT1G53590.1|KIGS(Phospho)MFHR	AT1G53590	NTMC2T6.1	Calcium-dependent lipid-binding (CaLB domain) family protein	9.20066e+06	9.3322e+06	4.63142e+06	5.14134e+06	3.96632e+06	2.7535e+06	2.02812e+06	2.23189e+06	2.46653e+06	1.17989e+06	2.2908e+06	1.25251e+06	1.83564e+06	1.54746e+06	1.47043e+06	1.33775e+06
AT1G54060.1|KPQPGLS(Phospho)SQSPSMNALALVVHTPSVTGGGGSGNR	AT1G54060	ASIL1	6B-interacting protein 1-like 1	824839	308432	260833	260905	743504	450286	555515	846550	601022	731320	668372	463943	835404	1.07496e+06	957919	1.00952e+06
AT1G54270.1;AT1G54270.2;AT3G13920.1;AT3G13920.2;AT3G13920.4|VHAC(UniMod:4)VGGT(Phospho)SVR	AT1G54270	TIF4A-2	eif4a-2	9.17547e+08	8.36395e+08	9.33487e+08	6.91642e+08	5.41759e+08	5.55054e+08	4.88041e+08	5.9056e+08	3.36168e+08	2.58718e+08	3.35925e+08	3.18081e+08	1.27924e+08	1.24872e+08	1.20768e+08	1.45734e+08
AT1G54270.1;AT1G54270.2;AT3G13920.1;AT3G13920.2;AT3G13920.4|VHAC(UniMod:4)VGGT(Phospho)SVREDQR	AT1G54270	TIF4A-2	eif4a-2	3.85629e+07	3.28235e+07	3.69079e+07	3.09742e+07	2.21257e+07	2.00766e+07	1.8421e+07	1.1758e+07	1.16075e+07	2.08656e+06	2.8546e+06	1.02908e+07	3.2991e+06	3.08822e+06	6.32712e+06	2.68476e+06
AT1G54270.1;AT1G54270.2;AT3G13920.1;AT3G13920.2;AT3G13920.4|VHAC(UniMod:4)VGGTS(Phospho)VREDQR	AT1G54270	TIF4A-2	eif4a-2	8.67416e+06	7.62752e+06	2.72358e+06	2.35667e+06	6.02915e+06	5.52254e+06	2.6596e+06	1.92038e+06	3.03056e+06	754318	908649	3.10399e+06	536904	522455	872563	519493
AT1G54450.1|NGPPLS(Phospho)PR	AT1G54450	B''DELTA	Calcium-binding EF-hand family protein	4.36834e+06	4.40348e+06	4.17946e+06	4.4846e+06	5.35168e+06	5.43699e+06	4.02623e+06	3.87974e+06	3.21823e+06	2.39834e+06	3.18493e+06	3.02495e+06	1.28649e+06	1.12952e+06	1.32733e+06	1.41787e+06
AT1G54460.1|MHHDEEDSFS(Phospho)VAS(Phospho)SSATSIR	AT1G54460	WDL2	TPX2 (targeting protein for Xklp2) protein family	2.77734e+06	2.75183e+06	2.61321e+06	2.75918e+06	1.80716e+06	1.69292e+06	1.92276e+06	1.77345e+06	1.51237e+06	1.47157e+06	1.33842e+06	1.38239e+06	1.11938e+06	1.05715e+06	948066	965242
AT1G54610.1;AT1G54610.2;AT1G54610.3|LSNPS(Phospho)KHWR	AT1G54610		Protein kinase superfamily protein	1.54859e+06	1.71266e+06	1.50595e+06	1.25488e+06	786583	558125	529311	551049	608011	326219	492398	397133	500244	421432	282573	328075
AT1G54610.1;AT1G54610.2;AT1G54610.3|ASSGVVVVGES(Phospho)SVTK	AT1G54610		Protein kinase superfamily protein	103049	167122	118960	135768	202317	306008	232410	187748	284020	284599	249905	256459	251387	156038	201283	183191
AT1G54630.1;AT1G54630.2|SNLS(Phospho)FNLR	AT1G54630	ACP3	acyl carrier protein 3	665835	637001	829430	940372	322307	267310	411552	371889	130694	138161	158910	189087	132089	157608	142188	139993
AT1G55310.1;AT1G55310.3;AT1G55310.4;AT1G55310.6;AT1G55310.7|SGDYYS(Phospho)PPPRR	AT1G55310	SR33	SC35-like splicing factor 33	753950	591305	618648	651546	667504	675728	355040	453029	478094	240487	388811	339536	215851	199403	185422	208774
AT1G55310.1;AT1G55310.3;AT1G55310.4;AT1G55310.6;AT1G55310.7|S(Phospho)YT(Phospho)PEPAR	AT1G55310	SR33	SC35-like splicing factor 33	1.9228e+06	1.9011e+06	1.95044e+06	1.96692e+06	1.62157e+06	1.97929e+06	2.19652e+06	3.71623e+06	3.00755e+06	6.38042e+06	7.03401e+06	3.41939e+06	3.09064e+06	3.70584e+06	3.39138e+06	4.32096e+06
AT1G55310.1;AT1G55310.3;AT1G55310.4;AT1G55310.6;AT1G55310.7|RS(Phospho)YT(Phospho)PEPARS(Phospho)R	AT1G55310	SR33	SC35-like splicing factor 33	172580	256417	138060	144956	144959	218267	189880	423544	283513	462962	673992	333867	261591	277116	244058	410584
AT1G55490.1;AT1G55490.2;AT1G55490.3;AT1G55490.4;AT1G55490.5|LSSSS(Phospho)FGR	AT1G55490	CPN60B1	chaperonin 60 beta	578661	469452	674584	679356	526236	491669	584021	764936	209644	228419	400892	298615	337060	354717	305681	343691
AT1G55860.1;AT1G70320.1|SGSEVHGFQHPLFSRPSQTGNTASVSASAGS(Phospho)ISR	AT1G55860	UPL1	LOW protein: E3 ubiquitin ligase-like protein	1.34085e+06	1.37402e+06	1.36108e+06	778510	1.7151e+06	1.24382e+06	1.64803e+06	1.1584e+06	1.92586e+06	1.44254e+06	1.28781e+06	2.36457e+06	2.24311e+06	2.85413e+06	3.00339e+06	2.79287e+06
AT1G56070.1;AT1G56070.2;AT1G56070.3|FSVS(Phospho)PVVR	AT1G56070	LOS1	Ribosomal protein S5/Elongation factor G/III/V family protein	4.67089e+06	4.6767e+06	5.08543e+06	5.02446e+06	5.96936e+06	4.65479e+06	5.33287e+06	5.18667e+06	6.50894e+06	6.22522e+06	7.15629e+06	6.51428e+06	1.08926e+07	1.00111e+07	1.08225e+07	1.00635e+07
AT1G56090.1;AT1G56090.2|FESVVS(Phospho)LRR	AT1G56090		Tetratricopeptide repeat (TPR)-like superfamily protein	1.37971e+06	1.33765e+06	1.38823e+06	1.49863e+06	677862	400168	555331	416884	289239	241530	340190	329310	413490	458432	346917	389238
AT1G56140.1|NTQASES(Phospho)FTSFVAPR	AT1G56140		Leucine-rich repeat transmembrane protein kinase	372675	532277	429399	453986	182469	247977	237403	244307	175254	168520	164558	211596	205880	213635	196837	175290
AT1G56290.1|NVSVS(Phospho)PVETR	AT1G56290		CwfJ-like family protein	3.2296e+06	2.48289e+06	2.32649e+06	2.41292e+06	2.79277e+06	2.76125e+06	2.28143e+06	2.81549e+06	2.07788e+06	2.27179e+06	2.59759e+06	2.03999e+06	1.18256e+06	1.21416e+06	1.5839e+06	1.16207e+06
AT1G56460.1;AT1G56460.3|SSHASDDALGIGQTYQEIS(Phospho)NER	AT1G56460		HIT zinc finger and PAPA-1-like domain-containing protein	207177	247723	202055	209559	386143	307216	339126	280617	393049	321361	324855	324874	598302	621268	592659	571360
AT1G57700.1|FSNS(Phospho)MAPTR	AT1G57700		Protein kinase superfamily protein	5.12136e+06	4.19636e+06	3.49907e+06	4.36992e+06	2.85534e+06	2.45317e+06	2.56407e+06	2.78314e+06	1.79224e+06	1.68432e+06	2.06699e+06	1.81536e+06	2.18543e+06	2.00937e+06	1.65561e+06	1.64724e+06
AT1G57700.1|IQYS(Phospho)GPLIPGEGNLDEMLKEHER	AT1G57700		Protein kinase superfamily protein	2.82781e+06	2.99043e+06	3.2281e+06	4.62683e+06	2.88332e+06	2.13968e+06	3.16245e+06	3.76624e+06	1.66767e+06	2.11904e+06	1.99619e+06	2.81967e+06	1.26388e+06	1.65074e+06	1.83926e+06	1.75475e+06
AT1G57870.1;AT1G57870.2;AT1G57870.3;AT1G57870.4|DKTEADEERDS(Phospho)EPDIIDGVGAEPGHVITTTLPGR	AT1G57870	ATSK42	shaggy-like kinase 42	200764	147275	223039	220323	255799	289059	352751	246702	324521	445471	361914	351543	486067	472958	524257	689301
AT1G59520.1;AT1G59520.2;AT1G59520.3;AT1G59520.4;AT1G59520.5;AT1G59520.6|FGS(Phospho)LLSLGHITGK	AT1G59520	CW7	CW7	153511	113026	148060	134266	156860	182300	251021	301374	193585	194581	153583	199117	238070	272038	260552	329593
AT1G59650.1|AAVKLS(Phospho)FK	AT1G59650	CW14	CW14 protein (DUF1336)	2.15028e+06	1.97689e+06	1.90081e+06	2.09521e+06	1.78865e+06	1.57395e+06	1.75202e+06	1.12324e+06	831073	852838	1.00002e+06	1.20567e+06	639762	1.17044e+06	772726	943177
AT1G59820.1|TVT(Phospho)LGHIQPQAPTYR	AT1G59820	ALA3	aminophospholipid ATPase 3	4.82478e+06	5.73392e+06	5.67614e+06	5.81011e+06	2.79962e+06	1.80265e+06	2.76303e+06	2.39164e+06	1.81983e+06	1.66076e+06	1.75138e+06	2.00845e+06	2.39301e+06	2.34011e+06	1.70526e+06	1.98364e+06
AT1G59870.1|LRTT(Phospho)LMNAVVEDDVYGNQLMSK	AT1G59870	ABCG36	ABC-2 and Plant PDR ABC-type transporter family protein	5.19141e+06	6.16823e+06	5.25467e+06	7.88412e+06	2.08438e+06	1.60059e+06	3.07567e+06	2.58303e+06	1.44871e+06	1.63018e+06	1.46954e+06	2.02389e+06	2.05773e+06	2.02633e+06	1.62696e+06	2.15404e+06
AT1G59870.1|SLST(Phospho)ADGNRR	AT1G59870	ABCG36	ABC-2 and Plant PDR ABC-type transporter family protein	4.56868e+06	4.76412e+06	5.37907e+06	4.54276e+06	3.30514e+06	2.96375e+06	2.70496e+06	3.95982e+06	3.02916e+06	3.57123e+06	3.69284e+06	2.67438e+06	2.78993e+06	2.06984e+06	2.17035e+06	1.77617e+06
AT1G59870.1|RTQS(Phospho)VNDDEEALK	AT1G59870	ABCG36	ABC-2 and Plant PDR ABC-type transporter family protein	899939	873203	584724	583169	1.31708e+06	1.30104e+06	870715	973466	2.28309e+06	1.34127e+06	1.53564e+06	1.28422e+06	1.73722e+06	1.65443e+06	1.45241e+06	1.73305e+06
AT1G59870.1|TQS(Phospho)VNDDEEALKWAAIEK	AT1G59870	ABCG36	ABC-2 and Plant PDR ABC-type transporter family protein	1.4971e+06	1.67476e+06	1.65772e+06	1.78304e+06	2.39427e+06	2.37335e+06	3.04232e+06	2.91304e+06	3.52799e+06	3.9057e+06	3.69146e+06	3.45652e+06	3.07758e+06	3.16374e+06	2.99923e+06	2.48281e+06
AT1G59870.1|TQS(Phospho)VNDDEEALK	AT1G59870	ABCG36	ABC-2 and Plant PDR ABC-type transporter family protein	9.64456e+06	6.76093e+06	7.08421e+06	7.88346e+06	1.42383e+07	1.41229e+07	1.33282e+07	1.54109e+07	1.69491e+07	2.30071e+07	2.26752e+07	1.53082e+07	1.54584e+07	1.50253e+07	1.25551e+07	1.44089e+07
AT1G60010.1|SVLTNSAS(Phospho)SR	AT1G60010		D-ribose-binding periplasmic protein	3.53145e+06	3.31423e+06	2.52226e+06	2.70447e+06	2.32197e+06	2.18992e+06	1.81494e+06	2.26941e+06	2.31466e+06	1.48889e+06	2.12753e+06	1.97162e+06	1.10618e+06	994417	908852	945486
AT1G60140.1;AT1G60140.2;AT1G60140.4;AT1G60140.5;AT1G60140.6|(UniMod:1)GSKS(Phospho)FGNLLDLASGDLLDIPQT(Phospho)PR	AT1G60140	TPS10	trehalose phosphate synthase	957908	1.36598e+06	936827	1.57717e+06	739227	726535	712082	360473	232227	285992	179787	336357	187890	451242	325550	319425
AT1G60680.1|YMASMST(Phospho)FK	AT1G60680	AGD2	NAD(P)-linked oxidoreductase superfamily protein	203398	248181	289664	347393	133837	110148	194559	174565	55278.2	96812.8	154440	97117.2	156240	154437	129019	173696
AT1G60780.1|AEFHLPSITAEEAT(Phospho)PER	AT1G60780	AP1M2	Clathrin adaptor complexes medium subunit family protein	338384	301789	423090	362123	346914	302663	376163	347065	253918	275328	282852	318669	112869	150704	149141	98201.1
AT1G60890.1;AT1G60890.2|AFS(Phospho)VGEKEVDLILPGTAR	AT1G60890	PIP5K8	Phosphatidylinositol-4-phosphate 5-kinase family protein	451574	401155	405997	437666	746526	636068	1.09315e+06	1.04005e+06	984208	760222	705145	1.28956e+06	1.43939e+06	1.32608e+06	1.43321e+06	1.44554e+06
AT1G60950.1|(Met-loss+Acetyl (Protein N-term))MASTALSSAIVGTS(Phospho)FIR	AT1G60950	FD2	2Fe-2S ferredoxin-like superfamily protein	3.49595e+06	3.34227e+06	4.9354e+06	4.90375e+06	1.2287e+06	1.18978e+06	1.79549e+06	1.83088e+06	756114	849360	769405	878906	889156	876366	794240	908375
AT1G61210.1;AT1G61210.2;AT1G61210.3|SPS(Phospho)TKYNEAR	AT1G61210	DWA3	Transducin/WD40 repeat-like superfamily protein	727124	591444	853259	726518	520190	486948	406061	312817	391361	143840	101357	460067	297020	273369	312543	196491
AT1G61240.1;AT1G61240.2;AT1G61240.3;AT1G61240.4;AT1G61240.5;AT1G61240.6;AT1G61240.7|SWKS(Phospho)LVK	AT1G61240		lysine ketoglutarate reductase trans-splicing-like protein (DUF707)	3.00275e+06	3.02471e+06	3.20124e+06	3.58601e+06	1.98908e+06	1.7661e+06	2.18146e+06	1.83635e+06	1.20978e+06	1.06e+06	1.14196e+06	1.26548e+06	1.37356e+06	1.32892e+06	1.14494e+06	1.0498e+06
AT1G61350.1|C(UniMod:4)VNVSFS(Phospho)GK	AT1G61350		ARM repeat superfamily protein	257126	256658	302763	284074	349789	276336	288641	206890	173101	240028	235486	288859	89483.6	123716	93718.9	92594.6
AT1G61590.1|LSFADLS(Phospho)R	AT1G61590	PBL15	Protein kinase superfamily protein	305189	221743	227789	204276	635777	569969	532899	600761	922278	1.0147e+06	859396	795840	986261	954237	831660	863965
AT1G61590.1|RLS(Phospho)FADLSR	AT1G61590	PBL15	Protein kinase superfamily protein	2.6493e+06	2.55753e+06	2.48347e+06	2.58093e+06	1.46053e+06	1.02882e+06	1.23272e+06	1.24966e+06	1.04714e+06	1.16165e+06	1.12708e+06	1.21504e+06	1.46219e+06	1.43355e+06	1.20615e+06	1.20313e+06
AT1G61690.1|EMASSSS(Phospho)NKGMELDASPEELRK	AT1G61690		phosphoinositide binding protein	382130	535684	403057	638200	1.05927e+06	945261	1.51861e+06	1.23079e+06	575831	560272	700074	838977	670498	622686	597196	651269
AT1G61760.1|VDS(Phospho)LPVR	AT1G61760		Late embryogenesis abundant (LEA) hydroxyproline-rich glycoprotein family	333146	285887	340628	342514	1.01333e+06	893149	829678	801759	1.11918e+06	1.49029e+06	1.89687e+06	1.09613e+06	616960	538900	453843	515846
AT1G61850.1;AT1G61850.2|HLS(Phospho)LVNIR	AT1G61850		phospholipase A I-like protein	1.28027e+06	1.20615e+06	1.17624e+06	1.41262e+06	464566	333682	459265	506425	308328	236853	343732	314373	507617	393194	318769	329386
AT1G62045.1|IVDFVS(Phospho)FK	AT1G62045		ankyrin repeat protein	326526	291222	349395	436343	132065	117401	145921	161840	139925	108516	95203.2	120273	136678	144574	133478	154382
AT1G62430.1|(UniMod:1)MEEENVTSSPST(Phospho)PVHR	AT1G62430	CDS1	CDP-diacylglycerol synthase 1	3.9866e+06	4.30237e+06	4.01479e+06	5.40541e+06	5.07404e+06	4.36686e+06	4.24468e+06	4.08001e+06	3.68701e+06	3.70018e+06	3.1778e+06	3.69556e+06	1.78866e+06	1.84148e+06	2.02946e+06	1.99995e+06
AT1G62430.1|(UniMod:1)MEEENVTS(Phospho)SPSTPVHR	AT1G62430	CDS1	CDP-diacylglycerol synthase 1	478138	459932	378837	518249	732361	561886	639099	733663	1.11711e+06	1.16617e+06	987398	919497	1.06816e+06	1.14126e+06	1.07741e+06	1.03639e+06
AT1G62430.1|(UniMod:1)M(UniMod:35)EEENVTSSPST(Phospho)PVHR	AT1G62430	CDS1	CDP-diacylglycerol synthase 1	524282	260689	656584	327953	447507	459101	320421	395327	319294	328530	365202	369723	189646	147757	207924	183965
AT1G62960.1|SQS(Phospho)AGHLTELTGLPR	AT1G62960	ACS10	ACC synthase 10	1.17252e+06	1.14713e+06	1.32665e+06	1.27693e+06	1.42073e+06	1.02292e+06	1.36005e+06	1.32945e+06	1.07414e+06	1.00614e+06	1.44297e+06	1.3496e+06	536257	559488	642132	591379
AT1G63500.1;AT3G54030.1;AT5G41260.1;AT5G59010.1|S(Phospho)YSTNLAFTPPEYLR	AT1G63500	BSK7	kinase with tetratricopeptide repeat domain-containing protein	1.11313e+07	1.14716e+07	8.97031e+06	7.9622e+06	1.68032e+07	1.80077e+07	2.0435e+07	1.14182e+07	1.95329e+07	2.42343e+07	2.16514e+07	2.73059e+07	1.99239e+07	2.31865e+07	1.56387e+07	2.50863e+07
AT1G63500.1;AT3G54030.1;AT5G41260.1;AT5G59010.1|SYS(Phospho)TNLAFTPPEYLR	AT1G63500	BSK7	kinase with tetratricopeptide repeat domain-containing protein	5.508e+07	5.99724e+07	5.60692e+07	3.28056e+07	8.55571e+07	8.6448e+07	5.71215e+07	7.33892e+07	1.0191e+08	1.14417e+08	1.04213e+08	1.373e+08	9.72929e+07	1.06045e+08	9.5973e+07	7.22995e+07
AT1G63640.1;AT1G63640.2;AT1G63640.3;AT1G63640.4;AT1G63640.5|HSIGAS(Phospho)PNAR	AT1G63640		P-loop nucleoside triphosphate hydrolases superfamily protein with CH (Calponin Homology) domain-containing protein	2.19035e+06	2.19342e+06	2.37571e+06	1.91641e+06	1.37487e+06	1.35908e+06	998449	1.27546e+06	594199	598264	660470	573559	256331	284446	211187	242016
AT1G63640.1;AT1G63640.2;AT1G63640.3;AT1G63640.4;AT1G63640.5|LSIATSSS(Phospho)SK	AT1G63640		P-loop nucleoside triphosphate hydrolases superfamily protein with CH (Calponin Homology) domain-containing protein	1.19935e+06	834538	1.02177e+06	1.14187e+06	517740	466816	619772	669643	234447	166426	246078	186828	240012	231947	171966	203466
AT1G63640.1;AT1G63640.2;AT1G63640.3;AT1G63640.4;AT1G63640.5|LVGPT(Phospho)SPRR	AT1G63640		P-loop nucleoside triphosphate hydrolases superfamily protein with CH (Calponin Homology) domain-containing protein	5.49209e+06	4.72726e+06	5.50545e+06	3.78051e+06	4.16094e+06	4.17496e+06	2.71063e+06	3.18657e+06	3.33814e+06	1.93485e+06	2.47217e+06	2.43342e+06	1.69735e+06	1.47296e+06	1.67277e+06	1.90976e+06
AT1G63640.1;AT1G63640.2;AT1G63640.3;AT1G63640.4;AT1G63640.5|LVGPTS(Phospho)PR	AT1G63640		P-loop nucleoside triphosphate hydrolases superfamily protein with CH (Calponin Homology) domain-containing protein	1.2858e+07	1.31176e+07	9.33903e+06	9.06082e+06	1.0456e+07	1.0821e+07	8.17878e+06	8.89141e+06	8.31876e+06	6.48521e+06	7.2054e+06	5.66255e+06	5.50664e+06	4.84002e+06	5.02302e+06	4.96054e+06
AT1G63670.1;AT1G63670.2;AT1G63670.3;AT1G63670.4;AT1G63670.5|TSDVSTSTVGHRS(Phospho)PESPVFR	AT1G63670	TRM12	hypothetical protein (DUF3741)	132126	116034	117331	93972.4	138624	131440	188167	176794	172101	113290	190202	184563	180402	224695	384525	235166
AT1G63680.1;AT1G63680.2;AT1G63680.3|LTGLTEIS(Phospho)DEEDWVDEEGNTR	AT1G63680	ATMURE	ALBINO OR PALE-GREEN 13	1.25006e+06	1.46287e+06	1.11451e+06	1.06757e+06	1.10526e+06	1.18981e+06	1.45764e+06	1.93654e+06	1.29771e+06	2.63216e+06	2.52756e+06	945142	663822	569480	500502	578167
AT1G63700.1;AT1G63700.2|NMS(Phospho)C(UniMod:4)PIS(Phospho)PVGSPIFHSHSPHISGR	AT1G63700	MAPKKK4(YDA)	Protein kinase superfamily protein	286640	304719	253672	253784	336569	375221	314342	228879	529357	547714	467345	442845	555611	600819	610039	461178
AT1G63700.1;AT1G63700.2|S(Phospho)PGSGGNFYTNSFFQEPSR	AT1G63700	MAPKKK4(YDA)	Protein kinase superfamily protein	964700	1.22785e+06	720335	719153	1.39087e+06	1.57575e+06	1.70496e+06	912728	1.79388e+06	2.44694e+06	1.7953e+06	2.0982e+06	2.47665e+06	2.30608e+06	1.64949e+06	2.40445e+06
AT1G64370.1|EGYSQSQSRPVYGLSPT(Phospho)LNHR	AT1G64370	PARCL	filaggrin-like protein	2.41421e+06	2.64946e+06	3.17404e+06	3.17509e+06	3.37635e+06	3.35449e+06	3.9504e+06	3.0554e+06	1.64941e+06	1.43657e+06	1.85625e+06	2.15374e+06	782845	737363	430482	442214
AT1G64500.1|KS(Phospho)AS(Phospho)FHTLDELEVR	AT1G64500		Glutaredoxin family protein	530336	746057	793609	853037	1.86293e+06	1.78349e+06	3.48954e+06	2.76509e+06	2.8472e+06	3.23899e+06	3.33247e+06	3.84809e+06	2.27809e+06	3.05469e+06	3.37612e+06	3.34463e+06
AT1G65010.1|IPT(Phospho)PEKVHSR	AT1G65010		WEB family protein (DUF827)	378837	357729	343587	274749	166320	203164	130994	160413	162614	85858	121961	135495	138261	119631	116783	127109
AT1G65060.1|VFFVASIPKS(Phospho)PSGK	AT1G65060	4CL3	4-coumarate:CoA ligase 3	346255	351140	329137	284029	345590	324397	304768	314858	467095	439059	376316	450830	651666	735453	770918	778532
AT1G65920.1;AT1G65920.2|LLVDAS(Phospho)PAITR	AT1G65920		Regulator of chromosome condensation (RCC1) family with FYVE zinc finger domain-containing protein	184332	212416	183619	148079	97770.7	105776	92820	109890	92305.2	83117.4	68737.4	88977.6	100407	95036.3	72015.7	72808.4
AT1G66150.1|LAPEGKGS(Phospho)IETR	AT1G66150	TMK1	transmembrane kinase 1	128450	228528	134113	82782.4	186908	278917	154636	279926	467264	290195	387389	260759	318368	346842	221419	214438
AT1G66840.1;AT1G66840.2|TMLEEERES(Phospho)FR	AT1G66840	PMI2	PLASTID MOVEMENT IMPAIRED protein (DUF827)	362320	294396	282351	345709	264892	214528	185686	162274	116345	96016.8	110419	109101	96420.9	155519	97376.2	149214
AT1G66840.1;AT1G66840.2|FKGNSEDNGLINS(Phospho)PKPVRK	AT1G66840	PMI2	PLASTID MOVEMENT IMPAIRED protein (DUF827)	931750	770109	600935	925672	794275	744562	499375	545822	899126	593135	492937	579939	354580	399823	425847	243515
AT1G67580.1;AT1G67580.2|S(Phospho)VDREPGELSSESGSDDLIESESLAK	AT1G67580	CDKG2	Protein kinase superfamily protein	218342	250993	265908	237883	421204	499030	515708	454105	636227	642217	672916	697345	1.15759e+06	1.2413e+06	1.14717e+06	1.04819e+06
AT1G67580.1;AT1G67580.2|NEKPVEVT(Phospho)PLPPPPPLVK	AT1G67580	CDKG2	Protein kinase superfamily protein	511458	443799	466741	567112	354765	320277	353901	369579	305830	258434	264064	229353	163650	155081	181336	177414
AT1G67580.1;AT1G67580.2|NTS(Phospho)QTPEVGELVR	AT1G67580	CDKG2	Protein kinase superfamily protein	495147	588792	532551	591878	903779	819501	1.02034e+06	1.22863e+06	1.20968e+06	1.85031e+06	1.06898e+06	1.19358e+06	1.06409e+06	1.97029e+06	1.7863e+06	2.10421e+06
AT1G67580.1;AT1G67580.2|FRNTS(Phospho)QTPEVGELVR	AT1G67580	CDKG2	Protein kinase superfamily protein	339219	282240	308551	323547	572885	434611	393982	248488	799160	261428	256234	721165	1.15261e+06	1.19724e+06	1.26547e+06	975515
AT1G67590.1;AT1G67590.2|LIASAS(Phospho)QRER	AT1G67590		Remorin family protein	1.03912e+06	1.06437e+06	1.17244e+06	848282	952483	900174	847389	850502	1.02261e+06	588851	701107	812213	479752	432454	464658	457345
AT1G67890.1|KTGAAS(Phospho)FR	AT1G67890	RAF11	PAS domain-containing protein tyrosine kinase family protein	1.35357e+07	1.35457e+07	1.54742e+07	1.23012e+07	1.02275e+07	9.67116e+06	7.89268e+06	8.68884e+06	6.97579e+06	6.04134e+06	6.36203e+06	6.13513e+06	4.25008e+06	3.59043e+06	3.72859e+06	3.46727e+06
AT1G67910.1;AT1G67910.2|TNC(UniMod:4)LC(UniMod:4)SPTTHPGS(Phospho)FR	AT1G67910		hypothetical protein	447302	366345	481388	580443	476272	489344	572047	461522	235951	191061	295953	285162	323184	298164	149331	105305
AT1G67960.1|SSSDPITGNVASES(Phospho)PRDYGKR	AT1G67960	POD1	POLLEN DEFECTIVE IN GUIDANCE-like protein	569357	375456	417290	559769	461356	406356	346401	239856	385482	283258	173366	332594	187621	263566	172323	141255
AT1G67970.1|LLLLS(Phospho)PSR	AT1G67970	HSFA8	heat shock transcription factor A8	310784	299378	349064	352942	470889	448725	478307	453189	789634	668602	524316	647183	849728	790915	811234	836079
AT1G68230.1;AT1G68230.2|(Met-loss (Protein N-term))MAVFGYEMDEHRAS(Phospho)SSR	AT1G68230	RTNLB14	Reticulon family protein	728728	576417	681875	734924	1.4206e+06	1.11042e+06	1.14894e+06	954739	1.39427e+06	2.39027e+06	2.21796e+06	1.37369e+06	1.0076e+06	1.11606e+06	879998	845408
AT1G68720.1|MVS(Phospho)GSSSLR	AT1G68720	TADA	tRNA arginine adenosine deaminase	231470	376994	277426	203902	341327	353977	350807	412175	671139	489917	545339	421771	807487	759933	661203	612997
AT1G68790.1|LLS(Phospho)ISPIGK	AT1G68790	CRWN3	little nuclei3	117044	152088	138006	174053	102110	105569	169623	199862	81988.5	50979.4	78017.3	68269.2	108395	91477.6	84181.2	73668
AT1G68830.1|T(Phospho)VTETIDEISDGRK	AT1G68830	STN7	Serine/Threonine kinase domain protein	482821	503937	494507	378870	726914	598761	835916	1.13979e+06	1.24121e+06	1.83936e+06	2.0458e+06	1.17027e+06	2.99269e+06	3.00081e+06	2.91092e+06	3.42386e+06
AT1G68830.1|T(Phospho)VTETIDEISDGRKT(Phospho)VWWNR	AT1G68830	STN7	Serine/Threonine kinase domain protein	137905	153883	167296	193389	234476	178732	323140	399931	381031	583157	426832	415231	768226	963687	736990	930593
AT1G68830.1|KLVKT(Phospho)VTETIDEISDGR	AT1G68830	STN7	Serine/Threonine kinase domain protein	350138	368098	625673	484459	442802	374204	857455	335214	543192	633347	758906	1.01992e+06	1.31313e+06	1.40469e+06	2.31138e+06	2.38604e+06
AT1G68830.1|LVKT(Phospho)VTETIDEISDGRK	AT1G68830	STN7	Serine/Threonine kinase domain protein	324039	359475	650335	682864	382035	376229	699947	1.02054e+06	601386	730531	711687	928460	1.31328e+06	1.34592e+06	2.3132e+06	2.08591e+06
AT1G68830.1|TVT(Phospho)ET(Phospho)IDEISDGRKT(Phospho)VWWNR	AT1G68830	STN7	Serine/Threonine kinase domain protein	978362	1.54748e+06	892554	802679	1.01172e+06	1.00506e+06	1.63853e+06	1.441e+06	1.67297e+06	2.96824e+06	2.21819e+06	1.86414e+06	1.72661e+06	1.9588e+06	1.29034e+06	1.81637e+06
AT1G68940.1;AT1G68940.2;AT1G68940.3|FMGSLS(Phospho)MPR	AT1G68940	PUB42	Armadillo/beta-catenin-like repeat family protein	1.3895e+06	1.4138e+06	1.04384e+06	1.37198e+06	657322	634131	740229	773039	597605	540600	593780	508283	756544	698996	641864	678700
AT1G69060.1|GPSPLS(Phospho)PGIR	AT1G69060		Chaperone DnaJ-domain superfamily protein	199204	286180	180809	177916	369455	276044	231731	355950	390455	548667	568933	254868	491611	390698	309414	395271
AT1G69160.1|RIS(Phospho)LDLPIR	AT1G69160	BGL1	suppressor	774966	967770	925573	1.07943e+06	2.08544e+06	1.79363e+06	2.3828e+06	2.2745e+06	2.27182e+06	2.50906e+06	2.2291e+06	3.62272e+06	1.83635e+06	2.0728e+06	2.36095e+06	2.36885e+06
AT1G69230.1;AT1G69230.2|AEGQNTGNFITDRPS(Phospho)TK	AT1G69230	SP1L2	SPIRAL1-like2	642543	427183	472381	663074	302658	290550	357462	263026	116912	164714	279844	214686	245422	226473	277657	212934
AT1G69250.1|SFADIVGS(Phospho)MAK	AT1G69250		Nuclear transport factor 2 (NTF2) family protein with RNA binding (RRM-RBD-RNP motifs) domain-containing protein	66048.6	71737.8	69172.5	64301.9	80582	124324	130865	89803.2	122605	96485.9	112602	117221	235067	149977	259595	253121
AT1G69250.1|S(Phospho)PVQAPVQKPK	AT1G69250		Nuclear transport factor 2 (NTF2) family protein with RNA binding (RRM-RBD-RNP motifs) domain-containing protein	133017	106978	73875.1	95711.3	93785.9	118734	94378.5	170765	221101	188121	298150	174989	166903	177851	132837	292195
AT1G69340.1;AT1G69340.2|SFPTPLERPST(Phospho)DLTLLR	AT1G69340		appr-1-p processing enzyme family protein	88434.1	91553.4	104673	97744.1	110301	125708	145458	178244	191639	202066	164066	191199	264997	306384	277408	348615
AT1G69870.1|S(Phospho)SPSELDVVDPYKR	AT1G69870	NPF2.13	nitrate transporter 1.7	564245	666217	595181	541513	969213	847749	877241	938210	1.35745e+06	1.77652e+06	2.31512e+06	1.30924e+06	1.99976e+06	1.91803e+06	1.97105e+06	2.27306e+06
AT1G70100.1;AT1G70100.2;AT1G70100.3;AT1G70100.4;AT1G70100.5;AT1G70100.6|NAS(Phospho)FRPNIQNR	AT1G70100		neurofilament heavy protein	1.36437e+07	9.66822e+06	1.05469e+07	1.08829e+07	9.15463e+06	8.61088e+06	7.40075e+06	7.981e+06	5.06768e+06	4.2087e+06	5.8275e+06	4.94114e+06	6.59291e+06	5.92905e+06	5.15515e+06	4.70598e+06
AT1G70100.1;AT1G70100.2;AT1G70100.3;AT1G70100.4;AT1G70100.5;AT1G70100.6|SFDQMKS(Phospho)TDDGQDTAPK	AT1G70100		neurofilament heavy protein	284478	240461	186815	304739	183373	218717	177746	199017	142286	118385	108713	108354	148169	135654	127899	136483
AT1G70180.2|GSS(Phospho)QMISSSSSHPAWALEDLR	AT1G70180		Sterile alpha motif (SAM) domain-containing protein	1.39389e+06	1.54036e+06	1.40052e+06	1.41931e+06	2.4748e+06	2.48269e+06	2.79078e+06	2.7659e+06	3.70295e+06	4.10737e+06	2.9634e+06	3.08004e+06	4.89507e+06	4.19825e+06	5.03082e+06	5.13303e+06
AT1G70180.2|ILQAIAS(Phospho)LPTR	AT1G70180		Sterile alpha motif (SAM) domain-containing protein	217995	213443	273943	231066	127959	116209	157040	153934	113159	85752.8	106383	120985	150534	108332	116236	117958
AT1G70280.1;AT1G70280.2|SHS(Phospho)VSYPYGYYPNT	AT1G70280		NHL domain-containing protein	2.5658e+06	2.6612e+06	3.11679e+06	3.22862e+06	1.4794e+06	1.18396e+06	1.69823e+06	1.70485e+06	1.12021e+06	994214	1.19205e+06	1.10009e+06	2.33714e+06	2.34764e+06	2.24677e+06	2.19887e+06
AT1G70770.1;AT1G70770.2|MTAIDS(Phospho)DDDGVVRS(Phospho)K	AT1G70770		transmembrane protein (Protein of unknown function DUF2359%2C transmembrane)	398090	433350	368665	516259	1.33928e+06	1.4237e+06	1.25753e+06	1.08937e+06	1.6164e+06	1.63194e+06	2.07933e+06	1.94767e+06	3.15516e+06	3.41788e+06	3.56974e+06	3.26406e+06
AT1G70940.1|ELHMFVWS(Phospho)SNGS(Phospho)PVSDR	AT1G70940	PIN3	Auxin efflux carrier family protein	2.01809e+06	2.00574e+06	2.28941e+06	1.90666e+06	2.47707e+06	2.50294e+06	2.69495e+06	2.87884e+06	4.37795e+06	4.00246e+06	3.30919e+06	3.77184e+06	5.16923e+06	4.26511e+06	4.03808e+06	3.81889e+06
AT1G70940.1|AVAHPAS(Phospho)GDFGGEQQFSFAGK	AT1G70940	PIN3	Auxin efflux carrier family protein	293429	327595	544100	310352	439698	422074	496944	485792	575835	682906	773277	605393	879319	855892	748688	842523
AT1G70940.1|GPT(Phospho)PRPSNFEENC(UniMod:4)AMASSPR	AT1G70940	PIN3	Auxin efflux carrier family protein	678516	640478	488136	484399	253946	300641	266418	251770	302256	156847	157302	249674	573817	518261	498089	497093
AT1G71010.1|QLLSPSSDNYQDSS(Phospho)DIESGSVSAR	AT1G71010	FAB1C	FORMS APLOID AND BINUCLEATE CELLS 1C	637576	538902	638022	428116	414906	379601	347284	266853	267435	235045	278427	257927	255194	267897	302605	296891
AT1G71710.1;AT1G71710.2|SYS(Phospho)DPPSPGR	AT1G71710	IP5P3	DNAse I-like superfamily protein	4.02209e+06	3.8655e+06	3.82112e+06	3.98375e+06	3.33851e+06	3.48213e+06	2.8645e+06	3.30491e+06	6.09215e+06	5.30285e+06	4.92229e+06	5.10599e+06	1.24224e+07	1.19676e+07	1.20529e+07	1.1286e+07
AT1G71710.1;AT1G71710.2|ADS(Phospho)FKGISDDDSTQTGM(UniMod:35)K	AT1G71710	IP5P3	DNAse I-like superfamily protein	730597	519873	1.14494e+06	666020	673017	645242	605787	687853	571265	388993	481372	504028	443176	187605	539074	353209
AT1G71900.1|RQES(Phospho)LRSP	AT1G71900	ENOR3L4	magnesium transporter%2C putative (DUF803)	9.63651e+06	9.8529e+06	1.06604e+07	7.7531e+06	6.70276e+06	6.39183e+06	5.48906e+06	6.45558e+06	5.98041e+06	3.96088e+06	5.53054e+06	5.33446e+06	4.50155e+06	4.01008e+06	4.0925e+06	3.92782e+06
AT1G72390.1;AT1G72390.2|IS(Phospho)TELATPDSPK	AT1G72390	PHL	nuclear receptor coactivator	2.31267e+06	1.59297e+06	1.71788e+06	1.50886e+06	2.17291e+06	2.24537e+06	1.5909e+06	1.68163e+06	1.78688e+06	1.60888e+06	1.64731e+06	1.4908e+06	472936	471303	439324	328103
AT1G72390.1;AT1G72390.2|S(Phospho)PSVGPQTLGDHAILDR	AT1G72390	PHL	nuclear receptor coactivator	584252	640650	775336	552023	686781	784272	847725	832667	1.02872e+06	1.51176e+06	1.46477e+06	906013	1.34344e+06	1.24481e+06	1.12773e+06	1.40766e+06
AT1G72410.1|AQKS(Phospho)FFSLSTFR	AT1G72410		COP1-interacting protein-like protein	1.58865e+06	1.89309e+06	2.03842e+06	2.38769e+06	560286	396554	720133	751338	322859	276883	339599	418447	560242	485601	442034	428245
AT1G72410.1|AASGQQSVGSIS(Phospho)SR	AT1G72410		COP1-interacting protein-like protein	213664	208809	142605	136166	464102	499665	461175	516282	661734	457328	633006	621416	530876	445477	491146	519416
AT1G72410.1|RLSS(Phospho)DVSSSEKPILR	AT1G72410		COP1-interacting protein-like protein	1.10394e+07	8.43932e+06	1.04252e+07	1.03689e+07	6.74301e+06	6.53778e+06	6.92354e+06	7.01864e+06	4.26325e+06	3.27884e+06	4.40852e+06	4.63006e+06	4.8971e+06	4.54066e+06	4.83766e+06	5.0652e+06
AT1G72410.1|NLS(Phospho)DLS(Phospho)LTDDSK	AT1G72410		COP1-interacting protein-like protein	166697	231417	110398	223703	234637	355047	205311	298262	489460	417222	424431	348031	641555	609582	638498	701969
AT1G72410.1|LSLGGGS(Phospho)ADFSK	AT1G72410		COP1-interacting protein-like protein	1.6775e+06	1.58908e+06	2.102e+06	2.18463e+06	1.91155e+06	1.80404e+06	2.09632e+06	1.84835e+06	2.33212e+06	2.30972e+06	2.91296e+06	2.76789e+06	3.78523e+06	3.59823e+06	3.84166e+06	3.77842e+06
AT1G72410.1|YQS(Phospho)EEDEDISEQKPR	AT1G72410		COP1-interacting protein-like protein	1.78878e+06	1.88747e+06	1.48648e+06	1.42216e+06	1.93108e+06	2.02417e+06	2.06281e+06	2.9016e+06	3.49588e+06	3.5151e+06	3.35624e+06	2.41084e+06	3.9711e+06	3.45973e+06	3.60579e+06	3.35801e+06
AT1G72410.1|NMSSS(Phospho)ITPR	AT1G72410		COP1-interacting protein-like protein	1.26176e+06	1.01814e+06	854570	1.16168e+06	449565	411964	523946	562253	452943	311101	378203	373775	581961	497942	402234	404229
AT1G72470.1|SGSS(Phospho)ASTGSATVR	AT1G72470	ATEXO70D1	exocyst subunit exo70 family protein D1	1.04317e+06	938839	1.19944e+06	1.11057e+06	466411	391776	542966	643657	338370	333925	335692	344862	214019	262106	222211	244525
AT1G72510.1;AT1G72510.2|S(Phospho)MPNS(Phospho)PSKDDQDHHHDC(UniMod:4)VSNVLSR	AT1G72510		DUF1677 family protein (DUF1677)	250692	288717	124370	177671	313627	435706	310853	390863	448642	494976	398215	385580	481469	523481	476555	511852
AT1G72700.1;AT1G72700.2;AT1G72700.3|KQS(Phospho)NLSHFSAQDAMSPR	AT1G72700	ALA5	ATPase E1-E2 type family protein / haloacid dehalogenase-like hydrolase family protein	505418	414839	697635	469352	245269	227764	296716	492891	162718	238005	161187	334172	394116	386889	358171	181889
AT1G72790.1|MAS(Phospho)DISISSDEPDDPDVAQSAGSK	AT1G72790		hydroxyproline-rich glycoprotein family protein	1.23286e+06	1.24619e+06	1.12652e+06	1.36548e+06	708220	658198	820073	703908	386620	374744	491682	405959	654530	544023	480771	425407
AT1G73450.1|DGQLMHAES(Phospho)SK	AT1G73450	DYRKP-2B	Protein kinase superfamily protein	705338	737170	490004	600324	378417	374677	299837	384631	288033	148229	261457	231083	233740	234558	213826	250529
AT1G73450.1|QPIEDETWFLAHEIDYPS(Phospho)DHEK	AT1G73450	DYRKP-2B	Protein kinase superfamily protein	2.73781e+06	2.49737e+06	2.07167e+06	1.96293e+06	2.32633e+06	3.5567e+06	5.79766e+06	8.39456e+06	3.96951e+06	9.42805e+06	8.6929e+06	4.79116e+06	4.57825e+06	5.23493e+06	3.11437e+06	4.7025e+06
AT1G73660.1|ST(Phospho)AGTAEWMAPEVLR	AT1G73660	SIS8	protein tyrosine kinase family protein	214115	232138	226054	229865	252205	298958	377620	315432	370614	437410	505145	392813	1.64894e+06	1.48373e+06	1.23575e+06	1.78726e+06
AT1G73660.1|HSTYLS(Phospho)SK	AT1G73660	SIS8	protein tyrosine kinase family protein	810526	838084	1.02048e+06	842135	1.75085e+06	1.64382e+06	1.35324e+06	1.64863e+06	1.75316e+06	1.26113e+06	1.9122e+06	1.75232e+06	1.8182e+06	1.80188e+06	1.91624e+06	1.87254e+06
AT1G73660.1|SPS(Phospho)WTEGVSSPAAQR	AT1G73660	SIS8	protein tyrosine kinase family protein	6.67511e+06	6.77011e+06	7.34255e+06	6.86698e+06	4.41351e+06	3.29674e+06	4.27042e+06	4.1318e+06	3.29253e+06	3.1447e+06	3.09293e+06	3.15486e+06	1.20227e+07	1.1771e+07	1.01095e+07	1.00104e+07
AT1G73670.1|TTAAVASTLDS(Phospho)PK	AT1G73670	MPK15	MAP kinase 15	1.46499e+06	1.37146e+06	1.39429e+06	1.42124e+06	1.32308e+06	1.56031e+06	1.45299e+06	1.6553e+06	782760	1.56209e+06	1.80098e+06	823401	560259	482438	476316	690673
AT1G73930.1;AT1G73930.2|LSVKPEGLGVQQLS(Phospho)LRR	AT1G73930		polarity axis stabilization protein	4.23632e+06	4.60319e+06	4.64038e+06	4.3988e+06	2.17048e+06	1.36224e+06	2.56809e+06	1.67834e+06	1.13163e+06	1.10903e+06	1.1741e+06	1.4577e+06	1.53479e+06	1.61509e+06	1.49405e+06	1.85735e+06
AT1G73930.1;AT1G73930.2|LSVKPEGLGVQQLS(Phospho)LR	AT1G73930		polarity axis stabilization protein	493385	588949	624587	965080	162479	176917	346558	208659	114783	103298	182996	189626	181610	218932	199807	202716
AT1G73960.1;AT1G73960.3|LSVIGATS(Phospho)DSESR	AT1G73960	TAF2	TBP-associated factor 2	80820.1	140307	161429	86494	185919	101349	211790	225076	207892	275978	224895	162424	222007	244438	214701	235180
AT1G74160.1;AT1G74160.2;AT1G74160.3|LMGLETLPGS(Phospho)PLGR	AT1G74160	TRM4	LONGIFOLIA protein	3.32715e+06	3.32403e+06	3.50195e+06	4.01447e+06	2.65785e+06	2.65688e+06	2.81267e+06	2.68722e+06	2.02615e+06	1.93377e+06	1.82363e+06	2.07543e+06	1.57874e+06	1.60947e+06	1.66816e+06	1.82451e+06
AT1G74160.1;AT1G74160.2;AT1G74160.3|QAS(Phospho)MPVK	AT1G74160	TRM4	LONGIFOLIA protein	528389	425280	342408	399594	312136	259485	241697	283462	214559	124431	201992	212352	142772	134293	149409	139995
AT1G74250.1|NVVSKEEDEDET(Phospho)EVEIEGDTAEFSEFDNQK	AT1G74250	JJJ1	DNAJ heat shock N-terminal domain-containing protein	1.24335e+06	1.11808e+06	1.14373e+06	1.08282e+06	544336	715428	652684	620631	442255	346594	361529	248616	300371	413348	261099	294988
AT1G74380.1|GQDGS(Phospho)PAHKRPSGSGGGLPTTTLTNGGGR	AT1G74380	XXT5	xyloglucan xylosyltransferase 5	4.15661e+06	3.35131e+06	1.83106e+06	2.35833e+06	3.66228e+06	3.43237e+06	1.89352e+06	1.98474e+06	4.198e+06	1.69013e+06	2.87207e+06	2.66665e+06	1.0394e+06	1.02501e+06	1.29403e+06	1.37154e+06
AT1G74660.1|S(Phospho)RNSNTSSSWTTTSSSSSSSEISNVR	AT1G74660	MIF1	mini zinc finger 1	615647	556969	607268	636636	400731	376444	421215	389388	334692	337579	313824	336936	371953	295944	276192	245017
AT1G74690.1|VS(Phospho)SQSIEPPAVEDPQIELEK	AT1G74690	IQD31	IQ-domain 31	1.18329e+06	1.60432e+06	1.09064e+06	1.26435e+06	326976	322745	643507	732370	234568	251261	240472	297664	349211	202093	164317	268420
AT1G74690.1|VVS(Phospho)GKEVLVTSK	AT1G74690	IQD31	IQ-domain 31	343821	254315	348693	458909	298964	311522	305239	292215	242559	141689	173009	261893	114509	136690	135335	206232
AT1G74720.1|VFESAQS(Phospho)QR	AT1G74720	QKY	C2 calcium/lipid-binding plant phosphoribosyltransferase family protein	897149	956664	659918	715738	439951	430446	452915	602845	401687	245545	380385	295058	341330	297763	226685	258001
AT1G74730.1|AEGLGLT(Phospho)LSSLEK	AT1G74730	RIQ2	transmembrane protein%2C putative (DUF1118)	1.33035e+07	1.46607e+07	1.46294e+07	1.3551e+07	1.95851e+07	1.94539e+07	2.22803e+07	1.7877e+07	3.29775e+07	3.33757e+07	2.83338e+07	3.38985e+07	7.50552e+07	7.51755e+07	5.34307e+07	7.69017e+07
AT1G75100.1|TSS(Phospho)KADVVSTAK	AT1G75100	JAC1	J-domain protein required for chloroplast accumulation response 1	3.32669e+06	3.27515e+06	3.5191e+06	2.91e+06	1.94071e+06	1.73518e+06	1.82089e+06	2.23907e+06	1.5888e+06	1.93093e+06	1.89673e+06	1.36534e+06	1.39833e+06	1.3388e+06	1.13148e+06	1.26077e+06
AT1G75100.1|VNESSS(Phospho)LPGSR	AT1G75100	JAC1	J-domain protein required for chloroplast accumulation response 1	2.06548e+06	2.02988e+06	1.2725e+06	1.22435e+06	2.09488e+06	2.08849e+06	1.38526e+06	1.6613e+06	2.33887e+06	1.56041e+06	2.28337e+06	1.80818e+06	751993	741696	699842	754897
AT1G75400.1|WHFASIS(Phospho)SK	AT1G75400		RING/U-box superfamily protein	494615	524581	597348	647983	303647	165060	228988	247721	114592	142539	135902	219555	198901	247170	158878	142773
AT1G75500.1;AT1G75500.2|APVSRNS(Phospho)IK	AT1G75500	WAT1	Walls Are Thin 1	6.90669e+06	6.88777e+06	7.76047e+06	6.65513e+06	3.87272e+06	3.27389e+06	3.06066e+06	2.46984e+06	2.06295e+06	764730	877857	2.14131e+06	2.27675e+06	2.19204e+06	2.20728e+06	1.44397e+06
AT1G76070.1|SIFS(Phospho)FSPASGR	AT1G76070		hypothetical protein	4.70288e+06	4.20297e+06	3.30401e+06	3.81185e+06	1.43306e+06	1.14729e+06	1.62718e+06	1.19214e+06	1.18799e+06	1.17154e+06	1.03156e+06	1.31298e+06	1.61731e+06	1.65145e+06	1.12105e+06	1.36913e+06
AT1G76070.1|IKS(Phospho)IFSFSPASGR	AT1G76070		hypothetical protein	631362	648647	612559	734557	273473	161085	254641	223925	180746	147022	178352	266352	210501	242759	133306	187158
AT1G76070.1|AMS(Phospho)FGHR	AT1G76070		hypothetical protein	4.56561e+06	4.49718e+06	2.60386e+06	2.94955e+06	2.72841e+06	2.4156e+06	1.81786e+06	2.0018e+06	2.22184e+06	1.62912e+06	1.91683e+06	1.7411e+06	2.05829e+06	1.75998e+06	1.44529e+06	1.68133e+06
AT1G76180.1;AT1G76180.2|KKDETKPEET(Phospho)PIASEFEQK	AT1G76180	ERD14	Dehydrin family protein	1.93407e+06	1.42814e+06	1.3498e+06	976600	1.18358e+06	1.10401e+06	561415	1.07081e+06	638309	626696	596173	616945	223602	229939	266452	186089
AT1G76180.1;AT1G76180.2|NVPEQEVPKVATEESS(Phospho)AEVTDR	AT1G76180	ERD14	Dehydrin family protein	316530	273842	285995	351668	262856	248062	225550	149570	225427	76373.9	38950.5	174020	169316	115595	143838	142068
AT1G76490.1|LVTC(UniMod:4)SPPT(Phospho)PIVSVAK	AT1G76490	HMG1	hydroxy methylglutaryl CoA reductase 1	289118	226660	165906	245638	149864	189876	79318.2	95494.7	144771	147843	65134	58201.6	95954.3	87290.5	40177.1	60650.7
AT1G76660.1;AT1G76660.2|ASGDGLLS(Phospho)PQNGK	AT1G76660		hydroxyproline-rich glycoprotein family protein	503902	382179	381301	328339	547516	509064	442380	386367	809819	823116	914584	723304	848329	829448	929403	818344
AT1G76660.1;AT1G76660.2|ASGDGLLSPQNGKC(UniMod:4)S(Phospho)R	AT1G76660		hydroxyproline-rich glycoprotein family protein	477081	275916	302864	305334	373954	324062	246657	261509	285665	135088	146804	176535	150463	169961	145524	141274
AT1G76810.1|NTNSFTADLLDEEEGTDAS(Phospho)NSRDDENTIEDEESPEVTFSGK	AT1G76810	EIF5B1	eukaryotic translation initiation factor 2 (eIF-2) family protein	701125	1.37494e+06	1.30878e+06	1.20732e+06	1.91781e+06	2.1262e+06	2.46884e+06	2.25052e+06	2.89489e+06	3.58438e+06	3.33529e+06	3.44439e+06	3.84983e+06	4.25973e+06	3.87468e+06	4.50849e+06
AT1G76810.1|S(Phospho)WGTVDLNLK	AT1G76810	EIF5B1	eukaryotic translation initiation factor 2 (eIF-2) family protein	472111	534329	435938	436589	612557	706025	667525	1.05553e+06	1.06354e+06	1.47032e+06	1.38989e+06	843656	1.11649e+06	1.20171e+06	734845	1.19292e+06
AT1G76850.1|AT(Phospho)YSSFRGSMDSPSR	AT1G76850	SEC5A	exocyst complex component sec5	434827	344171	402905	469339	398924	363016	318574	277516	241535	128316	152892	305002	336437	411947	481565	283596
AT1G76850.1|ATYSS(Phospho)FRGSMDSPSR	AT1G76850	SEC5A	exocyst complex component sec5	317175	260230	277457	384435	292989	258651	331292	211149	210233	82107.8	109720	199938	310642	348809	345047	253207
AT1G76890.2|SGAMPLPLPLMVT(Phospho)PQR	AT1G76890	GT-2	Duplicated homeodomain-like superfamily protein	124110	91407.3	93746.3	97447.6	52621	119682	56038.1	76524.3	81995.4	68055.4	56609.1	37814.7	58568.2	30662	44011	33815.2
AT1G76900.1;AT1G76900.2;AT1G76900.3|KITYDYSNDFSS(Phospho)AR	AT1G76900	TULP1	tubby like protein 1	69594.6	69012.3	53547.1	91439.7	165528	97630.7	141692	153765	110167	131100	108869	139892	131192	141324	153773	150294
AT1G76950.1|LAQAPS(Phospho)GISSR	AT1G76950	PRAF1	Regulator of chromosome condensation (RCC1) family with FYVE zinc finger domain-containing protein	2.93198e+06	2.57234e+06	2.77414e+06	3.13912e+06	903992	707912	853714	901961	540555	582731	703085	643612	872130	963594	812028	811915
AT1G77180.1;AT1G77180.2|GRS(Phospho)ES(Phospho)VDPR	AT1G77180	SKIP	chromatin protein family	429267	481663	419900	329315	675716	858814	982109	1.03717e+06	1.91172e+06	3.16253e+06	2.74606e+06	1.59911e+06	3.59607e+06	3.38862e+06	3.33639e+06	3.75742e+06
AT1G77180.1;AT1G77180.2|GRS(Phospho)ES(Phospho)VDPRGDYDNYDQDR	AT1G77180	SKIP	chromatin protein family	3.42295e+06	2.94117e+06	3.97889e+06	3.86979e+06	5.46295e+06	6.4654e+06	5.19221e+06	3.18589e+06	1.0501e+07	5.76625e+06	5.70813e+06	1.28343e+07	2.21674e+07	2.58045e+07	2.93166e+07	2.23192e+07
AT1G77460.1;AT1G77460.2;AT1G77460.3;AT1G77460.4|HNSTSFSLETEVQT(Phospho)PK	AT1G77460	CSI3	CELLULOSE SYNTHASE INTERACTIVE 3	581768	534240	600199	398223	476849	536172	344917	429026	411949	563210	269901	299722	106071	286176	230933	288343
AT1G78020.1|LLS(Phospho)MVTPR	AT1G78020	FLZ6	senescence-associated family protein%2C putative (DUF581)	4.62316e+06	4.11571e+06	3.58353e+06	4.65048e+06	826168	763605	973800	1.01568e+06	415410	432298	464940	451179	428316	443661	330986	353951
AT1G78020.1|HS(Phospho)GDFSDAGHFLR	AT1G78020	FLZ6	senescence-associated family protein%2C putative (DUF581)	277505	299925	295043	341643	483680	450640	454439	412384	516514	567509	571004	550036	629817	718847	689898	631067
AT1G78650.1|NFQHSSS(Phospho)NVGHQAK	AT1G78650	POLD3	DNA-directed DNA polymerase	60896	304519	267942	169857	166977	51995	133437	242265	45488.6	22107.1	38423.7	39537.6	43331.1	14320	64669.1	19443.7
AT1G78880.1|S(Phospho)GPITGGSSR	AT1G78880	SHOU4	Ubiquitin-specific protease family C19-related protein	3.14227e+07	3.1481e+07	3.06966e+07	2.18261e+07	2.46261e+07	2.50469e+07	1.72942e+07	2.0518e+07	2.06708e+07	1.57771e+07	1.80461e+07	1.67564e+07	1.11309e+07	1.02247e+07	9.42889e+06	1.176e+07
AT1G78880.1|SGAQS(Phospho)GPVPNATGR	AT1G78880	SHOU4	Ubiquitin-specific protease family C19-related protein	1.79222e+07	1.56083e+07	1.10652e+07	1.24948e+07	1.23002e+07	1.28612e+07	9.28147e+06	1.06021e+07	1.0792e+07	7.96928e+06	8.80912e+06	7.5733e+06	5.41854e+06	5.47407e+06	4.73874e+06	4.38128e+06
AT1G78880.1|S(Phospho)GAQSGPVPNATGR	AT1G78880	SHOU4	Ubiquitin-specific protease family C19-related protein	2.26745e+07	2.24075e+07	1.55526e+07	1.56678e+07	1.84337e+07	1.79629e+07	1.2175e+07	1.47217e+07	1.31934e+07	9.67473e+06	1.07793e+07	9.36435e+06	7.31011e+06	6.61853e+06	6.20243e+06	5.90435e+06
AT1G78880.1|S(Phospho)GAQS(Phospho)GPVPNATGR	AT1G78880	SHOU4	Ubiquitin-specific protease family C19-related protein	1.2403e+06	1.15239e+06	788613	566369	956180	1.03261e+06	812930	481969	547910	535299	595285	417015	181184	211233	177205	168217
AT1G78880.1|MS(Phospho)GNLAS(Phospho)AGSNSMKK	AT1G78880	SHOU4	Ubiquitin-specific protease family C19-related protein	2.81301e+06	2.19312e+06	1.70805e+06	2.38426e+06	3.88876e+06	2.53323e+06	2.00745e+06	2.29356e+06	1.67152e+06	2.04223e+06	1.52329e+06	1.29552e+06	842141	788164	707812	658026
AT1G79660.1|VLDGIVSS(Phospho)PLR	AT1G79660		ephrin-A3 protein	3.51196e+06	4.30808e+06	4.0966e+06	4.25468e+06	2.62033e+06	2.81217e+06	3.73397e+06	3.46882e+06	2.84969e+06	3.84693e+06	3.44773e+06	2.2282e+06	1.8291e+06	1.93133e+06	2.17207e+06	2.09637e+06
AT1G79850.1|TKS(Phospho)FVALPVIAR	AT1G79850	RPS17	ribosomal protein S17	1.30006e+06	1.38088e+06	1.92978e+06	2.02067e+06	1.23047e+06	1.3149e+06	1.78321e+06	1.8079e+06	1.18735e+06	966755	1.57914e+06	1.48033e+06	603620	527276	809232	720888
AT1G79960.1|KLSFS(Phospho)FK	AT1G79960	OFP14	ovate family protein 14	250786	293814	277056	302630	242579	160644	197069	199394	102220	121628	136338	159019	154400	167700	139527	161158
AT1G79970.1;AT1G79970.2|EMALS(Phospho)EDYTC(UniMod:4)IIS(Phospho)HGPNPK	AT1G79970		hypothetical protein	192700	241991	245155	186313	144118	409683	299199	212036	161193	339903	254327	348416	508227	478469	570178	467474
AT1G80130.1|ST(Phospho)SAPILNSWLPQHC(UniMod:4)S(Phospho)R	AT1G80130		Tetratricopeptide repeat (TPR)-like superfamily protein	283735	348947	231569	266090	228604	305498	455060	593829	512752	984112	998623	553422	532560	720039	458657	816884
AT1G80130.1|STS(Phospho)LSLFSSK	AT1G80130		Tetratricopeptide repeat (TPR)-like superfamily protein	2.98597e+06	3.4859e+06	4.11728e+06	4.18692e+06	5.5322e+06	5.47675e+06	6.6819e+06	7.52907e+06	6.92334e+06	7.06812e+06	8.15369e+06	7.28664e+06	6.19045e+06	5.84186e+06	7.16129e+06	7.06963e+06
AT1G80930.1|DHRAS(Phospho)DDDEEGEIRS(Phospho)ER	AT1G80930		MIF4G domain-containing protein / MA3 domain-containing protein	66584	53379.5	44225.7	45306.1	48541.2	59803.8	46889.4	72275.9	92842	69410.7	72176.6	75825	142279	176476	145515	173773
AT1G80930.1|NDRGS(Phospho)EGLLKR	AT1G80930		MIF4G domain-containing protein / MA3 domain-containing protein	400785	354307	377452	307083	422471	397764	311058	371901	625876	395497	481404	459192	808534	781946	824405	775132
AT2G01190.1|VYS(Phospho)DDERS(Phospho)DHGVQAGYR	AT2G01190	PDE331	Octicosapeptide/Phox/Bem1p family protein	6.31299e+06	5.42963e+06	5.95826e+06	6.45621e+06	5.34865e+06	5.69324e+06	5.15559e+06	6.23781e+06	4.49697e+06	3.60951e+06	3.98375e+06	4.28332e+06	2.44617e+06	2.44576e+06	2.72187e+06	2.53641e+06
AT2G01260.1;AT2G01260.2;AT2G01260.3|RAQS(Phospho)DVSNVPSSAPSPHK	AT2G01260		hypothetical protein (DUF789)	434980	453539	404871	472130	385523	361512	313099	370440	350150	210435	294075	311380	204448	203178	230007	220857
AT2G01320.1;AT2G01320.2;AT2G01320.3;AT2G01320.4;AT2G01320.5;AT2G01320.6;AT2G01320.7;AT2G01320.8|SSSVLYATPLS(Phospho)MKEETK	AT2G01320	ABCG7	ABC-2 type transporter family protein	1.00722e+06	1.28334e+06	1.28683e+06	1.39453e+06	1.96582e+06	1.62264e+06	2.2571e+06	2.13974e+06	2.21449e+06	2.09033e+06	2.1713e+06	2.23331e+06	2.61828e+06	2.83797e+06	2.98523e+06	2.86684e+06
AT2G01650.1;AT2G01650.2;AT2G01650.3|KVNLSSSS(Phospho)GKFK	AT2G01650	PUX2	plant UBX domain-containing protein 2	832683	797370	891027	680804	440493	383359	303891	344026	159262	132977	172209	188398	179822	128292	151920	130489
AT2G01650.1;AT2G01650.2;AT2G01650.3|KVNLSSSS(Phospho)GK	AT2G01650	PUX2	plant UBX domain-containing protein 2	1.13364e+06	926454	1.01886e+06	926907	548759	409918	452120	524820	376253	240674	236738	241772	367563	227729	252484	275271
AT2G01750.1|S(Phospho)LNASTSTILK	AT2G01750	MAP70-3	microtubule-associated proteins 70-3	536865	522917	507003	530082	510815	379157	479246	416224	333130	393819	352181	411028	242555	234154	260905	277557
AT2G01910.1|RGSVGTTTPDVLLT(Phospho)PR	AT2G01910	MAP65-6	Microtubule associated protein (MAP65/ASE1) family protein	2.39712e+06	2.53867e+06	2.6735e+06	2.97897e+06	1.82742e+06	1.43685e+06	1.35449e+06	1.15375e+06	909352	914524	856590	1.04217e+06	808157	670110	812915	801935
AT2G01910.1|RGS(Phospho)VGTTTPDVLLTPR	AT2G01910	MAP65-6	Microtubule associated protein (MAP65/ASE1) family protein	73039.9	103019	90763.7	121960	134506	149115	237576	179493	214554	249286	285990	245416	304263	276945	343574	307688
AT2G01910.1|ESIYGSKPS(Phospho)PR	AT2G01910	MAP65-6	Microtubule associated protein (MAP65/ASE1) family protein	827274	787400	528268	619823	502660	555158	379454	344410	372362	268530	338687	243168	278253	318928	249510	281586
AT2G02010.1;AT2G02010.2|TVS(Phospho)ESDVSIHSTFASR	AT2G02010	GAD4	glutamate decarboxylase 4	698992	820236	917337	1.14085e+06	1.39018e+06	807929	1.17907e+06	899613	1.10148e+06	1.34279e+06	1.22603e+06	1.66003e+06	2.62551e+06	2.8692e+06	2.66946e+06	2.71889e+06
AT2G02160.1|S(Phospho)QERGNS(Phospho)EYDPDFSAIADGDKEALR	AT2G02160	ATC3H17	CCCH-type zinc finger family protein	607788	675724	661314	590782	664017	794321	796938	752661	1.04195e+06	898452	977111	934042	2.02228e+06	2.13423e+06	2.11837e+06	2.09472e+06
AT2G02160.1|S(Phospho)VEGYIPNHVGYEPVVQR	AT2G02160	ATC3H17	CCCH-type zinc finger family protein	651225	815995	687649	812004	825834	965036	925145	1.06989e+06	1.36933e+06	1.65599e+06	1.75126e+06	1.38075e+06	2.76549e+06	3.06373e+06	2.87945e+06	2.99207e+06
AT2G02160.1|YGSDDNNS(Phospho)FHNGKDADDVLR	AT2G02160	ATC3H17	CCCH-type zinc finger family protein	93587.9	74944.3	98159.1	85959.1	144291	133988	207703	220456	179520	396154	295689	218262	371615	400769	293688	299814
AT2G02160.1|VYAEDERS(Phospho)ENILESDLR	AT2G02160	ATC3H17	CCCH-type zinc finger family protein	68193	101293	191382	58688.9	246946	176112	141580	166207	134060	216134	199547	178236	223746	260464	245836	237449
AT2G02170.1;AT2G02170.2;AT2G02170.4;AT2G02170.5|SFS(Phospho)KPAPSK	AT2G02170		Remorin family protein	4.96504e+06	5.03188e+06	4.64023e+06	3.68474e+06	2.02424e+06	1.7304e+06	1.71732e+06	2.06859e+06	1.44605e+06	1.00343e+06	1.35886e+06	1.11645e+06	1.32128e+06	1.18269e+06	924455	1.06335e+06
AT2G02170.1;AT2G02170.2;AT2G02170.4;AT2G02170.5|WIAS(Phospho)PTANRPK	AT2G02170		Remorin family protein	3.81206e+06	2.9976e+06	3.27088e+06	3.72971e+06	3.49634e+06	3.38285e+06	2.74634e+06	2.98006e+06	1.97261e+06	1.90373e+06	2.38179e+06	2.1649e+06	1.66214e+06	1.55055e+06	1.52435e+06	1.42704e+06
AT2G02170.1;AT2G02170.2;AT2G02170.4;AT2G02170.5|HDS(Phospho)SVATAFAQPPSTAR	AT2G02170		Remorin family protein	4.79944e+06	3.14247e+06	3.1586e+06	6.24419e+06	3.23099e+06	2.38344e+06	1.79579e+06	2.04923e+06	1.0289e+06	933174	1.4024e+06	1.15265e+06	2.49343e+06	875659	1.82606e+06	1.82858e+06
AT2G02780.1;AT2G02780.2;AT2G02780.3|S(Phospho)AVIGLPPYR	AT2G02780		Leucine-rich repeat protein kinase family protein	2.72939e+06	3.06278e+06	2.93816e+06	2.70736e+06	1.6946e+06	1.7182e+06	1.52879e+06	1.61367e+06	1.09097e+06	1.0964e+06	1.00663e+06	330000	724315	736876	629829	678397
AT2G02950.1|S(Phospho)LEVFGSPVAIEK	AT2G02950	PKS1	phytochrome kinase substrate 1	468598	409381	420907	431911	849213	981134	1.00778e+06	1.00264e+06	1.51144e+06	1.89917e+06	1.5264e+06	1.42499e+06	1.59216e+06	1.68751e+06	1.30261e+06	1.67505e+06
AT2G02950.1|KS(Phospho)LEVFGS(Phospho)PVAIEK	AT2G02950	PKS1	phytochrome kinase substrate 1	112670	73051.5	61846.6	124264	180564	252906	201901	290796	214388	237619	271976	189789	201225	166108	217081	218124
AT2G03240.1|AFS(Phospho)GLISTSPK	AT2G03240	PHO1-H5	EXS (ERD1/XPR1/SYG1) family protein	2.10589e+06	2.15396e+06	2.22286e+06	2.40598e+06	702374	658775	824833	967892	559986	399657	632962	614494	582182	558264	426634	456557
AT2G03240.1|AFSGLISTS(Phospho)PK	AT2G03240	PHO1-H5	EXS (ERD1/XPR1/SYG1) family protein	1.46822e+06	1.52565e+06	1.05298e+06	1.22048e+06	2.55928e+06	2.86738e+06	2.44146e+06	2.48557e+06	3.29415e+06	3.78883e+06	2.92989e+06	3.04301e+06	3.45703e+06	3.36553e+06	3.57376e+06	3.29344e+06
AT2G03680.1;AT2G03680.2;AT2G03680.3|AEGQNTGNFLTDRPS(Phospho)TK	AT2G03680	SPR1	spiral1	1.16929e+06	1.01649e+06	1.1537e+06	1.37521e+06	508777	460637	758381	641215	375837	350897	412524	424804	556031	569664	555626	423687
AT2G03890.1|SSS(Phospho)TPC(UniMod:4)LSPTGR	AT2G03890	PI4KG7	phosphoinositide 4-kinase gamma 7	2.57566e+06	1.78796e+06	2.16982e+06	2.36993e+06	1.54947e+06	1.56909e+06	1.76893e+06	1.77208e+06	916670	855194	1.25156e+06	1.27267e+06	1.01937e+06	981479	1.13082e+06	988568
AT2G03890.1|NDS(Phospho)PLLLK	AT2G03890	PI4KG7	phosphoinositide 4-kinase gamma 7	46088.6	58633.2	42873.2	51532.4	174008	122057	130184	123717	124271	143441	103347	68346.4	136674	119729	74864.3	109397
AT2G03890.1|LSTS(Phospho)MKNTHLSDTTR	AT2G03890	PI4KG7	phosphoinositide 4-kinase gamma 7	1.03603e+06	932368	743664	846784	1.19508e+06	1.07096e+06	733594	725250	1.31795e+06	615641	745680	1.10308e+06	1.90701e+06	1.7536e+06	2.11014e+06	1.60892e+06
AT2G04620.1|LSVPQPT(Phospho)IGR	AT2G04620	MTP12	zinc transporter-like protein	1.75294e+06	1.69758e+06	2.13773e+06	2.28269e+06	621494	390804	538572	437847	401216	360312	451496	408395	596461	527306	443893	487257
AT2G05590.1;AT2G05590.2|LSNLFADSPSQSAS(Phospho)PR	AT2G05590	OXR2	TLD-domain containing nucleolar protein	1.66373e+06	1.7766e+06	2.09996e+06	2.37076e+06	2.15593e+06	2.01759e+06	2.14821e+06	1.90768e+06	1.23548e+06	1.17827e+06	1.37409e+06	1.31313e+06	1.27847e+06	638021	686834	1.30481e+06
AT2G05830.1;AT2G05830.2;AT2G05830.3;AT2G05830.4|EIVIEERS(Phospho)PK	AT2G05830	MTI1	NagB/RpiA/CoA transferase-like superfamily protein	562932	457539	424908	402084	669676	653168	554706	722367	1.09484e+06	1.03852e+06	978186	685118	2.94948e+06	2.66757e+06	2.27706e+06	2.47424e+06
AT2G05830.1;AT2G05830.2;AT2G05830.3;AT2G05830.4|EIVIEERS(Phospho)PKELMHTHGGLGER	AT2G05830	MTI1	NagB/RpiA/CoA transferase-like superfamily protein	532045	601765	527867	1.09435e+06	814874	581074	592320	677412	799384	494535	443889	1.25264e+06	2.40749e+06	2.73337e+06	2.67306e+06	2.16622e+06
AT2G07180.1;AT2G07180.2|GKSVT(Phospho)LYEASSDSQGTR	AT2G07180	PBL17	Protein kinase superfamily protein	1.19336e+06	894363	1.016e+06	1.07379e+06	1.24764e+06	1.18516e+06	1.1379e+06	1.2853e+06	906150	987906	1.09081e+06	992130	3.09391e+06	3.27003e+06	3.08452e+06	2.95171e+06
AT2G07180.1;AT2G07180.2|GKS(Phospho)VTLYEASSDSQGTR	AT2G07180	PBL17	Protein kinase superfamily protein	757298	532021	686993	658839	898545	763078	699275	850268	570564	464032	641460	604869	2.02927e+06	1.9319e+06	1.84522e+06	1.76559e+06
AT2G07180.1;AT2G07180.2|VSGSGS(Phospho)GGGGLPLAPK	AT2G07180	PBL17	Protein kinase superfamily protein	55351.5	47148.2	26936	71461.9	110610	84469.4	123610	102767	169667	131421	168399	119253	130688	158146	180874	181796
AT2G10950.1;AT2G10950.2;AT2G10950.3|RLSSDNS(Phospho)PTQLGLLGIR	AT2G10950		BSD domain-containing protein	567226	506224	658965	719827	521262	500436	515834	375551	386945	185464	153560	440523	320664	355744	476169	343489
AT2G11810.1;AT2G11810.2;AT2G11810.3|RVYS(Phospho)NFNISTVEDEYIHR	AT2G11810	MGD3	monogalactosyldiacylglycerol synthase type C	2.12566e+06	2.1965e+06	2.03964e+06	2.30328e+06	1.51809e+06	1.19508e+06	1.44416e+06	1.14569e+06	1.13783e+06	867894	552430	889004	1.07439e+06	480481	854782	759644
AT2G11890.1;AT2G11890.2|FLQNAAVSAAS(Phospho)PSPPR	AT2G11890	TTM3	adenylate cyclase	3.35733e+06	3.36887e+06	3.69216e+06	3.71224e+06	3.99534e+06	3.16705e+06	3.21245e+06	3.10976e+06	3.29037e+06	3.13916e+06	3.21933e+06	2.96863e+06	1.66229e+06	1.67973e+06	1.65695e+06	1.68362e+06
AT2G12462.1|IVKS(Phospho)GPLDR	AT2G12462		sterile alpha motif (SAM) domain protein	439727	389039	274104	296120	461473	408530	281030	310351	289485	179198	224106	228843	80010.8	91263.4	89516.9	73852.7
AT2G16405.1|TPSLLSS(Phospho)PGNSGR	AT2G16405		Transducin/WD40 repeat-like superfamily protein	805643	944119	1.00833e+06	1.0027e+06	2.2359e+06	1.80589e+06	2.02726e+06	1.83116e+06	3.6344e+06	3.68444e+06	3.91693e+06	3.64283e+06	2.88839e+06	2.76804e+06	2.88556e+06	2.77247e+06
AT2G16405.1|RAS(Phospho)FSSSLSDGDNSYR	AT2G16405		Transducin/WD40 repeat-like superfamily protein	260100	192569	173174	222311	262550	243734	259369	153202	328670	357773	330335	301797	729955	792947	645743	670453
AT2G16405.1|TPSLLSSPGNS(Phospho)GR	AT2G16405		Transducin/WD40 repeat-like superfamily protein	8.4025e+06	8.67562e+06	9.06431e+06	7.85467e+06	5.28008e+06	4.16848e+06	4.60981e+06	3.88831e+06	3.06213e+06	3.80413e+06	3.09277e+06	3.64369e+06	6.32233e+06	5.54002e+06	4.96137e+06	4.60482e+06
AT2G16440.1|LASSNST(Phospho)PPTSRPSAAR	AT2G16440	MCM4	Minichromosome maintenance (MCM2/3/5) family protein	1.58054e+06	1.48424e+06	1.73671e+06	1.41141e+06	1.39399e+06	1.3672e+06	980368	1.04854e+06	1.41161e+06	753609	1.02926e+06	1.43614e+06	646557	637481	839355	843206
AT2G16440.1|GRS(Phospho)STPTQFATPPPPPSR	AT2G16440	MCM4	Minichromosome maintenance (MCM2/3/5) family protein	404006	532799	629622	600888	951077	942942	888754	711695	1.11834e+06	1.09132e+06	1.22137e+06	1.25932e+06	982977	982893	1.09327e+06	978004
AT2G16640.1;AT2G16640.2;AT2G16640.3|AS(Phospho)PLLEPASR	AT2G16640	TOC132	multimeric translocon complex in the outer envelope membrane 132	1.18401e+06	1.26896e+06	1.26113e+06	1.33302e+06	1.52529e+06	1.59057e+06	1.42037e+06	1.27121e+06	1.54765e+06	1.98186e+06	2.25897e+06	1.51977e+06	3.01505e+06	2.81302e+06	2.8477e+06	3.06948e+06
AT2G16850.1|ALASFRS(Phospho)NPTN	AT2G16850	PIP2-8	plasma membrane intrinsic protein 2%3B8	3.88519e+06	2.99841e+06	3.87212e+06	3.78294e+06	2.62543e+06	2.65881e+06	2.44231e+06	1.62629e+06	1.85403e+06	1.24502e+06	1.33916e+06	2.25233e+06	2.035e+06	1.94558e+06	2.35081e+06	1.82797e+06
AT2G16900.1;AT2G16900.5;AT2G16900.6|KTES(Phospho)QPPS(Phospho)PLSTR	AT2G16900		phospholipase-like protein (PEARLI 4) family protein	343929	203007	148919	216264	611189	634701	443388	513539	613276	652699	688148	542651	584670	564573	518499	495506
AT2G16900.1;AT2G16900.5;AT2G16900.6|ILS(Phospho)LPGSFGK	AT2G16900		phospholipase-like protein (PEARLI 4) family protein	202010	181064	224930	234535	126888	135844	135135	159221	113808	97086.7	80437.6	77158.9	129418	117006	77290	80537.7
AT2G17290.1;AT2G17290.2|QNT(Phospho)NPALVIPVKEPIMR	AT2G17290	CPK6	Calcium-dependent protein kinase family protein	302690	636754	667878	838284	284544	298267	291629	334719	167499	224536	198096	214018	173728	187371	170902	189306
AT2G17290.1;AT2G17290.2;AT4G35310.1;AT4G35310.2|NS(Phospho)LNISM(UniMod:35)R	AT2G17290	CPK6	Calcium-dependent protein kinase family protein	152477	119029	223416	92864.4	390316	349416	212662	252241	405226	467110	505923	338833	245816	234086	247384	240052
AT2G17410.1;AT2G17410.2;AT2G17410.3|HSEENQS(Phospho)PHHHANNVM(UniMod:35)EQDQAAEER	AT2G17410	ARID3	ARID/BRIGHT DNA-binding domain-containing protein	63762.4	465118	327657	409323	89535.7	69153.3	76638.9	93040.6	69640.8	98000	98621.8	69060.7	48659.2	72356.9	63131.3	60993.4
AT2G17480.1|YKT(Phospho)TPHSMR	AT2G17480	MLO8	Seven transmembrane MLO family protein	3.91562e+06	4.02899e+06	3.61669e+06	3.37026e+06	2.56742e+06	2.41922e+06	2.1302e+06	2.41432e+06	1.83736e+06	1.84068e+06	1.91042e+06	1.77088e+06	2.66897e+06	1.87768e+06	1.83586e+06	1.67788e+06
AT2G17480.1;AT5G65970.1|FRLTHETS(Phospho)FVR	AT2G17480	MLO8	Seven transmembrane MLO family protein	833172	662815	826559	1.01951e+06	280176	178996	197459	51190	225234	17778.9	12750.1	217371	299900	343793	293128	197836
AT2G17930.1|GGHNASMIVSS(Phospho)PSTNPVYSPHPSVR	AT2G17930	TRA1A	Phosphatidylinositol 3- and 4-kinase family protein with FAT domain-containing protein	1.61549e+06	1.57502e+06	2.32624e+06	1.46107e+06	3.37818e+06	1.68094e+06	2.88674e+06	2.88256e+06	3.48199e+06	3.71702e+06	2.92122e+06	3.45627e+06	4.83784e+06	5.07758e+06	4.79884e+06	4.62252e+06
AT2G17970.1;AT2G17970.5;AT2G17970.6;AT2G17970.7;AT2G17970.8|TGSC(UniMod:4)SVVENMGS(Phospho)ER	AT2G17970	ALKBH9B	2-oxoglutarate (2OG) and Fe(II)-dependent oxygenase superfamily protein	125320	103904	97695	115831	158928	186786	155793	97700.1	145938	223716	162229	163618	255448	202737	288375	193202
AT2G17980.1|SLNASFAAT(Phospho)SANSASRSNIVDWAEK	AT2G17980	SLY1	Sec1/munc18-like (SM) proteins superfamily	1.7594e+06	1.54474e+06	2.2482e+06	2.66582e+06	1.48755e+06	1.11374e+06	1.8051e+06	1.2881e+06	963016	585176	375719	1.46813e+06	859810	1.14586e+06	1.33414e+06	1.02776e+06
AT2G18110.1|DTAAEEEDDDDVDLFGEET(Phospho)EEEKKAAEER	AT2G18110		Translation elongation factor EF1B/ribosomal protein S6 family protein	425321	504917	505401	538284	366323	246063	557166	699654	349397	482149	564101	318937	87365.7	114337	136777	123022
AT2G18790.1|SFDYSQS(Phospho)LK	AT2G18790	PHYB	phytochrome B	1.06849e+06	1.16874e+06	1.128e+06	1.39917e+06	666870	493756	711548	651786	381327	323222	340647	336197	397019	410666	249566	334822
AT2G18860.1;AT2G18860.2;AT2G18860.3|VYGDGS(Phospho)EC(UniMod:4)VIDIEER	AT2G18860		Syntaxin/t-SNARE family protein	371451	531746	405799	327479	775805	734831	744387	691709	819787	838606	791053	686947	911504	976647	942975	913734
AT2G18876.1|LTPQFGFSQS(Phospho)PIGER	AT2G18876		Afadin/alpha-actinin-binding protein	251287	265724	213661	204932	271165	320746	241566	195045	432353	373819	221092	342512	540750	572555	566388	476510
AT2G18960.1|EDVNIFPEKGS(Phospho)YR	AT2G18960	AHA1	H[+]-ATPase 1	3.93133e+06	4.50787e+06	4.34192e+06	4.44711e+06	7.18367e+06	5.87617e+06	9.24384e+06	1.07075e+07	8.95095e+06	1.49847e+07	1.68654e+07	9.78821e+06	1.03268e+07	9.7178e+06	8.94041e+06	1.14859e+07
AT2G18960.1|EAQWAQAQRT(Phospho)LHGLQPK	AT2G18960	AHA1	H[+]-ATPase 1	1.0466e+07	9.80819e+06	1.16882e+07	1.28292e+07	1.33814e+07	1.25836e+07	1.22496e+07	6.39495e+06	4.47575e+06	1.94561e+06	2.36258e+06	6.08974e+06	7.01911e+06	7.82842e+06	1.04763e+07	5.93849e+06
AT2G18960.1|LKGLDIDTAGHHY(Phospho)TV	AT2G18960	AHA1	H[+]-ATPase 1	2.68667e+07	2.27229e+07	3.01207e+07	3.42238e+07	2.23754e+07	2.0979e+07	2.72169e+07	1.77505e+07	1.27342e+07	6.79762e+06	6.71537e+06	2.26868e+07	2.94388e+07	3.27524e+07	4.70783e+07	3.16758e+07
AT2G19160.1;AT2G19160.2|INYMQS(Phospho)LPGAR	AT2G19160		Core-2/I-branching beta-1%2C6-N-acetylglucosaminyltransferase family protein	765521	1.01047e+06	871640	1.07771e+06	468043	482198	743790	647767	380580	447657	359042	502247	635323	570705	536687	463774
AT2G19460.1;AT2G19460.2|LKGS(Phospho)FRK	AT2G19460		DUF3511 domain protein (DUF3511)	120979	203896	228206	297736	128357	137864	257035	152532	169496	98820.5	103230	175349	111437	44438	65228.5	56600.8
AT2G19710.1|TSASAASWS(Phospho)FKGDHSK	AT2G19710	ISTL5	Regulator of Vps4 activity in the MVB pathway protein	485899	458878	475114	603979	385752	302955	436798	504461	214861	167470	141438	227904	260177	299901	226105	207389
AT2G19710.1|QDS(Phospho)TQSHISSASVNLR	AT2G19710	ISTL5	Regulator of Vps4 activity in the MVB pathway protein	4.32309e+06	3.35536e+06	1.96586e+06	3.80396e+06	1.88976e+06	864970	949665	964398	569501	943329	690938	1.10153e+06	1.47732e+06	708107	727773	1.11973e+06
AT2G19810.1|VLPNQS(Phospho)PDRVDSFDVLSPTIR	AT2G19810	OZF1	CCCH-type zinc finger family protein	43229	71550	56941.9	43588.9	52363.4	85560	70444.1	59950.1	112621	88833.2	87640.9	53021.9	120126	167710	125276	71142.9
AT2G19950.1;AT2G19950.2|RAS(Phospho)ATWEEDSEIKTLEPLPLYHR	AT2G19950	GC1	golgin Putative 1	2.01365e+06	1.74695e+06	2.78396e+06	2.56745e+06	2.02464e+06	1.57972e+06	2.54045e+06	1.69199e+06	1.55435e+06	598912	573959	1.54992e+06	1.7963e+06	2.11188e+06	2.92039e+06	2.30183e+06
AT2G20010.2|SNGLTTASLSPSPS(Phospho)LHR	AT2G20010		Gls protein (DUF810)	5.25521e+06	5.15697e+06	5.13475e+06	5.40239e+06	2.88354e+06	2.02858e+06	2.73772e+06	2.30158e+06	1.95759e+06	1.88988e+06	1.86971e+06	2.22227e+06	2.5002e+06	2.78783e+06	2.40665e+06	2.33956e+06
AT2G20010.2;AT2G25800.1|SLT(Phospho)STAASK	AT2G20010		Gls protein (DUF810)	1.34641e+07	1.42581e+07	1.04706e+07	1.11859e+07	9.41238e+06	9.17359e+06	9.07811e+06	9.56227e+06	8.39584e+06	5.38481e+06	8.02659e+06	7.43824e+06	5.92475e+06	4.97793e+06	4.70183e+06	6.02601e+06
AT2G20010.2|SNGLTTASLS(Phospho)PSPSLHR	AT2G20010		Gls protein (DUF810)	955721	1.24804e+06	1.33657e+06	929205	2.11774e+06	1.41835e+06	1.68984e+06	1.57318e+06	1.93423e+06	1.89807e+06	1.74114e+06	2.41578e+06	2.9037e+06	2.79106e+06	1.92422e+06	1.8181e+06
AT2G20050.1;AT2G20050.2|DQEWGITRLS(Phospho)R	AT2G20050		protein phosphatase 2C and cyclic nucleotide-binding/kinase domain-containing protein	3.81261e+06	4.5592e+06	4.72065e+06	4.88767e+06	3.4946e+06	2.80753e+06	4.29936e+06	3.98366e+06	2.44873e+06	2.20116e+06	2.07674e+06	2.03749e+06	2.57701e+06	2.64643e+06	2.25253e+06	2.04901e+06
AT2G20080.1|ATMSWNPSYGILESQHS(Phospho)LEPNITR	AT2G20080	SPEAR1	hypothetical protein	224016	279714	206595	241091	325784	306158	476159	400709	254098	390878	333459	410954	516424	441177	490644	598354
AT2G20190.1|ENS(Phospho)LFGGDADITEKPIEPIK	AT2G20190	CLASP	CLIP-associated protein	5.99214e+06	7.33927e+06	6.53166e+06	6.58958e+06	2.00763e+06	1.99487e+06	2.88375e+06	3.07955e+06	1.69261e+06	1.9685e+06	2.44358e+06	2.02478e+06	2.43676e+06	2.86015e+06	1.8567e+06	2.28871e+06
AT2G20190.1|ENS(Phospho)LFGGDADITEKPIEPIKVYSEK	AT2G20190	CLASP	CLIP-associated protein	2.02635e+06	2.31878e+06	2.51507e+06	2.82356e+06	762981	646717	765928	549267	655630	305400	322710	655099	834175	773950	767707	537975
AT2G20300.1|LRGSMS(Phospho)EHGGPSSSR	AT2G20300	ALE2	Protein kinase superfamily protein	817286	712999	575346	752208	336416	327443	313126	323391	484393	157311	158496	237758	406434	287910	434857	275573
AT2G20950.1;AT2G20950.4;AT2G20950.8|S(Phospho)RGVS(Phospho)GSSTPVHYK	AT2G20950		phospholipase-like protein (PEARLI 4) family protein	102362	102661	88928.3	71438.5	168911	181781	132127	175767	241412	120538	166243	143371	181330	207030	152959	199609
AT2G20950.1;AT2G20950.4;AT2G20950.8|YSTPERPREPDEDVT(Phospho)PR	AT2G20950		phospholipase-like protein (PEARLI 4) family protein	1.63959e+06	865830	1.83558e+06	2.20091e+06	1.22853e+06	1.29035e+06	1.59631e+06	1.6751e+06	625144	505866	1.33368e+06	1.3786e+06	808817	348288	483996	366909
AT2G20960.1;AT2G20960.4|LIT(Phospho)LNHR	AT2G20960	pEARLI4	phospholipase-like protein (PEARLI 4) family protein	8.51298e+06	7.38454e+06	8.46906e+06	8.69223e+06	3.21697e+06	2.22704e+06	2.78358e+06	2.79355e+06	1.79393e+06	1.57002e+06	2.29261e+06	2.02544e+06	2.893e+06	2.33343e+06	2.1268e+06	1.97087e+06
AT2G20960.1;AT2G20960.4|NEESVLLFPELILS(Phospho)PQERPPSR	AT2G20960	pEARLI4	phospholipase-like protein (PEARLI 4) family protein	1.44568e+06	1.32899e+06	1.25161e+06	1.28935e+06	1.24075e+06	1.39216e+06	1.20967e+06	1.59665e+06	1.83894e+06	2.22324e+06	1.90999e+06	1.44424e+06	3.37832e+06	2.10884e+06	2.55086e+06	2.98269e+06
AT2G20960.1;AT2G20960.4|T(Phospho)PIHESAATER	AT2G20960	pEARLI4	phospholipase-like protein (PEARLI 4) family protein	929807	1.16621e+06	960002	691167	1.20295e+06	1.38112e+06	1.32177e+06	1.8527e+06	2.08462e+06	2.50993e+06	3.54656e+06	1.83926e+06	1.48949e+06	1.42388e+06	1.41541e+06	1.85393e+06
AT2G20960.1;AT2G20960.4|T(Phospho)PEHPLR	AT2G20960	pEARLI4	phospholipase-like protein (PEARLI 4) family protein	2.22023e+06	2.25726e+06	2.69048e+06	1.71005e+06	3.10103e+06	2.72598e+06	2.05251e+06	3.03e+06	3.89908e+06	5.64195e+06	5.22862e+06	3.5228e+06	3.03979e+06	2.82605e+06	2.58206e+06	3.38734e+06
AT2G20960.1;AT2G20960.4|RADQRGDEDDDVS(Phospho)PRPFGTQPK	AT2G20960	pEARLI4	phospholipase-like protein (PEARLI 4) family protein	1.96927e+06	1.60797e+06	1.67248e+06	1.90678e+06	1.21818e+06	1.17869e+06	855267	726812	1.30501e+06	490830	777315	1.02347e+06	871197	823317	996957	897328
AT2G21230.1;AT2G21230.2;AT2G21230.3;AT2G21230.4|S(Phospho)PPLSSLER	AT2G21230	BZIP30	Basic-leucine zipper (bZIP) transcription factor family protein	935266	935901	1.02421e+06	1.02218e+06	1.38648e+06	1.10356e+06	1.32736e+06	1.55042e+06	1.84119e+06	2.93878e+06	2.62669e+06	1.68729e+06	2.44299e+06	2.07362e+06	1.82699e+06	2.48174e+06
AT2G21230.1;AT2G21230.2;AT2G21230.3;AT2G21230.4|RS(Phospho)NSDVTFGFSSMMSQNQK	AT2G21230	BZIP30	Basic-leucine zipper (bZIP) transcription factor family protein	3.37231e+06	3.20979e+06	3.68679e+06	3.74494e+06	2.31451e+06	2.25458e+06	2.4403e+06	2.44725e+06	1.89121e+06	1.53582e+06	1.5624e+06	2.01679e+06	3.58132e+06	3.75192e+06	3.90661e+06	3.47011e+06
AT2G21330.1;AT2G21330.3|QPS(Phospho)SVSAIR	AT2G21330	FBA1	fructose-bisphosphate aldolase 1	3.2789e+06	2.36724e+06	3.53371e+06	3.2003e+06	2.24973e+06	1.79016e+06	2.22158e+06	2.23337e+06	1.13068e+06	636979	1.16285e+06	929613	1.45714e+06	1.26485e+06	1.07363e+06	1.1635e+06
AT2G21660.1|EGGGGYSGGGGGYS(Phospho)SR	AT2G21660	RBG7	cold%2C circadian rhythm%2C and rna binding 2	320270	337422	271716	309213	251235	272606	272597	282825	302066	187491	224532	190241	147553	145669	102308	118120
AT2G21660.1|S(Phospho)GGGGGYSGGGGSYGGGGGR	AT2G21660	RBG7	cold%2C circadian rhythm%2C and rna binding 2	996137	1.03101e+06	868996	904355	1.59262e+06	549399	2.07373e+06	3.09906e+06	2.7879e+06	3.57505e+06	5.4086e+06	2.91626e+06	2.44422e+06	2.08418e+06	2.32361e+06	3.32376e+06
AT2G21880.1;AT2G21880.2|(UniMod:1)MDS(Phospho)LKNR	AT2G21880	RABG2	RAB GTPase homolog 7A	322670	193267	152329	171698	405036	356735	253489	361533	400772	389544	406265	320870	488358	455152	425121	426280
AT2G22090.1;AT2G22090.2|GQS(Phospho)LPSTYPDSDAGGKR	AT2G22090	UBA1A	RNA-binding (RRM/RBD/RNP motifs) family protein	262187	185417	163419	212247	312153	278817	180575	234208	264384	313484	388664	302772	520106	530227	531929	452646
AT2G22090.1;AT2G22090.2|GQS(Phospho)LPSTYPDSDAGGK	AT2G22090	UBA1A	RNA-binding (RRM/RBD/RNP motifs) family protein	572742	605423	621292	597734	746391	784970	522566	455154	829972	710187	704134	709310	1.43331e+06	1.37013e+06	1.17552e+06	1.1636e+06
AT2G22125.1|MHDS(Phospho)EPPT(Phospho)PHSTTK	AT2G22125	CSI1	binding protein	755478	689268	628114	660009	512474	402783	339900	380336	234300	177535	203071	177761	39003.7	31207.2	30980.7	45941.7
AT2G22300.1;AT2G22300.2|KMDS(Phospho)FNR	AT2G22300	CAMTA3	signal responsive 1	1.14361e+07	1.14247e+07	8.72095e+06	1.04478e+07	9.74116e+06	9.4053e+06	8.05064e+06	8.94771e+06	6.47472e+06	4.7508e+06	6.24961e+06	6.24239e+06	4.6615e+06	4.21168e+06	4.10843e+06	4.44915e+06
AT2G22300.1;AT2G22300.2;AT5G09410.1;AT5G09410.2;AT5G09410.3;AT5G09410.4|VKS(Phospho)M(UniMod:35)VQYPEAR	AT2G22300	CAMTA3	signal responsive 1	758693	654103	1.19317e+06	555421	496927	797068	456490	361664	710051	527750	667373	602457	519567	475710	258984	270948
AT2G22300.1;AT2G22300.2|ALS(Phospho)MLAPK	AT2G22300	CAMTA3	signal responsive 1	88671	132848	89078	124687	74028.6	58656.3	105490	104864	46063	46968.3	46588.1	74268.7	84850.8	90898.1	80122.9	96101.9
AT2G22475.1;AT2G22475.2|GSDST(Phospho)PVKAPSR	AT2G22475	GEM	GRAM domain family protein	1.201e+06	1.01897e+06	1.04071e+06	774368	958625	884397	578325	639697	878153	754919	577943	584401	253986	255950	257572	264045
AT2G22475.1;AT2G22475.2|GSDSTPVKAPS(Phospho)R	AT2G22475	GEM	GRAM domain family protein	2.68309e+06	2.78802e+06	2.29221e+06	1.55079e+06	4.45586e+06	4.54338e+06	3.50537e+06	5.42007e+06	6.93193e+06	8.06671e+06	9.36695e+06	5.27831e+06	4.37195e+06	3.69959e+06	3.79998e+06	5.74049e+06
AT2G22475.1;AT2G22475.2|TAPS(Phospho)FADAAMGR	AT2G22475	GEM	GRAM domain family protein	1.24178e+06	1.31068e+06	1.40294e+06	1.50298e+06	556691	643168	1.1304e+06	879378	566491	531755	523974	607424	828449	638950	707741	808132
AT2G22720.2;AT2G22720.3;AT2G22720.4;AT2G22720.5;AT2G22720.6|SATNARPLPSKSS(Phospho)LER	AT2G22720		SPT2 chromatin protein	46658.9	33453.8	10479.8	17948.3	51503	81577	64099.2	69761.4	237256	108002	107164	151825	522547	533708	471832	495975
AT2G22900.1|(Met-loss (Protein N-term))MVSPETSSSHYQSS(Phospho)PMAK	AT2G22900	GT7	Galactosyl transferase GMA12/MNN10 family protein	404900	296265	249325	335414	251283	276948	250734	341075	306883	151331	212085	213842	76375	100287	109856	88752.2
AT2G23120.1|TEQVKDNDLPTDS(Phospho)PYMATGTLEDYK	AT2G23120		Late embryogenesis abundant protein%2C group 6	644462	622720	532958	636771	462902	543041	432961	406766	306407	331514	231802	319533	249221	210943	213110	194065
AT2G23120.1|AYGAEGHQEPTPGLGGGSTDAPT(Phospho)PSGDAPAATTTDAK	AT2G23120		Late embryogenesis abundant protein%2C group 6	2.74674e+06	2.82458e+06	2.11887e+06	2.33481e+06	2.02135e+06	1.93275e+06	1.29168e+06	1.24073e+06	1.18569e+06	1.10209e+06	757397	863057	1.19472e+06	992830	892309	1.01424e+06
AT2G23140.1;AT2G23140.2;AT2G23140.4|DLSDFS(Phospho)PK	AT2G23140	PUB4	RING/U-box superfamily protein with ARM repeat domain-containing protein	1.17955e+07	1.26146e+07	1.23232e+07	1.22237e+07	1.87271e+07	1.63976e+07	1.50278e+07	1.31765e+07	1.40709e+07	1.35234e+07	1.40266e+07	1.25097e+07	6.26616e+06	5.81923e+06	5.99947e+06	5.51395e+06
AT2G23310.1;AT2G23310.2|YVPFS(Phospho)FGK	AT2G23310	RER1C	Rer1 family protein	114952	129234	142387	156305	186641	233006	290920	400320	302088	339632	341388	292450	329072	415989	350915	455334
AT2G24050.1|SLS(Phospho)VNSR	AT2G24050	EIF(ISO)4G2	MIF4G domain-containing protein / MA3 domain-containing protein	7.35327e+07	7.60413e+07	6.07861e+07	6.26185e+07	5.83564e+07	6.10247e+07	5.99786e+07	6.86261e+07	3.92502e+07	2.45656e+07	4.28451e+07	3.83269e+07	2.17502e+07	1.90781e+07	1.90966e+07	2.09766e+07
AT2G24050.1|FSSSSSFDLT(Phospho)NGGSEETPFPVK	AT2G24050	EIF(ISO)4G2	MIF4G domain-containing protein / MA3 domain-containing protein	1.04866e+06	1.19826e+06	1.15416e+06	1.13848e+06	1.57194e+06	1.5258e+06	2.44549e+06	2.04881e+06	1.53134e+06	3.16279e+06	3.67518e+06	2.77271e+06	1.36017e+06	1.58271e+06	1.43374e+06	2.2568e+06
AT2G24360.1|HYS(Phospho)LSVGQSVFRPGR	AT2G24360	STY13	Protein kinase superfamily protein	1.17175e+07	1.27268e+07	1.32984e+07	1.44373e+07	4.37066e+06	2.40671e+06	4.28511e+06	3.34543e+06	2.58456e+06	2.3218e+06	2.27555e+06	2.84998e+06	2.85676e+06	3.11168e+06	2.29805e+06	2.52955e+06
AT2G25290.1;AT2G25290.2;AT2G25290.3;AT2G25290.4|SAT(Phospho)KSFDDDMTIFINR	AT2G25290	Phox1	Octicosapeptide/Phox/Bem1p (PB1) domain-containing protein / tetratricopeptide repeat (TPR)-containing protein	3.47085e+06	3.5329e+06	3.20861e+06	3.58196e+06	1.51171e+06	1.03315e+06	1.80184e+06	1.20067e+06	754988	873639	635400	769795	803063	1.28689e+06	662071	823345
AT2G25480.2|KQVNDTSEDDTQYS(Phospho)PKEDDGKPR	AT2G25480		TPX2 (targeting protein for Xklp2) protein family	243767	222342	247177	212221	187177	175451	147914	174600	210941	113849	131175	164303	57850.7	87893.9	82999.2	72200.9
AT2G25480.1;AT2G25480.2|FGRLS(Phospho)LDEK	AT2G25480		TPX2 (targeting protein for Xklp2) protein family	339845	291735	320113	301758	324736	376778	384673	383321	419744	571179	550271	517974	644157	536623	647526	784129
AT2G25480.1|KQVNDTS(Phospho)EDDTQYPK	AT2G25480		TPX2 (targeting protein for Xklp2) protein family	53680.3	38991.5	21827	31642.9	64392.6	48589.2	42115.7	67321.3	82532.6	55606.6	82015.7	61232.1	88460.3	86444.7	81612.5	110898
AT2G25670.1;AT2G25670.2|S(Phospho)REPEKEPEPQVYWAPTPLK	AT2G25670		hypothetical protein	1.35244e+06	1.29854e+06	1.43068e+06	1.52982e+06	1.41425e+06	1.48315e+06	1.41063e+06	1.38194e+06	1.93814e+06	1.60771e+06	1.53945e+06	2.00639e+06	2.8309e+06	2.90054e+06	2.86713e+06	2.95351e+06
AT2G25670.1;AT2G25670.2|KLAS(Phospho)MKK	AT2G25670		hypothetical protein	924351	909770	1.02898e+06	920859	849560	1.10075e+06	1.18853e+06	1.32111e+06	820866	756085	913735	593321	500512	293876	386326	420219
AT2G25730.1;AT2G25730.2;AT2G25730.3;AT2G25730.4|RAFS(Phospho)WAPR	AT2G25730		zinc finger FYVE domain protein	2.71048e+06	2.77396e+06	2.85448e+06	3.15344e+06	1.15859e+06	698427	838738	716295	573721	434051	511449	487311	1.08429e+06	1.03096e+06	583327	627536
AT2G25730.1;AT2G25730.2;AT2G25730.3;AT2G25730.4|AFS(Phospho)WAPR	AT2G25730		zinc finger FYVE domain protein	1.88716e+06	2.04322e+06	1.91549e+06	1.97304e+06	718209	534998	794581	829347	450510	621141	669273	388625	780596	742088	376258	402997
AT2G25730.1;AT2G25730.2;AT2G25730.3;AT2G25730.4|ASFTSSLS(Phospho)NFQR	AT2G25730		zinc finger FYVE domain protein	4.99175e+06	5.7218e+06	5.65457e+06	1.16724e+07	2.02054e+06	3.05823e+06	4.11649e+06	3.74588e+06	2.74074e+06	2.37999e+06	2.31558e+06	2.62866e+06	2.74697e+06	4.71029e+06	2.92143e+06	3.06064e+06
AT2G25800.1|SSS(Phospho)SLSPGSNK	AT2G25800		elongation factor Ts (DUF810)	1.19788e+07	1.3528e+07	1.44854e+07	1.15778e+07	1.05234e+07	1.00641e+07	1.10623e+07	1.25018e+07	9.42787e+06	6.12597e+06	8.35329e+06	8.37123e+06	6.87889e+06	6.23113e+06	5.63328e+06	5.79668e+06
AT2G25800.1|ELS(Phospho)LGHSK	AT2G25800		elongation factor Ts (DUF810)	1.84824e+07	1.81799e+07	1.32867e+07	1.32604e+07	1.0124e+07	9.76506e+06	8.81365e+06	1.16325e+07	7.93091e+06	5.72865e+06	8.23851e+06	6.83357e+06	7.92589e+06	6.2824e+06	5.6269e+06	6.46518e+06
AT2G25800.1|ELS(Phospho)LGHS(Phospho)KR	AT2G25800		elongation factor Ts (DUF810)	488061	552909	353718	394895	318068	303088	257459	375089	269342	174650	271919	236835	258659	153937	160779	162522
AT2G25800.1|ELS(Phospho)LGHSKR	AT2G25800		elongation factor Ts (DUF810)	3.85334e+06	3.52314e+06	4.46234e+06	2.98606e+06	2.28736e+06	2.00355e+06	1.40251e+06	1.12365e+06	1.64306e+06	480929	853468	1.45181e+06	1.0376e+06	1.07377e+06	1.12966e+06	739821
AT2G26100.1;AT2G26100.2|FT(Phospho)TASSSSPASPSYYNKPSSK	AT2G26100	B3GALT12	Galactosyltransferase family protein	3.37226e+06	3.04511e+06	3.172e+06	3.54507e+06	2.68175e+06	3.02576e+06	3.05172e+06	2.15206e+06	2.36463e+06	2.45592e+06	2.36362e+06	2.48345e+06	1.17954e+06	1.37529e+06	1.55691e+06	1.46359e+06
AT2G26100.1;AT2G26100.2|FTT(Phospho)ASSSSPASPSYYNKPSSK	AT2G26100	B3GALT12	Galactosyltransferase family protein	1.06649e+06	755850	817725	934381	929489	934427	658671	527652	559041	576315	1.4259e+06	677844	212397	290073	444022	315741
AT2G26110.1|SPS(Phospho)MIHR	AT2G26110		bromodomain protein (DUF761)	1.31283e+07	1.32482e+07	1.196e+07	1.08409e+07	7.2281e+06	7.0622e+06	6.24122e+06	7.1088e+06	5.8343e+06	4.0426e+06	5.61996e+06	5.29944e+06	5.35707e+06	4.64279e+06	4.2108e+06	4.96374e+06
AT2G26110.1|LKS(Phospho)INFSSFTSPDK	AT2G26110		bromodomain protein (DUF761)	5.69672e+06	6.53609e+06	6.38748e+06	6.87054e+06	2.48586e+06	2.33194e+06	3.20599e+06	3.431e+06	1.99671e+06	2.38572e+06	2.74823e+06	2.14302e+06	2.91648e+06	2.72426e+06	2.17753e+06	2.55409e+06
AT2G26110.1|KSAS(Phospho)TKSPFSHFQEDEISVEAR	AT2G26110		bromodomain protein (DUF761)	2.55037e+06	2.3671e+06	3.4198e+06	3.85069e+06	1.32264e+06	1.1561e+06	1.98497e+06	1.44093e+06	871331	767997	711818	2.55074e+06	1.41578e+06	2.2494e+06	2.78326e+06	2.00534e+06
AT2G26190.1;AT2G26190.3|LKEGGLT(Phospho)SR	AT2G26190	IQM4	calmodulin-binding family protein	621779	492736	474066	283575	877061	975293	613944	897130	1.41416e+06	990714	1.17212e+06	829739	940217	774615	942969	1.27499e+06
AT2G26280.1;AT2G26280.2;AT2G26280.3;AT2G26280.4;AT2G26280.5;AT2G26280.6;AT2G26280.7|AVLDRTES(Phospho)SASHHSDEEAR	AT2G26280	CID7	CTC-interacting domain 7	1.83634e+06	1.9739e+06	2.16491e+06	1.71587e+06	795390	628294	635101	646245	486079	206006	339157	484701	593549	531798	406461	338109
AT2G26280.1;AT2G26280.2;AT2G26280.3;AT2G26280.4;AT2G26280.5;AT2G26280.6;AT2G26280.7|KLASQDS(Phospho)GMWK	AT2G26280	CID7	CTC-interacting domain 7	642110	767485	895072	1.32659e+06	173357	298583	472850	520000	225501	231019	289399	362366	336261	413304	327621	351954
AT2G26280.1;AT2G26280.2;AT2G26280.3;AT2G26280.4;AT2G26280.5;AT2G26280.6;AT2G26280.7|LLASSS(Phospho)SVGK	AT2G26280	CID7	CTC-interacting domain 7	3.53811e+06	3.11317e+06	3.41765e+06	3.90058e+06	2.88767e+06	2.61458e+06	3.23752e+06	3.53299e+06	1.47879e+06	1.43228e+06	1.83539e+06	1.77406e+06	1.98367e+06	1.83356e+06	1.76439e+06	1.6556e+06
AT2G26460.1|EGGDVASLDAAEAQT(Phospho)PKR	AT2G26460	SMU2	RED family protein	5.33125e+06	3.80259e+06	4.37586e+06	4.62551e+06	2.55411e+06	2.50602e+06	1.91953e+06	1.64548e+06	1.69994e+06	1.69049e+06	1.98479e+06	1.7935e+06	2.46008e+06	2.34209e+06	1.94575e+06	1.65767e+06
AT2G26530.1;AT2G26530.2|KGTLSSIPST(Phospho)SSSAC(UniMod:4)VSC(UniMod:4)K	AT2G26530	AR781	AR781%2C pheromone receptor-like protein (DUF1645)	1.63458e+06	1.23815e+06	801822	964156	656275	616343	418746	416715	317766	248910	257524	280128	318294	310600	229262	159626
AT2G26570.1;AT2G26570.2|FSGSPVSTGT(Phospho)PK	AT2G26570	WEB1	WEAK CHLOROPLAST MOVEMENT UNDER BLUE LIGHT-like protein (DUF827)	3.50344e+06	2.69566e+06	2.46906e+06	2.55012e+06	2.44758e+06	2.52359e+06	1.80206e+06	1.91672e+06	1.43216e+06	1.45447e+06	1.38786e+06	1.19307e+06	616725	541259	823658	613776
AT2G26570.1;AT2G26570.2|FSGS(Phospho)PVS(Phospho)TGTPK	AT2G26570	WEB1	WEAK CHLOROPLAST MOVEMENT UNDER BLUE LIGHT-like protein (DUF827)	2.6496e+06	1.97663e+06	2.00257e+06	2.16142e+06	2.14337e+06	2.34684e+06	1.68599e+06	1.42068e+06	1.53558e+06	1.54915e+06	1.47088e+06	1.2735e+06	664624	720646	754386	613793
AT2G26650.1|FTSEPNIRPAS(Phospho)REVS(Phospho)FR	AT2G26650	AKT1	K+ transporter 1	407362	388465	353925	383274	584427	486716	493940	431158	569696	544150	450341	619006	769085	809090	770043	741051
AT2G26650.1|FTS(Phospho)EPNIRPASR	AT2G26650	AKT1	K+ transporter 1	2.06637e+06	1.56737e+06	1.61796e+06	1.82459e+06	1.46921e+06	1.38926e+06	1.43972e+06	1.62348e+06	786322	836258	1.09095e+06	1.00414e+06	847194	556614	761851	730947
AT2G26770.1;AT2G26770.2;AT2G26770.3|FAS(Phospho)SRFPNYR	AT2G26770	SCAB1	plectin-like protein	606557	555070	567219	645491	492980	384764	330501	212682	317024	220597	261496	316605	386852	473642	396892	310578
AT2G26800.1;AT2G26800.2;AT2G26800.3;AT2G26800.4;AT2G26800.5|NIS(Phospho)FAGR	AT2G26800	HMGCL	Aldolase superfamily protein	627382	632320	802142	939358	562891	567011	644424	566877	238278	247108	306764	404812	260055	237631	258899	231686
AT2G26910.1|EYLQHSGS(Phospho)IHGK	AT2G26910	ABCG32	pleiotropic drug resistance 4	5.6457e+06	6.01652e+06	5.22148e+06	3.81951e+06	4.49549e+06	4.22244e+06	3.59843e+06	4.17424e+06	4.37431e+06	2.73948e+06	3.68703e+06	3.79462e+06	2.63786e+06	2.48338e+06	2.29303e+06	2.70008e+06
AT2G27100.1|SGRTS(Phospho)EPNSEDEAAGVGKR	AT2G27100	SE	C2H2 zinc-finger protein SERRATE (SE)	922385	893739	1.01119e+06	924458	725058	764109	668448	698758	822476	539382	438888	719782	438127	447512	551244	395521
AT2G27900.1;AT2G27900.2|SATSLGLLPSPS(Phospho)ISDRPEIPAR	AT2G27900		coiled-coil protein	5.71071e+06	6.69448e+06	6.83109e+06	1.54291e+07	2.98511e+06	3.61214e+06	4.83005e+06	4.96432e+06	3.10495e+06	3.50241e+06	3.68817e+06	4.05027e+06	4.14762e+06	2.44658e+06	3.51345e+06	1.968e+06
AT2G28070.1;AT2G28070.2|VPS(Phospho)SHFFYVR	AT2G28070	ABCG3	ABC-2 type transporter family protein	1.49405e+06	1.57298e+06	2.27315e+06	2.23708e+06	1.27043e+06	919383	1.74174e+06	1.76317e+06	923601	1.0763e+06	1.18511e+06	875815	1.02186e+06	935315	847721	917739
AT2G28150.1|SVS(Phospho)SSGVSPDSR	AT2G28150	SOK3	UPSTREAM OF FLC protein (DUF966)	47147.5	89179.7	21542.1	67652.5	92929	100235	98780.6	141723	122372	126509	138324	132138	131348	155877	170012	207644
AT2G28290.1;AT2G28290.2;AT2G28290.3;AT2G28290.4;AT2G28290.5;AT2G28290.6|THTS(Phospho)SDLGGIPDVSALLSR	AT2G28290	SYD	P-loop containing nucleoside triphosphate hydrolases superfamily protein	304397	273400	344970	385975	192780	221240	262473	359790	165128	205118	181507	198477	117967	147623	187341	193600
AT2G28550.1;AT2G28550.2;AT2G28550.3;AT2G28550.4;AT2G28550.6|VGSSSGGDES(Phospho)PAASASVTK	AT2G28550	RAP2.7	related to AP2.7	471081	356634	289370	354614	337487	313895	231473	328622	265008	154795	251464	219774	80045.1	106674	107640	99811.4
AT2G28800.1;AT2G28800.4|EGALAS(Phospho)STTSKPLPEVGQR	AT2G28800	ALB3	63 kDa inner membrane family protein	344100	363277	305974	307687	1.14972e+06	1.06009e+06	1.1955e+06	1.31389e+06	1.48865e+06	2.24892e+06	2.63907e+06	1.43758e+06	1.35764e+06	1.26024e+06	1.05374e+06	1.33968e+06
AT2G28800.1;AT2G28800.4|DTVELVEESQSESEEGS(Phospho)DDEEEEAREGALASSTTSKPLPEVGQR	AT2G28800	ALB3	63 kDa inner membrane family protein	763577	551977	1.02155e+06	340987	417121	685832	551670	463236	859133	1.08404e+06	1.05206e+06	779833	3.32459e+06	2.85827e+06	3.42293e+06	2.23698e+06
AT2G28800.1;AT2G28800.4|AVAKDTVELVEESQSESEEGS(Phospho)DDEEEEAR	AT2G28800	ALB3	63 kDa inner membrane family protein	621031	448591	992515	490189	397034	525982	374309	342655	685609	509980	165459	809210	2.68086e+06	2.74275e+06	3.37729e+06	2.30071e+06
AT2G28890.1|AAAFEST(Phospho)TSFSSIPLQPIPR	AT2G28890	PLL4	poltergeist like 4	2.67389e+06	2.46608e+06	2.67828e+06	2.94274e+06	1.44296e+06	1.4174e+06	1.83731e+06	1.85894e+06	872704	943738	888750	1.09089e+06	1.0167e+06	1.20207e+06	984308	1.00439e+06
AT2G28930.3|SSS(Phospho)VSIR	AT2G28930	APK1B	protein kinase 1B	116657	135804	93106.1	131865	152882	276908	127673	132550	60750.7	117393	95549.9	117775	49368.7	65906.8	49661.2	67850.5
AT2G28940.2|SLS(Phospho)VASSTTSDPTR	AT2G28940	PBL37	Protein kinase superfamily protein	706357	463733	552557	476924	422824	461967	344406	294180	258751	278710	275198	312766	71647	301876	266850	268634
AT2G29210.1|HT(Phospho)SPSHIKQDGSMS(Phospho)PVR	AT2G29210		splicing factor PWI domain-containing protein	535836	545244	352632	451179	395084	407187	377034	420640	318745	202029	306456	278409	121501	114041	119806	109455
AT2G29210.1|LPS(Phospho)PS(Phospho)IEQR	AT2G29210		splicing factor PWI domain-containing protein	318113	602150	406887	507771	820896	771577	702803	922510	871929	1.19289e+06	1.57296e+06	802026	1.25516e+06	1.28563e+06	1.0273e+06	1.35916e+06
AT2G29210.1|RGDAS(Phospho)RS(Phospho)PLR	AT2G29210		splicing factor PWI domain-containing protein	74769.2	101557	129701	54551.8	89979.6	62539.3	62604.4	89816.6	57493.9	93054.2	90304.3	65705.7	55749.4	21294.5	15551.7	40795.2
AT2G29510.1|RIS(Phospho)FLSER	AT2G29510		hypothetical protein (DUF3527)	376022	477289	406572	484461	186409	53945.1	188597	153797	85252.3	42854.4	110345	108837	143952	148036	72155.3	104592
AT2G29700.1|S(Phospho)VTDSEVLDYDHR	AT2G29700	PH1	pleckstrin homologue 1	136593	140449	147489	158100	187232	119965	183498	175801	105440	144965	159850	134546	69785.1	35382.1	70064.4	82540.7
AT2G30520.1|TRS(Phospho)QLQADTTLAK	AT2G30520	RPT2	Phototropic-responsive NPH3 family protein	749514	570703	642113	623711	608857	703913	658061	674027	714082	520496	662860	548320	323955	238279	349750	261342
AT2G30520.1|(Met-loss+Acetyl (Protein N-term))MATEGKNPINMNS(Phospho)MSSSLAR	AT2G30520	RPT2	Phototropic-responsive NPH3 family protein	637864	733165	701082	831029	297726	183776	425320	287495	130516	65846	96580.4	143582	256160	248906	123631	215320
AT2G30520.1|NPINMNSMS(Phospho)SSLAR	AT2G30520	RPT2	Phototropic-responsive NPH3 family protein	512216	603399	618458	752090	379590	295889	589914	729003	227747	286003	275101	303079	280050	301892	242650	232592
AT2G30740.1;AT2G30740.10;AT2G30740.11;AT2G30740.12;AT2G30740.13;AT2G30740.14;AT2G30740.15;AT2G30740.2;AT2G30740.3;AT2G30740.4;AT2G30740.5;AT2G30740.6;AT2G30740.7;AT2G30740.8;AT2G30740.9;AT3G59350.1;AT3G59350.3|LHS(Phospho)T(Phospho)RVLGTFGYHAPEYAMTGQLTQK	AT2G30740	PTI12	Protein kinase superfamily protein	1.82137e+06	1.78322e+06	2.36677e+06	2.76939e+06	726717	837646	1.17808e+06	1.07939e+06	679426	663592	712891	884275	651408	599618	575210	602751
AT2G30990.1;AT2G30990.2;AT2G30990.3;AT2G30990.4;AT2G30990.5|QLDFNRPLIS(Phospho)IR	AT2G30990		arginine N-methyltransferase%2C putative (DUF688)	217817	236944	437616	366494	74853.1	40876.5	90990.8	82663.3	24371.2	30247	25516.4	56699.1	68870	94444.8	52825.3	64413.3
AT2G31010.1;AT2G31010.2|NS(Phospho)FRDYTGEASSPSSSSTSEIRK	AT2G31010	RAF13	Protein kinase superfamily protein	135441	196459	192213	268501	132131	155763	163862	101355	104189	85950.4	47455.7	132798	102000	87909.3	59907	76209.8
AT2G31060.2;AT2G31060.3|FGYSLS(Phospho)SLR	AT2G31060	EMB2785	elongation factor family protein	317370	275839	329511	384404	123395	126781	167777	192686	87306.3	58566.3	74330.6	64482.2	111514	88813.4	79285.5	85316
AT2G31370.1;AT2G31370.2;AT2G31370.3;AT2G31370.4;AT2G31370.6;AT2G31370.7|HQHSQS(Phospho)MDGSMNINEMLMSGNEDDSAIDAKK	AT2G31370	POSF21	Basic-leucine zipper (bZIP) transcription factor family protein	515422	256120	342682	392419	300413	267707	269336	169171	268838	57809	79571.4	182082	618928	596982	464291	375006
AT2G31800.1|QSS(Phospho)LDPIR	AT2G31800		Integrin-linked protein kinase family	1.13967e+06	1.16089e+06	1.32518e+06	1.37817e+06	1.39544e+06	1.1688e+06	1.25913e+06	980749	767893	890879	1.12853e+06	972552	598031	568001	492943	542496
AT2G31810.1;AT2G31810.3|ISDASFSEASSAT(Phospho)PK	AT2G31810	AHASS1	ACT domain-containing small subunit of acetolactate synthase protein	973505	1.07083e+06	1.23866e+06	1.13313e+06	892899	880248	1.12766e+06	1.16726e+06	531499	873902	705582	934615	453865	627660	307710	713294
AT2G31960.1;AT2G31960.2;AT2G31960.3;AT2G31960.4;AT2G31960.5|TQT(Phospho)AGNLGEAMLDSEVVPSSLVEIAPILR	AT2G31960	CALS2	glucan synthase-like 3	7.01621e+06	8.26231e+06	7.63668e+06	8.59379e+06	4.1836e+06	3.96915e+06	4.81462e+06	4.34956e+06	2.28738e+06	2.08349e+06	1.78663e+06	1.94675e+06	2.64322e+06	2.58038e+06	2.06613e+06	2.25947e+06
AT2G32150.1|RSKS(Phospho)ELEGMASIAAVGA	AT2G32150		Haloacid dehalogenase-like hydrolase (HAD) superfamily protein	57968.8	60927.2	39145.8	48486.7	85327.9	75851.3	84535.9	50833.4	43874	102745	81181.7	69545.5	123484	125254	86232.2	95714.5
AT2G32390.1;AT2G32390.2;AT2G32390.5|AVS(Phospho)FKDLIK	AT2G32390	GLR3.5	glutamate receptor 3.5	59407.7	61813.5	71058.8	103213	36619.8	37108.1	67885.2	79021.5	12878	16595.8	30010.8	46594.3	25555.1	39066.5	49955	28573.7
AT2G32710.1;AT2G32710.2|EST(Phospho)PC(UniMod:4)SLIR	AT2G32710	KRP4	Cyclin-dependent kinase inhibitor family protein	2.06762e+06	2.01094e+06	1.99182e+06	2.02616e+06	1.71345e+06	1.33333e+06	1.38326e+06	1.33142e+06	1.01351e+06	1.02549e+06	1.00618e+06	1.0664e+06	913445	855705	875342	758120
AT2G32800.1|RVMSS(Phospho)KS(Phospho)FVLDTPR	AT2G32800	LECRKS2	protein kinase family protein	1.79095e+06	2.17262e+06	2.14263e+06	2.41033e+06	1.50862e+06	1.31467e+06	1.95629e+06	1.7988e+06	983825	943296	1.02642e+06	1.20412e+06	972503	1.03673e+06	1.0371e+06	947698
AT2G32850.2|NKDLETTIS(Phospho)QK	AT2G32850		Protein kinase superfamily protein	686637	752021	459021	609122	260500	262586	337457	413018	159157	85760.1	130464	149199	247139	183324	153117	152762
AT2G32850.2|SASPS(Phospho)PSRDSSQNQPSPGMHSMSSTPSR	AT2G32850		Protein kinase superfamily protein	248119	388229	374589	343787	210537	266316	263347	198902	164362	115037	87534.1	183705	338646	291431	416785	246912
AT2G32960.1|TMS(Phospho)MNQFR	AT2G32960	DSP2	Phosphotyrosine protein phosphatases superfamily protein	2.0483e+06	2.29248e+06	2.35651e+06	2.68506e+06	994836	760199	1.2608e+06	994368	731977	668342	801636	737530	950068	873714	844252	703905
AT2G33410.1|SGT(Phospho)FNASR	AT2G33410	RBGD2	RNA-binding (RRM/RBD/RNP motifs) family protein	1.64444e+06	1.69948e+06	1.41022e+06	1.49988e+06	699905	719780	707846	785087	683103	469883	605071	596081	632199	518508	495587	514881
AT2G33830.1;AT2G33830.2|GMGTNLFDKPSHPNS(Phospho)PTVYDWLYSDDTR	AT2G33830	DRMH1	Dormancy/auxin associated family protein	809858	994419	766587	1.02093e+06	910871	929173	1.08499e+06	862756	815156	1.18609e+06	791749	1.09551e+06	1.92914e+06	1.96209e+06	1.7512e+06	2.05215e+06
AT2G33990.1|ALAYAFS(Phospho)HQWK	AT2G33990	iqd9	IQ-domain 9	785196	831677	800192	986377	390414	282397	479429	476862	214904	220043	187907	225132	211528	233856	164856	175431
AT2G34150.1;AT2G34150.2;AT2G34150.3;AT2G34150.4;AT2G34150.5|TC(UniMod:4)TSLS(Phospho)FSGR	AT2G34150	SCAR1	SCAR family protein	1.01037e+06	1.02295e+06	1.07832e+06	1.12051e+06	853947	587512	767871	725233	447613	440534	517734	542595	555780	580003	505197	504675
AT2G34170.1;AT2G34170.2;AT2G34170.3;AT2G34170.4;AT2G34170.5;AT2G34170.6|TLYVDSENS(Phospho)PR	AT2G34170	DEG21	hypothetical protein (DUF688)	1.32826e+06	1.0867e+06	1.21445e+06	1.14458e+06	1.10591e+06	1.22931e+06	979069	905672	945760	980239	1.06391e+06	859263	415667	342115	506928	345984
AT2G34170.1;AT2G34170.2;AT2G34170.3;AT2G34170.4;AT2G34170.5;AT2G34170.6|SVGNSS(Phospho)PLHAAGFPGTR	AT2G34170	DEG21	hypothetical protein (DUF688)	911397	941134	960167	935504	775042	579957	622116	597166	449417	446515	504304	434189	443099	450218	446028	369164
AT2G34680.1;AT2G34680.2|SFSS(Phospho)PLDR	AT2G34680	AIR9	Outer arm dynein light chain 1 protein	4.22616e+06	4.09093e+06	3.99098e+06	3.99683e+06	3.97297e+06	3.84614e+06	2.83256e+06	2.52301e+06	2.06683e+06	2.12939e+06	2.10299e+06	1.96987e+06	2.02427e+06	1.94599e+06	1.81386e+06	1.63321e+06
AT2G34680.1;AT2G34680.2|SKS(Phospho)FSSPLDR	AT2G34680	AIR9	Outer arm dynein light chain 1 protein	8.15202e+06	7.66493e+06	7.61861e+06	8.571e+06	6.1107e+06	5.30548e+06	6.3461e+06	6.6599e+06	4.08038e+06	5.06197e+06	4.05035e+06	6.18763e+06	3.51207e+06	3.38471e+06	3.01894e+06	4.51312e+06
AT2G34680.1;AT2G34680.2|KSVPVS(Phospho)PGSR	AT2G34680	AIR9	Outer arm dynein light chain 1 protein	2.30715e+06	2.38089e+06	2.18833e+06	1.61008e+06	2.09132e+06	1.92352e+06	1.18506e+06	1.25988e+06	1.50786e+06	893526	926750	1.25131e+06	933026	801600	752883	735647
AT2G34680.1;AT2G34680.2|SVPVS(Phospho)PGSR	AT2G34680	AIR9	Outer arm dynein light chain 1 protein	2.62684e+07	2.48165e+07	1.53116e+07	1.57856e+07	2.15727e+07	2.24205e+07	1.3534e+07	1.56615e+07	1.89318e+07	1.39e+07	1.37246e+07	1.30057e+07	1.02885e+07	9.038e+06	8.74615e+06	9.16546e+06
AT2G34910.1|FSTTTSDS(Phospho)C(UniMod:4)PASPR	AT2G34910		root hair specific protein	166030	120377	91793.4	94858.4	190737	170279	145145	155202	257667	210253	176054	171511	290097	277971	194692	200818
AT2G35050.1;AT2G35050.2|RNT(Phospho)LVTGGVR	AT2G35050	RAF24	kinase superfamily with octicosapeptide/Phox/Bem1p domain-containing protein	349637	311156	277981	273374	169343	190958	187900	284502	741373	476096	768834	691420	491380	432960	414885	497044
AT2G35050.1;AT2G35050.2|RNT(Phospho)LVT(Phospho)GGVR	AT2G35050	RAF24	kinase superfamily with octicosapeptide/Phox/Bem1p domain-containing protein	174212	102983	175521	234686	104928	109287	218533	279961	514228	337320	495441	418706	173662	170570	162458	187465
AT2G35050.1;AT2G35050.2|NT(Phospho)LVTGGVR	AT2G35050	RAF24	kinase superfamily with octicosapeptide/Phox/Bem1p domain-containing protein	806591	510281	614950	650571	287152	353275	616197	770922	1.12627e+06	1.54899e+06	2.24163e+06	1.26616e+06	1.12436e+06	997834	948469	970347
AT2G35110.1;AT2G35110.2|S(Phospho)GPLDYSSSHK	AT2G35110	NAP1	transcription activator	1.96839e+06	1.74583e+06	1.48629e+06	1.53957e+06	1.04473e+06	1.02221e+06	810028	1.01208e+06	809550	578175	787367	610295	590825	582894	588005	617398
AT2G35110.1;AT2G35110.2|S(Phospho)GPISYK	AT2G35110	NAP1	transcription activator	4.5192e+06	3.7181e+06	4.11848e+06	4.33839e+06	2.35723e+06	2.35925e+06	2.63287e+06	2.92975e+06	1.77304e+06	1.41943e+06	1.74242e+06	1.56508e+06	2.02504e+06	1.9892e+06	1.67932e+06	1.5605e+06
AT2G35110.1;AT2G35110.2|RSGPLDYSS(Phospho)SHKGGSGSNSTGPSPLPR	AT2G35110	NAP1	transcription activator	1.88355e+06	1.65172e+06	1.86181e+06	2.28394e+06	896701	680875	1.06447e+06	871510	562274	248357	325693	552178	722529	764795	646832	550219
AT2G35110.1;AT2G35110.2|SGPLDY(Phospho)SSSHKGGSGSNSTGPSPLPR	AT2G35110	NAP1	transcription activator	1.18612e+06	1.4404e+06	1.34515e+06	2.37473e+06	768430	716272	1.02423e+06	707724	543276	715276	625829	798192	778397	758405	814908	597696
AT2G35230.1;AT2G35230.3|SIVQQLTGS(Phospho)PSR	AT2G35230	IKU1	VQ motif-containing protein	2.07746e+06	1.92034e+06	2.13016e+06	2.09673e+06	1.23384e+06	1.11807e+06	1.27327e+06	1.2814e+06	804719	1.0321e+06	908876	952568	811534	783701	723067	919594
AT2G35430.1|GQVDTVTSLVS(Phospho)PGVSSQR	AT2G35430		Zinc finger C-x8-C-x5-C-x3-H type family protein	30294.6	57496.3	38787.7	46072.7	49281.2	36145.6	44320.8	56579	65853.8	86754.7	60357.5	52601.4	114363	208312	123735	122752
AT2G35470.1|ISLDSSAS(Phospho)KLHSYGGR	AT2G35470		ribosome maturation factor	769430	710493	854923	990545	368623	245747	486630	265341	270519	225183	326436	216043	269009	237771	233977	299225
AT2G35470.1|RLSS(Phospho)LQSPFVTTNQK	AT2G35470		ribosome maturation factor	663046	673948	1.26409e+06	1.27747e+06	754176	452845	1.15577e+06	1.10648e+06	599925	326954	507989	742608	380170	317618	313229	294848
AT2G35880.1;AT2G35880.2;AT2G35880.3|AGPMPS(Phospho)FYKEPPPKVELK	AT2G35880	WDL4	TPX2 (targeting protein for Xklp2) protein family	1.29868e+06	1.53848e+06	1.19544e+06	1.68007e+06	674362	484917	832878	641653	403816	255553	292143	405936	551165	613917	389458	375733
AT2G35880.1;AT2G35880.2;AT2G35880.3|LGDEGSKS(Phospho)IKEETAGK	AT2G35880	WDL4	TPX2 (targeting protein for Xklp2) protein family	233395	275861	177917	252932	247484	376017	418440	560875	594794	715906	800263	468751	602428	533719	561969	706769
AT2G35880.1;AT2G35880.2;AT2G35880.3|RTS(Phospho)LVSAPLKK	AT2G35880	WDL4	TPX2 (targeting protein for Xklp2) protein family	171979	139709	83096.5	122101	221130	240568	136469	209842	308660	219346	232094	195750	284199	261202	274877	255928
AT2G35880.1;AT2G35880.2;AT2G35880.3|S(Phospho)IKEETAGKDVEEAGSTTAVVADK	AT2G35880	WDL4	TPX2 (targeting protein for Xklp2) protein family	495543	570383	1.01314e+06	1.12629e+06	999556	912437	1.07323e+06	1.18946e+06	1.26243e+06	2.62368e+06	2.86954e+06	1.1696e+06	1.75437e+06	1.57498e+06	1.33347e+06	1.89991e+06
AT2G36220.1|KDS(Phospho)QKGNSGILNSNPNSNPSSQR	AT2G36220		hypothetical protein	526746	409765	238420	257163	243321	208547	122012	173536	259841	136375	144021	134652	165472	174439	128732	122268
AT2G36250.1;AT2G36250.2;AT2G36250.3;AT2G36250.4|KET(Phospho)SSGPVVEDFEEPSAPSNYNEAR	AT2G36250	FTSZ2-1	Tubulin/FtsZ family protein	551127	509584	367210	577507	807984	757794	893351	1.02796e+06	1.08528e+06	1.20675e+06	1.5894e+06	1.23344e+06	908478	847344	872461	938777
AT2G36380.1|HKGSHSGT(Phospho)GGSVVELTST(Phospho)SSHGPK	AT2G36380	ABCG34	pleiotropic drug resistance 6	47711.5	31730.8	7462.92	23444.6	72036.9	85798.6	58538.7	40144.2	123097	46656.7	70311.6	96263.2	97603.4	83497.8	99058.5	177654
AT2G36380.1|S(Phospho)DRREEDDVELR	AT2G36380	ABCG34	pleiotropic drug resistance 6	421609	444446	278408	290005	538907	516993	463318	775737	880711	1.1564e+06	1.51585e+06	667781	789429	670762	603435	931291
AT2G36380.1|GSLGSTS(Phospho)HRS(Phospho)LAGAASK	AT2G36380	ABCG34	pleiotropic drug resistance 6	122416	253505	154787	125520	300001	372132	308101	311229	565080	271991	365071	377317	269721	351499	244042	297208
AT2G36630.1|ANMVNS(Phospho)RGELLIDTEYEPLYPR	AT2G36630		Sulfite exporter TauE/SafE family protein	717738	1.92036e+06	2.1896e+06	1.16246e+06	2.19459e+06	1.27466e+06	2.48115e+06	2.27277e+06	2.2824e+06	3.34889e+06	4.0664e+06	3.61181e+06	2.85929e+06	3.20076e+06	3.06925e+06	4.35503e+06
AT2G37050.3|FAVDGTSHVSS(Phospho)IVR	AT2G37050		Leucine-rich repeat protein kinase family protein	405092	373647	378771	423975	344231	213138	290452	205123	264733	249444	164541	211286	228636	214346	127039	149335
AT2G37080.1;AT2G37080.2;AT2G37080.3|TGS(Phospho)LES(Phospho)PLR	AT2G37080	ICR2	ROP interactive partner 3	3.30297e+06	3.90351e+06	4.16915e+06	4.198e+06	4.23306e+06	3.40337e+06	4.3093e+06	4.0254e+06	1.62205e+06	1.53295e+06	2.23329e+06	2.02294e+06	969722	964593	843847	859653
AT2G37100.1|SS(Phospho)S(Phospho)SRSEPIFGR	AT2G37100		protamine P1 family protein	31623.4	60564.1	83150.6	50167.6	102307	132891	93542.7	69602.5	122503	108507	100257	118123	114521	91163.5	131511	135769
AT2G37160.1;AT2G37160.2|ALS(Phospho)FVGGNGGAK	AT2G37160		Transducin/WD40 repeat-like superfamily protein	1.43172e+07	1.43829e+07	1.57389e+07	1.61025e+07	6.65348e+06	4.34608e+06	6.68347e+06	5.64956e+06	3.9298e+06	3.47292e+06	4.11887e+06	4.31313e+06	6.67397e+06	5.91583e+06	4.46278e+06	4.66816e+06
AT2G37160.1;AT2G37160.2|RPPGGSPT(Phospho)YSTGSQS(Phospho)AHWDNIVPMGTLQPAPC(UniMod:4)MR	AT2G37160		Transducin/WD40 repeat-like superfamily protein	1.34572e+06	1.51172e+06	1.45343e+06	1.72745e+06	3.29705e+06	3.49898e+06	3.64345e+06	3.33137e+06	2.79889e+06	3.26015e+06	2.68688e+06	2.94162e+06	1.43978e+06	1.48554e+06	1.25191e+06	1.37407e+06
AT2G37340.1;AT2G37340.2;AT2G37340.3;AT2G37340.4;AT2G37340.5;AT2G37340.6|DFDS(Phospho)RGPPPGAGR	AT2G37340	RS2Z33	arginine/serine-rich zinc knuckle-containing protein 33	1.24806e+06	1.43145e+06	1.091e+06	1.0125e+06	1.74648e+06	1.87353e+06	1.35999e+06	1.32367e+06	2.73247e+06	1.89555e+06	2.10982e+06	2.09671e+06	3.79946e+06	3.4643e+06	3.25566e+06	3.21091e+06
AT2G38170.1;AT2G38170.2;AT2G38170.3|TAHNMSSSS(Phospho)LR	AT2G38170	CAX1	cation exchanger 1	4.08758e+06	1.60578e+07	1.41091e+07	1.32164e+07	6.13852e+06	1.41106e+06	4.64224e+06	4.42369e+06	899227	2.00873e+06	2.58342e+06	2.52011e+06	1.33157e+06	3.44287e+06	2.15264e+06	755638
AT2G38170.1;AT2G38170.2;AT2G38170.3|(Met-loss+Acetyl (Protein N-term))MAGIVTEPWSVAENGNPSITAKGS(Phospho)SR	AT2G38170	CAX1	cation exchanger 1	2.34185e+06	2.35349e+06	3.51432e+06	3.24609e+06	1.72033e+06	2.09165e+06	3.01134e+06	2.01294e+06	1.4031e+06	1.04989e+06	863201	1.99904e+06	1.47178e+06	1.3856e+06	1.27811e+06	1.14212e+06
AT2G38170.1;AT2G38170.2;AT2G38170.3|TAHNMSSSS(Phospho)LRK	AT2G38170	CAX1	cation exchanger 1	1.26482e+06	833212	1.60413e+06	925341	875642	725053	617072	295652	102679	115335	138099	464843	244649	521762	120777	121739
AT2G38170.1;AT2G38170.2;AT2G38170.3|TAHNMS(Phospho)SSSLR	AT2G38170	CAX1	cation exchanger 1	2.32846e+06	2.54188e+06	2.82052e+06	2.55328e+06	1.81329e+06	337722	1.86322e+06	2.12949e+06	1.01571e+06	725192	1.10939e+06	198655	647631	612700	593671	622313
AT2G38280.1;AT2G38280.2|SHS(Phospho)VS(Phospho)GDLHGVQPDPIAADILR	AT2G38280	AMPD	AMP deaminase%2C putative / myoadenylate deaminase	387589	345824	398977	400880	343110	369462	378304	477060	394315	411749	451990	455861	880567	959552	841706	873007
AT2G38280.1;AT2G38280.2|SPAS(Phospho)LPDATPFTDGGGGGGGDTGR	AT2G38280	AMPD	AMP deaminase%2C putative / myoadenylate deaminase	1.16563e+06	1.44666e+06	1.35458e+06	1.39506e+06	1.25498e+06	1.301e+06	1.47616e+06	1.50827e+06	1.40984e+06	1.53327e+06	1.82201e+06	1.64229e+06	2.82377e+06	2.8383e+06	3.01383e+06	2.73295e+06
AT2G38280.1;AT2G38280.2|KTGS(Phospho)FVRPIS(Phospho)PK	AT2G38280	AMPD	AMP deaminase%2C putative / myoadenylate deaminase	1.38169e+06	1.00465e+06	994970	1.1119e+06	676626	579438	643217	783386	419731	394080	517848	354491	506402	486708	417097	438684
AT2G38280.1;AT2G38280.2|TGSFVRPIS(Phospho)PK	AT2G38280	AMPD	AMP deaminase%2C putative / myoadenylate deaminase	1.61868e+06	1.10102e+06	1.26053e+06	1.15755e+06	2.1411e+06	2.47012e+06	1.70571e+06	1.77603e+06	2.45159e+06	2.86909e+06	3.56692e+06	2.51061e+06	2.5466e+06	2.42322e+06	3.3396e+06	2.9954e+06
AT2G38280.1;AT2G38280.2|KTGS(Phospho)FVRPISPK	AT2G38280	AMPD	AMP deaminase%2C putative / myoadenylate deaminase	2.93727e+06	2.852e+06	1.77322e+06	1.95883e+06	1.01792e+06	1.10541e+06	745393	952430	587003	421859	568954	1.6266e+06	669238	581189	933295	404018
AT2G38280.1;AT2G38280.2|KTGSFVRPIS(Phospho)PK	AT2G38280	AMPD	AMP deaminase%2C putative / myoadenylate deaminase	508578	769651	480831	530259	822284	1.27978e+06	767260	1.02006e+06	1.68708e+06	1.26298e+06	1.7634e+06	1.15499e+06	1.10392e+06	973973	1.12383e+06	1.1281e+06
AT2G38310.1|SC(UniMod:4)S(Phospho)VIGGDGDNVGSLR	AT2G38310	PYL4	PYR1-like 4	1.27821e+06	1.46245e+06	1.46102e+06	1.80395e+06	925267	654543	1.17506e+06	913566	587168	600148	697632	650011	850075	740262	625255	671254
AT2G38580.1;AT2G38580.3|LVS(Phospho)FVAR	AT2G38580		Mitochondrial ATP synthase D chain-related protein	4.84432e+06	5.50304e+06	6.43715e+06	6.86006e+06	2.49825e+06	2.36892e+06	4.10657e+06	4.1329e+06	1.86414e+06	1.88588e+06	2.09491e+06	2.00687e+06	2.4495e+06	2.18993e+06	1.9872e+06	2.04392e+06
AT2G39010.1|AYGS(Phospho)VRS(Phospho)QLHELHA	AT2G39010	PIP2-6	plasma membrane intrinsic protein 2E	3.00963e+07	3.30362e+07	3.00399e+07	3.11514e+07	3.61571e+07	2.71339e+07	2.98002e+07	2.87053e+07	2.09527e+07	2.14181e+07	1.75655e+07	2.0129e+07	9.97926e+06	1.05406e+07	8.83066e+06	8.09331e+06
AT2G39130.1;AT2G39130.2;AT2G39130.3|LSS(Phospho)QGLLS(Phospho)PIPSRR	AT2G39130	AVT1C	Transmembrane amino acid transporter family protein	78985.3	81504.9	70298.2	87569	144598	175717	158168	172146	376900	250602	284670	351357	466373	480816	470464	411733
AT2G39130.1;AT2G39130.2;AT2G39130.3|FGS(Phospho)S(Phospho)FLSSGLIR	AT2G39130	AVT1C	Transmembrane amino acid transporter family protein	750121	662305	763423	661127	810919	904665	797311	993034	1.47997e+06	1.5762e+06	1.42217e+06	1.70413e+06	3.08768e+06	2.81516e+06	2.49616e+06	2.34986e+06
AT2G39130.1;AT2G39130.2;AT2G39130.3|HRLS(Phospho)S(Phospho)QGLLS(Phospho)PIPSR	AT2G39130	AVT1C	Transmembrane amino acid transporter family protein	734252	977734	840360	760743	876429	1.08548e+06	946205	1.09791e+06	1.28103e+06	1.64858e+06	1.68002e+06	1.29229e+06	2.94554e+06	3.17995e+06	2.68787e+06	3.08052e+06
AT2G39130.1;AT2G39130.2;AT2G39130.3|HRLS(Phospho)S(Phospho)QGLLSPIPSR	AT2G39130	AVT1C	Transmembrane amino acid transporter family protein	859199	1.55675e+06	1.04236e+06	975469	1.22479e+06	1.81998e+06	1.26255e+06	2.22465e+06	1.83175e+06	2.22549e+06	2.55628e+06	2.34041e+06	4.03823e+06	4.35419e+06	4.05114e+06	4.39913e+06
AT2G39130.1;AT2G39130.2;AT2G39130.3|LSSQGLLSPIPS(Phospho)R	AT2G39130	AVT1C	Transmembrane amino acid transporter family protein	4.1562e+06	5.05606e+06	4.68842e+06	5.30919e+06	1.38942e+06	1.0956e+06	908643	1.00358e+06	639470	1.03534e+06	1.35637e+06	1.12346e+06	1.03239e+06	1.75952e+06	1.1471e+06	768928
AT2G39130.1;AT2G39130.2;AT2G39130.3|LSS(Phospho)QGLLS(Phospho)PIPSR	AT2G39130	AVT1C	Transmembrane amino acid transporter family protein	639961	632605	888386	913321	790997	784212	923766	873200	1.20346e+06	1.70893e+06	1.61635e+06	1.37542e+06	1.66221e+06	1.70635e+06	1.14466e+06	1.99396e+06
AT2G39130.1;AT2G39130.2;AT2G39130.3|HRLS(Phospho)SQGLLSPIPS(Phospho)RR	AT2G39130	AVT1C	Transmembrane amino acid transporter family protein	614707	644482	723388	912514	471223	390490	752284	755869	209123	208527	348428	328857	349979	361341	291764	297364
AT2G39200.1|SLDQQTS(Phospho)FTASPSPPR	AT2G39200	MLO12	Seven transmembrane MLO family protein	4.3676e+06	4.01121e+06	5.70409e+06	5.98006e+06	2.66494e+06	1.9393e+06	3.00097e+06	3.219e+06	1.66606e+06	1.58297e+06	2.23912e+06	1.57712e+06	2.20058e+06	2.17544e+06	2.35467e+06	1.59904e+06
AT2G39200.1|SLDQQTSFTASPS(Phospho)PPR	AT2G39200	MLO12	Seven transmembrane MLO family protein	941163	1.27305e+06	1.6206e+06	1.23877e+06	2.11372e+06	2.71208e+06	1.97478e+06	3.29966e+06	2.37318e+06	2.92467e+06	4.05555e+06	3.22407e+06	2.55225e+06	2.60789e+06	2.84705e+06	3.33333e+06
AT2G39200.1|VDLSEFT(Phospho)FKK	AT2G39200	MLO12	Seven transmembrane MLO family protein	72731.9	95784.9	84160.4	115400	20688.1	18660.6	52004	42536.2	39837.3	22098.4	35053.1	29246.1	57651.2	41619.5	39152.1	51471.9
AT2G39260.1|FYYHQGGGGS(Phospho)YHAR	AT2G39260	UPF2	regulator of nonsense transcripts UPF2	376590	973937	164445	256681	289238	222226	185315	234848	167358	250810	152336	144587	79054.8	68227.1	79380.7	88083.3
AT2G39280.1;AT2G39280.2;AT3G55020.1;AT3G55020.2;AT3G55020.3|ASLSNGSLS(Phospho)R	AT2G39280		Ypt/Rab-GAP domain of gyp1p superfamily protein	764882	850419	629539	444763	913119	936153	821628	1.24562e+06	1.44862e+06	2.06254e+06	2.50467e+06	963831	1.71388e+06	1.5062e+06	1.2551e+06	1.63349e+06
AT2G39480.1;AT2G39480.2|SQELC(UniMod:4)FNSEESPNDHS(Phospho)PAPEK	AT2G39480	ABCB6	P-glycoprotein 6	991164	1.0263e+06	1.00817e+06	1.05772e+06	1.52462e+06	1.60605e+06	1.50186e+06	1.23044e+06	1.82724e+06	2.11833e+06	2.22723e+06	1.79307e+06	2.20344e+06	2.32078e+06	1.98253e+06	2.3021e+06
AT2G39730.1|GLAYDT(Phospho)SDDQQDITR	AT2G39730	RCA	rubisco activase	7.67347e+07	8.27714e+07	8.12172e+07	7.61792e+07	8.00313e+07	6.34124e+07	6.01917e+07	6.08703e+07	4.71722e+07	4.23786e+07	4.31519e+07	4.30953e+07	5.08675e+06	4.90677e+06	4.96486e+06	4.67359e+06
AT2G39810.1|SIS(Phospho)LPTQPNYSSKPVQEALK	AT2G39810	HOS1	ubiquitin-protein ligase	948604	872905	967238	1.02612e+06	1.3768e+06	1.32171e+06	1.67745e+06	1.62156e+06	1.62778e+06	1.40503e+06	1.66073e+06	1.79803e+06	2.08116e+06	2.16916e+06	2.43669e+06	2.24286e+06
AT2G39900.1|TPS(Phospho)RLAGMFSGTQDK	AT2G39900	WLIN2A	GATA type zinc finger transcription factor family protein	1.99302e+07	2.25188e+07	2.26196e+07	2.52899e+07	1.16879e+07	9.2963e+06	1.54743e+07	1.39574e+07	7.16141e+06	7.1359e+06	7.35417e+06	9.0921e+06	9.92787e+06	1.02816e+07	7.64485e+06	9.1702e+06
AT2G39900.1|NFQSPAKPLTDKPTPELNRTPS(Phospho)R	AT2G39900	WLIN2A	GATA type zinc finger transcription factor family protein	7.478e+06	5.77736e+06	6.33614e+06	7.71538e+06	3.74709e+06	3.59652e+06	3.99212e+06	5.18613e+06	2.88205e+06	3.24418e+06	2.62257e+06	3.47955e+06	3.77584e+06	4.20306e+06	3.93143e+06	6.07515e+06
AT2G39900.1|NFQSPAKPLTDKPTPELNRTPS(Phospho)RLAGMFSGTQDK	AT2G39900	WLIN2A	GATA type zinc finger transcription factor family protein	3.05749e+06	2.57335e+06	3.83018e+06	5.01743e+06	1.55785e+06	1.26191e+06	1.71383e+06	894172	802613	302647	257010	2.04164e+06	1.10165e+06	1.48703e+06	1.80167e+06	1.22819e+06
AT2G39900.1|NFQSPAKPLTDKPTPELNRTPSRLAGMFSGT(Phospho)QDK	AT2G39900	WLIN2A	GATA type zinc finger transcription factor family protein	4.12623e+06	3.7889e+06	5.19226e+06	5.01845e+06	2.88858e+06	2.61812e+06	2.86985e+06	1.78279e+06	2.00779e+06	1.47608e+06	967365	3.01896e+06	2.47565e+06	2.66653e+06	3.44813e+06	2.45391e+06
AT2G40070.1;AT2G40070.2|SSS(Phospho)PDSAGFGR	AT2G40070	BPP1	flocculation FLO11-like protein	1.58163e+06	1.28612e+06	1.19025e+06	1.24547e+06	1.42073e+06	1.27377e+06	962608	1.09802e+06	1.04477e+06	867843	856492	827419	651920	629173	596791	530792
AT2G40070.1;AT2G40070.2|S(Phospho)TVSATTKPTPMSR	AT2G40070	BPP1	flocculation FLO11-like protein	3.0826e+06	3.07211e+06	2.16147e+06	2.25347e+06	1.60925e+06	1.52981e+06	1.61291e+06	1.75586e+06	1.28054e+06	763323	1.03233e+06	956535	1.22297e+06	1.0628e+06	910839	769971
AT2G40070.1;AT2G40070.2|ST(Phospho)VSATTKPTPMSR	AT2G40070	BPP1	flocculation FLO11-like protein	3.17876e+06	3.29854e+06	1.91507e+06	2.56345e+06	1.7214e+06	1.48376e+06	1.65051e+06	1.75218e+06	1.22745e+06	647651	1.06135e+06	1.04356e+06	1.12459e+06	939431	772878	727111
AT2G40080.1|S(Phospho)LIQQVNDNHQSR	AT2G40080	ELF4	EARLY FLOWERING-like protein (DUF1313)	197716	162088	112284	166776	108000	106885	148056	121802	133667	149763	126941	96436.5	66747.3	67647.8	62680.2	31064.2
AT2G40980.1|(UniMod:1)MEGKS(Phospho)PDLESIGSGTTTK	AT2G40980		Protein kinase superfamily protein	959123	1.10952e+06	887301	995614	1.26182e+06	1.39257e+06	1.51195e+06	1.55666e+06	1.91344e+06	2.2651e+06	2.73063e+06	1.77955e+06	2.85226e+06	2.71805e+06	2.66833e+06	2.87944e+06
AT2G40980.1|(UniMod:1)MEGKS(Phospho)PDLESIGSGTTTKR	AT2G40980		Protein kinase superfamily protein	1.93997e+06	1.73106e+06	1.79271e+06	2.20942e+06	2.70397e+06	2.31627e+06	2.32664e+06	1.7404e+06	3.86761e+06	2.23084e+06	2.29641e+06	4.04069e+06	5.02855e+06	5.0317e+06	5.94294e+06	4.18532e+06
AT2G41100.1;AT2G41100.4|TVMFS(Phospho)LGK	AT2G41100	CML12	Calcium-binding EF hand family protein	275497	324445	329077	418887	263998	219754	292934	285121	170479	166954	177671	182483	125953	131751	116096	136392
AT2G41100.1;AT2G41100.4|(Met-loss+Acetyl (Protein N-term))MADKLTDDQITEYRES(Phospho)FR	AT2G41100	CML12	Calcium-binding EF hand family protein	1.15277e+06	1.24839e+06	1.19839e+06	1.52198e+06	237520	374265	413009	344881	329276	406082	393470	273371	302855	272121	432843	342375
AT2G41370.1|FFC(UniMod:4)GTDSPQPVTGIDPTQHGSVPAS(Phospho)PTR	AT2G41370	NPR5	Ankyrin repeat family protein / BTB/POZ domain-containing protein	2.12706e+06	1.14161e+06	1.20004e+06	2.38484e+06	849264	824793	1.09721e+06	1.11775e+06	685174	763585	833534	749179	639654	1.45297e+06	1.22939e+06	1.36457e+06
AT2G41560.1|SSVS(Phospho)IVK	AT2G41560	ACA4	autoinhibited Ca(2+)-ATPase%2C isoform 4	2.83001e+06	2.62777e+06	2.51781e+06	2.82543e+06	2.05794e+06	1.8171e+06	2.52337e+06	2.57173e+06	1.37662e+06	879206	1.34125e+06	1.17139e+06	1.7259e+06	1.49388e+06	1.06133e+06	981908
AT2G41630.1|TLGLEPGQS(Phospho)VDLGTIHAGDFMR	AT2G41630	TFIIB1	transcription factor IIB	98108.3	151784	166054	156025	281691	223469	368133	367520	332336	407476	298851	460931	439367	567444	442061	571504
AT2G41900.1|NVVEPIS(Phospho)PMS(Phospho)AR	AT2G41900	OXS2	CCCH-type zinc finger protein with ARM repeat domain-containing protein	1.05335e+06	1.66638e+06	1.58156e+06	1.89912e+06	1.21725e+06	1.61434e+06	1.21832e+06	1.14667e+06	693274	680054	904082	884557	299893	324569	412792	371653
AT2G41900.1|FTDSALASAVFS(Phospho)PTHK	AT2G41900	OXS2	CCCH-type zinc finger protein with ARM repeat domain-containing protein	1.08147e+07	1.31272e+07	1.32892e+07	1.3721e+07	1.02244e+07	1.16759e+07	1.16359e+07	1.11902e+07	7.75435e+06	8.02876e+06	8.00486e+06	8.03813e+06	5.35287e+06	5.11049e+06	6.20564e+06	6.24184e+06
AT2G41900.1|SMPPSNLEDLFSAEGSSS(Phospho)PR	AT2G41900	OXS2	CCCH-type zinc finger protein with ARM repeat domain-containing protein	2.20021e+06	2.43894e+06	3.29648e+06	2.73242e+06	1.76226e+06	2.35984e+06	1.32445e+06	1.91818e+06	743909	1.37906e+06	959097	1.37044e+06	942476	500627	561120	542038
AT2G41900.1|TNSSPIVGS(Phospho)PVNNNTWSSK	AT2G41900	OXS2	CCCH-type zinc finger protein with ARM repeat domain-containing protein	1.00542e+06	997704	1.25632e+06	1.1228e+06	843936	869956	753125	692171	647171	487485	472682	517154	568997	463111	523689	579073
AT2G41900.1|RVC(UniMod:4)FFAHTPEELRPLYAS(Phospho)TGSAVPS(Phospho)PR	AT2G41900	OXS2	CCCH-type zinc finger protein with ARM repeat domain-containing protein	2.24657e+06	2.4842e+06	2.20497e+06	2.6549e+06	2.15475e+06	1.20956e+06	2.31366e+06	1.60012e+06	1.22386e+06	1.36067e+06	971106	1.38146e+06	994804	879590	1.17573e+06	1.38744e+06
AT2G41900.1|TNSS(Phospho)PIVGS(Phospho)PVNNNTWSSK	AT2G41900	OXS2	CCCH-type zinc finger protein with ARM repeat domain-containing protein	1.02554e+06	675356	815637	875567	769385	766214	775891	628854	695886	583979	320298	460809	460634	257981	290421	437949
AT2G41900.1|RVC(UniMod:4)FFAHTPEELRPLYASTGSAVPS(Phospho)PR	AT2G41900	OXS2	CCCH-type zinc finger protein with ARM repeat domain-containing protein	1.10632e+07	1.20833e+07	1.41165e+07	1.7686e+07	1.07608e+07	6.64377e+06	1.3303e+07	8.15023e+06	5.99537e+06	6.39748e+06	5.17047e+06	8.63089e+06	5.54841e+06	6.2487e+06	6.36783e+06	7.04506e+06
AT2G41960.1|NSS(Phospho)TSDVLSLTTYK	AT2G41960		hypothetical protein	653649	669070	690639	767931	387626	480008	662715	613953	117268	223632	192397	227631	829773	810337	845905	923580
AT2G42280.1;AT2G42280.2;AT2G42280.3|MQLLSHHLS(Phospho)LPK	AT2G42280	FBH4	basic helix-loop-helix (bHLH) DNA-binding superfamily protein	200543	188677	211903	212248	239936	199934	421761	257468	194852	209678	245622	300976	871465	962577	998798	1.05206e+06
AT2G42280.1;AT2G42280.2;AT2G42280.3|FRS(Phospho)APSSVLAAFVDDDKIGFDSDR	AT2G42280	FBH4	basic helix-loop-helix (bHLH) DNA-binding superfamily protein	1.21391e+06	1.5309e+06	1.5231e+06	1.78914e+06	863560	636167	1.03866e+06	693771	185069	616739	589194	1.00945e+06	2.91542e+06	3.44355e+06	3.27196e+06	3.57519e+06
AT2G42580.1|SHS(Phospho)GELSSPGSGMPTTTR	AT2G42580	TTL3	tetratricopetide-repeat thioredoxin-like 3	3.02526e+06	3.06552e+06	2.53753e+06	2.76306e+06	2.45397e+06	2.98685e+06	2.70394e+06	3.12794e+06	1.63525e+06	1.96451e+06	2.14633e+06	1.72954e+06	697153	873203	1.03714e+06	1.11754e+06
AT2G42580.1|TSS(Phospho)RTETLC(UniMod:4)TGTGNYGHGNVVR	AT2G42580	TTL3	tetratricopetide-repeat thioredoxin-like 3	825647	760039	706985	771099	307224	321550	304385	284983	270001	180101	150297	239007	466228	378899	281720	244681
AT2G42580.1|RLS(Phospho)LEPAIDSITGR	AT2G42580	TTL3	tetratricopetide-repeat thioredoxin-like 3	3.70664e+06	3.67299e+06	5.06446e+06	4.94299e+06	1.40384e+06	1.48332e+06	2.19118e+06	2.57548e+06	854648	956375	921330	1.27336e+06	4.5524e+06	3.24802e+06	6.19271e+06	6.42429e+06
AT2G42580.1|SHSGELSS(Phospho)PGSGMPTTTR	AT2G42580	TTL3	tetratricopetide-repeat thioredoxin-like 3	456745	304530	264395	382909	296640	296637	189572	219670	195970	150308	188316	146147	204151	203756	174076	177067
AT2G42600.1;AT2G42600.2;AT2G42600.3;AT3G14940.1;AT3G14940.2|MAS(Phospho)IDAQLR	AT2G42600	PPC2	phosphoenolpyruvate carboxylase 2	4.17626e+08	5.15694e+08	4.51029e+08	4.7901e+08	7.05277e+08	5.34871e+08	6.59325e+08	5.40481e+08	7.04536e+08	8.93242e+08	9.16469e+08	9.57291e+08	7.55712e+08	1.18878e+09	1.11054e+09	1.16174e+09
AT2G42600.1;AT2G42600.2;AT2G42600.3;AT3G14940.1;AT3G14940.2|M(UniMod:35)AS(Phospho)IDAQLR	AT2G42600	PPC2	phosphoenolpyruvate carboxylase 2	3.01081e+07	3.52516e+07	7.51549e+07	3.50664e+07	5.32444e+07	4.74072e+07	5.19568e+07	4.17712e+07	8.32697e+07	7.42274e+07	8.27835e+07	9.02533e+07	6.20914e+07	7.15997e+07	8.26588e+07	7.82414e+07
AT2G42610.1;AT2G42610.2|SLMESSGSEPPVT(Phospho)PSRYESQK	AT2G42610	LSH10	LIGHT-DEPENDENT SHORT HYPOCOTYLS-like protein (DUF640)	1.53247e+06	1.48265e+06	1.56377e+06	3.3748e+06	1.31984e+06	1.03977e+06	1.13264e+06	844595	1.21489e+06	1.09362e+06	994633	682432	446671	901071	888432	841474
AT2G42760.1|LQTILS(Phospho)GKEVNAFTIAER	AT2G42760		DUF1685 family protein	702393	588728	502421	564525	398303	351722	410365	405784	341902	174543	94307.4	266954	379068	360104	209673	240727
AT2G42975.1|TQLDLLEQLTSTSDGYLS(Phospho)DGGGSR	AT2G42975		myosin-G heavy chain-like protein	4.5712e+06	4.52724e+06	3.82542e+06	4.199e+06	3.31848e+06	4.45263e+06	3.00689e+06	3.19241e+06	4.21754e+06	3.36583e+06	2.81275e+06	2.59926e+06	2.03955e+06	1.41615e+06	1.84276e+06	2.02518e+06
AT2G43130.1|QLNSDS(Phospho)YKEELTVNR	AT2G43130	RABA5C	P-loop containing nucleoside triphosphate hydrolases superfamily protein	1.95563e+06	2.10953e+06	2.2269e+06	2.32352e+06	3.88766e+06	3.69273e+06	4.3328e+06	3.46563e+06	4.29164e+06	4.30569e+06	5.06635e+06	5.07248e+06	5.68891e+06	6.33012e+06	7.00454e+06	6.91791e+06
AT2G43130.1|KQLNSDS(Phospho)YKEELTVNR	AT2G43130	RABA5C	P-loop containing nucleoside triphosphate hydrolases superfamily protein	304627	313760	209076	227883	952575	8.74632e+06	425362	7.30341e+06	1.05079e+07	7.60426e+06	1.10197e+06	8.53547e+06	767944	1.59774e+07	1.60104e+06	1.56093e+07
AT2G43140.2|HRS(Phospho)SPAGFYDQHLPTDPNGFSLGRPNGGYGGGGEQGPSR	AT2G43140	BHLH129	basic helix-loop-helix (bHLH) DNA-binding superfamily protein	897478	862413	1.09387e+06	1.41992e+06	495666	695161	961738	822476	718099	908887	870388	1.53452e+06	3.4761e+06	3.80751e+06	3.85174e+06	3.78537e+06
AT2G43160.1;AT2G43160.2;AT2G43160.3;AT2G43160.4;AT2G43160.5|SRS(Phospho)VDNYGSR	AT2G43160	EPSIN2	ENTH/VHS family protein	5.49959e+06	5.62328e+06	6.42313e+06	5.8602e+06	1.0443e+07	1.04505e+07	9.90687e+06	1.12156e+07	1.51059e+07	1.34273e+07	1.28198e+07	1.48995e+07	1.37667e+07	1.38206e+07	1.55058e+07	1.38298e+07
AT2G43160.1;AT2G43160.2;AT2G43160.3;AT2G43160.4;AT2G43160.5|S(Phospho)VDNYGSR	AT2G43160	EPSIN2	ENTH/VHS family protein	2.3896e+06	2.50317e+06	2.647e+06	2.0385e+06	4.03519e+06	4.57318e+06	4.4576e+06	6.41993e+06	7.7852e+06	1.05634e+07	1.22856e+07	6.93507e+06	7.44014e+06	6.52048e+06	6.34731e+06	8.61235e+06
AT2G43210.1;AT2G43210.2;AT2G43210.3|IGS(Phospho)NIHTLNHNEDEAPFGDGNAFWNGNSTQYGGGSGGDSNDRR	AT2G43210	PUX11	Ubiquitin-like superfamily protein	1.05608e+06	970465	1.2006e+06	1.30265e+06	649957	341148	598408	552000	425690	441709	378126	519069	367146	458229	300611	483222
AT2G43210.1;AT2G43210.2;AT2G43210.3|QGTVINEEDSGVGVS(Phospho)GR	AT2G43210	PUX11	Ubiquitin-like superfamily protein	340561	241825	360805	388284	648848	630010	469987	474965	710387	731200	905370	609179	760376	631867	623824	649311
AT2G43680.1;AT2G43680.2;AT2G43680.3;AT2G43680.4;AT2G43680.5|HGET(Phospho)NSFLPIFR	AT2G43680	IQD14	IQ-domain 14	1.63556e+06	1.61696e+06	1.5011e+06	1.60919e+06	278484	254369	374051	496343	219752	321426	282855	181900	318073	324896	193432	254272
AT2G43680.1;AT2G43680.2;AT2G43680.3;AT2G43680.4;AT2G43680.5|VMGT(Phospho)PVS(Phospho)EK	AT2G43680	IQD14	IQ-domain 14	342098	282399	282353	282884	294000	333235	277676	293313	340827	308443	347567	361164	628868	694034	551322	637394
AT2G43680.1;AT2G43680.2;AT2G43680.3;AT2G43680.4;AT2G43680.5|WNKGS(Phospho)LVMSNSSSHR	AT2G43680	IQD14	IQ-domain 14	547990	457442	419457	480938	345373	311216	290113	317814	273135	221372	225224	233657	234104	233015	266075	210019
AT2G43680.1;AT2G43680.2;AT2G43680.3;AT2G43680.4;AT2G43680.5|VMGTPVS(Phospho)EK	AT2G43680	IQD14	IQ-domain 14	893996	726442	625582	649806	1.21246e+06	1.20734e+06	891028	901738	1.48223e+06	1.18214e+06	1.17181e+06	844418	2.18897e+06	1.95828e+06	1.9004e+06	1.79157e+06
AT2G43680.1;AT2G43680.2;AT2G43680.3;AT2G43680.4;AT2G43680.5|LDNHFDTS(Phospho)TPRS(Phospho)SR	AT2G43680	IQD14	IQ-domain 14	255537	248335	212376	222758	139579	149504	96082.9	105561	75704.8	98819.6	110103	58590.1	49085.9	48599.5	62743	97385.4
AT2G43680.1;AT2G43680.2;AT2G43680.3;AT2G43680.4;AT2G43680.5|HGETNS(Phospho)FLPIFR	AT2G43680	IQD14	IQ-domain 14	287485	417342	267981	345424	152548	154065	264344	320894	121503	143816	141641	95767.9	145429	151920	89105.2	112649
AT2G43680.1;AT2G43680.2;AT2G43680.3;AT2G43680.4;AT2G43680.5|S(Phospho)T(Phospho)FHTPSRPIHTGTSR	AT2G43680	IQD14	IQ-domain 14	694204	756755	448141	492334	669328	694939	549956	810531	1.08016e+06	1.0692e+06	1.49498e+06	864810	1.24261e+06	1.15668e+06	1.06942e+06	1.29807e+06
AT2G43680.1;AT2G43680.2;AT2G43680.3;AT2G43680.4;AT2G43680.5|LDNHFDTST(Phospho)PR	AT2G43680	IQD14	IQ-domain 14	939387	937765	629934	702894	813855	718368	466806	567774	636606	423407	590277	425358	416573	389751	403088	361920
AT2G43680.1;AT2G43680.2;AT2G43680.3;AT2G43680.4;AT2G43680.5|WAAS(Phospho)EAGNDNWDDSVLTK	AT2G43680	IQD14	IQ-domain 14	932991	861805	635464	592673	702564	1.18203e+06	811924	855491	1.39039e+06	2.21243e+06	1.52087e+06	991605	1.5419e+06	2.25924e+06	1.36736e+06	1.48697e+06
AT2G43970.1;AT2G43970.2|LNAGAPEFVPGRTT(Phospho)PPLPQPPR	AT2G43970	LARP6B	RNA-binding protein	5.35056e+06	5.98001e+06	7.07963e+06	4.46188e+06	6.76114e+06	7.05312e+06	7.84852e+06	6.54595e+06	8.85227e+06	7.75019e+06	7.62619e+06	8.43995e+06	1.17287e+07	1.06975e+07	1.40127e+07	1.33344e+07
AT2G44080.1|TLS(Phospho)SQNSPR	AT2G44080	ARL	ARGOS-like protein	8.01845e+06	7.87694e+06	8.37101e+06	6.23299e+06	3.33627e+06	2.78844e+06	2.90637e+06	3.32237e+06	2.34344e+06	1.69249e+06	1.95116e+06	2.0171e+06	2.12008e+06	1.92705e+06	1.65404e+06	1.59374e+06
AT2G44160.1;AT3G59970.3|EDVRPIFWANRPKS(Phospho)YISR	AT2G44160	MTHFR2	methylenetetrahydrofolate reductase 2	3.93478e+06	4.1127e+06	4.99325e+06	5.16811e+06	4.27424e+06	2.9496e+06	4.48695e+06	3.61277e+06	2.62813e+06	1.92409e+06	1.7713e+06	3.1837e+06	2.02615e+06	2.25749e+06	2.62084e+06	1.94635e+06
AT2G44770.1|GLS(Phospho)C(UniMod:4)VC(UniMod:4)AQR	AT2G44770		ELMO/CED-12 family protein	6.2427e+06	5.1067e+06	6.36585e+06	4.85244e+06	3.8065e+06	3.0232e+06	2.52137e+06	2.14513e+06	2.02981e+06	2.48973e+06	2.34919e+06	2.71579e+06	3.11876e+06	2.4004e+06	2.68869e+06	2.21705e+06
AT2G44830.1;AT2G44830.2;AT2G44830.3|RLPS(Phospho)KGPVSGHLSR	AT2G44830	PAX	Protein kinase superfamily protein	1.71625e+06	1.38735e+06	1.13264e+06	1.1625e+06	819289	859577	577785	644814	591903	372045	555998	650649	412456	432882	450479	541022
AT2G44830.1;AT2G44830.2;AT2G44830.3|AMS(Phospho)IANSSSATSTTQR	AT2G44830	PAX	Protein kinase superfamily protein	1.02057e+06	695795	782688	822039	391411	329240	252333	93769.8	150491	176676	144429	208546	169507	179231	255808	155835
AT2G45070.1;AT2G45070.2;AT2G45070.3;AT2G45070.4|GSAAATAS(Phospho)MRR	AT2G45070	SEC61 BETA	Preprotein translocase Sec%2C Sec61-beta subunit protein	4.09423e+06	4.58627e+06	4.29681e+06	4.69999e+06	2.28672e+06	1.89383e+06	2.21711e+06	2.05913e+06	1.80306e+06	1.29518e+06	1.64371e+06	1.74166e+06	2.09369e+06	1.49955e+06	1.5526e+06	1.42528e+06
AT2G45070.1;AT2G45070.2;AT2G45070.3;AT2G45070.4|GSAAATAS(Phospho)MR	AT2G45070	SEC61 BETA	Preprotein translocase Sec%2C Sec61-beta subunit protein	1.41088e+07	1.68734e+07	1.43771e+07	1.42409e+07	6.68547e+06	5.93125e+06	7.83577e+06	9.34201e+06	5.92865e+06	5.72341e+06	7.2835e+06	5.14421e+06	6.52299e+06	5.60171e+06	5.17495e+06	5.92095e+06
AT2G45200.1|ASIHGS(Phospho)ISHIDDVIGQAQATR	AT2G45200	GOS12	golgi snare 12	734165	711524	896035	1.1035e+06	539121	443545	873378	521904	335494	308697	345288	394695	476823	542506	501346	595206
AT2G45540.1;AT2G45540.2;AT2G45540.3;AT2G45540.4;AT2G45540.5;AT2G45540.6|DSS(Phospho)MLER	AT2G45540	BCHC2	WD-40 repeat family protein / beige-like protein	4.05542e+07	3.17942e+07	2.89455e+07	3.33343e+07	2.31956e+07	2.11729e+07	1.96146e+07	2.12709e+07	1.48626e+07	1.11181e+07	1.30598e+07	1.16152e+07	1.8161e+07	1.69142e+07	1.36915e+07	1.31937e+07
AT2G45540.1;AT2G45540.2;AT2G45540.3;AT2G45540.4;AT2G45540.5;AT2G45540.6|LQTFS(Phospho)SFQKPLEPPNNNAPPRPR	AT2G45540	BCHC2	WD-40 repeat family protein / beige-like protein	3.57624e+07	3.21018e+07	4.07657e+07	3.60307e+07	2.63504e+07	1.72101e+07	2.50314e+07	1.84258e+07	8.77359e+06	8.12679e+06	1.34742e+07	1.39697e+07	1.93027e+07	1.94637e+07	1.5497e+07	1.74395e+07
AT2G45690.1|AMSALSS(Phospho)FGQNAR	AT2G45690	PEX16	shrunken seed protein (SSE1)	2.2487e+06	2.6053e+06	2.39892e+06	2.95838e+06	1.18828e+06	837063	1.31764e+06	1.28357e+06	640290	707349	770820	817142	1.31147e+06	1.13987e+06	836420	864340
AT2G46020.1;AT2G46020.2;AT2G46020.3;AT2G46020.4;AT2G46020.5;AT2G46020.6|SPVS(Phospho)GGVPR	AT2G46020	BRM	transcription regulatory protein SNF2	536821	469942	458561	495192	1.05173e+06	925025	759409	885959	1.48335e+06	981591	1.22049e+06	1.07986e+06	1.43338e+06	1.33405e+06	1.41378e+06	1.30503e+06
AT2G46020.1;AT2G46020.2;AT2G46020.3;AT2G46020.4;AT2G46020.5;AT2G46020.6|TGGSSSPVS(Phospho)PPPAMIGR	AT2G46020	BRM	transcription regulatory protein SNF2	1.13111e+06	1.3037e+06	958473	1.26482e+06	1.91723e+06	1.58891e+06	1.42409e+06	1.42115e+06	2.24273e+06	2.06361e+06	1.79381e+06	1.84854e+06	3.01104e+06	2.83102e+06	2.62582e+06	2.73329e+06
AT2G46180.1|KLFPKS(Phospho)TEDLSR	AT2G46180	GC4	golgin Putative 4	945776	777098	1.08439e+06	1.22988e+06	968541	907234	804186	746109	623455	261851	366273	746405	484374	507170	707042	445527
AT2G46225.1;AT2G46225.2;AT2G46225.3|TDT(Phospho)RQNHYQAISR	AT2G46225	ABIL1	ABI-1-like 1	592457	565284	573228	486651	233847	342766	363736	223517	204166	215653	226588	270940	188250	178957	322442	249543
AT2G46225.1;AT2G46225.2;AT2G46225.3|TKS(Phospho)VLSAFFVK	AT2G46225	ABIL1	ABI-1-like 1	1.06861e+06	929068	1.39337e+06	1.74987e+06	267990	287226	588837	580150	408248	246557	277196	365398	451814	321768	322505	379387
AT2G46340.1;AT2G46340.2|HNDMVIQSETANS(Phospho)DC(UniMod:4)PGSSAHR	AT2G46340	SPA1	SPA (suppressor of phyA-105) protein family	189885	220432	148831	185472	208896	242746	249769	294176	413188	306191	291456	303632	404202	427195	457544	439371
AT2G46630.1|LSS(Phospho)IARPTAQGSSDPPPPQPRPTS(Phospho)R	AT2G46630		serine/arginine repetitive matrix protein	3.61007e+06	3.0551e+06	3.81135e+06	3.95598e+06	4.55633e+06	4.46388e+06	4.22146e+06	2.80828e+06	4.01087e+06	2.0674e+06	2.47975e+06	4.54134e+06	1.53096e+06	1.69727e+06	1.70585e+06	1.3924e+06
AT2G46820.1;AT2G46820.2|LASASASSPSC(UniMod:4)ISLPT(Phospho)LPIQSHTR	AT2G46820	CURT1B	photosystem I P subunit	3.46656e+06	3.89356e+06	4.7987e+06	4.96443e+06	1.91798e+06	2.02511e+06	3.61771e+06	3.84663e+06	1.37632e+06	1.22065e+06	1.42598e+06	1.57413e+06	1.18407e+06	1.25724e+06	1.10354e+06	1.01087e+06
AT2G46820.1;AT2G46820.2|AT(Phospho)T(Phospho)EVGEAPATTTEAETTELPEIVK	AT2G46820	CURT1B	photosystem I P subunit	3.82593e+06	3.07488e+06	3.16708e+06	3.06985e+06	2.41929e+06	4.20525e+06	2.80704e+06	3.15825e+06	5.27349e+06	4.11264e+06	3.61149e+06	3.22689e+06	8.49844e+06	6.1759e+06	6.69499e+06	5.86611e+06
AT2G46920.1;AT2G46920.2;AT2G46920.3;AT2G46920.4|SNFSAPLS(Phospho)FR	AT2G46920	POL	Protein phosphatase 2C family protein	3.22444e+06	3.87086e+06	3.60567e+06	3.85606e+06	1.54157e+06	1.4734e+06	2.19948e+06	2.44791e+06	1.18168e+06	1.33794e+06	1.39812e+06	1.22293e+06	1.8108e+06	1.65257e+06	1.2911e+06	1.50584e+06
AT2G47000.1;AT2G47000.2;AT2G47000.3;AT2G47000.4;AT2G47000.5;AT2G47000.6;AT2G47000.7|M(UniMod:35)SSIES(Phospho)FKQSSLR	AT2G47000	ABCB4	ATP binding cassette subfamily B4	567843	522122	941173	525296	693536	585955	587156	482987	626798	454753	488376	502148	381093	290797	248114	271449
AT2G47320.1|IKPQALLQQS(Phospho)K	AT2G47320	CYP21-3	Cyclophilin-like peptidyl-prolyl cis-trans isomerase family protein	2.42836e+06	2.18361e+06	2.64289e+06	3.19219e+06	953012	813162	1.02421e+06	795371	750009	671926	895467	793263	840758	772734	821096	758620
AT2G47330.1|QT(Phospho)SYSFER	AT2G47330	RH24	P-loop containing nucleoside triphosphate hydrolases superfamily protein	4.08196e+06	3.26409e+06	4.11898e+06	4.53955e+06	2.20825e+06	2.02993e+06	2.41323e+06	2.13995e+06	1.33391e+06	1.28456e+06	1.53063e+06	1.60685e+06	1.62846e+06	1.60178e+06	1.61553e+06	1.36309e+06
AT2G47400.1|ATS(Phospho)EGEISEK	AT2G47400	CP12-1	CP12 domain-containing protein 1	2.13825e+06	2.08163e+06	2.13089e+06	1.66289e+06	1.83206e+06	1.77747e+06	1.35051e+06	2.21612e+06	1.71403e+06	1.9544e+06	1.99199e+06	1.41087e+06	576316	597380	554975	912654
AT2G47400.1|ATS(Phospho)EGEISEKVEK	AT2G47400	CP12-1	CP12 domain-containing protein 1	5.3168e+06	4.771e+06	4.02446e+06	4.28428e+06	4.7097e+06	4.79539e+06	2.90016e+06	2.87748e+06	5.28043e+06	1.83661e+06	2.2652e+06	3.83605e+06	1.72178e+06	1.61037e+06	2.17685e+06	1.55436e+06
AT2G47410.1;AT2G47410.2;AT2G47410.3;AT2G47410.4;AT2G47410.5;AT2G47410.6|GDSGC(UniMod:4)QSIPYSMNT(Phospho)PQR	AT2G47410		WD40 domain-containing protein	789743	771294	789143	954862	595078	539537	642312	679688	402651	331752	418935	392937	255457	242645	255966	257779
AT2G47630.1;AT2G47630.2;AT2G47630.3|TADPAS(Phospho)LTVTPIR	AT2G47630	MAGL9	alpha/beta-Hydrolases superfamily protein	307852	313093	332578	437540	521176	539659	660084	708595	806083	739079	724231	697199	1.01176e+06	1.16832e+06	986409	1.00227e+06
AT2G47780.1|TGVVDTTKS(Phospho)IAR	AT2G47780	LDAP2	Rubber elongation factor protein (REF)	463863	624935	303752	413078	590245	435106	519968	524106	455114	171678	276106	219694	166272	168808	141162	83236.3
AT2G47850.1;AT2G47850.2;AT2G47850.3;AT2G47850.4|ANC(UniMod:4)VLS(Phospho)PIGLPLRPGVQR	AT2G47850		Zinc finger C-x8-C-x5-C-x3-H type family protein	239381	235808	236709	277550	179900	237380	187316	227793	196196	228818	168567	203151	99336.9	131740	113269	115116
AT2G47900.1;AT2G47900.2;AT2G47900.3|GELGS(Phospho)ISR	AT2G47900	AtTLP3	tubby like protein 3	4.40086e+06	3.13866e+06	3.50043e+06	3.56245e+06	2.20709e+06	2.1039e+06	1.83778e+06	2.06313e+06	1.38093e+06	1.20243e+06	1.58839e+06	1.54982e+06	1.47202e+06	1.31822e+06	1.26759e+06	1.1321e+06
AT2G47970.1;AT2G47970.2|SIPGAPPVT(Phospho)PAGS(Phospho)FGR	AT2G47970		Nuclear pore localization protein NPL4	942088	1.08258e+06	994933	1.19545e+06	1.83728e+06	2.46843e+06	2.15792e+06	2.30151e+06	2.42184e+06	2.31033e+06	2.07124e+06	1.86682e+06	1.38686e+06	1.01142e+06	1.28729e+06	1.21959e+06
AT2G47970.1;AT2G47970.2|KMT(Phospho)VDDLIAR	AT2G47970		Nuclear pore localization protein NPL4	1.02661e+06	979717	966066	1.19874e+06	610512	486753	661828	688677	359678	377371	364047	391634	1.06648e+06	503260	521683	522295
AT2G48090.1;AT2G48090.2|LSSSS(Phospho)TIAR	AT2G48090		hypothetical protein	854539	712757	476238	534802	646742	581101	549213	564981	718322	438307	558695	416658	309953	276595	186743	256471
AT2G48160.1;AT2G48160.2|MSFS(Phospho)PAITADTPAR	AT2G48160	HULK2	Tudor/PWWP/MBT domain-containing protein	238976	330431	251593	205277	704697	655371	755046	765615	1.22561e+06	1.35032e+06	1.56482e+06	1.21021e+06	1.46102e+06	1.40261e+06	1.42501e+06	1.37217e+06
AT3G01160.1|SSHVES(Phospho)EEESESELK	AT3G01160		pre-rRNA-processing ESF1-like protein	180997	185528	133326	113949	242984	245566	216043	295714	276121	334078	421937	230567	277975	264382	264470	302033
AT3G01180.1|VEASGS(Phospho)DDDEPEDALQATIDK	AT3G01180	SS2	starch synthase 2	5.57887e+06	4.52681e+06	7.35843e+06	6.80153e+06	4.77486e+06	6.5606e+06	6.49219e+06	6.00786e+06	5.63363e+06	4.79257e+06	6.10404e+06	5.66222e+06	1.92498e+06	1.75752e+06	2.16366e+06	2.26248e+06
AT3G01180.1|VEAS(Phospho)GSDDDEPEDALQATIDK	AT3G01180	SS2	starch synthase 2	1.18182e+06	1.52067e+06	1.43906e+06	1.33482e+06	964602	1.29432e+06	1.32042e+06	1.21123e+06	1.08365e+06	1.10834e+06	1.05145e+06	938361	303538	555520	492090	527349
AT3G01300.1|TLS(Phospho)SPHGQAGSSPYR	AT3G01300	PBL35	Protein kinase superfamily protein	992371	985397	865527	924098	616853	517909	540187	459133	616819	393345	521827	505852	355131	317060	385196	295434
AT3G01310.1;AT3G01310.2;AT3G01310.3|ESQEQVLSLSAS(Phospho)QREDR	AT3G01310	ATVIP1	Phosphoglycerate mutase-like family protein	1.41227e+06	1.37944e+06	1.53918e+06	1.57716e+06	3.76622e+06	3.86207e+06	4.5309e+06	3.61007e+06	5.50702e+06	6.12443e+06	6.99946e+06	5.49034e+06	4.37503e+06	4.46079e+06	4.46273e+06	4.83703e+06
AT3G01490.1;AT3G01490.2|QLVFQRPLLGGGYSNNNNS(Phospho)SKNDIIR	AT3G01490	CBC1	Protein kinase superfamily protein	828434	856071	1.0433e+06	1.06321e+06	654535	422266	977640	824463	500811	364813	357507	476056	410537	358824	302527	276056
AT3G01490.1;AT3G01490.2|RKS(Phospho)LSDGEDNVNNTR	AT3G01490	CBC1	Protein kinase superfamily protein	611750	712589	703231	589775	1.3268e+06	1.3842e+06	1.08905e+06	1.13316e+06	1.91723e+06	1.46228e+06	1.33041e+06	1.40385e+06	886119	890180	1.06438e+06	859060
AT3G01720.1|RTS(Phospho)YSNTGFLDTK	AT3G01720	SERGT1	peptidyl serine alpha-galactosyltransferase	112424	113123	109660	179681	274120	228536	260899	210723	251097	253784	416430	264799	629367	627081	511280	730988
AT3G01810.1;AT3G01810.2;AT3G01810.3|SVPLQIDNLSENAS(Phospho)PR	AT3G01810		EEIG1/EHBP1 protein amino-terminal domain protein	1.49548e+06	1.56611e+06	1.56581e+06	1.54283e+06	1.30458e+06	1.35299e+06	1.42624e+06	1.41099e+06	1.3465e+06	1.15277e+06	1.26416e+06	1.13109e+06	640872	636246	723844	718949
AT3G01810.1;AT3G01810.2;AT3G01810.3|SVPLQIDNLS(Phospho)ENAS(Phospho)PR	AT3G01810		EEIG1/EHBP1 protein amino-terminal domain protein	641493	769558	593156	650451	538931	778625	567291	553885	699014	719446	497235	357979	302211	376817	206503	161777
AT3G01860.1|TPVRSS(Phospho)APATPYNNNK	AT3G01860		hypothetical protein	627684	551359	376310	374938	673083	704355	400405	490543	1.02619e+06	676568	628127	755457	1.26315e+06	1.30689e+06	1.27116e+06	1.20515e+06
AT3G01860.1|LAS(Phospho)FISKPDSTPPLK	AT3G01860		hypothetical protein	557530	934330	785400	832992	334784	616900	878399	974329	401261	492653	657315	413043	362644	380143	225554	300758
AT3G02140.1|SSS(Phospho)IPEGFVFDEQR	AT3G02140	AFP4	AFP2 (ABI five-binding protein 2) family protein	809919	780660	906246	887678	1.03609e+06	1.09976e+06	1.08651e+06	1.11515e+06	1.27499e+06	1.06274e+06	955756	1.18221e+06	1.92401e+06	2.15641e+06	1.76956e+06	1.91887e+06
AT3G02750.1;AT3G02750.2;AT3G02750.3|VNT(Phospho)LLNLPR	AT3G02750		Protein phosphatase 2C family protein	1.218e+07	1.40355e+07	1.49919e+07	1.49576e+07	8.10747e+06	8.47982e+06	1.01194e+07	1.03425e+07	6.29595e+06	6.75624e+06	7.0815e+06	8.00001e+06	7.01288e+06	6.35119e+06	6.80093e+06	6.40437e+06
AT3G02890.1|LAHY(Phospho)SSFNSHSSDDTESTR	AT3G02890	AIPP2	RING/FYVE/PHD zinc finger superfamily protein	468746	483651	546355	608714	591468	517189	575205	744309	385997	229314	356024	391164	236531	168494	261275	242336
AT3G03010.1;AT3G03010.2;AT3G03010.3;AT3G03010.4;AT3G03010.5|S(Phospho)VAIDAGSSGNKK	AT3G03010		Peptidyl-tRNA hydrolase II (PTH2) family protein	407445	534490	483901	349289	252518	116647	223009	336361	241388	123410	174878	178607	162954	175614	121080	129102
AT3G03050.1;AT5G16910.1|SQT(Phospho)GDFDHNR	AT3G03050	CSLD3	cellulose synthase-like D3	8.43817e+06	8.37213e+06	1.0101e+07	8.66635e+06	4.51157e+06	4.09574e+06	4.98695e+06	5.45751e+06	3.85649e+06	3.76835e+06	3.80481e+06	3.83853e+06	3.74893e+06	3.61417e+06	3.36633e+06	3.42202e+06
AT3G03050.1|HQQPVSNSVT(Phospho)FAR	AT3G03050	CSLD3	cellulose synthase-like D3	2.92916e+06	2.17238e+06	2.43477e+06	2.7232e+06	1.08175e+06	763683	1.00725e+06	1.06639e+06	681091	691205	690985	797471	1.08144e+06	1.18437e+06	897523	973572
AT3G03050.1|RLS(Phospho)LMKS(Phospho)TK	AT3G03050	CSLD3	cellulose synthase-like D3	2.26474e+06	2.21858e+06	1.70281e+06	2.07682e+06	900618	820495	869408	991658	773446	477623	569089	564573	905783	777768	686824	646691
AT3G03050.1|S(Phospho)NLSTNSDAAEAER	AT3G03050	CSLD3	cellulose synthase-like D3	8.42972e+06	9.70465e+06	7.67207e+06	8.82062e+06	4.61646e+06	4.43554e+06	5.70801e+06	7.02237e+06	3.95789e+06	3.24148e+06	3.73919e+06	3.44597e+06	4.85798e+06	4.46965e+06	3.28264e+06	3.72788e+06
AT3G03050.1|SNLSTNS(Phospho)DAAEAER	AT3G03050	CSLD3	cellulose synthase-like D3	437535	416990	229825	230256	627142	707633	394385	473218	1.11192e+06	773207	935599	941497	814329	797354	961855	1.08412e+06
AT3G03050.1|STKS(Phospho)GLMR	AT3G03050	CSLD3	cellulose synthase-like D3	1.0407e+06	1.22585e+06	1.2947e+06	1.00841e+06	1.21232e+06	1.0409e+06	948658	952650	550496	590967	733299	998794	632811	573798	578047	390827
AT3G03050.1|LSLMKS(Phospho)TK	AT3G03050	CSLD3	cellulose synthase-like D3	240692	161061	136913	151790	129776	98739.1	72673.2	75208.2	97328.1	56821.4	44407.4	115444	101864	81057	71398	57025.1
AT3G04140.1|QGS(Phospho)FMNR	AT3G04140		Ankyrin repeat family protein	1.26813e+06	924819	1.00647e+06	1.16615e+06	787889	642992	679056	745921	569544	314706	394714	404970	516876	396787	343259	344229
AT3G04140.1|APSSAC(UniMod:4)STPFQTFS(Phospho)SELGR	AT3G04140		Ankyrin repeat family protein	321713	370249	291184	268840	354701	554237	249655	269185	501057	653248	462606	265667	752797	765987	632786	630020
AT3G04560.1|SKPSES(Phospho)TPEPVPEPEAPK	AT3G04560		nucleolar/coiled-body phosphoprotein	729030	550637	551752	621273	587574	570998	539191	537904	457790	434266	551535	465444	270109	256830	313683	248073
AT3G04910.1;AT3G04910.2;AT3G04910.3|WPESGEEVEIS(Phospho)PK	AT3G04910	WNK1	with no lysine (K) kinase 1	461319	880909	565226	501520	762993	447370	527858	1.13781e+06	1.07106e+06	1.94579e+06	1.80255e+06	868468	1.10376e+06	949047	812931	1.085e+06
AT3G05050.1;AT3G05050.2;AT3G05050.3|IES(Phospho)NRHQVNNVSVTK	AT3G05050		Protein kinase superfamily protein	154887	144879	173993	174837	167774	139740	110550	149072	146649	76616.6	88531	154078	74878	68827.2	80944	98978.1
AT3G05060.1|TYNTAADS(Phospho)LLGETSAK	AT3G05060	NOP5-2	NOP56-like pre RNA processing ribonucleoprotein	686509	539707	676714	654628	448444	464387	561592	540274	451972	428532	399457	409783	231881	230361	330848	276886
AT3G05090.1;AT3G05090.2;AT3G05090.3|ARVS(Phospho)LEGLNPAPAYK	AT3G05090	LRS1	Transducin/WD40 repeat-like superfamily protein	1.56475e+06	1.86388e+06	1.66198e+06	1.52687e+06	2.90028e+06	2.48472e+06	3.10251e+06	3.67411e+06	3.44673e+06	5.60681e+06	5.17475e+06	3.20185e+06	4.48775e+06	4.26532e+06	4.00998e+06	4.92227e+06
AT3G05090.1;AT3G05090.2;AT3G05090.3|GGS(Phospho)FLAGNLS(Phospho)FNR	AT3G05090	LRS1	Transducin/WD40 repeat-like superfamily protein	1.63567e+07	1.42571e+07	1.94405e+07	1.59645e+07	8.41605e+06	1.16222e+07	1.04574e+07	1.26149e+07	7.27969e+06	5.98216e+06	6.61873e+06	6.62069e+06	1.23801e+07	8.47496e+06	7.35807e+06	6.77798e+06
AT3G05200.1|TNS(Phospho)LLVLPR	AT3G05200	ATL6	RING/U-box superfamily protein	2.36572e+07	2.97053e+07	3.36053e+07	3.54225e+07	2.07974e+07	2.29199e+07	2.79959e+07	2.93866e+07	1.64633e+07	1.51408e+07	1.84541e+07	1.81829e+07	1.45196e+07	1.27913e+07	1.4172e+07	1.37126e+07
AT3G05270.1;AT3G05270.2;AT3G05270.3|SQS(Phospho)PELNSKPVTR	AT3G05270	FPP3	filament-like protein (DUF869)	1.45125e+06	1.28895e+06	774461	917207	1.09986e+06	1.0158e+06	713137	1.0043e+06	969442	617715	929252	686836	262585	233313	208140	307124
AT3G05280.1|(UniMod:1)MMSGGNYTTIDSQKVS(Phospho)GSVPSVPDPGHTTVK	AT3G05280		Integral membrane Yip1 family protein	2.92578e+06	3.67526e+06	3.27198e+06	4.02646e+06	1.50483e+06	1.45649e+06	2.72136e+06	2.28354e+06	1.16551e+06	1.18761e+06	1.11587e+06	1.38494e+06	1.82532e+06	1.81255e+06	1.62265e+06	1.71468e+06
AT3G05420.1|ATS(Phospho)GPAYPER	AT3G05420	ACBP4	acyl-CoA binding protein 4	8.46144e+06	8.39986e+06	6.96115e+06	7.76497e+06	9.6394e+06	9.83527e+06	8.54426e+06	9.82164e+06	1.33585e+07	1.115e+07	1.08606e+07	1.13912e+07	1.67943e+07	1.60981e+07	1.68386e+07	1.66095e+07
AT3G05420.1|TLEAPLPGSLSAVNNAT(Phospho)TR	AT3G05420	ACBP4	acyl-CoA binding protein 4	4.62697e+06	4.45005e+06	4.33957e+06	4.50047e+06	6.99984e+06	5.43078e+06	4.68844e+06	4.7703e+06	6.3133e+06	5.85289e+06	4.83998e+06	5.59812e+06	7.93699e+06	8.495e+06	1.42141e+07	8.32565e+06
AT3G05545.1|MQALQAYYQQSSAQSHQPDS(Phospho)PIVSR	AT3G05545		RING/U-box superfamily protein	425663	368427	392878	489547	249948	167799	192588	175505	158392	135570	134194	160408	112070	107031	110328	94377.9
AT3G05630.1|SET(Phospho)VVDR	AT3G05630	PLPZETA2	phospholipase D P2	1.21978e+06	1.58472e+06	1.05847e+06	831863	1.33149e+06	1.15679e+06	864846	1.01068e+06	949611	610553	533077	587989	445543	462541	290983	339118
AT3G05680.1;AT3G05680.2|ERS(Phospho)VDTAGNSNAITISR	AT3G05680	EMB2016	embryo defective 2016	296433	225284	218319	286072	88536.9	116792	148945	170852	170042	114976	121276	96571.3	187376	175718	201189	165177
AT3G05940.1|IDGVSVSSQSSETST(Phospho)PK	AT3G05940		organic solute transporter ostalpha protein (DUF300)	1.13141e+06	779561	805789	991245	1.04204e+06	1.06967e+06	715857	644186	751511	724771	729825	702472	289667	251483	253818	264218
AT3G06010.1|SRYS(Phospho)FTC(UniMod:4)SSSDSR	AT3G06010	CHR12	SNF2/Brahma-type chromatin-remodeling protein CHR12	132013	223184	177895	147202	535720	527164	571212	758036	584461	427164	531667	572263	336428	332737	387077	389372
AT3G06330.1;AT3G06330.3|SSLLS(Phospho)PGLMETAK	AT3G06330		RING/U-box superfamily protein	794390	830961	626613	732910	924130	1.20653e+06	814730	749723	1.81222e+06	1.7529e+06	1.24279e+06	1.25501e+06	1.7051e+06	1.78512e+06	1.60797e+06	1.58078e+06
AT3G06450.1;AT3G06450.2;AT3G06450.3;AT3G06450.4|LGGGGSGSTVGS(Phospho)PAGGGVELMR	AT3G06450	BOR3	HCO3- transporter family	1.89067e+06	1.87178e+06	1.81227e+06	1.87724e+06	525757	635591	757728	811648	898759	652826	582295	532922	597989	944584	1.0622e+06	592014
AT3G07020.1;AT3G07020.2|HDGTVEFEVPADAIPQPIVVDRGES(Phospho)K	AT3G07020	UGT80A2	UDP-Glycosyltransferase superfamily protein	947271	1.1205e+06	919470	1.02919e+06	2.77989e+06	3.49204e+06	3.42195e+06	3.88067e+06	5.28029e+06	6.01537e+06	5.48035e+06	6.06515e+06	5.97399e+06	6.67097e+06	7.01513e+06	6.88603e+06
AT3G07020.1;AT3G07020.2|IAT(Phospho)VKHDGTVEFEVPADAIPQPIVVDR	AT3G07020	UGT80A2	UDP-Glycosyltransferase superfamily protein	2.02428e+07	2.25711e+07	1.8351e+07	1.98697e+07	1.40118e+07	1.04815e+07	1.6139e+07	1.33815e+07	5.93255e+06	9.17337e+06	8.90837e+06	7.87743e+06	7.09062e+06	1.07509e+07	6.38112e+06	8.54186e+06
AT3G07020.1;AT3G07020.2|IAT(Phospho)VKHDGTVEFEVPADAIPQPIVVDRGESK	AT3G07020	UGT80A2	UDP-Glycosyltransferase superfamily protein	2.48506e+07	2.59499e+07	2.84659e+07	2.95717e+07	1.58292e+07	1.30586e+07	1.77857e+07	9.80588e+06	9.44326e+06	4.73398e+06	3.91402e+06	1.13868e+07	8.60512e+06	3.19691e+06	9.48916e+06	8.20121e+06
AT3G07195.1;AT3G07195.2|VKAPPADQLYGGGGS(Phospho)GGGGR	AT3G07195		RPM1-interacting protein 4 (RIN4) family protein	392293	344589	332235	389475	633704	658230	846810	593598	931438	784985	934389	1.13257e+06	1.2791e+06	1.30516e+06	1.56432e+06	1.33099e+06
AT3G07410.1|AELS(Phospho)VNR	AT3G07410	RABA5B	RAB GTPase homolog A5B	943964	1.20723e+06	818264	862745	1.77135e+06	1.87104e+06	2.19041e+06	2.53958e+06	2.0703e+06	1.79629e+06	2.72969e+06	1.6812e+06	1.37583e+06	1.15746e+06	1.20243e+06	1.60666e+06
AT3G07660.1|SGPDSDGRVS(Phospho)PFVSPGVASK	AT3G07660		flocculation protein (DUF1296)	6.62107e+06	6.16696e+06	6.75932e+06	7.30694e+06	3.5954e+06	2.91416e+06	3.66834e+06	3.41089e+06	2.48175e+06	2.50546e+06	2.64366e+06	3.03336e+06	3.10076e+06	3.20905e+06	4.09836e+06	3.71881e+06
AT3G07790.1|(UniMod:1)MFLS(Phospho)PGHS(Phospho)PR	AT3G07790		DGCR14-like protein	1.56039e+06	1.7795e+06	1.65507e+06	2.01163e+06	2.08765e+06	2.41851e+06	2.55406e+06	2.46049e+06	2.8344e+06	2.83795e+06	2.67865e+06	3.12703e+06	4.12783e+06	3.59356e+06	2.84745e+06	3.69532e+06
AT3G07790.1|GAS(Phospho)PGAVTPK	AT3G07790		DGCR14-like protein	1.76332e+06	1.64065e+06	1.18253e+06	1.2659e+06	836220	1.01757e+06	704327	712646	881928	526354	801784	637066	882118	785787	857680	1.04505e+06
AT3G07980.1;AT3G07980.2;AT3G07980.3|EYSIQSSHS(Phospho)FSQK	AT3G07980	MAP3KE2	mitogen-activated protein kinase kinase kinase 6	583491	432281	497993	610783	279037	234291	309049	367883	198258	157317	196958	184471	208677	198170	141574	176910
AT3G08670.1|RNS(Phospho)SPIVTR	AT3G08670	BPP6	serine/arginine repetitive matrix-like protein	575683	620265	652464	559792	349912	266817	295601	366950	216809	141804	237167	220849	149237	139230	179481	146896
AT3G08760.1;AT3G08760.2;AT3G08760.3|NWGS(Phospho)FKS(Phospho)FNGSSGR	AT3G08760	ATSIK	Protein kinase superfamily protein	401889	476201	312835	319726	174175	199979	257438	261926	167834	190316	145860	228716	271256	192379	154952	179115
AT3G08850.1|VLSIIGIEQVVAKPSKPTGRPGEAATT(Phospho)SHT(Phospho)PLAGLAR	AT3G08850	RAPTOR1	Regulatory-associated protein of TOR 1	977976	912046	1.2972e+06	1.38861e+06	447605	416071	506661	458619	187937	196696	236662	421626	342644	441873	502699	451199
AT3G08850.1|YDEDC(UniMod:4)VS(Phospho)SHDDGDSR	AT3G08850	RAPTOR1	Regulatory-associated protein of TOR 1	12365.8	31444.2	17014.2	33629.1	29993.2	31417.4	35730.6	46356.8	52026.3	61988.6	62056.6	32724.5	57626	66249.7	54542.3	86278.1
AT3G08940.2|NLYGEVIGTRT(Phospho)EAVDPK	AT3G08940	LHCB4.2	light harvesting complex photosystem II	2.37494e+06	2.75157e+06	2.90447e+06	2.61766e+06	2.16687e+06	2.75952e+06	3.21902e+06	2.90747e+06	3.61227e+06	3.7502e+06	3.00316e+06	3.02345e+06	6.43553e+06	5.23427e+06	6.68276e+06	6.39931e+06
AT3G09000.1|RPST(Phospho)PTGPSIVSSK	AT3G09000	BPP2	proline-rich family protein	1.82729e+06	1.71328e+06	1.1172e+06	1.15872e+06	948722	970157	635210	818701	931387	690840	897891	523128	691372	550248	592044	584181
AT3G09050.1|SGDGTS(Phospho)DS(Phospho)DSDPDPPKPEGDTR	AT3G09050		8-amino-7-oxononanoate synthase	702850	1.01588e+06	951321	1.05811e+06	800468	1.35197e+06	1.02348e+06	2.08204e+06	1.04031e+06	1.16486e+06	1.65462e+06	920979	480902	387507	412025	368913
AT3G09560.1;AT3G09560.2;AT3G09560.3;AT3G09560.4|LEHS(Phospho)LSDSGTGELR	AT3G09560	PAH1	Lipin family protein	1.66829e+06	1.46201e+06	1.32024e+06	1.16056e+06	2.42738e+06	2.37149e+06	2.17298e+06	2.08453e+06	2.706e+06	2.69686e+06	2.86425e+06	2.3694e+06	3.02351e+06	3.11253e+06	3.65654e+06	2.82336e+06
AT3G09560.1;AT3G09560.2;AT3G09560.3;AT3G09560.4|LEHSLS(Phospho)DSGTGELR	AT3G09560	PAH1	Lipin family protein	3.2954e+06	2.81688e+06	2.54634e+06	2.84077e+06	5.11009e+06	4.78416e+06	4.7594e+06	3.81252e+06	4.02338e+06	6.09531e+06	6.72158e+06	5.52004e+06	6.54243e+06	6.53244e+06	7.57106e+06	6.76397e+06
AT3G09600.1;AT3G09600.2;AT3G09600.4;AT3G09600.6;AT3G09600.7|VIS(Phospho)PQHELATLR	AT3G09600	RVE8	Homeodomain-like superfamily protein	917217	945303	1.18343e+06	1.19531e+06	1.2948e+06	1.06879e+06	1.00778e+06	886596	1.5283e+06	1.32953e+06	1.50108e+06	1.62462e+06	2.32343e+06	2.40133e+06	2.3275e+06	2.51071e+06
AT3G09670.1;AT3G09670.2|EISPSTTLSS(Phospho)PHAASVTK	AT3G09670	PDP2	Tudor/PWWP/MBT superfamily protein	145513	145130	136849	205970	240979	151132	171861	123058	242716	254890	220713	209005	378282	394012	331769	351451
AT3G09760.1|NLIPKLS(Phospho)FK	AT3G09760		RING/U-box superfamily protein	1.85706e+06	1.69383e+06	2.09149e+06	2.364e+06	1.33588e+06	1.24976e+06	1.49136e+06	1.18811e+06	1.01669e+06	682316	718791	1.37485e+06	1.07927e+06	1.14739e+06	1.24484e+06	948429
AT3G09920.1;AT3G09920.2;AT3G09920.3;AT3G09920.4|GAVS(Phospho)FAER	AT3G09920	PIP5K9	phosphatidyl inositol monophosphate 5 kinase	4.10874e+06	3.39426e+06	3.75143e+06	3.9256e+06	1.66974e+06	1.15649e+06	1.65574e+06	1.16285e+06	865917	715990	875820	878513	1.43234e+06	1.28746e+06	1.01365e+06	850691
AT3G09980.1|EMQAIETSQPTTVAPAVHS(Phospho)R	AT3G09980	ACIP1	ankyrin repeat 30A-like protein (DUF662)	387323	318652	260494	347054	238991	182584	174407	160074	116591	155633	110134	110506	163180	154550	102501	98542.5
AT3G10220.1|RTDS(Phospho)FRK	AT3G10220	TFCB	tubulin folding cofactor B	913620	1.02799e+06	1.21451e+06	946910	1.13291e+06	884246	819838	970237	588885	449448	477132	469044	513373	284091	323901	353799
AT3G10290.1|GKELIPLLS(Phospho)FSHQK	AT3G10290		Nucleotide-sugar transporter family protein	621655	663383	867478	1.07433e+06	461805	359911	546017	425573	289030	230776	275754	545645	256617	275020	321576	344739
AT3G10380.1;AT3G10380.2|T(Phospho)LKGDSQFGVR	AT3G10380	SEC8	subunit of exocyst complex 8	5.13711e+07	4.29427e+07	5.03747e+07	3.2159e+07	1.92926e+07	1.79527e+07	3.60667e+07	2.22172e+07	8.30944e+06	8.18576e+06	1.06389e+07	9.8106e+06	9.47856e+06	8.92592e+06	8.48835e+06	7.69442e+06
AT3G10540.1|LAS(Phospho)IDSFDSR	AT3G10540	PDPK2	3-phosphoinositide-dependent protein kinase	4.49002e+07	4.72619e+07	5.14364e+07	5.21116e+07	3.44862e+07	3.73731e+07	4.54243e+07	4.66358e+07	3.00575e+07	2.98031e+07	3.52489e+07	3.44855e+07	2.45079e+07	2.42296e+07	2.51375e+07	2.34691e+07
AT3G10540.1|LAPDPASQSAS(Phospho)PER	AT3G10540	PDPK2	3-phosphoinositide-dependent protein kinase	1.05067e+06	1.0768e+06	1.5324e+06	1.5148e+06	1.90182e+06	1.75394e+06	2.30806e+06	3.41424e+06	2.25511e+06	3.85169e+06	4.73259e+06	1.95742e+06	2.20596e+06	2.23908e+06	1.9917e+06	2.45881e+06
AT3G10650.1;AT3G10650.2|IGSLFQAS(Phospho)PSKWEESLPSGSR	AT3G10650	NUP1	nuclear pore complex protein	1.17479e+06	1.13718e+06	1.25099e+06	1.37382e+06	816204	880514	948355	978493	594044	622140	590690	730406	304525	353789	378430	363394
AT3G10650.1;AT3G10650.2|TLDEC(UniMod:4)IAS(Phospho)PAQLAK	AT3G10650	NUP1	nuclear pore complex protein	406619	512112	387616	468365	374271	381092	365158	317040	354179	243684	278091	246465	144825	120378	102482	124735
AT3G10980.1|EAHS(Phospho)PNVQT(Phospho)PR	AT3G10980		PLAC8 family protein	1.24598e+06	1.22136e+06	1.33086e+06	987045	1.28725e+06	1.32244e+06	797534	939264	1.11745e+06	733961	907461	923148	468145	456440	467803	498103
AT3G11010.1;AT3G11010.2;AT3G11010.3;AT3G11010.4;AT3G11010.5;AT3G11010.6|S(Phospho)LDLSGNLVSATNK	AT3G11010	AtRLP34	receptor like protein 34	2.03738e+06	2.54054e+06	2.33921e+06	2.43306e+06	2.93448e+06	3.32419e+06	4.04382e+06	5.1448e+06	4.62201e+06	5.00977e+06	4.95203e+06	4.1289e+06	4.29202e+06	3.99109e+06	3.39704e+06	3.81507e+06
AT3G11220.1;AT3G11220.2|NIS(Phospho)VVSSPQIPGLK	AT3G11220	ELP4	Paxneb protein-like protein	1.74778e+06	1.5609e+06	3.01746e+06	1.68724e+06	799933	895770	570147	1.09587e+06	385179	540702	349226	632238	497889	1.10244e+06	400642	825644
AT3G11590.1|VSAPAPVS(Phospho)AR	AT3G11590		golgin family A protein	2.37788e+06	1.66838e+06	1.72098e+06	1.88468e+06	1.5359e+06	1.54288e+06	1.12625e+06	1.25891e+06	1.2769e+06	928498	1.06413e+06	870616	749998	640381	708304	606816
AT3G11590.1|KSLS(Phospho)LQR	AT3G11590		golgin family A protein	2.88614e+06	2.69385e+06	1.99048e+06	2.19976e+06	1.88368e+06	1.67124e+06	1.52343e+06	1.68741e+06	1.56463e+06	796536	1.1881e+06	1.17302e+06	1.2946e+06	1.2125e+06	987442	1.23704e+06
AT3G11710.1|ALS(Phospho)ELAMDSSTTLNAAESSAGDGAGPR	AT3G11710	ATKRS-1	lysyl-tRNA synthetase 1	400389	76860.4	365157	413903	537683	553356	563848	567304	708534	673724	719003	876871	994505	933557	755475	1.07178e+06
AT3G11820.1|(UniMod:1)MNDLFSSS(Phospho)FSR	AT3G11820	SYP121	syntaxin of plants 121	4.67453e+07	4.12233e+07	4.52143e+07	4.61121e+07	2.14592e+07	2.45137e+07	2.60161e+07	2.95307e+07	2.16238e+07	1.76775e+07	1.59305e+07	1.77423e+07	2.94428e+07	2.10701e+07	1.88943e+07	1.89631e+07
AT3G12100.1|S(Phospho)FQQSHGPR	AT3G12100	MTPC2	Cation efflux family protein	3.41928e+06	3.51142e+06	3.94911e+06	2.98684e+06	2.44971e+06	2.46204e+06	2.12011e+06	2.6427e+06	1.91333e+06	1.79849e+06	1.90383e+06	1.90984e+06	1.61416e+06	1.41366e+06	1.5042e+06	1.3198e+06
AT3G12590.1|AGPQQIWDDSTVNT(Phospho)FRPR	AT3G12590		hypothetical protein	1.69363e+06	1.69713e+06	1.80102e+06	1.7808e+06	1.45914e+06	1.49241e+06	1.44402e+06	1.41534e+06	1.76218e+06	1.88997e+06	1.56798e+06	1.55262e+06	3.67136e+06	3.83396e+06	3.52685e+06	3.4231e+06
AT3G12590.1|LLLQGT(Phospho)R	AT3G12590		hypothetical protein	281227	271160	330278	320872	200494	193672	159999	137902	267999	270545	238687	182179	911320	934837	870803	946289
AT3G12590.1|SFNSQLSPANAAES(Phospho)PQKK	AT3G12590		hypothetical protein	1.10637e+06	741350	632390	713762	855611	862598	557161	520987	597369	582917	484225	409577	141228	188875	217018	166313
AT3G12590.1|S(Phospho)FNSQLSPANAAESPQKK	AT3G12590		hypothetical protein	1.15082e+06	885092	938050	1.10468e+06	759357	657734	794749	712598	451316	397560	612699	543195	731451	722678	645225	638423
AT3G13060.2|NMSKS(Phospho)FAQVVR	AT3G13060	ECT5	evolutionarily conserved C-terminal region 5	583845	397339	436627	656611	412730	332401	421355	308548	174659	124684	279006	224554	243958	202756	295992	192074
AT3G13070.1|KWSSEEDDGNLS(Phospho)NEEDQSENAVLDEHVLADNSK	AT3G13070	CBSDUFCH1	CBS domain-containing protein / transporter associated domain-containing protein	4.06392e+06	4.4927e+06	4.85568e+06	4.53277e+06	3.70568e+06	3.75788e+06	4.70163e+06	3.85744e+06	3.30876e+06	3.76661e+06	3.85905e+06	3.71945e+06	1.30823e+06	1.43908e+06	1.40861e+06	1.49949e+06
AT3G13070.1|KWSSEEDDGNLS(Phospho)NEEDQSENAVLDEHVLADNSKK	AT3G13070	CBSDUFCH1	CBS domain-containing protein / transporter associated domain-containing protein	3.0107e+06	2.7872e+06	3.28711e+06	3.85433e+06	2.23865e+06	2.62928e+06	3.03163e+06	2.50242e+06	2.36304e+06	2.00462e+06	1.83423e+06	2.96001e+06	946084	935804	983950	1.00887e+06
AT3G13070.1|WSSEEDDGNLS(Phospho)NEEDQSENAVLDEHVLADNSKK	AT3G13070	CBSDUFCH1	CBS domain-containing protein / transporter associated domain-containing protein	1.4198e+06	1.59812e+06	1.60363e+06	1.57691e+06	1.11303e+06	1.23682e+06	1.48903e+06	896747	1.03428e+06	1.07043e+06	946594	1.54331e+06	263616	379276	555655	495339
AT3G13070.1|KWSSEEDDGNLS(Phospho)NEEDQS(Phospho)ENAVLDEHVLADNSK	AT3G13070	CBSDUFCH1	CBS domain-containing protein / transporter associated domain-containing protein	728211	1.03496e+06	799996	664385	575003	577340	675835	611064	595146	582980	1.05707e+06	559803	287915	256023	262797	278854
AT3G13300.1;AT3G13300.2;AT3G13300.3|VFC(UniMod:4)SQVSNLS(Phospho)TEMAR	AT3G13300	VCS	Transducin/WD40 repeat-like superfamily protein	6.41201e+06	5.94166e+06	5.71393e+06	6.86191e+06	6.30816e+06	5.9736e+06	6.64825e+06	7.03936e+06	8.49926e+06	8.81911e+06	8.40428e+06	8.27008e+06	1.27816e+07	1.2423e+07	1.35065e+07	1.3564e+07
AT3G13460.1|LYGQYGS(Phospho)TGR	AT3G13460	ECT2	evolutionarily conserved C-terminal region 2	325251	371941	474181	428672	713860	817317	953331	1.09891e+06	786036	773309	1.08351e+06	1.07264e+06	1.16186e+06	1.11701e+06	1.26591e+06	1.23212e+06
AT3G13460.1|SNSHYTSVHQPSS(Phospho)VTGYGTAQGYYNR	AT3G13460	ECT2	evolutionarily conserved C-terminal region 2	92400.9	102279	125419	195302	242691	273655	329500	261197	279837	266325	337305	417576	421224	536984	501196	495354
AT3G13530.1|TPS(Phospho)SVSGNELAR	AT3G13530	M3KE1	mitogen-activated protein kinase kinase kinase 7	9.77239e+06	7.76838e+06	8.10347e+06	8.85471e+06	2.98557e+06	2.84618e+06	3.16845e+06	3.38415e+06	1.8527e+06	1.57696e+06	1.94515e+06	1.61734e+06	2.72668e+06	2.47166e+06	1.8126e+06	1.73779e+06
AT3G13530.1|HES(Phospho)RLPLLHGSNEK	AT3G13530	M3KE1	mitogen-activated protein kinase kinase kinase 7	354257	515157	356630	378346	119512	66989.2	113430	140988	97746.1	41465.4	122508	57196.8	132567	94367.2	101782	36706.5
AT3G13570.1|S(Phospho)YT(Phospho)PEQAR	AT3G13570	SCL30A	SC35-like splicing factor 30A	408071	414151	250476	347542	390597	347230	446899	1.00744e+06	716059	1.95644e+06	2.62503e+06	586570	632573	552212	437104	878295
AT3G13690.1;AT3G13690.2;AT3G13690.3|LSVET(Phospho)PR	AT3G13690		kinase with adenine nucleotide alpha hydrolases-like domain-containing protein	1.45277e+06	836909	1.12469e+06	1.19902e+06	1.10527e+06	944615	726587	758540	543748	526194	605453	572756	413154	383159	388564	359763
AT3G13910.1;AT3G13910.2|SKS(Phospho)VPNADR	AT3G13910		hypothetical protein (DUF3511)	6.59595e+06	6.85716e+06	6.79232e+06	6.34477e+06	3.95326e+06	3.3956e+06	3.75274e+06	4.17018e+06	3.52384e+06	2.91762e+06	3.04661e+06	3.36205e+06	3.74869e+06	2.5695e+06	2.66527e+06	2.73107e+06
AT3G13920.1;AT3G13920.2;AT3G13920.4|(Met-loss+Acetyl (Protein N-term))MAGS(Phospho)APEGTQFDAR	AT3G13920	EIF4A1	eukaryotic translation initiation factor 4A1	1.05673e+07	1.07204e+07	1.26658e+07	1.26523e+07	1.15408e+07	9.77996e+06	1.16917e+07	1.29171e+07	1.23663e+07	9.1568e+06	1.12686e+07	1.2024e+07	3.07393e+07	2.60071e+07	2.67291e+07	2.64195e+07
AT3G13990.1;AT3G13990.2|SDNLDAYS(Phospho)GIELLNR	AT3G13990		dentin sialophosphoprotein%2C putative (DUF1296)	487542	444655	534879	515697	254444	254890	289241	321344	138961	151693	128024	132777	109401	43525	54186.6	71156.7
AT3G13990.1;AT3G13990.2|SNQKPVGHNPGVIGT(Phospho)PTK	AT3G13990		dentin sialophosphoprotein%2C putative (DUF1296)	2.60695e+06	2.47047e+06	1.90663e+06	2.13047e+06	2.12826e+06	2.21642e+06	1.75834e+06	1.91789e+06	2.01004e+06	1.41038e+06	1.87321e+06	1.80774e+06	751481	690060	784783	944300
AT3G14010.1;AT3G14010.2;AT3G14010.3;AT3G14010.4;AT3G14010.5|SSESRPGPST(Phospho)SSRPGLSPSSSIGSMASSEK	AT3G14010	CID4	CTC-interacting domain 4	1.64111e+06	1.5474e+06	1.59366e+06	1.94387e+06	1.75715e+06	1.85879e+06	1.77285e+06	1.52922e+06	1.94672e+06	1.70962e+06	1.94558e+06	2.08302e+06	3.39931e+06	3.72566e+06	3.50962e+06	3.24456e+06
AT3G14075.1;AT3G14075.2;AT3G14075.3|LPS(Phospho)MATAK	AT3G14075		Mono-/di-acylglycerol lipase%2C N-terminal%3BLipase%2C class 3	507230	401147	372445	490113	115192	95437.9	198381	160949	80552.4	69202.6	118075	84833.1	137100	108639	63455	86716
AT3G14172.1;AT3G14172.2|KDQHPISSFQS(Phospho)EEDEDGSR	AT3G14172		GPI-anchored adhesin-like protein	835675	684456	719186	799269	1.08166e+06	1.09629e+06	991417	1.22971e+06	1.58894e+06	1.26447e+06	1.45607e+06	1.52244e+06	2.03962e+06	2.07777e+06	2.13045e+06	1.96714e+06
AT3G14172.1;AT3G14172.2|SFFS(Phospho)LSNFR	AT3G14172		GPI-anchored adhesin-like protein	799100	683627	896618	904117	181164	149548	177418	210781	169557	132900	140728	126096	267022	201202	192323	160580
AT3G14172.1;AT3G14172.2|RLS(Phospho)VQER	AT3G14172		GPI-anchored adhesin-like protein	2.9144e+06	2.88989e+06	3.13036e+06	2.23783e+06	1.84037e+06	1.74474e+06	1.49173e+06	1.67582e+06	1.51115e+06	857454	1.3031e+06	1.25767e+06	1.13042e+06	1.05602e+06	1.00843e+06	912791
AT3G14172.1;AT3G14172.2|HQGNS(Phospho)PDRYLEK	AT3G14172		GPI-anchored adhesin-like protein	1.04175e+06	971555	680031	736498	956419	852556	503002	613486	923836	418410	729788	785517	359335	361698	390939	306617
AT3G14200.1|S(Phospho)FVFDTNSQR	AT3G14200		Chaperone DnaJ-domain superfamily protein	2.1746e+06	2.1606e+06	2.12556e+06	2.17134e+06	1.11776e+06	802456	1.07698e+06	1.00046e+06	683930	637074	583336	611136	610477	476978	413913	438743
AT3G14350.1;AT3G14350.2;AT3G14350.3|TVGVGS(Phospho)GSSGVNDYM	AT3G14350	SRF7	STRUBBELIG-receptor family 7	795207	784708	648483	661381	640758	789286	716819	672788	582312	611780	445231	494096	1.97388e+06	2.1339e+06	1.69698e+06	1.61538e+06
AT3G14590.1;AT3G14590.2;AT3G14590.3;AT3G14590.4;AT3G14590.5|FIVEDRLS(Phospho)GPLTGR	AT3G14590	NTMC2TYPE6.2	Calcium-dependent lipid-binding (CaLB domain) family protein	289078	308271	310823	321944	476866	352701	432155	393254	427542	536803	475268	515598	668631	833004	702031	707609
AT3G14660.1;AT3G14660.3|NFS(Phospho)MLAEAR	AT3G14660	CYP72A13	cytochrome P450%2C family 72%2C subfamily A%2C polypeptide 13	1.00733e+06	1.00278e+06	949275	1.05279e+06	558233	471655	649218	582125	407659	369820	409024	485221	570727	565842	473413	485816
AT3G14810.1;AT3G14810.2|KGDDEDEDGGS(Phospho)FHFR	AT3G14810	MSL5	mechanosensitive channel of small conductance-like 5	223207	246796	301006	390501	220399	171284	345355	407163	89761.4	117558	138218	122804	107616	73194.5	54810.1	107793
AT3G14840.2|LDS(Phospho)AYWNTR	AT3G14840	LRR-RLK	Leucine-rich repeat transmembrane protein kinase	1.70119e+06	1.70723e+06	1.84244e+06	1.90618e+06	611977	533283	708936	766218	526624	661433	582199	452911	600494	573374	377370	544856
AT3G14840.2|LLEASVNNEKDEES(Phospho)VR	AT3G14840	LRR-RLK	Leucine-rich repeat transmembrane protein kinase	1.61926e+06	1.17232e+06	1.56662e+06	1.82966e+06	1.39818e+06	1.29273e+06	1.38179e+06	1.551e+06	839440	931627	905234	959973	738012	695561	796941	718079
AT3G14910.1|VVPAAASTIAS(Phospho)FSK	AT3G14910		Rab3 GTPase-activating protein non-catalytic subunit	410689	721676	532089	698616	200181	219135	415259	272624	167366	149785	138191	209000	280358	222009	210669	214898
AT3G15040.1|SLAQSS(Phospho)LLS(Phospho)C(UniMod:4)SVLEGAGR	AT3G15040		senescence regulator (Protein of unknown function%2C DUF584)	390134	340103	430384	238974	357779	583625	401691	500674	686781	604697	572078	586986	1.69608e+06	1.20701e+06	1.22367e+06	1.12296e+06
AT3G15095.1|S(Phospho)IDRPPLHLQPPR	AT3G15095	HCF243	Serine/Threonine-kinase pakA-like protein	1.03686e+06	1.01769e+06	1.15585e+06	995877	2.0648e+06	2.05956e+06	1.89976e+06	1.96231e+06	2.28486e+06	3.25581e+06	1.7771e+06	2.18788e+06	1.8296e+06	1.81318e+06	1.53212e+06	1.92889e+06
AT3G15220.1|SQGAPGYSFQGNT(Phospho)VK	AT3G15220		Protein kinase superfamily protein	283938	258483	296137	293972	216508	283011	236566	172524	369010	373610	366027	269481	832137	850611	796014	786049
AT3G15880.1;AT3G15880.3;AT3G15880.4|SGPVAS(Phospho)VTGLNGDNR	AT3G15880	WSIP2	WUS-interacting protein 2	693546	662704	734318	688913	559638	484354	500874	361232	294232	369486	286722	409142	517930	398319	399625	308431
AT3G16060.1|QLS(Phospho)DNPLDMSSSNGR	AT3G16060	KIN13B	ATP binding microtubule motor family protein	4.28087e+06	3.62002e+06	3.74239e+06	4.01315e+06	3.57101e+06	3.5507e+06	3.75484e+06	3.67029e+06	2.69665e+06	2.37739e+06	2.38087e+06	2.45625e+06	8.76363e+06	7.61621e+06	7.7942e+06	7.45272e+06
AT3G16270.1;AT3G16270.2;AT3G16270.3|SFLSEVVGIGSAS(Phospho)IK	AT3G16270	MTV1	ENTH/VHS family protein	324735	263759	166366	304999	83537.6	65433.3	100100	61250.2	39793.6	60032.6	51914.1	68168	228672	131281	85350.4	157225
AT3G16340.1;AT3G16340.2|SGS(Phospho)TIDDHDEEALK	AT3G16340	ABCG29	pleiotropic drug resistance 1	151534	119112	127563	148247	209714	228934	192278	265007	307245	268627	338226	221211	215165	187261	148572	175655
AT3G16630.1;AT3G16630.2|RDVS(Phospho)SSDIPTLTNFR	AT3G16630	KIN13A	P-loop containing nucleoside triphosphate hydrolases superfamily protein	244256	175353	195310	244133	142501	137475	125656	115507	114603	79060.5	60185.6	116864	228606	217134	174866	183304
AT3G16760.1;AT3G16760.2|SPYSMGNLGDS(Phospho)LPK	AT3G16760		Tetratricopeptide repeat (TPR)-like superfamily protein	283197	354849	308620	363112	493921	466138	463903	491680	471441	496741	407979	626862	1.9386e+06	1.93688e+06	2.0288e+06	1.98318e+06
AT3G16785.1;AT3G16785.2;AT3G16785.3;AT3G16785.4;AT3G16785.5;AT3G16785.6|(Met-loss+Acetyl (Protein N-term))MASEQLMS(Phospho)PASGGGR	AT3G16785	PLDP1	phospholipase D P1	345370	316008	211715	386049	368625	465292	431158	371226	627693	636269	605023	505379	666462	732282	664655	629342
AT3G17750.1|NDDDHS(Phospho)FAEEDSYFSGEQYVLAK	AT3G17750	DYRKP-1	Protein kinase superfamily protein	337175	376206	292160	242525	368951	452208	442156	557367	643830	574603	439278	476129	804709	518229	731245	651970
AT3G17850.1|NSDFC(UniMod:4)TPENSYEWENPKESES(Phospho)PR	AT3G17850	IREH1	Protein kinase superfamily protein	1.09936e+07	1.17259e+07	1.16698e+07	1.24524e+07	7.22233e+06	6.87395e+06	7.70193e+06	7.20936e+06	3.77357e+06	4.00862e+06	3.98684e+06	4.00077e+06	2.92218e+06	2.89685e+06	2.98945e+06	3.09345e+06
AT3G17850.1|VSNSHLTEESDVLS(Phospho)PR	AT3G17850	IREH1	Protein kinase superfamily protein	1.66027e+07	1.79891e+07	1.89158e+07	1.97383e+07	1.37312e+07	1.48031e+07	1.30425e+07	1.04117e+07	6.14092e+06	6.45624e+06	7.56098e+06	7.01177e+06	4.41677e+06	4.01224e+06	4.45466e+06	4.52143e+06
AT3G17850.1|SDQGMTTSSASSMT(Phospho)PR	AT3G17850	IREH1	Protein kinase superfamily protein	913345	659599	662892	976928	258035	285206	325375	342341	96336.7	90042.8	98180.5	147451	103938	102701	109171	108998
AT3G17850.1|TRS(Phospho)GPLPQER	AT3G17850	IREH1	Protein kinase superfamily protein	797997	650498	769418	821591	477442	405224	413046	397031	286413	155181	257968	323094	147008	125111	140229	156886
AT3G17850.1;AT5G62310.1|SFS(Phospho)HELNSK	AT3G17850	IREH1	Protein kinase superfamily protein	3.82806e+06	3.74112e+06	3.4029e+06	3.92267e+06	2.66016e+06	2.72657e+06	2.47277e+06	2.6804e+06	1.86578e+06	1.29223e+06	1.92476e+06	2.07332e+06	1.28002e+06	1.19055e+06	1.27426e+06	1.26106e+06
AT3G17850.1|SVGSNS(Phospho)PIRSDK	AT3G17850	IREH1	Protein kinase superfamily protein	1.49335e+06	1.56047e+06	1.73781e+06	1.46925e+06	949576	923583	709112	666700	633200	417943	487298	628087	471780	420744	495136	386582
AT3G17850.1|LQNVAS(Phospho)SSGTGR	AT3G17850	IREH1	Protein kinase superfamily protein	4.49384e+06	4.84114e+06	3.06031e+06	3.20739e+06	1.2734e+06	1.12345e+06	1.13805e+06	1.20006e+06	899548	476797	689706	701890	1.15981e+06	904617	616122	790469
AT3G17850.1|HKDSLAAAES(Phospho)PDGMK	AT3G17850	IREH1	Protein kinase superfamily protein	5.97762e+06	5.86006e+06	3.54331e+06	3.94055e+06	5.78384e+06	5.60757e+06	3.96425e+06	4.61965e+06	5.15131e+06	3.52536e+06	4.34453e+06	3.3855e+06	1.30538e+06	1.32191e+06	1.3993e+06	1.39647e+06
AT3G17850.1|DSLAAAES(Phospho)PDGMK	AT3G17850	IREH1	Protein kinase superfamily protein	1.95029e+06	2.13136e+06	1.66123e+06	1.85368e+06	2.10376e+06	2.11487e+06	2.09522e+06	2.09562e+06	1.83992e+06	2.71531e+06	2.72507e+06	1.74143e+06	871653	760299	664591	808746
AT3G17850.1|GLPLMS(Phospho)C(UniMod:4)R	AT3G17850	IREH1	Protein kinase superfamily protein	146161	149238	81093.2	118287	184317	160160	133201	93505.6	238071	195846	121118	151452	542200	481721	463696	449258
AT3G17850.1|SVGSNS(Phospho)PIR	AT3G17850	IREH1	Protein kinase superfamily protein	2.92626e+06	3.24989e+06	2.33585e+06	2.48705e+06	2.20268e+06	2.17193e+06	1.59962e+06	2.14629e+06	1.51722e+06	1.42512e+06	2.12488e+06	1.6256e+06	1.15019e+06	1.00787e+06	884595	1.40344e+06
AT3G17850.1|MGADGGDLGSGSATSGSGS(Phospho)GNR	AT3G17850	IREH1	Protein kinase superfamily protein	81674.5	114716	81904.8	112880	114311	118502	100440	112012	88561.5	79668.8	82651.2	92136.9	28286.6	29668	69461.5	62615.7
AT3G17850.1|KAYS(Phospho)QEQHGLDWKEDAVVR	AT3G17850	IREH1	Protein kinase superfamily protein	697104	782826	1.08304e+06	1.37869e+06	606369	548826	990019	715232	298424	218061	238912	601692	307289	413540	500224	347091
AT3G17900.1;AT3G17900.2|SYS(Phospho)MSALPPNTAPVTGPIK	AT3G17900	TRIPP	heat-inducible transcription repressor	1.89749e+07	2.0843e+07	1.79864e+07	1.83896e+07	8.40414e+06	1.62168e+07	1.02395e+07	9.54879e+06	2.61419e+06	5.53623e+06	5.99946e+06	5.60012e+06	8.98034e+06	1.1302e+07	2.33552e+06	8.67954e+06
AT3G18040.3;AT3G18040.4|SQLT(Phospho)TIYR	AT3G18040	MPK9	MAP kinase 9	1.96652e+06	2.36324e+06	2.26029e+06	2.24814e+06	862119	569902	646638	563054	468383	442900	455621	420729	541781	728457	506626	506568
AT3G18040.3;AT3G18040.4|NASNHPLTNSNS(Phospho)TSSR	AT3G18040	MPK9	MAP kinase 9	507441	449848	479758	348367	241685	182498	147606	165756	173869	131095	138461	120514	184640	139614	103635	103196
AT3G18040.3;AT3G18040.4|SIASLVTT(Phospho)LESPPTSQHEGSDYR	AT3G18040	MPK9	MAP kinase 9	3.8344e+06	3.84061e+06	5.17317e+06	5.00498e+06	3.94923e+06	4.12209e+06	4.8587e+06	4.91203e+06	3.19745e+06	3.75675e+06	2.76632e+06	4.13121e+06	1.60041e+06	1.44463e+06	1.87548e+06	2.32326e+06
AT3G18040.3;AT3G18040.4|QFAHLEENYGKGEKGS(Phospho)PLQR	AT3G18040	MPK9	MAP kinase 9	618498	769417	648565	791467	537157	554628	384507	308644	413506	180210	163479	389259	232777	278230	355964	127947
AT3G18240.1;AT3G18240.2|HAET(Phospho)DDELLEK	AT3G18240		Ribosomal protein S24/S35	3.08501e+06	2.5377e+06	2.37924e+06	2.36485e+06	3.1318e+06	3.26952e+06	3.152e+06	5.45566e+06	4.41017e+06	7.20468e+06	9.22641e+06	3.60032e+06	4.19807e+06	3.80496e+06	3.50932e+06	4.86957e+06
AT3G18440.1|LLS(Phospho)NNGFSDFR	AT3G18440	ALMT9	aluminum-activated malate transporter 9	2.19308e+06	2.46601e+06	2.10195e+06	2.24145e+06	1.08616e+06	1.15262e+06	1.4295e+06	1.8468e+06	853764	1.01296e+06	1.02415e+06	836458	1.34207e+06	1.25281e+06	903203	1.00279e+06
AT3G18560.1|ELYTTLS(Phospho)NK	AT3G18560		hypothetical protein	665827	587328	658729	729274	236441	180173	206262	149462	89917.1	87547.5	98765.7	139403	139200	130007	85794.1	108792
AT3G19370.1;AT3G19370.2;AT3G19370.3|GQKPLEASSFDIQS(Phospho)ESSVMSPC(UniMod:4)GSK	AT3G19370		filament-like protein (DUF869)	173970	200325	145643	130676	259687	232833	332032	320994	207307	238685	246523	292405	406142	362131	353397	350079
AT3G19370.1;AT3G19370.2;AT3G19370.3|RSS(Phospho)LRENIAEDDTNR	AT3G19370		filament-like protein (DUF869)	683963	644287	380499	710969	316327	266947	533685	396667	277357	253456	290442	195089	286544	243029	160834	243529
AT3G19420.1|FTS(Phospho)GLGIR	AT3G19420	PTEN2A	PTEN 2	487725	513642	526496	574841	264372	146284	244960	240785	174265	152421	188305	137273	238677	268711	130690	191683
AT3G19540.1|S(Phospho)SSPMSALTWGR	AT3G19540	BDR4	glutamyl-tRNA (Gln) amidotransferase subunit A (DUF620)	443844	526623	440273	483675	776060	899026	792799	771480	1.03712e+06	1.11198e+06	1.04448e+06	1.11211e+06	1.18225e+06	1.24554e+06	1.08392e+06	1.06191e+06
AT3G19895.1|EMSDQMDVENGDPAT(Phospho)DDGMHR	AT3G19895		RING/U-box superfamily protein	281247	287126	201923	253448	1.01766e+06	1.01847e+06	1.21938e+06	1.13994e+06	1.65093e+06	1.74377e+06	1.61188e+06	1.5634e+06	1.87601e+06	1.86709e+06	1.83888e+06	1.95332e+06
AT3G19930.1;AT3G19930.2|(Met-loss (Protein N-term))MAGGFVSQT(Phospho)PGVR	AT3G19930	STP4	sugar transporter 4	1.66493e+06	1.80154e+06	1.94902e+06	1.92433e+06	4.66827e+06	4.83678e+06	4.77777e+06	3.48936e+06	3.85729e+06	4.42307e+06	4.81702e+06	4.69883e+06	3.97358e+06	3.80042e+06	3.74483e+06	3.92056e+06
AT3G19950.1;AT3G19950.2;AT3G19950.3|SQGSQGSGDGQGSVEGQQT(Phospho)PR	AT3G19950	BTL08	RING/U-box superfamily protein	825506	717656	785798	706455	648280	610454	477404	529069	617414	425411	430461	472718	214888	225571	235981	208202
AT3G19960.1;AT3G19960.2;AT3G19960.4;AT3G19960.5|FDGS(Phospho)PVSDRLENSSGASVR	AT3G19960	ATM1	myosin 1	298311	510725	307835	288896	328043	307336	344784	320894	276091	266641	313041	308342	164800	137733	172786	151376
AT3G19960.1;AT3G19960.2;AT3G19960.4;AT3G19960.5|VTPFMQSLKS(Phospho)LPADYR	AT3G19960	ATM1	myosin 1	3.17569e+06	3.94995e+06	3.99726e+06	4.06214e+06	2.6122e+06	2.77159e+06	3.75962e+06	3.47569e+06	1.44683e+06	1.59945e+06	1.65601e+06	1.91221e+06	1.71501e+06	2.01195e+06	2.11382e+06	1.67652e+06
AT3G19960.1;AT3G19960.2;AT3G19960.4;AT3G19960.5|VTPFMQSLKS(Phospho)LPADYRFDGSPVSDR	AT3G19960	ATM1	myosin 1	2.37044e+06	2.19487e+06	2.32178e+06	2.81615e+06	2.35344e+06	1.57073e+06	1.77939e+06	1.26817e+06	894114	508097	506468	1.38805e+06	943324	1.33492e+06	1.25072e+06	898998
AT3G20150.1;AT3G20150.2|S(Phospho)IALSSSC(UniMod:4)LR	AT3G20150	KIN12F	Kinesin motor family protein	694550	676109	758973	859045	389703	374809	388024	508676	198201	388301	409407	439695	485516	343821	425882	417501
AT3G20250.1;AT3G20250.2;AT3G20250.3|DQQAVGYMANHEPLNSPLS(Phospho)PGYGLQS(Phospho)PR	AT3G20250	APUM5	pumilio 5	1.22004e+06	1.34592e+06	760194	702755	1.52017e+06	1.69672e+06	1.10179e+06	818198	1.81287e+06	1.89992e+06	1.01429e+06	1.20206e+06	3.03484e+06	2.89903e+06	2.24059e+06	2.54228e+06
AT3G20260.1|ETGIGIAPSPSTPS(Phospho)PR	AT3G20260		DUF1666 family protein (DUF1666)	660388	592151	673309	695264	775050	579601	666983	597232	509415	469517	532514	502618	369878	385120	122081	305308
AT3G20300.1|SVS(Phospho)HAQDELHSFRK	AT3G20300		extracellular ligand-gated ion channel protein (DUF3537)	393961	345434	267372	293489	177358	148925	108527	147626	167833	24604.8	55816.5	94537.6	130763	141464	179687	122228
AT3G20350.1|ESEQYVAYS(Phospho)PVSHASK	AT3G20350		actin cytoskeleton-regulatory complex pan-like protein	44879.5	29442	33496.1	34002.4	60677.7	60038.3	75658.4	81664.5	62192.8	104250	155673	68584.2	69645.7	108731	109803	82414
AT3G21090.1|SLSSQEGLNS(Phospho)PIHY	AT3G21090	ABCG15	ABC-2 type transporter family protein	473170	457996	389277	351080	689323	767766	485490	507780	827037	823711	725713	680820	868991	859046	898278	903562
AT3G21180.1|QAALVLNAS(Phospho)RR	AT3G21180	ACA9	autoinhibited Ca(2+)-ATPase 9	2.05272e+06	1.53035e+06	1.61151e+06	1.63252e+06	785901	564800	654666	661315	422107	391631	525866	533654	440304	532888	431881	398358
AT3G21180.1|QAALVLNAS(Phospho)R	AT3G21180	ACA9	autoinhibited Ca(2+)-ATPase 9	1.89913e+06	2.12867e+06	1.84604e+06	2.1947e+06	966496	674426	884903	780532	496028	605778	781356	597488	588938	706147	496684	572875
AT3G21290.1|QLAHAEGS(Phospho)PWR	AT3G21290	CARP9	dentin sialophosphoprotein-like protein	1.10396e+06	765704	778105	875954	674047	655310	588961	678892	428691	355674	407048	378124	397646	381347	395501	330229
AT3G21290.1|HPS(Phospho)PIGR	AT3G21290	CARP9	dentin sialophosphoprotein-like protein	1.50675e+06	1.5363e+06	1.54214e+06	1.12429e+06	1.22032e+06	1.17788e+06	1.10053e+06	1.52672e+06	1.03752e+06	1.42948e+06	1.47269e+06	861881	756448	618128	602376	741278
AT3G21290.1|AAPPHTVNGS(Phospho)NEHVVEDSER	AT3G21290	CARP9	dentin sialophosphoprotein-like protein	118191	39775	68529.9	58676	96027.9	134485	96062.1	116608	136254	147165	141620	114748	137790	139833	121071	149116
AT3G22190.1;AT3G22190.2;AT3G22190.3;AT3G22190.4|KNS(Phospho)VDFDFEKFQDGFEDSNTR	AT3G22190	IQD5	IQ-domain 5	7.56482e+06	7.44664e+06	8.63358e+06	8.98756e+06	5.47779e+06	4.95247e+06	5.14325e+06	3.33568e+06	4.4014e+06	1.80503e+06	1.43765e+06	4.79739e+06	5.90312e+06	6.8327e+06	7.09392e+06	4.86239e+06
AT3G22260.1;AT3G22260.2;AT3G22260.3;AT3G22260.4;AT3G22260.5;AT3G22260.6|RLS(Phospho)HLDSIPHTPR	AT3G22260		Cysteine proteinases superfamily protein	1.12233e+06	819413	841397	866235	1.47398e+06	1.672e+06	1.15916e+06	1.25765e+06	1.40839e+06	1.3633e+06	1.84829e+06	1.42945e+06	1.90345e+06	1.77636e+06	2.10766e+06	1.7542e+06
AT3G22260.1;AT3G22260.2;AT3G22260.3;AT3G22260.4;AT3G22260.5;AT3G22260.6|ILAEDES(Phospho)LRR	AT3G22260		Cysteine proteinases superfamily protein	244326	125674	164461	150211	334461	329182	274149	271455	358109	274132	330873	303926	366675	336237	383006	360360
AT3G22270.1|RPHALLEVDSSPGFNDGS(Phospho)GDHK	AT3G22270	PAT1H1	Topoisomerase II-associated protein PAT1	66787.7	181644	293254	76850.4	188217	297424	286279	155319	281455	449188	226726	389313	353150	440120	356556	390110
AT3G22270.1|SDS(Phospho)RDLYNFVR	AT3G22270	PAT1H1	Topoisomerase II-associated protein PAT1	2.88147e+06	2.89894e+06	3.76602e+06	3.77551e+06	1.39088e+06	1.15418e+06	1.95916e+06	1.98409e+06	1.91176e+06	1.77873e+06	2.53366e+06	2.70879e+06	2.00962e+06	1.84966e+06	2.13288e+06	1.79567e+06
AT3G22380.1;AT3G22380.2|VESSSGFRS(Phospho)DGEGAK	AT3G22380	TIC	time for coffee	214902	208905	220796	165368	241378	247108	218267	287288	376580	310304	361056	356917	476593	476158	521114	514725
AT3G22380.1;AT3G22380.2|MPSTS(Phospho)KQEAAGNDLTEAAK	AT3G22380	TIC	time for coffee	143131	87618	161825	99334.5	177405	242249	243703	104159	286474	178619	233389	222498	544021	562983	371410	416789
AT3G22810.1;AT3G22810.2|ILSQSQEVS(Phospho)PR	AT3G22810	FL2	auxin canalization protein (DUF828)	210015	94837.5	163633	141301	257723	289674	282560	309686	369858	360848	383746	340194	423186	462798	484519	389515
AT3G22970.1|IQPIDIDSS(Phospho)PTVAR	AT3G22970		hypothetical protein (DUF506)	884808	876483	1.1835e+06	1.35003e+06	579817	641656	838713	839361	506318	476562	623376	642357	379004	378395	579266	500875
AT3G23310.1|DINFVGYT(Phospho)YK	AT3G23310	NDR3	AGC (cAMP-dependent%2C cGMP-dependent and protein kinase C) kinase family protein	1.35071e+06	1.19724e+06	975143	880515	718434	795765	649435	898805	981989	1.63992e+06	1.09364e+06	650121	3.53434e+06	3.59584e+06	2.43951e+06	3.1999e+06
AT3G23310.1|S(Phospho)QMEQLQNWQR	AT3G23310	NDR3	AGC (cAMP-dependent%2C cGMP-dependent and protein kinase C) kinase family protein	2.37642e+06	2.78343e+06	2.11914e+06	2.47348e+06	1.75768e+06	1.30056e+06	1.87215e+06	1.84611e+06	1.0874e+06	1.11802e+06	1.03074e+06	988775	3.09613e+06	3.05614e+06	2.15593e+06	2.19835e+06
AT3G23540.1;AT3G23540.2;AT3G23540.3|TVT(Phospho)SSVPGSLSQK	AT3G23540		alpha/beta-Hydrolases superfamily protein	4.28015e+06	4.50073e+06	5.22209e+06	5.69466e+06	1.77581e+06	1.65945e+06	1.90549e+06	1.68622e+06	1.22267e+06	1.12698e+06	1.67983e+06	1.35182e+06	1.63343e+06	1.53823e+06	1.02152e+06	1.03497e+06
AT3G23900.1;AT3G23900.3;AT3G23900.4|S(Phospho)LS(Phospho)PVSSEDHK	AT3G23900	IRR	RNA recognition motif (RRM)-containing protein	94887.9	149699	82868.7	120305	141021	167924	136365	285354	237504	303298	507205	272532	260035	255874	221594	324807
AT3G23900.1;AT3G23900.3;AT3G23900.4|S(Phospho)RS(Phospho)VEDSADIKDK	AT3G23900	IRR	RNA recognition motif (RRM)-containing protein	149790	156047	79445.2	110104	156378	160683	84179.5	157998	330503	176455	295607	250728	178262	233716	171985	288120
AT3G23920.1|AHGTDPS(Phospho)PPMSPILGATR	AT3G23920	BAM1	beta-amylase 1	4.58257e+06	4.41503e+06	4.40714e+06	4.65934e+06	4.8085e+06	4.0574e+06	5.18645e+06	5.43632e+06	5.24153e+06	5.10181e+06	6.70239e+06	6.36593e+06	9.34648e+06	9.31855e+06	1.05324e+07	1.08964e+07
AT3G23980.1|SRQDDGQES(Phospho)VGKVDFSNSLELIGSSK	AT3G23980	BLI	BLISTER	98147.7	108498	116991	186189	101165	106586	117863	99348.8	70243	62342.6	62067.6	111629	42364.7	50495.7	83146.4	55474.3
AT3G24870.4;AT3G24880.1;AT3G24880.2;AT3G24880.3|T(Phospho)DASSGDTSSFQDEYSSLHGGSAVQK	AT3G24870	EAF1B	Helicase/SANT-associated%2C DNA binding protein	56588	60988.6	47854.2	83006.4	94086.4	115508	123268	114062	129936	147443	162310	107291	169876	156357	180011	115149
AT3G25070.1;AT3G25070.2|IMNPNDPEY(Phospho)NSDSQSQAPPHPPSSR	AT3G25070	RIN4	RPM1 interacting protein 4	1.53048e+07	1.57716e+07	1.68071e+07	1.84234e+07	2.50147e+07	2.67852e+07	2.54321e+07	2.11606e+07	2.77936e+07	2.73252e+07	2.73122e+07	3.11541e+07	3.18282e+07	3.29088e+07	3.57633e+07	3.60181e+07
AT3G25070.1;AT3G25070.2|TPTHQSS(Phospho)RNPNNTSSC(UniMod:4)C(UniMod:4)C(UniMod:4)FGFGGK	AT3G25070	RIN4	RPM1 interacting protein 4	230245	231853	237986	342803	157016	97199.4	188613	276046	84682.8	72062.1	72826.1	92224.9	117558	102926	89816	86415.1
AT3G25150.1;AT3G25150.2|ATKPVDDAPRVS(Phospho)VAA	AT3G25150		Nuclear transport factor 2 (NTF2) family protein with RNA binding (RRM-RBD-RNP motifs) domain-containing protein	396967	304746	287646	332503	553853	494843	442606	451657	531605	485487	707242	569804	804504	772018	1.09465e+06	670203
AT3G25290.1;AT3G25290.2|SNNS(Phospho)MKPLR	AT3G25290		Auxin-responsive family protein	542786	582768	551508	332824	539453	442347	364806	505831	405950	436634	541031	281520	202056	213078	172750	259451
AT3G25290.1;AT3G25290.2|SNNS(Phospho)MKPLRT	AT3G25290		Auxin-responsive family protein	2.02739e+06	1.86185e+06	1.19823e+06	1.38146e+06	911651	1.49697e+06	695694	667584	1.3983e+06	858166	1.14447e+06	1.12896e+06	688188	640017	704829	776428
AT3G25500.1|RSEPKPPVIST(Phospho)PEPAELTDYR	AT3G25500	FH1	formin homology 1	765664	762885	684657	912354	693896	545105	587445	541179	374134	377489	447911	382893	421228	323293	325693	416941
AT3G25560.1;AT3G25560.2;AT3G25560.3|SYS(Phospho)KPNEFSSSER	AT3G25560	NIK2	NSP-interacting kinase 2	1.36604e+06	991695	1.17817e+06	1.26144e+06	781142	682192	786888	886029	622305	469463	608408	505863	430963	401014	374716	406416
AT3G25590.1|ISS(Phospho)LIDEER	AT3G25590		micronuclear linker histone polyprotein-like protein	76944.4	91097.9	83413	119023	200383	155280	245502	201697	147422	107513	126967	152365	110517	56328.5	66021.7	69977.3
AT3G25690.1;AT3G25690.2;AT3G25690.4;AT3G25690.5;AT3G25690.6|SFYGGS(Phospho)PGR	AT3G25690	CHUP1	Hydroxyproline-rich glycoprotein family protein	3.2365e+07	2.87367e+07	3.06e+07	2.91179e+07	2.66048e+07	2.76481e+07	2.7971e+07	3.11851e+07	1.58681e+07	1.54156e+07	1.85563e+07	1.76017e+07	1.01277e+07	1.11933e+07	1.23858e+07	9.45465e+06
AT3G25690.1;AT3G25690.2;AT3G25690.4;AT3G25690.5;AT3G25690.6|GQGDTDLESNYSQPSS(Phospho)PGSDDFDNASMDSSTSR	AT3G25690	CHUP1	Hydroxyproline-rich glycoprotein family protein	166701	259363	214715	209372	205727	289227	285908	234115	292506	374015	377656	392485	733729	951622	1.05126e+06	959441
AT3G25690.1;AT3G25690.2;AT3G25690.4;AT3G25690.5;AT3G25690.6|TQQQASS(Phospho)PGEGLNSVAASFHVMSK	AT3G25690	CHUP1	Hydroxyproline-rich glycoprotein family protein	1.52048e+06	1.70052e+06	1.45417e+06	1.63639e+06	1.38612e+06	1.41536e+06	1.4716e+06	1.2611e+06	1.29962e+06	1.06703e+06	1.12821e+06	1.25834e+06	577877	752043	714873	650162
AT3G25690.1;AT3G25690.2;AT3G25690.4;AT3G25690.5;AT3G25690.6|LMLEYAGS(Phospho)ER	AT3G25690	CHUP1	Hydroxyproline-rich glycoprotein family protein	2.1281e+06	2.68038e+06	2.03129e+06	2.08999e+06	1.31832e+06	1.14158e+06	2.12121e+06	2.70456e+06	632795	1.23792e+06	1.31114e+06	831803	455191	488039	493842	624682
AT3G25840.1|FAEDEFS(Phospho)DRGR	AT3G25840	PRP4KA	Protein kinase superfamily protein	101753	129963	112912	192052	153784	222267	220369	323543	279267	315894	364431	262634	509028	499241	530056	481629
AT3G26400.1|SST(Phospho)FGSSFGDSGQEER	AT3G26400	EIF4B1	eukaryotic translation initiation factor 4B1	4.68137e+06	6.32453e+06	5.82352e+06	6.79489e+06	2.41267e+06	1.67453e+06	2.70625e+06	2.42636e+06	1.68939e+06	1.52118e+06	1.69465e+06	1.70676e+06	2.39601e+06	2.0827e+06	1.68318e+06	1.79718e+06
AT3G26600.1|HNS(Phospho)IHSLVQMNK	AT3G26600	ARO4	armadillo repeat only 4	195235	151746	179189	223293	138833	167571	241471	328522	63625.2	68242	88292.5	106628	97188.1	124207	118697	112521
AT3G26730.1|VLLSTTS(Phospho)VR	AT3G26730		RING/U-box superfamily protein	9.56918e+06	1.02725e+07	9.64102e+06	1.03145e+07	3.81319e+06	2.20785e+06	3.05756e+06	2.41406e+06	1.73769e+06	1.47436e+06	1.399e+06	1.647e+06	2.34814e+06	2.17196e+06	1.48735e+06	1.61865e+06
AT3G26910.1;AT3G26910.2;AT3G26910.3|QANPS(Phospho)FNAYVLPTPNDSR	AT3G26910		hydroxyproline-rich glycoprotein family protein	1.25708e+06	1.51973e+06	1.19286e+06	1.11721e+06	589224	743748	775899	743922	739987	584248	686429	454952	868715	629601	547834	629564
AT3G26935.1|ATVDEQSDRPS(Phospho)MHPR	AT3G26935	PAT07	DHHC-type zinc finger family protein	799669	386009	748202	888137	450506	528548	604096	700302	379871	331978	186778	276760	352161	384478	330729	353414
AT3G27100.1|HSVNRPPT(Phospho)PDEDDVADGFEKDK	AT3G27100	ENY2	transcription/mRNA export factor	4.17531e+06	3.68145e+06	4.31039e+06	4.30453e+06	3.12487e+06	3.49519e+06	3.8109e+06	2.73829e+06	2.6659e+06	2.94115e+06	3.07413e+06	3.03897e+06	1.71631e+06	1.86987e+06	1.98328e+06	1.94916e+06
AT3G27210.1|KPSRGSS(Phospho)S(Phospho)PAPLPR	AT3G27210	Y-2	hypothetical protein	3.03714e+06	2.64243e+06	1.9685e+06	2.01353e+06	2.3759e+06	2.31395e+06	1.55825e+06	1.3473e+06	1.6089e+06	514380	603757	1.01666e+06	1.47102e+06	1.48433e+06	1.19675e+06	971966
AT3G27350.1;AT3G27350.2;AT5G40700.1;AT5G40700.2;AT5G40700.3|WSS(Phospho)FSHK	AT3G27350		transcriptional regulator ATRX-like protein	931067	925450	710019	688077	952048	729303	549866	727264	453678	401052	384585	707696	432259	493239	299197	274190
AT3G27350.1;AT3G27350.2|(UniMod:1)GESAVLVHSYS(Phospho)FAAPITR	AT3G27350		transcriptional regulator ATRX-like protein	1.53302e+07	1.51426e+07	1.84151e+07	1.77541e+07	1.05114e+07	9.86306e+06	1.23954e+07	1.31952e+07	7.14304e+06	7.93737e+06	6.84769e+06	8.49958e+06	8.91303e+06	9.73769e+06	8.59805e+06	7.77827e+06
AT3G27390.1;AT3G27390.2|IFS(Phospho)QRS(Phospho)FR	AT3G27390		transmembrane protein	4.58655e+06	4.4425e+06	5.20364e+06	5.33975e+06	2.94076e+06	2.11333e+06	3.06121e+06	2.54037e+06	1.61802e+06	1.32813e+06	1.43203e+06	2.07488e+06	2.06204e+06	2.06707e+06	1.70302e+06	1.61206e+06
AT3G27390.1;AT3G27390.2|LSEDLDLKDNNS(Phospho)AKDES(Phospho)ITEPPAPVK	AT3G27390		transmembrane protein	130868	120806	166954	159287	194067	168956	232171	229696	244955	239454	306300	299576	270954	328140	370548	377900
AT3G28690.2;AT3G28690.3|SLSSLNLPQAS(Phospho)PYR	AT3G28690	PBL36	Protein kinase superfamily protein	416953	657550	559083	328818	1.3006e+06	1.8827e+06	1.64315e+06	1.86292e+06	2.11228e+06	2.20896e+06	1.96793e+06	2.26654e+06	2.31955e+06	2.27618e+06	2.71765e+06	2.30133e+06
AT3G28690.2;AT3G28690.3|(Met-loss+Acetyl (Protein N-term))MATKLES(Phospho)FKVVEK	AT3G28690	PBL36	Protein kinase superfamily protein	1.21577e+06	1.12235e+06	1.20632e+06	1.32356e+06	697406	473099	670213	607199	416509	261090	261476	416403	503699	517072	422481	340616
AT3G28690.2;AT3G28690.3|LES(Phospho)FKVVEK	AT3G28690	PBL36	Protein kinase superfamily protein	1.42155e+06	1.42231e+06	1.32758e+06	1.50833e+06	883276	768358	887662	977919	524151	615094	665152	458739	769692	782883	467343	546098
AT3G28860.1|LSHSLS(Phospho)TKS(Phospho)LSLR	AT3G28860	ABCB19	ATP binding cassette subfamily B19	2.89134e+06	3.00416e+06	3.19863e+06	3.5795e+06	3.12169e+06	2.99124e+06	2.88844e+06	2.2388e+06	2.59619e+06	1.90608e+06	1.87731e+06	2.63635e+06	1.69995e+06	1.62246e+06	1.58805e+06	1.2491e+06
AT3G28860.1|DFSNPST(Phospho)R	AT3G28860	ABCB19	ATP binding cassette subfamily B19	1.61416e+07	1.72054e+07	1.42784e+07	1.34302e+07	3.01627e+07	3.244e+07	2.94536e+07	3.75654e+07	4.24525e+07	3.88015e+07	4.25364e+07	3.5837e+07	2.2292e+07	2.09965e+07	2.00989e+07	2.11251e+07
AT3G28860.1|NLS(Phospho)YS(Phospho)YSTGADGR	AT3G28860	ABCB19	ATP binding cassette subfamily B19	936483	1.331e+06	1.25756e+06	1.05056e+06	2.44077e+06	2.25248e+06	3.19454e+06	3.33237e+06	3.75842e+06	4.66259e+06	5.36815e+06	3.50376e+06	2.05466e+06	1.97444e+06	1.6384e+06	1.90696e+06
AT3G28860.1|LSHS(Phospho)LSTKS(Phospho)LS(Phospho)LR	AT3G28860	ABCB19	ATP binding cassette subfamily B19	365540	475801	529782	614396	1.00253e+06	797939	1.073e+06	983254	1.27002e+06	1.12822e+06	1.18487e+06	1.31116e+06	679691	791437	732169	666518
AT3G28860.1|LSHSLS(Phospho)TKS(Phospho)LS(Phospho)LR	AT3G28860	ABCB19	ATP binding cassette subfamily B19	420964	512485	596642	714153	1.2101e+06	910764	1.20895e+06	1.10212e+06	1.28327e+06	1.20506e+06	1.35991e+06	1.58621e+06	769575	841100	824761	746338
AT3G28860.1|ST(Phospho)RLS(Phospho)HSLS(Phospho)TK	AT3G28860	ABCB19	ATP binding cassette subfamily B19	211399	162190	86268	136368	344587	377908	207277	268681	525467	433705	673401	244870	256861	229817	205022	158838
AT3G28860.1|TRS(Phospho)TRLS(Phospho)HS(Phospho)LSTK	AT3G28860	ABCB19	ATP binding cassette subfamily B19	131545	86682.6	130128	118177	159894	151478	102599	187778	369127	150094	290742	188666	189630	184491	171838	135925
AT3G28920.1;AT5G39760.1|IQPAKPISFS(Phospho)NGIIK	AT3G28920	ZHD9	homeobox protein 34	139421	154453	111921	95950.4	204169	168596	217311	221702	330630	429158	367225	304555	461555	433243	499287	536235
AT3G28920.1|VWMHNNKNS(Phospho)FK	AT3G28920	ZHD9	homeobox protein 34	236522	276757	310984	440289	135906	164655	145045	154441	199731	159791	155467	135156	166555	190597	127255	108946
AT3G28920.1;AT5G39760.1|S(Phospho)PEPESETPTR	AT3G28920	ZHD9	homeobox protein 34	2.12868e+06	2.20768e+06	1.79083e+06	1.87054e+06	1.98469e+06	2.07891e+06	2.1854e+06	3.303e+06	3.64158e+06	4.90029e+06	6.09181e+06	3.21908e+06	3.65188e+06	3.53027e+06	3.23447e+06	4.55938e+06
AT3G33530.1;AT3G33530.2;AT3G33530.3;AT3G33530.4;AT3G33530.5|GMASS(Phospho)SKDLR	AT3G33530		Transducin family protein / WD-40 repeat family protein	3.96875e+06	4.15539e+06	4.02443e+06	3.66307e+06	2.91036e+06	2.58484e+06	2.33399e+06	2.40696e+06	1.85323e+06	1.36914e+06	1.38082e+06	1.7342e+06	1.83046e+06	1.77633e+06	1.83592e+06	1.5438e+06
AT3G45630.1;AT3G45630.2|TGSS(Phospho)FEIGSDR	AT3G45630	NOT4B	RNA binding (RRM/RBD/RNP motifs) family protein	244651	249706	284046	256387	449308	494585	364129	330466	432877	440146	537073	450523	1.69631e+06	1.65288e+06	1.59536e+06	1.7086e+06
AT3G45630.1;AT3G45630.2|QHNDQSRFS(Phospho)FAR	AT3G45630	NOT4B	RNA binding (RRM/RBD/RNP motifs) family protein	321998	278290	253053	243433	215226	152743	205931	198377	119006	83340.1	97169.4	95357.3	134276	108249	119259	98328.2
AT3G45650.1;AT3G45650.2|(Met-loss (Protein N-term))MASS(Phospho)VTGDAETAISADSSTK	AT3G45650	NAXT1	nitrate excretion transporter1	347854	81586.8	95390.8	105659	566390	440702	388015	99427.4	542931	415090	497756	477725	667262	439858	476743	448733
AT3G45780.1;AT3G45780.2|MS(Phospho)ENVVPSGR	AT3G45780	phot1	phototropin 1	836786	719892	733285	759847	3.9179e+06	4.01104e+06	4.42504e+06	3.71191e+06	6.39006e+06	8.31171e+06	8.94948e+06	6.04502e+06	5.18517e+06	5.43675e+06	6.68358e+06	5.39303e+06
AT3G45780.1;AT3G45780.2|RMS(Phospho)ENVVPSGR	AT3G45780	phot1	phototropin 1	1.41967e+06	1.9147e+06	882123	1.09829e+06	1.05108e+07	1.11988e+07	1.0632e+07	1.15134e+07	2.60621e+07	1.75718e+07	1.80752e+07	1.57156e+07	1.55998e+07	1.45154e+07	1.61468e+07	1.42711e+07
AT3G45780.1;AT3G45780.2|DTRGS(Phospho)LEVFNPSTQLTRPDNPVFRPEPPAWQNLSDPR	AT3G45780	phot1	phototropin 1	1.12048e+06	2.19464e+06	2.04056e+06	1.99161e+06	8.94052e+06	7.95721e+06	1.32037e+07	1.17243e+07	1.49969e+07	1.57732e+07	1.26841e+07	1.79785e+07	1.59803e+07	1.96515e+07	1.95359e+07	2.06239e+07
AT3G45780.1;AT3G45780.2|RM(UniMod:35)S(Phospho)ENVVPSGR	AT3G45780	phot1	phototropin 1	106048	105818	105827	89974.5	465510	434058	432600	486276	1.28331e+06	631311	795146	989353	571446	518212	554581	636864
AT3G45780.1;AT3G45780.2|MSENVVPS(Phospho)GRR	AT3G45780	phot1	phototropin 1	467064	490243	323469	394587	219668	177494	136025	161841	103406	56006.3	78133.6	54003.8	87159	71411.4	81052.9	59951.7
AT3G45780.1;AT3G45780.2|NSQNSC(UniMod:4)RSS(Phospho)GEMS(Phospho)DGDVPGGR	AT3G45780	phot1	phototropin 1	3.11021e+06	3.12924e+06	2.29363e+06	2.8501e+06	4.59255e+06	4.82344e+06	3.15428e+06	3.10922e+06	4.00523e+06	1.89345e+06	1.98576e+06	3.04166e+06	842017	1.09609e+06	1.01559e+06	873735
AT3G45780.1;AT3G45780.2|ALS(Phospho)ESTNLHPFM(UniMod:35)TK	AT3G45780	phot1	phototropin 1	2.17321e+06	2.94123e+06	4.41414e+06	2.19893e+06	5.20446e+06	4.391e+06	4.19888e+06	4.05953e+06	7.87511e+06	7.10157e+06	6.01425e+06	7.00282e+06	6.20923e+06	6.95842e+06	6.34976e+06	5.52677e+06
AT3G45780.1;AT3G45780.2|TGKPQGVGVRNS(Phospho)GGTENDPNGK	AT3G45780	phot1	phototropin 1	758798	668148	760376	1.01489e+06	845663	814175	599535	584760	1.27996e+06	784699	795203	1.0769e+06	1.50134e+06	1.62967e+06	1.84092e+06	1.43632e+06
AT3G45780.1;AT3G45780.2|MSENVVPS(Phospho)GR	AT3G45780	phot1	phototropin 1	1.00078e+06	881686	849311	990743	747397	643007	714025	820592	429810	421557	525763	412912	605924	626420	524935	443769
AT3G45780.1;AT3G45780.2|SSLS(Phospho)FMGIK	AT3G45780	phot1	phototropin 1	538914	548364	466833	562027	297460	276594	421051	514848	248915	226948	230832	210163	462339	517226	384101	390272
AT3G45830.1|YIS(Phospho)DDLNSK	AT3G45830		nuclear factor kappa-B-binding-like protein	174767	148764	135181	145772	348402	388146	263844	179589	390062	380866	435640	440122	838506	791815	966674	623682
AT3G45830.1|QRYGS(Phospho)EDNIDDDDQDPLFGMGSR	AT3G45830		nuclear factor kappa-B-binding-like protein	684876	833020	570815	771683	692315	776983	753743	589363	840646	748337	605221	830543	1.35027e+06	1.46437e+06	1.47056e+06	1.47978e+06
AT3G45850.1;AT3G45850.2|MDS(Phospho)IQQR	AT3G45850		P-loop containing nucleoside triphosphate hydrolases superfamily protein	9.13224e+06	8.84447e+06	6.50683e+06	7.3592e+06	4.05166e+06	3.62498e+06	3.46411e+06	3.56853e+06	2.54601e+06	1.63029e+06	2.392e+06	2.36182e+06	2.60055e+06	2.44328e+06	1.98854e+06	2.49557e+06
AT3G45850.1;AT3G45850.2|ASS(Phospho)LYEAAVSDSR	AT3G45850		P-loop containing nucleoside triphosphate hydrolases superfamily protein	2.62341e+06	3.10786e+06	3.29454e+06	3.21271e+06	1.62127e+06	1.14985e+06	2.19792e+06	2.34923e+06	1.07795e+06	1.41789e+06	1.62095e+06	1.26438e+06	1.49327e+06	1.33682e+06	862721	1.1026e+06
AT3G45850.1;AT3G45850.2|RGGIVSLS(Phospho)PAQTPR	AT3G45850		P-loop containing nucleoside triphosphate hydrolases superfamily protein	611206	624070	457349	602743	776670	567248	402373	363502	258211	203178	354568	245810	142146	294943	98224.8	307701
AT3G46540.1|KQAS(Phospho)FFFK	AT3G46540		ENTH/VHS family protein	3.85558e+06	4.66345e+06	4.95265e+06	5.41415e+06	3.143e+06	2.57575e+06	3.1497e+06	3.02773e+06	1.62739e+06	1.48801e+06	1.70649e+06	1.89969e+06	1.85101e+06	1.93404e+06	1.51056e+06	1.56309e+06
AT3G46540.1|T(Phospho)RSSIAMGTPSFLELKK	AT3G46540		ENTH/VHS family protein	774865	685951	846840	1.01023e+06	450199	406265	630997	490225	337827	228484	289214	330888	358558	409299	411714	352057
AT3G46540.1|QAS(Phospho)FFFK	AT3G46540		ENTH/VHS family protein	505910	480964	760654	841567	263727	251346	479063	541132	178270	182959	230059	272844	191581	219645	191336	216791
AT3G46540.1|TRS(Phospho)SIAMGTPSFLELK	AT3G46540		ENTH/VHS family protein	1.20431e+06	1.84218e+06	2.07672e+06	2.51426e+06	653207	695466	1.47504e+06	1.54267e+06	431112	581035	659620	746188	559048	416093	338048	778791
AT3G46780.1|LGS(Phospho)QFATAIQNASETPK	AT3G46780	PTAC16	plastid transcriptionally active 16	208831	487228	275237	78840.7	383204	522772	528202	326469	598157	663999	563338	598745	999738	1.02794e+06	907370	979627
AT3G46780.1|VQVAT(Phospho)VRGQAK	AT3G46780	PTAC16	plastid transcriptionally active 16	1.16706e+07	8.94466e+06	1.46506e+07	9.74226e+06	9.25922e+06	8.70733e+06	3.2984e+06	1.32677e+06	4.29571e+06	171971	170423	3.68554e+06	1.66863e+06	2.01987e+06	3.63155e+06	1.15322e+06
AT3G47070.1|VDEKEGT(Phospho)TTGGRGTVR	AT3G47070		thylakoid soluble phosphoprotein	3.83354e+06	4.14475e+06	4.94055e+06	4.88448e+06	3.53329e+06	3.15585e+06	2.88658e+06	2.67324e+06	2.90883e+06	1.47899e+06	1.56322e+06	2.85687e+06	2.80645e+06	2.42132e+06	3.31537e+06	1.85573e+06
AT3G47470.1|DLS(Phospho)FTSIGSSAK	AT3G47470	LHCA4	light-harvesting chlorophyll-protein complex I subunit A4	5.60416e+06	7.18094e+06	8.1706e+06	7.77695e+06	4.47641e+06	4.6267e+06	6.48998e+06	6.46374e+06	2.91659e+06	2.83636e+06	3.01745e+06	2.99174e+06	1.72062e+06	1.64816e+06	1.5451e+06	1.54064e+06
AT3G47470.1|WQDIKNPGS(Phospho)VNQDPIFK	AT3G47470	LHCA4	light-harvesting chlorophyll-protein complex I subunit A4	222918	232574	251813	243904	248995	225672	213525	252821	331445	248671	238352	304048	520170	556323	458333	410224
AT3G48050.1;AT3G48050.2;AT3G48060.1;AT3G48060.2;AT3G48060.3|SPAQSVS(Phospho)GGSLEDPAPVNSR	AT3G48050	SUO	protein SUO	398530	442900	420627	432818	581983	443738	464859	502933	572574	757115	715373	605332	883222	883784	811785	833352
AT3G48200.1|SNS(Phospho)KVPSDPSC(UniMod:4)SK	AT3G48200		transmembrane protein	766874	896368	825361	802899	314115	381622	309714	385887	293893	369919	495715	260631	235741	201917	190144	161527
AT3G48200.1|DRSNS(Phospho)KVPSDPSC(UniMod:4)SK	AT3G48200		transmembrane protein	1.86096e+06	1.46494e+06	1.54941e+06	1.72891e+06	624142	489274	532742	605169	493432	280468	310373	372307	450363	439267	351322	248792
AT3G48200.1|S(Phospho)SGSLDKPWLK	AT3G48200		transmembrane protein	3.29546e+06	3.95031e+06	4.27256e+06	4.84894e+06	3.31396e+06	2.6367e+06	4.24897e+06	4.38976e+06	2.30187e+06	2.23898e+06	2.48017e+06	2.26912e+06	1.74745e+06	1.66867e+06	1.50623e+06	1.43094e+06
AT3G48440.1|FNHPDPTTIGGTDS(Phospho)PSFR	AT3G48440		Zinc finger C-x8-C-x5-C-x3-H type family protein	5.24196e+06	5.26084e+06	5.54504e+06	5.52991e+06	5.70924e+06	4.46616e+06	5.11762e+06	4.7187e+06	4.14194e+06	4.19378e+06	3.87673e+06	4.18206e+06	2.13808e+06	2.05409e+06	2.30824e+06	2.25382e+06
AT3G48440.1|ATFQASSTSWSS(Phospho)PR	AT3G48440		Zinc finger C-x8-C-x5-C-x3-H type family protein	1.46839e+06	1.43454e+06	1.44721e+06	1.51303e+06	1.43908e+06	1.23279e+06	1.15333e+06	1.16628e+06	1.08927e+06	1.08546e+06	885736	951997	696724	538290	699649	635096
AT3G48470.1;AT3G48470.2|LTS(Phospho)IKLPSSNVHL	AT3G48470	EMB2423	embryo defective 2423	374507	458876	598113	846314	137486	126082	302906	216653	102780	92157.9	94440.9	148547	141345	194188	144227	160779
AT3G48540.1|KFTSTEISAIS(Phospho)R	AT3G48540		Cytidine/deoxycytidylate deaminase family protein	921342	757990	850277	935336	331984	535892	445129	370752	149482	288276	396886	345867	389480	273564	270400	234423
AT3G48750.1|TFT(Phospho)HEVVTLWYR	AT3G48750	CDC2	cell division control 2	1.86176e+07	2.41246e+07	1.96208e+07	2.25874e+07	2.16096e+07	1.04717e+07	2.67733e+07	2.02091e+07	1.20732e+07	2.02601e+07	1.46675e+07	2.0961e+07	7.79176e+06	1.08712e+07	9.00997e+06	1.32437e+07
AT3G48860.1;AT3G48860.2|QLGGIGGFS(Phospho)TVK	AT3G48860	SCD2	coiled-coil protein	1.40165e+06	1.3293e+06	1.25348e+06	1.22149e+06	570745	484682	601855	647009	377731	383253	531823	442359	482221	480301	443882	532366
AT3G48860.1;AT3G48860.2|FASAS(Phospho)LKPAR	AT3G48860	SCD2	coiled-coil protein	1.37863e+06	1.42184e+06	999106	1.15984e+06	474750	300467	426474	428692	398030	229009	294835	226327	492966	420984	359698	394005
AT3G48860.1;AT3G48860.2|QWSESSNSTEATS(Phospho)PAMS(Phospho)PAHRK	AT3G48860	SCD2	coiled-coil protein	463015	535200	603551	823539	367719	543025	454940	488836	329404	241957	244444	429480	277128	306007	304438	289084
AT3G49140.1|AGGDES(Phospho)EIDSSQDEK	AT3G49140		Pentatricopeptide repeat (PPR) superfamily protein	1.44578e+07	1.4656e+07	1.27403e+07	1.26025e+07	1.2851e+07	1.2969e+07	1.1754e+07	1.39505e+07	1.37165e+07	1.095e+07	1.2109e+07	1.08609e+07	2.84022e+06	2.91112e+06	3.20267e+06	3.05797e+06
AT3G49260.1;AT3G49260.2;AT3G49260.3;AT3G49260.4|EYIDLGS(Phospho)YR	AT3G49260	iqd21	IQ-domain 21	130512	158448	127117	140237	249927	288735	279174	359072	266540	278513	360611	236445	291334	325989	263537	280550
AT3G49290.1;AT3G49290.2|SAT(Phospho)FSFTSTIPK	AT3G49290	ABIL2	ABL interactor-like protein 2	637391	706429	703601	742552	396126	305937	484575	433205	271577	304794	361762	321889	344765	449992	328632	362124
AT3G49490.1|GYES(Phospho)PTS(Phospho)DWEHVIKDD	AT3G49490		hypothetical protein	992463	1.06181e+06	963464	917105	745422	896413	950487	788199	647732	682057	681957	659479	503729	547201	387932	495091
AT3G49590.1;AT3G49590.2;AT3G49590.3|FSGVLSSSDS(Phospho)PR	AT3G49590	ATG13	Autophagy-related protein 13	3.90645e+06	4.14418e+06	3.98245e+06	4.1786e+06	3.22396e+06	2.57515e+06	2.48194e+06	2.30158e+06	1.67902e+06	1.73116e+06	1.42286e+06	1.67996e+06	1.09462e+06	1.09284e+06	1.0636e+06	829747
AT3G49590.1;AT3G49590.2;AT3G49590.3|KTSSSISQS(Phospho)LPLGR	AT3G49590	ATG13	Autophagy-related protein 13	162285	157662	171424	180124	317999	290176	233445	194574	293091	280294	323023	288949	683135	664603	615118	575029
AT3G49590.1;AT3G49590.2;AT3G49590.3|YVS(Phospho)SNFSEPGR	AT3G49590	ATG13	Autophagy-related protein 13	410111	573654	491055	563936	197689	203116	285930	276880	163923	229215	270927	163662	188009	150488	82565.4	124650
AT3G49590.1;AT3G49590.2;AT3G49590.3|YISGGNS(Phospho)PR	AT3G49590	ATG13	Autophagy-related protein 13	8.23097e+06	7.98182e+06	8.01955e+06	6.04611e+06	6.99965e+06	6.71149e+06	4.87878e+06	5.81894e+06	6.19937e+06	4.26669e+06	4.78998e+06	4.62451e+06	3.77571e+06	3.59411e+06	3.38445e+06	3.93841e+06
AT3G49590.1;AT3G49590.2;AT3G49590.3|FFPS(Phospho)PGRS(Phospho)VEGHS(Phospho)FTGR	AT3G49590	ATG13	Autophagy-related protein 13	465522	752188	870994	689673	630009	909135	896177	842497	899864	955842	877369	604267	1.4946e+06	1.56402e+06	1.5089e+06	1.43482e+06
AT3G49720.1;AT3G49720.2;AT3G49720.3|VGDGGS(Phospho)FPFAGALHSK	AT3G49720	CGR2	transmembrane protein	125291	116299	138148	154395	185351	178553	324311	357226	239041	279385	404490	270129	302003	325760	320837	347549
AT3G49720.1;AT3G49720.2;AT3G49720.3|RVGDGGS(Phospho)FPFAGALHSK	AT3G49720	CGR2	transmembrane protein	379469	453108	381406	445885	616447	527287	902851	621505	716098	511812	505021	925965	780154	786294	1.05794e+06	1.03281e+06
AT3G49800.1|TNSIENSGSDQPSS(Phospho)PSVLQTQSPR	AT3G49800		BSD domain-containing protein	4.64118e+06	5.58186e+06	4.92063e+06	5.56062e+06	4.62196e+06	4.55043e+06	4.61626e+06	4.70542e+06	3.30359e+06	3.74243e+06	3.57339e+06	3.23046e+06	1.48467e+06	1.57895e+06	1.45276e+06	1.48111e+06
AT3G50110.1|TDDIVPC(UniMod:4)PPGS(Phospho)SPR	AT3G50110	PEN3	PTEN 3	1.69625e+06	1.82503e+06	1.85282e+06	2.1131e+06	5.09057e+06	4.15919e+06	3.75891e+06	3.42554e+06	5.44996e+06	5.3268e+06	4.61149e+06	4.70218e+06	3.57439e+06	3.57503e+06	3.48702e+06	3.69238e+06
AT3G50370.1;AT3G50370.2|ASIEAAVS(Phospho)PQKQPELSGNSQLPSR	AT3G50370		hypothetical protein	3.76111e+06	3.66844e+06	3.49552e+06	3.56877e+06	3.64061e+06	3.18042e+06	3.79035e+06	3.52841e+06	2.51368e+06	3.09683e+06	2.56497e+06	2.58111e+06	1.20479e+06	1.29097e+06	1.27802e+06	1.39771e+06
AT3G50370.1;AT3G50370.2|DGS(Phospho)FGFPDR	AT3G50370		hypothetical protein	4.1898e+06	5.30977e+06	6.11939e+06	6.42804e+06	4.51778e+06	4.09323e+06	5.5201e+06	5.35319e+06	2.23055e+06	2.18562e+06	2.81675e+06	2.77547e+06	2.30787e+06	2.16851e+06	2.14149e+06	2.09776e+06
AT3G50500.1;AT3G50500.2|SSVLHS(Phospho)QPKS(Phospho)TVGTPAYIAPEILLR	AT3G50500	SnRK2.2	SNF1-related protein kinase 2.2	809512	860671	1.24652e+06	1.72316e+06	566215	633567	1.03628e+06	1.13979e+06	876693	971941	1.53567e+06	2.18826e+06	1.93134e+07	2.13489e+07	2.05271e+07	2.24832e+07
AT3G50500.1;AT3G50500.2|ST(Phospho)VGTPAYIAPEILLR	AT3G50500	SnRK2.2	SNF1-related protein kinase 2.2	907845	1.05404e+06	1.45544e+06	936390	747772	1.23255e+06	970911	1.47369e+06	1.16436e+06	1.11815e+06	2.28243e+06	1.44485e+06	1.22512e+07	8.32261e+06	9.6963e+06	1.01441e+07
AT3G50530.1;AT3G50530.2|RHGS(Phospho)VKPNSSAIPEGSEAEGGGVGLDK	AT3G50530	CRK	CDPK-related kinase	893346	690926	722474	886648	428704	500188	563239	579943	442887	360373	474146	357361	403418	364447	377379	373308
AT3G50590.1;AT3G50590.2|LGDGLGLT(Phospho)MSR	AT3G50590	TWD40-1	Transducin/WD40 repeat-like superfamily protein	4.06576e+06	5.15931e+06	4.30886e+06	5.21865e+06	1.19887e+06	1.1044e+06	1.51019e+06	1.39358e+06	936316	822176	1.01511e+06	812607	2.12291e+06	1.82574e+06	1.48706e+06	1.48056e+06
AT3G50670.1|SES(Phospho)REYVR	AT3G50670	RNU1	U1 small nuclear ribonucleoprotein-70K	1.81869e+06	1.80488e+06	1.87381e+06	1.58488e+06	1.92075e+06	1.73286e+06	1.61222e+06	1.97586e+06	1.01895e+06	971325	1.05562e+06	1.01203e+06	126246	109367	142851	131285
AT3G50670.1|TSQS(Phospho)EEPSRPR	AT3G50670	RNU1	U1 small nuclear ribonucleoprotein-70K	1.81706e+06	1.96032e+06	1.8415e+06	1.67902e+06	2.54593e+06	2.49538e+06	2.16765e+06	2.86109e+06	3.92737e+06	4.6147e+06	4.17919e+06	3.34572e+06	7.51221e+06	6.29493e+06	5.98841e+06	6.58822e+06
AT3G50670.1|S(Phospho)ES(Phospho)REYVR	AT3G50670	RNU1	U1 small nuclear ribonucleoprotein-70K	261634	307413	287837	226897	398582	470636	388418	607408	902593	1.01785e+06	1.20251e+06	826430	923956	927107	808193	1.20781e+06
AT3G50670.1|ERS(Phospho)RELS(Phospho)HEQPR	AT3G50670	RNU1	U1 small nuclear ribonucleoprotein-70K	2.52262e+06	2.52532e+06	2.46768e+06	2.16308e+06	3.34836e+06	3.32396e+06	2.44183e+06	2.74026e+06	4.37982e+06	3.94827e+06	3.53446e+06	3.81207e+06	7.07725e+06	5.57782e+06	6.01616e+06	5.20901e+06
AT3G50670.1|RS(Phospho)ES(Phospho)REYVR	AT3G50670	RNU1	U1 small nuclear ribonucleoprotein-70K	25627.8	43154.4	50719.6	40416.7	69467.3	64900.5	57828.9	70436.1	106432	151013	162721	97450.8	92669.2	108329	108147	107271
AT3G50780.1;AT3G50780.2|RVAS(Phospho)NAVDPPKETLSR	AT3G50780		BTB/POZ domain protein	934859	810212	686221	681075	538893	547452	460681	330128	632467	184777	183739	389043	419909	456713	415817	444555
AT3G51470.1;AT3G51470.2|S(Phospho)PEGVNSTFQPVFR	AT3G51470		Protein phosphatase 2C family protein	243222	353463	404425	243179	462925	370248	345585	392376	545430	800910	351980	578393	645397	704913	556034	802950
AT3G51550.1|S(Phospho)SGIDMSIGGR	AT3G51550	FER	Malectin/receptor-like protein kinase family protein	354917	309584	270858	349470	340826	231216	269258	289699	222600	204740	189680	199659	152966	206795	151625	130366
AT3G51850.1|DGS(Phospho)LNLGNE	AT3G51850	CPK13	calcium-dependent protein kinase 13	272492	284245	240523	213848	463947	502762	522606	638497	741835	619073	777154	642358	348574	352319	278038	297470
AT3G51950.1;AT3G51950.2;AT3G51950.3;AT3G51950.4|ELSPTGLDS(Phospho)SPR	AT3G51950		Zinc finger (CCCH-type) family protein / RNA recognition motif (RRM)-containing protein	771360	829382	735613	878741	883869	793941	756929	650803	595624	671450	605365	632491	409033	291021	258204	326678
AT3G52250.1;AT3G52250.2|S(Phospho)VDERPLHASDTHSTVVNSLDPANSAHYLDNEISTPVR	AT3G52250	PWR	Duplicated homeodomain-like superfamily protein	531913	588878	636218	664735	807711	830664	1.2275e+06	768855	1.01422e+06	1.17648e+06	1.0915e+06	1.36786e+06	1.46876e+06	1.65379e+06	2.08715e+06	1.79746e+06
AT3G52400.1|(UniMod:1)MNDLLSGSFKTSVADGS(Phospho)S(Phospho)PPHSHNIEMSK	AT3G52400	SYP122	syntaxin of plants 122	6.72155e+06	4.44083e+06	4.02127e+06	5.11963e+06	4.0714e+06	4.11217e+06	3.43531e+06	2.0705e+06	2.60257e+06	926213	880442	3.25492e+06	2.81924e+06	3.54395e+06	3.0506e+06	2.57822e+06
AT3G52710.1|SKAS(Phospho)IIR	AT3G52710		hypothetical protein	2.17258e+06	2.15601e+06	1.78739e+06	1.35705e+06	692347	637559	530435	585101	714773	417459	551648	492285	684829	494766	467099	470158
AT3G52960.1|SLAPNLS(Phospho)LK	AT3G52960	PRXIIE	Thioredoxin superfamily protein	560779	547050	904055	902887	447218	345852	564548	522239	206047	183538	245386	347641	245906	260214	214067	242709
AT3G53390.1|ALS(Phospho)FVGGNGGGK	AT3G53390		Transducin/WD40 repeat-like superfamily protein	5.70037e+06	5.52392e+06	5.92465e+06	6.34298e+06	2.51771e+06	1.60895e+06	2.52644e+06	2.19403e+06	1.59372e+06	1.3853e+06	1.80041e+06	1.69481e+06	2.68787e+06	2.4865e+06	1.78061e+06	1.77026e+06
AT3G53390.1|ALS(Phospho)FVGGNGGGKS(Phospho)VSTSSR	AT3G53390		Transducin/WD40 repeat-like superfamily protein	432862	547457	467320	528486	244788	151380	220312	170450	243865	130168	117302	163239	277403	254376	159882	140408
AT3G53390.1|ALSFVGGNGGGKS(Phospho)VSTSSR	AT3G53390		Transducin/WD40 repeat-like superfamily protein	1.49798e+06	1.07518e+06	1.06265e+06	1.2585e+06	782111	617278	636570	465487	570227	393683	428610	613690	735628	700057	642608	500349
AT3G53460.1;AT3G53460.2;AT3G53460.3;AT3G53460.4|REES(Phospho)FSR	AT3G53460	CP29	chloroplast RNA-binding protein 29	374657	412811	316138	340260	205701	236750	303604	308928	267139	332695	299398	272978	177223	117181	152152	188658
AT3G53500.1;AT3G53500.2;AT3G53500.3|DNGS(Phospho)RGPPPGSGR	AT3G53500	RS2Z32	RNA-binding (RRM/RBD/RNP motifs) family protein with retrovirus zinc finger-like domain-containing protein	665802	686951	644515	598517	788907	755241	470649	634475	1.21254e+06	1.01791e+06	983230	966317	2.06456e+06	1.34858e+06	1.35261e+06	1.42395e+06
AT3G53500.1;AT3G53500.2;AT3G53500.3|AMERS(Phospho)VS(Phospho)PK	AT3G53500	RS2Z32	RNA-binding (RRM/RBD/RNP motifs) family protein with retrovirus zinc finger-like domain-containing protein	2.46393e+07	2.6615e+07	2.56808e+07	2.27256e+07	2.19015e+07	2.48094e+07	1.77039e+07	1.64045e+07	1.83583e+07	6.47e+06	7.76542e+06	1.79223e+07	1.37988e+07	1.50482e+07	1.85842e+07	1.31754e+07
AT3G53520.1;AT3G53520.2;AT3G53520.3;AT3G53520.4|QMSSKRDEET(Phospho)IPM(UniMod:35)SQSSPY(Phospho)SPK	AT3G53520	UXS1	UDP-glucuronic acid decarboxylase 1	287451	193119	447288	259792	196143	148619	201212	175709	193823	99392	114878	246909	145582	123492	135873	107323
AT3G53620.1|ILS(Phospho)SMSHR	AT3G53620	PPA4	pyrophosphorylase 4	2.10717e+07	1.9036e+07	1.80201e+07	2.25165e+07	1.80444e+07	1.78849e+07	1.3683e+07	1.42195e+07	1.36205e+07	1.33865e+07	1.19781e+07	1.17637e+07	9.15094e+06	8.3627e+06	7.49816e+06	7.1174e+06
AT3G53720.1;AT3G53720.2|STAVTLRPAPS(Phospho)KGK	AT3G53720	CHX20	cation/H+ exchanger 20	55927.4	53087	49532.4	83394.1	231361	194863	200634	307680	268114	162613	267479	199343	182235	203531	197947	197383
AT3G54230.1;AT3G54230.2;AT3G54230.4;AT3G54230.5|S(Phospho)YDSEYER	AT3G54230	SUA	suppressor of abi3-5	589731	664186	537301	686107	797278	853740	828737	838034	1.18753e+06	1.30551e+06	948662	1.1076e+06	2.10428e+06	1.89752e+06	1.83224e+06	1.8028e+06
AT3G54360.1;AT3G54360.2|C(UniMod:4)PFGYDSQT(Phospho)FK	AT3G54360	NCA1	zinc ion binding protein	873950	953019	1.19632e+06	1.31997e+06	1.7511e+06	1.39076e+06	1.89233e+06	1.90503e+06	996946	1.01831e+06	1.08254e+06	1.0696e+06	501806	483190	479176	480951
AT3G54790.1;AT3G54790.2;AT3G54790.3|INLATNSC(UniMod:4)HQYDGGDASSMANNMGSQDFNRTES(Phospho)FR	AT3G54790	PUB3	ARM repeat superfamily protein	274872	380262	290287	384747	187560	203355	269528	194248	41793.5	128784	92468.5	170790	94980.9	188092	192707	236255
AT3G54830.1;AT3G54830.2|GSSFMSST(Phospho)LTR	AT3G54830		Transmembrane amino acid transporter family protein	885976	934283	964189	1.05804e+06	407888	203182	449400	484850	191014	206736	328398	104513	464196	357891	214751	234297
AT3G54830.1;AT3G54830.2|GSS(Phospho)FMSSTLTR	AT3G54830		Transmembrane amino acid transporter family protein	100938	147018	128106	243802	173243	185605	308201	339430	394532	571304	572255	233593	249794	244213	252711	160384
AT3G55000.1;AT3G55005.1|NLTSS(Phospho)WR	AT3G55000	TON1A	tonneau family protein	1.04826e+06	1.0812e+06	1.11296e+06	1.2805e+06	657387	639530	718010	702381	525366	476798	489156	490487	629250	612066	475707	500236
AT3G55320.1|SHS(Phospho)QTFSRPLSSPDDTK	AT3G55320	ABCB20	P-glycoprotein 20	351015	310681	111333	111927	453995	418954	184760	210618	557535	976669	505010	977962	240082	221796	211224	271743
AT3G55460.1|SRS(Phospho)VEVS(Phospho)PR	AT3G55460	SCL30	SC35-like splicing factor 30	1.43572e+06	1.38321e+06	1.41327e+06	1.11056e+06	1.00348e+06	1.1071e+06	721042	879212	502231	497486	629361	771864	212857	187414	208228	235138
AT3G55460.1|SRS(Phospho)YS(Phospho)PAPR	AT3G55460	SCL30	SC35-like splicing factor 30	5.216e+06	5.30748e+06	5.7776e+06	4.65755e+06	3.58764e+06	4.23997e+06	3.68371e+06	4.57073e+06	3.52242e+06	2.73583e+06	3.53883e+06	3.56139e+06	1.27998e+06	1.19425e+06	1.51142e+06	1.59697e+06
AT3G55460.1|SYS(Phospho)PGYEGAAAAAPDRDR	AT3G55460	SCL30	SC35-like splicing factor 30	6.32242e+06	5.42295e+06	6.47368e+06	6.72325e+06	3.61253e+06	3.70541e+06	4.9182e+06	2.60787e+06	2.4742e+06	2.74522e+06	2.68247e+06	3.03666e+06	1.62189e+06	1.64821e+06	1.66952e+06	1.64594e+06
AT3G55460.1|SRS(Phospho)VEVSPR	AT3G55460	SCL30	SC35-like splicing factor 30	498294	540137	630992	410804	448343	446532	287884	343855	363898	222268	311697	323096	111425	100998	128676	107782
AT3G55460.1|S(Phospho)YSPGYEGAAAAAPDRDR	AT3G55460	SCL30	SC35-like splicing factor 30	2.40951e+06	1.60865e+06	1.7715e+06	1.77111e+06	1.65224e+06	1.59442e+06	1.3121e+06	1.22184e+06	886556	823497	1.21381e+06	989506	482739	492738	746352	583337
AT3G55770.1;AT3G55770.2;AT3G55770.3;AT3G55770.5;AT3G55770.7|TPS(Phospho)RVAGR	AT3G55770	WLIM2b	GATA type zinc finger transcription factor family protein	1.37175e+07	1.23854e+07	1.41684e+07	1.22583e+07	8.22691e+06	6.27375e+06	5.19278e+06	4.29562e+06	4.89242e+06	1.54221e+06	1.35015e+06	4.58947e+06	4.42228e+06	3.34559e+06	3.0806e+06	2.25611e+06
AT3G56290.1|IGGT(Phospho)YKDFFK	AT3G56290		potassium transporter	114231	171961	238997	262669	410372	363997	398968	427122	637100	471224	554711	693658	471589	519270	553915	506861
AT3G56410.2|TFEPSSDSSPS(Phospho)PR	AT3G56410		hypothetical protein (DUF3133)	936200	704523	769948	922773	561963	571843	487635	549078	331617	395425	376687	338541	390723	389904	294846	347685
AT3G56410.2|SATT(Phospho)HSPLNSLVNENQR	AT3G56410		hypothetical protein (DUF3133)	154344	132036	130853	143040	170929	192161	150185	121183	197925	164030	180338	167891	336093	317360	284654	285379
AT3G56810.1|RGS(Phospho)SNSLPFDAC(UniMod:4)R	AT3G56810		hypothetical protein	299908	299700	242655	291449	189119	221033	159281	118501	97006.6	96622.2	95951.4	57909.1	304435	301146	281118	266325
AT3G56850.1|ALGS(Phospho)MNLDELLK	AT3G56850	DPBF3	ABA-responsive element binding protein 3	168818	139656	197238	229583	216522	205385	181447	209591	188704	226178	338991	319145	1.85866e+06	1.30315e+06	1.69493e+06	1.44301e+06
AT3G56900.1|SGGSALRGS(Phospho)LSR	AT3G56900	AAAS	Transducin/WD40 repeat-like superfamily protein	297848	247279	148846	175566	274344	297297	233445	279265	406005	237408	290137	313028	351899	350057	372821	810593
AT3G57070.1|SVS(Phospho)SSQLISSPAKPR	AT3G57070		Glutaredoxin family protein	180671	120464	121154	125229	272451	263912	184584	163839	290001	238207	289232	229272	410724	435407	494942	360745
AT3G57340.1;AT3G57340.2|S(Phospho)FNFGATR	AT3G57340		DnaJ heat shock amino-terminal domain protein (DUF1977)	5.52134e+06	6.44432e+06	6.70989e+06	7.42231e+06	3.21584e+06	2.31698e+06	3.75244e+06	3.73503e+06	2.06983e+06	1.89142e+06	1.92908e+06	2.21403e+06	2.6073e+06	2.36202e+06	2.09217e+06	2.17005e+06
AT3G57410.1;AT3G57410.2;AT3G57410.3;AT3G57410.4;AT3G57410.5;AT3G57410.7;AT3G57410.8;AT3G57410.9|SGLTSQAS(Phospho)QR	AT3G57410	VLN3	villin 3	1.57605e+07	1.76321e+07	1.97905e+07	1.58517e+07	1.00871e+07	9.63578e+06	1.23809e+07	1.34939e+07	9.39124e+06	6.30924e+06	9.14613e+06	9.11244e+06	8.8108e+06	8.05648e+06	7.36983e+06	8.40616e+06
AT3G57410.1;AT3G57410.2;AT3G57410.3;AT3G57410.4;AT3G57410.5;AT3G57410.7;AT3G57410.8;AT3G57410.9|RSGLTSQAS(Phospho)QR	AT3G57410	VLN3	villin 3	265173	307555	251859	322992	169084	118438	176847	139202	133014	59638.1	90154.6	155808	161657	120564	74438.2	114365
AT3G57410.1;AT3G57410.2;AT3G57410.3;AT3G57410.4;AT3G57410.5;AT3G57410.7;AT3G57410.8;AT3G57410.9|AAAVAALSQVLT(Phospho)AEKK	AT3G57410	VLN3	villin 3	96621.9	71699.2	143988	177907	102794	82260.5	130671	120903	86659.3	78589.9	110134	99229.1	45850.1	48691.3	56229.4	63731.4
AT3G58170.1|GGRS(Phospho)SLFDGIEEGGIR	AT3G58170	BET11	BET1P/SFT1P-like protein 14A	189642	222735	247746	203837	278259	347290	300951	245397	488173	344200	392173	431275	763992	843890	865944	792813
AT3G58460.1;AT3G58460.2|SLS(Phospho)SWLPQR	AT3G58460	ATRBL15	RHOMBOID-like protein 15	2.58768e+06	2.69391e+06	2.70769e+06	2.97071e+06	1.02395e+06	995368	1.31193e+06	1.37231e+06	976720	944988	853781	853898	1.00477e+06	1.21274e+06	804502	838125
AT3G58460.1;AT3G58460.2|LLEDSS(Phospho)SPDR	AT3G58460	ATRBL15	RHOMBOID-like protein 15	185410	119100	85556.5	86766.8	140392	226124	179783	275783	255783	377227	459078	146771	200389	160261	143991	188052
AT3G58620.1;AT3G58620.2|HSLEPSIT(Phospho)SK	AT3G58620	TTL4	tetratricopetide-repeat thioredoxin-like 4	1.30917e+06	1.33072e+06	939253	1.05352e+06	392519	285492	280408	280652	200620	151615	193024	143158	198831	165884	131973	120792
AT3G58620.1;AT3G58620.2|FRDS(Phospho)LSFQRDDDVINKPDFR	AT3G58620	TTL4	tetratricopetide-repeat thioredoxin-like 4	4.0966e+06	4.61084e+06	5.12694e+06	5.56504e+06	1.95388e+06	1.13406e+06	2.62356e+06	1.98319e+06	1.01973e+06	852733	835177	1.52031e+06	1.04391e+06	1.19665e+06	1.06525e+06	1.02879e+06
AT3G58620.1;AT3G58620.2|RHS(Phospho)LEPSITSK	AT3G58620	TTL4	tetratricopetide-repeat thioredoxin-like 4	864283	766626	644073	724577	800730	684921	593782	743268	586876	346175	563584	538529	1.65577e+06	1.60942e+06	1.72768e+06	1.83501e+06
AT3G58620.1;AT3G58620.2|ELDFGS(Phospho)PLRPR	AT3G58620	TTL4	tetratricopetide-repeat thioredoxin-like 4	1.19149e+06	1.24628e+06	1.59837e+06	1.77228e+06	801922	855740	1.14019e+06	1.18311e+06	605061	652272	712112	932566	492969	528094	611246	668123
AT3G58640.1;AT3G58640.2|AISLPSS(Phospho)PQNYR	AT3G58640		Mitogen activated protein kinase kinase kinase-like protein	5.49035e+06	5.3252e+06	6.16082e+06	5.82307e+06	4.21227e+06	3.4193e+06	3.6406e+06	3.44764e+06	4.13749e+06	3.66921e+06	3.97951e+06	3.69669e+06	1.90145e+06	1.86513e+06	2.00821e+06	1.96973e+06
AT3G58640.1;AT3G58640.2|TASSS(Phospho)PEHLS(Phospho)FR	AT3G58640		Mitogen activated protein kinase kinase kinase-like protein	1.04985e+06	1.04506e+06	1.12194e+06	1.20003e+06	1.26283e+06	969846	1.06447e+06	1.00035e+06	789046	769417	751584	791494	482395	404937	431367	380386
AT3G58640.1;AT3G58640.2|S(Phospho)ISITPEIGDDIVR	AT3G58640		Mitogen activated protein kinase kinase kinase-like protein	4.89626e+06	5.27715e+06	4.96405e+06	4.40887e+06	5.78546e+06	5.74558e+06	7.78268e+06	7.79788e+06	8.75351e+06	1.09454e+07	8.97439e+06	9.17966e+06	1.08316e+07	1.07295e+07	7.91066e+06	1.11707e+07
AT3G58640.1;AT3G58640.2|AIS(Phospho)LPSSPQNYR	AT3G58640		Mitogen activated protein kinase kinase kinase-like protein	1.9274e+06	1.94393e+06	2.19711e+06	2.15397e+06	2.78142e+06	2.32517e+06	2.58515e+06	5.44827e+06	4.00509e+06	4.13083e+06	4.27483e+06	4.08876e+06	5.49154e+06	5.08712e+06	5e+06	4.885e+06
AT3G58640.1;AT3G58640.2|KLDGSPNTSGPPS(Phospho)RNMLLR	AT3G58640		Mitogen activated protein kinase kinase kinase-like protein	2.96729e+06	2.77516e+06	2.82607e+06	3.32219e+06	2.38296e+06	2.29377e+06	2.17461e+06	1.45684e+06	1.18289e+06	676915	688831	1.41906e+06	1.10517e+06	1.14062e+06	1.32536e+06	971203
AT3G58640.1;AT3G58640.2|LDGSPNTSGPPS(Phospho)RNMLLR	AT3G58640		Mitogen activated protein kinase kinase kinase-like protein	1.19644e+06	1.18166e+06	1.12738e+06	1.60366e+06	975927	880320	782424	670133	571943	267432	325236	531801	605365	482287	535826	461819
AT3G58640.1;AT3G58640.2|KLS(Phospho)FSQSESNMANEFWR	AT3G58640		Mitogen activated protein kinase kinase kinase-like protein	4.70803e+06	5.04171e+06	4.43984e+06	5.7713e+06	3.27722e+06	3.02448e+06	4.51851e+06	4.24929e+06	2.27663e+06	2.38251e+06	2.12629e+06	2.96576e+06	2.63572e+06	2.94354e+06	2.3786e+06	2.56617e+06
AT3G58680.1|S(Phospho)GADIETVR	AT3G58680	MBF1B	multiprotein bridging factor 1B	3.57729e+06	2.65325e+06	3.33825e+06	3.404e+06	2.17959e+06	2.09962e+06	1.76651e+06	2.29949e+06	1.15584e+06	1.26404e+06	1.44886e+06	1.42968e+06	819897	830204	887950	878125
AT3G58690.1|SAS(Phospho)KLS(Phospho)GC(UniMod:4)SSSFSLAR	AT3G58690		Protein kinase superfamily protein	545674	633830	639046	753381	364073	215756	386082	421879	197348	194641	167410	251928	339833	308111	270149	274800
AT3G58760.1|DYVNPGGS(Phospho)NR	AT3G58760		Integrin-linked protein kinase family	972483	1.01677e+06	919565	832174	757298	723515	814297	953542	711657	657766	782179	543524	441341	427525	324585	369090
AT3G58970.1|(Met-loss (Protein N-term))MGKGPLS(Phospho)FR	AT3G58970	MRS2-4	magnesium transporter 6	693129	570999	580603	652975	530633	439328	469055	381235	328142	273628	316382	255215	311177	290677	293414	277442
AT3G59290.1|SRS(Phospho)VDNYNGSR	AT3G59290	EPSIN3	ENTH/VHS family protein	265865	255085	289988	210362	360125	398529	311182	422044	746666	619928	575657	696272	810597	755414	798040	774549
AT3G59350.1;AT3G59350.3|GLVANDRS(Phospho)PAQFVR	AT3G59350		Protein kinase superfamily protein	2.38726e+06	2.45462e+06	2.41788e+06	2.45202e+06	5.569e+06	4.24751e+06	4.30323e+06	4.27987e+06	6.8558e+06	7.58353e+06	5.71239e+06	6.3435e+06	8.64588e+06	8.54159e+06	7.26826e+06	7.6787e+06
AT3G59360.1;AT3G59360.2|LVSPGSKT(Phospho)ISR	AT3G59360	UTR6	UDP-galactose transporter 6	1.84256e+06	2.04738e+06	1.54459e+06	1.7497e+06	945941	841166	1.01376e+06	1.08878e+06	744653	384420	576934	609741	694576	615487	553893	522412
AT3G59880.1|GWS(Phospho)VGDFSSMSC(UniMod:4)R	AT3G59880		hypothetical protein	1.32948e+06	1.15787e+06	1.17991e+06	1.28302e+06	798958	822014	716295	827725	535479	484666	387977	433576	1.68564e+06	1.76649e+06	1.46682e+06	1.39739e+06
AT3G59900.1|SFS(Phospho)AQKR	AT3G59900	ARGOS	auxin-regulated gene involved in organ size	1.75211e+06	1.51009e+06	1.63617e+06	1.47387e+06	999128	854789	894260	936381	742898	609765	656277	607340	807863	569131	702489	468984
AT3G60200.1|RKS(Phospho)DAGAGGGDPLVSSNR	AT3G60200		hypothetical protein	471501	409888	327225	213852	212130	211365	166526	210872	160673	197859	144153	117595	123715	101431	135952	136196
AT3G60240.2;AT3G60240.3|S(Phospho)FKKPGNAQGGGQPR	AT3G60240	EIF4G	eukaryotic translation initiation factor 4G	1.49453e+07	1.61086e+07	1.84547e+07	1.33717e+07	1.31037e+07	1.16256e+07	1.07934e+07	1.20307e+07	8.31297e+06	6.33877e+06	7.39424e+06	7.7768e+06	6.49483e+06	6.39821e+06	5.98111e+06	5.73835e+06
AT3G60240.2;AT3G60240.3|LDRRPS(Phospho)NVAGDDR	AT3G60240	EIF4G	eukaryotic translation initiation factor 4G	3.00748e+06	2.85715e+06	3.04756e+06	2.46152e+06	1.45149e+06	1.30913e+06	1.581e+06	1.84351e+06	1.13323e+06	1.16056e+06	1.44296e+06	1.00482e+06	1.14118e+06	1.07497e+06	895270	912188
AT3G60240.2;AT3G60240.3|GHMEFSS(Phospho)PR	AT3G60240	EIF4G	eukaryotic translation initiation factor 4G	903393	852554	615733	957320	657203	694013	469682	414635	567704	420300	483267	457187	279831	218072	282924	299771
AT3G60240.2;AT3G60240.3|GAGAPGSAPAPST(Phospho)YPDNSSLSSNRSFK	AT3G60240	EIF4G	eukaryotic translation initiation factor 4G	1.19994e+06	1.23969e+06	1.30448e+06	1.64852e+06	999503	781744	1.24289e+06	1.21805e+06	405549	296979	494199	483672	449754	482286	532344	336826
AT3G60240.2;AT3G60240.3|RPS(Phospho)NVAGDDRWTK	AT3G60240	EIF4G	eukaryotic translation initiation factor 4G	3.13814e+06	3.12988e+06	2.35678e+06	2.55267e+06	1.65247e+06	1.51177e+06	1.5865e+06	1.98105e+06	1.41183e+06	1.05237e+06	1.4159e+06	1.09017e+06	1.50672e+06	1.36371e+06	1.06888e+06	1.0431e+06
AT3G60240.2;AT3G60240.3|LDRRPS(Phospho)NVAGDDRWTK	AT3G60240	EIF4G	eukaryotic translation initiation factor 4G	4.81892e+06	4.48566e+06	3.68488e+06	4.26411e+06	2.53128e+06	2.14175e+06	1.88638e+06	1.49003e+06	1.96592e+06	677706	846718	1.62238e+06	1.90852e+06	1.63299e+06	1.60551e+06	1.1313e+06
AT3G60250.1;AT3G60250.2;AT3G60250.3|SGGGGGGSSRS(Phospho)EILGGAIDR	AT3G60250	CKB3	casein kinase II beta chain 3	116739	123921	133491	155829	324440	331595	322079	282482	422193	446029	488062	260167	448054	500351	496945	503231
AT3G60250.1;AT3G60250.2;AT3G60250.3|VFS(Phospho)SKDKDPFSFTSTK	AT3G60250	CKB3	casein kinase II beta chain 3	808824	919679	966653	1.09613e+06	624593	423731	680613	638085	426079	425522	381543	475700	616408	635302	578682	565534
AT3G60320.1|LPHILSESS(Phospho)PSSSPR	AT3G60320	NRG2	bZIP domain class transcription factor (DUF630 and DUF632)	489802	453854	396879	448041	928152	799858	803777	742790	1.5637e+06	1.5605e+06	1.47559e+06	1.30933e+06	1.48982e+06	2.03219e+06	1.65755e+06	1.46506e+06
AT3G60320.1|SFS(Phospho)QLKK	AT3G60320	NRG2	bZIP domain class transcription factor (DUF630 and DUF632)	4.27355e+06	4.15677e+06	3.05314e+06	2.98683e+06	2.22387e+06	1.93686e+06	1.7237e+06	1.87791e+06	2.08949e+06	1.35056e+06	1.68347e+06	1.62031e+06	1.61514e+06	1.45374e+06	1.22208e+06	1.17237e+06
AT3G60320.1|ADDATISSGS(Phospho)YRGGGDIADMK	AT3G60320	NRG2	bZIP domain class transcription factor (DUF630 and DUF632)	164545	195389	197866	216418	387293	371732	526257	365217	399386	361867	301015	388239	365078	307639	368842	334706
AT3G60450.1|FSHDPVSYEPVISHS(Phospho)PV	AT3G60450		Phosphoglycerate mutase family protein	1.88527e+06	1.78209e+06	2.24783e+06	2.06848e+06	1.95202e+06	2.03467e+06	2.13976e+06	2.38197e+06	2.33919e+06	2.71621e+06	2.86539e+06	2.57616e+06	3.93646e+06	4.07683e+06	4.11722e+06	4.04319e+06
AT3G61110.1|LTEGC(UniMod:4)S(Phospho)FR	AT3G61110	RPS27B	ribosomal protein S27	7.77884e+06	6.22822e+06	7.27463e+06	8.24549e+06	4.13101e+06	3.89328e+06	5.05889e+06	5.94336e+06	2.19662e+06	2.01518e+06	2.66877e+06	2.51827e+06	2.72096e+06	2.49054e+06	2.15216e+06	2.37008e+06
AT3G61130.1|RGLS(Phospho)GVNR	AT3G61130	GAUT1	galacturonosyltransferase 1	795843	716805	755903	534786	445953	377511	268985	320708	417973	93962.2	129222	257208	278131	246920	249219	295539
AT3G61670.1;AT3G61670.2|S(Phospho)FKDLTK	AT3G61670		extra-large G-like protein%2C putative (DUF3133)	1.84184e+06	1.79916e+06	1.25937e+06	1.38026e+06	799514	720785	765223	740109	587050	275058	361521	405768	622784	574472	490876	483269
AT3G61690.1;AT3G61690.2;AT3G61690.3|S(Phospho)MPSQQNNC(UniMod:4)GTEITSR	AT3G61690	NTP8	nucleotidyltransferase	1.00668e+06	803080	797235	947595	1.97335e+06	1.97344e+06	1.89125e+06	2.02068e+06	2.53818e+06	2.43299e+06	3.00679e+06	2.62129e+06	3.38576e+06	3.50459e+06	4.70843e+06	3.6629e+06
AT3G61690.1;AT3G61690.2;AT3G61690.3|GAAASAHMSS(Phospho)PDDPS(Phospho)SPHFPR	AT3G61690	NTP8	nucleotidyltransferase	1.96901e+06	2.45759e+06	2.21431e+06	2.62005e+06	2.16524e+06	2.23897e+06	2.61555e+06	2.32562e+06	1.44207e+06	1.70766e+06	1.98101e+06	1.57061e+06	600697	640847	643896	694236
AT3G61690.1;AT3G61690.2;AT3G61690.3|GAAASAHMSS(Phospho)PDDPSSPHFPR	AT3G61690	NTP8	nucleotidyltransferase	1.01772e+06	1.29099e+06	323644	514543	1.09304e+06	1.50778e+06	1.19879e+06	1.85569e+06	1.64882e+06	1.90585e+06	2.28326e+06	2.42194e+06	2.09341e+06	2.0203e+06	2.41312e+06	2.31067e+06
AT3G61690.1;AT3G61690.2;AT3G61690.3|SRGNS(Phospho)YQPAQEVNSNQSALNDK	AT3G61690	NTP8	nucleotidyltransferase	952882	1.19562e+06	1.32181e+06	1.39455e+06	2.15572e+06	2.49467e+06	3.05378e+06	3.11803e+06	2.00895e+06	1.59746e+06	2.03175e+06	2.30789e+06	1.58755e+06	1.63734e+06	2.02066e+06	1.78054e+06
AT3G61860.1|RSLS(Phospho)PVYR	AT3G61860	RS31	RNA-binding (RRM/RBD/RNP motifs) family protein	664150	594666	461916	402872	441313	410794	348347	331755	368959	226425	273210	298265	271397	231606	193533	219488
AT3G61860.1|SLS(Phospho)PVYR	AT3G61860	RS31	RNA-binding (RRM/RBD/RNP motifs) family protein	723026	422152	434392	450791	412698	517084	407200	286424	345270	380642	492466	235918	295643	271362	177573	235265
AT3G62150.1;AT3G62150.2;AT3G62150.3|LSMES(Phospho)MKR	AT3G62150	ABCB21	P-glycoprotein 21	1.28246e+06	1.37458e+06	1.28306e+06	1.85443e+06	1.43578e+06	1.32674e+06	2.2609e+06	2.87696e+06	985412	963496	1.33125e+06	883812	523841	418628	485049	513037
AT3G62240.1|YLQAVGS(Phospho)FGGGGSR	AT3G62240	SRH1	RING/U-box superfamily protein	1.65074e+07	1.70913e+07	2.07626e+07	2.01053e+07	9.7517e+06	7.11732e+06	1.17739e+07	1.00716e+07	5.20708e+06	4.75065e+06	6.25468e+06	5.81865e+06	6.72618e+06	6.22675e+06	5.24653e+06	5.48786e+06
AT3G62330.1;AT3G62330.2|RTS(Phospho)VGPSR	AT3G62330		Zinc knuckle (CCHC-type) family protein	847054	1.02718e+06	1.01645e+06	692065	1.535e+06	1.58216e+06	932721	1.46262e+06	2.27096e+06	2.15337e+06	1.94549e+06	1.68108e+06	2.74048e+06	1.99841e+06	1.63112e+06	1.70052e+06
AT3G62700.1|LSELNDESIKS(Phospho)FLGSNIPEDGSR	AT3G62700	ABCC14	multidrug resistance-associated protein 10	4.25255e+06	4.33641e+06	5.44937e+06	6.58945e+06	1.21385e+07	1.25461e+07	1.5872e+07	1.64763e+07	1.99325e+07	2.56788e+07	2.24067e+07	2.79089e+07	1.92086e+07	2.63002e+07	2.7507e+07	3.0109e+07
AT3G62700.1|LSELNDES(Phospho)IKSFLGSNIPEDGSR	AT3G62700	ABCC14	multidrug resistance-associated protein 10	188334	153083	184031	217523	477073	482308	588319	509830	769273	946497	828805	983835	598357	1.0094e+06	764398	1.11061e+06
AT3G62700.1|SIS(Phospho)IES(Phospho)PRQPKS(Phospho)PK	AT3G62700	ABCC14	multidrug resistance-associated protein 10	1.26871e+06	1.10842e+06	1.0517e+06	587546	1.54881e+06	1.75319e+06	1.18859e+06	1.19474e+06	1.96188e+06	1.55135e+06	1.38783e+06	1.37138e+06	1.78559e+06	2.03438e+06	2.37263e+06	1.79491e+06
AT3G62700.1|SISIES(Phospho)PRQPK	AT3G62700	ABCC14	multidrug resistance-associated protein 10	3.98093e+06	3.20664e+06	2.89418e+06	2.79109e+06	2.82995e+06	2.79652e+06	1.62294e+06	1.28398e+06	2.59866e+06	981856	1.05726e+06	1.74556e+06	1.39006e+06	1.24332e+06	1.4394e+06	1.06e+06
AT3G62800.1;AT3G62800.2;AT3G62800.3|VVMTPDT(Phospho)PSK	AT3G62800	DBR4	double-stranded-RNA-binding protein 4	2.87227e+06	2.3085e+06	1.978e+06	2.45658e+06	2.40022e+06	2.46095e+06	2.02083e+06	2.29625e+06	2.12652e+06	1.77851e+06	1.99174e+06	1.68634e+06	1.22432e+06	1.10337e+06	1.17819e+06	1.12107e+06
AT3G62800.1;AT3G62800.2;AT3G62800.3|VVMT(Phospho)PDTPSK	AT3G62800	DBR4	double-stranded-RNA-binding protein 4	811191	614373	704747	760807	770139	667660	622877	686615	630300	510695	600463	570047	368563	382453	394051	297268
AT3G62900.1;AT3G62900.2;AT3G62900.3|S(Phospho)PVWSHPK	AT3G62900		CW-type Zinc Finger	879858	776828	532377	471657	854636	969496	680898	1.0692e+06	1.4755e+06	1.66958e+06	1.66902e+06	1.00971e+06	1.38232e+06	1.05142e+06	825322	1.15003e+06
AT3G63000.1|GGPAVTPAGS(Phospho)FGR	AT3G63000	NPL41	NPL4-like protein 1	1.32889e+07	1.55385e+07	1.70573e+07	1.83259e+07	1.46464e+07	1.16847e+07	1.69848e+07	1.62122e+07	9.02298e+06	9.76852e+06	1.13861e+07	9.48168e+06	6.12619e+06	5.84381e+06	5.35279e+06	5.37174e+06
AT3G63000.1|GGPAVTPAGS(Phospho)FGRK	AT3G63000	NPL41	NPL4-like protein 1	1.85056e+06	1.42539e+06	1.8022e+06	1.94565e+06	2.35622e+06	1.86173e+06	1.36077e+06	1.26424e+06	824958	604088	597890	1.50701e+06	480182	642079	486158	456755
AT3G63070.1|S(Phospho)LEEHVTPSITER	AT3G63070	HULK3	Tudor/PWWP/MBT domain-containing protein	18551.2	56570.3	20476.2	19613.3	35721.5	49968.7	79823.1	82432.4	73836.4	159336	148234	67059.9	107169	76184.8	93206.9	108992
AT3G63260.1;AT3G63260.2|VLDWGEDGYAT(Phospho)PAETTALR	AT3G63260	ATMRK1	Protein kinase superfamily protein	2.09718e+06	2.00373e+06	1.61095e+06	1.5795e+06	1.7693e+06	1.68717e+06	1.43825e+06	1.45075e+06	1.04151e+06	1.3028e+06	1.23028e+06	1.07859e+06	658820	846948	636728	599172
AT3G63260.1;AT3G63260.2|ADT(Phospho)LDFSK	AT3G63260	ATMRK1	Protein kinase superfamily protein	5.98407e+07	6.20792e+07	5.9635e+07	5.67189e+07	3.02713e+07	1.87711e+07	2.6426e+07	2.45749e+07	1.68643e+07	1.68375e+07	1.56989e+07	1.4509e+07	2.4318e+07	2.26326e+07	1.39328e+07	1.67937e+07
AT3G63260.1;AT3G63260.2|YFRADT(Phospho)LDFSK	AT3G63260	ATMRK1	Protein kinase superfamily protein	2.96917e+06	2.28608e+06	3.33554e+06	3.33274e+06	1.51778e+06	839234	821345	335221	894392	190226	152196	917623	1.06075e+06	1.00905e+06	959586	605234
AT3G63300.1|SWS(Phospho)VSALEVSR	AT3G63300	VAB	FORKED 1	1.09885e+06	1.14795e+06	1.12729e+06	1.20179e+06	338475	326156	364292	271798	345341	342472	284732	335646	358054	228201	217931	231254
AT3G63400.1;AT3G63400.3;AT3G63400.4|SPS(Phospho)PSGVPK	AT3G63400	CYP63	Cyclophilin-like peptidyl-prolyl cis-trans isomerase family protein	2.33385e+06	2.14055e+06	1.66536e+06	1.72884e+06	1.49888e+06	1.61088e+06	1.23752e+06	1.5495e+06	1.16153e+06	989271	1.54307e+06	1.11786e+06	229014	246650	266209	456755
AT3G63400.1;AT3G63400.3;AT3G63400.4|NFS(Phospho)PGDVSDR	AT3G63400	CYP63	Cyclophilin-like peptidyl-prolyl cis-trans isomerase family protein	2.93894e+06	3.07959e+06	2.83835e+06	2.92115e+06	4.01584e+06	4.31544e+06	3.50899e+06	3.4804e+06	4.53678e+06	5.82984e+06	6.50649e+06	4.47541e+06	6.42162e+06	5.87811e+06	5.17418e+06	6.17974e+06
AT3G63500.2;AT3G63500.3|RSAS(Phospho)VADAFHR	AT3G63500	OBE4	fibronectin type III domain protein (DUF1423)	162393	128579	96498	140004	84703.2	90561.5	79751.6	101257	87585.7	56596.5	47650.9	60960	70619.2	73260.5	88708	82356.2
AT3G66654.1;AT3G66654.2;AT3G66654.3;AT3G66654.4;AT3G66654.5|IKPQALLNQS(Phospho)K	AT3G66654	CYP21-4	Cyclophilin-like peptidyl-prolyl cis-trans isomerase family protein	252113	311956	265531	383705	135660	105548	258900	218857	82505.2	56001	115108	90352.3	127635	141547	115165	105766
AT4G00060.1;AT4G00060.2;AT4G00060.3;AT4G00060.4|RPPS(Phospho)PVVLC(UniMod:4)VPR	AT4G00060	MEE44	Nucleotidyltransferase family protein	619268	561504	852912	741254	771719	416257	522143	532761	292183	474158	304355	401511	235244	255911	229657	228916
AT4G00110.1|QMSHLDDIPST(Phospho)PGK	AT4G00110	GAE3	UDP-D-glucuronate 4-epimerase 3	3.02632e+06	2.36358e+06	2.53446e+06	2.87678e+06	2.16229e+06	2.32492e+06	1.9169e+06	1.56487e+06	1.19149e+06	1.22286e+06	1.5009e+06	1.28333e+06	735506	712347	813878	770934
AT4G00440.1;AT4G00440.2;AT4G00440.3;AT4G00440.4;AT4G00440.5|SAS(Phospho)FSSPDIGNSR	AT4G00440	TRM15	GPI-anchored adhesin-like protein%2C putative (DUF3741)	645632	626303	654831	651331	572685	560363	478582	606212	365775	426568	495045	426059	336080	288937	321824	334841
AT4G00490.1|LRAESTEEDRVPIDDDDDST(Phospho)DQLVDEEIVHFEER	AT4G00490	BAM2	beta-amylase 2	640798	837624	790219	1.01875e+06	721467	617228	764446	702245	633320	470632	454419	599603	370512	286442	409990	377819
AT4G00720.1|LKS(Phospho)IASGR	AT4G00720	ASK8	shaggy-like protein kinase 32	4.71368e+06	4.07382e+06	4.21238e+06	3.00938e+06	2.98942e+06	2.62265e+06	1.99643e+06	2.2991e+06	2.67401e+06	1.63806e+06	2.04749e+06	2.06711e+06	1.85661e+06	1.79322e+06	1.52167e+06	1.50474e+06
AT4G00752.1|LNTRYS(Phospho)LDNNPSSVLS(Phospho)PR	AT4G00752	PUX9	UBX domain-containing protein	477060	559245	570714	555723	554757	506433	524413	438262	794657	559406	474755	700686	1.71139e+06	1.77097e+06	1.55406e+06	1.45267e+06
AT4G00752.1|GSETRPVNESRPVPGALPSILS(Phospho)AAR	AT4G00752	PUX9	UBX domain-containing protein	946655	1.32343e+06	1.19913e+06	1.55011e+06	303499	270968	617880	396739	185731	116903	224359	274659	263001	246670	217786	155132
AT4G00752.1|YS(Phospho)LDNNPSSVLSPR	AT4G00752	PUX9	UBX domain-containing protein	411897	822270	735112	629221	692239	924839	1.02791e+06	1.45944e+06	1.03473e+06	1.51355e+06	2.06634e+06	1.10986e+06	2.07758e+06	1.96145e+06	1.79549e+06	2.2593e+06
AT4G00800.1|RNS(Phospho)TSSSSLR	AT4G00800	SETH5	transducin family protein / WD-40 repeat family protein	409081	464689	425344	243843	233616	250363	105958	362950	120515	138676	118781	92754.6	176871	127108	39300.5	91219.7
AT4G01290.1;AT4G01290.2|IS(Phospho)GDFSSHGFR	AT4G01290	CBE1	chorismate synthase	236975	303921	333182	345953	342473	342824	348718	314960	428878	522067	646529	515934	1.01824e+06	1.05755e+06	1.03188e+06	1.1176e+06
AT4G01290.1;AT4G01290.2|NDYS(Phospho)SS(Phospho)PPTRGELGTNSR	AT4G01290	CBE1	chorismate synthase	1.64821e+06	1.14409e+06	1.52899e+06	1.24294e+06	1.62107e+06	1.95383e+06	1.66312e+06	1.34817e+06	1.83736e+06	1.45077e+06	1.84438e+06	2.43193e+06	3.53721e+06	3.83433e+06	4.96925e+06	3.66315e+06
AT4G01290.1;AT4G01290.2|ARIS(Phospho)GDFSSHGFR	AT4G01290	CBE1	chorismate synthase	715090	1.08674e+06	1.35389e+06	1.21101e+06	766688	1.43543e+06	1.45924e+06	1.2872e+06	1.81067e+06	1.68233e+06	1.78237e+06	2.21502e+06	1.72175e+06	3.66507e+06	2.13064e+06	1.91341e+06
AT4G01290.1;AT4G01290.2|QGS(Phospho)VGHELDLGFGYR	AT4G01290	CBE1	chorismate synthase	2.03449e+06	2.08442e+06	2.47765e+06	2.76392e+06	596333	672167	1.01474e+06	722793	1.11402e+06	1.27873e+06	1.53395e+06	1.81171e+06	1.97193e+06	2.10398e+06	2.06844e+06	1.97667e+06
AT4G01370.1|TKSETDFMT(Phospho)EYVVTR	AT4G01370	MPK4	MAP kinase 4	278043	269738	291410	356027	691481	583981	519576	396624	1.23424e+06	1.21292e+06	810973	1.14597e+06	1.44329e+06	1.6299e+06	1.68445e+06	1.62911e+06
AT4G01370.1|TKSETDFMT(Phospho)EY(Phospho)VVTR	AT4G01370	MPK4	MAP kinase 4	186916	221664	191598	192522	362665	382775	245647	198883	1.00525e+06	736471	537417	497223	990169	1.03633e+06	1.10074e+06	1.07981e+06
AT4G01480.1;AT4G01480.2|ILS(Phospho)S(Phospho)LSKR	AT4G01480	PPA5	pyrophosphorylase 5	27108	34648.3	41517.4	37390.9	75318.4	79825.1	69953.7	40070	47364.5	95976.4	76339.8	95235.8	148511	129002	149294	156381
AT4G01810.1;AT4G01810.2;AT4G01810.3|SPSLLS(Phospho)PANGIR	AT4G01810	ATSEC23A	Sec23/Sec24 protein transport family protein	920163	946353	794887	1.01496e+06	1.14393e+06	1.24497e+06	968812	856143	2.30621e+06	2.43988e+06	1.91229e+06	1.90409e+06	3.32169e+06	3.09371e+06	3.84341e+06	4.04116e+06
AT4G01810.1;AT4G01810.2;AT4G01810.3|FPQPS(Phospho)FRPDQMSSPSMKSPSLLSPANGIR	AT4G01810	ATSEC23A	Sec23/Sec24 protein transport family protein	786707	880278	874892	1.13049e+06	204484	286210	299350	249506	332328	120829	166643	172036	376512	346997	233422	290722
AT4G01810.1;AT4G01810.2;AT4G01810.3|FPQPSFRPDQMSSPS(Phospho)MK	AT4G01810	ATSEC23A	Sec23/Sec24 protein transport family protein	1.85667e+06	2.14855e+06	1.97335e+06	2.171e+06	830258	803735	1.19808e+06	1.34036e+06	595889	863529	1.10521e+06	675387	869311	1.33705e+06	644225	832070
AT4G01810.1;AT4G01810.2;AT4G01810.3|TPVPHS(Phospho)PPVVASPIPPR	AT4G01810	ATSEC23A	Sec23/Sec24 protein transport family protein	1.87293e+06	2.90977e+06	3.20251e+06	1.74239e+06	4.01557e+06	3.70323e+06	4.10024e+06	4.2678e+06	2.82758e+06	4.44744e+06	2.33059e+06	3.1686e+06	3.39083e+06	6.55302e+06	5.45589e+06	8.49332e+06
AT4G01840.1|SRT(Phospho)APAMVIIK	AT4G01840	TPK5	Ca2+ activated outward rectifying K+ channel 5	540458	591130	587621	416565	584242	436762	317237	327231	364058	325327	264928	253996	217523	198450	258683	237601
AT4G02010.1|NLDAGS(Phospho)FGGS(Phospho)LPHPASTR	AT4G02010		Protein kinase superfamily protein	249420	392364	326792	324136	723692	751985	1.04767e+06	834862	799246	820402	1.0539e+06	1.096e+06	461793	535007	598049	619175
AT4G02260.1;AT4G02260.2;AT4G02260.3;AT4G02260.4|EQAAQC(UniMod:4)AAEITQDQVNDFVADS(Phospho)DSDVEDLTEDSRK	AT4G02260	RSH1	RELA/SPOT homolog 1	234233	257179	318670	368348	302212	260079	306117	318047	303630	282874	308722	362040	500134	723517	748507	689771
AT4G02350.1;AT4G02350.2|FRDPSDSIFGT(Phospho)FGT(Phospho)R	AT4G02350	SEC15B	exocyst complex component sec15B	781888	680821	531442	501105	298974	258439	329589	247306	524742	878274	764127	519319	1.67363e+06	1.98282e+06	1.4377e+06	1.91844e+06
AT4G02350.1;AT4G02350.2|FRDPSDSIFGT(Phospho)FGT(Phospho)RGSR	AT4G02350	SEC15B	exocyst complex component sec15B	841237	767996	1.12123e+06	954250	419400	288731	272820	195651	581873	217180	202812	511634	1.33992e+06	1.66843e+06	1.70081e+06	1.17311e+06
AT4G02425.1|STS(Phospho)FTIEAMSR	AT4G02425		LYR motif protein	1.29233e+06	1.39075e+06	1.25535e+06	1.53426e+06	976720	850311	1.50114e+06	1.29626e+06	480906	636163	796786	796794	333196	567204	506866	557826
AT4G02480.1|AGDVDGAS(Phospho)DVDGASILASLSK	AT4G02480		AAA-type ATPase family protein	79849.7	66539.7	100165	49799.6	67254.8	141059	60754.5	90530.2	182672	131719	152471	121887	519443	195804	395398	238148
AT4G02480.1|LRS(Phospho)FHLLPPIAK	AT4G02480		AAA-type ATPase family protein	2.55554e+06	2.99827e+06	4.13538e+06	4.31452e+06	7.67051e+06	5.55887e+06	1.19112e+07	8.98167e+06	6.54646e+06	7.49831e+06	9.46463e+06	1.08801e+07	5.42348e+06	5.81482e+06	7.77964e+06	7.32577e+06
AT4G02600.1;AT4G02600.2|AAASNGDEGSSQAGPGPDSGSGSAPAAGPGAGFAGIQLS(Phospho)R	AT4G02600	MLO1	Seven transmembrane MLO family protein	285587	792764	398743	533585	180462	231343	338313	221923	139417	175364	255637	201504	328831	106042	187289	156576
AT4G03260.1;AT4G03260.2;AT4G03260.3;AT4G03260.4|KS(Phospho)VEGFSER	AT4G03260	MASP1	Outer arm dynein light chain 1 protein	381464	410095	291831	297696	644516	602808	461494	768910	826256	817890	1.10942e+06	763136	845783	747289	763634	903192
AT4G04210.1|RVS(Phospho)FQGVGR	AT4G04210	PUX4	plant UBX domain containing protein 4	6.30196e+06	4.88465e+06	5.4174e+06	5.28104e+06	7.94693e+06	7.51679e+06	6.46279e+06	7.54532e+06	7.885e+06	8.27352e+06	9.28378e+06	7.73861e+06	1.18305e+07	1.08949e+07	1.08095e+07	1.04899e+07
AT4G04340.1;AT4G04340.2;AT4G04340.3|NTPAPSRIS(Phospho)GES(Phospho)SPSLAVINGK	AT4G04340	OSCA1	ERD (early-responsive to dehydration stress) family protein	186843	134784	168363	165858	230634	200261	174767	167905	302391	253873	277414	283839	424804	418837	376249	360743
AT4G05150.1|EVS(Phospho)TLSDPGS(Phospho)PRR	AT4G05150		Octicosapeptide/Phox/Bem1p family protein	2.68122e+06	2.39664e+06	2.40664e+06	2.65252e+06	1.13718e+06	1.02855e+06	1.2861e+06	1.43544e+06	680321	790550	1.01654e+06	779172	964763	851170	733401	899064
AT4G05150.1|EVSTLS(Phospho)DPGS(Phospho)PRR	AT4G05150		Octicosapeptide/Phox/Bem1p family protein	2.3766e+07	1.98133e+07	1.68859e+07	1.83009e+07	2.25523e+07	2.46321e+07	2.14429e+07	2.70045e+07	2.19543e+07	2.37783e+07	2.6452e+07	1.63682e+07	1.00385e+07	8.80937e+06	8.94639e+06	9.67847e+06
AT4G05150.1|DVPSPYGST(Phospho)SSAPVMR	AT4G05150		Octicosapeptide/Phox/Bem1p family protein	1.68506e+06	1.93731e+06	1.87971e+06	2.05479e+06	993653	972081	2.09755e+06	2.48794e+06	4.19354e+06	4.72396e+06	5.80046e+06	4.07316e+06	3.47053e+06	2.96863e+06	3.06028e+06	2.92729e+06
AT4G05520.1;AT4G05520.2|SKS(Phospho)IIKPQVNVVTIVDGLK	AT4G05520	EHD2	EPS15 homology domain 2	1.59708e+06	1.98724e+06	2.50781e+06	2.92372e+06	994407	1.00547e+06	1.96051e+06	2.33544e+06	591868	763158	872561	999624	739931	874433	888304	1.13411e+06
AT4G05520.1;AT4G05520.2|SKS(Phospho)IIKPQVNVVTIVDGLKR	AT4G05520	EHD2	EPS15 homology domain 2	9.73918e+06	1.02473e+07	1.53104e+07	2.00366e+07	5.20016e+06	4.91269e+06	1.44605e+07	6.44982e+06	3.94397e+06	2.89902e+06	3.36042e+06	6.2716e+06	4.48092e+06	4.22811e+06	6.43096e+06	4.88323e+06
AT4G05620.1|MAS(Phospho)PVTTNGK	AT4G05620		Galactose oxidase/kelch repeat superfamily protein	232858	351769	151260	215459	375473	414702	569278	172335	548461	792992	697687	746921	525358	897912	879317	720535
AT4G08180.1;AT4G08180.2;AT4G08180.3;AT4G08180.4|S(Phospho)EPIITR	AT4G08180	ORP1C	OSBP(oxysterol binding protein)-related protein 1C	342202	220053	224465	289369	368937	379287	272323	480921	668294	720663	820329	611999	1.0411e+06	1.06044e+06	992979	1.19785e+06
AT4G08180.1;AT4G08180.2;AT4G08180.3;AT4G08180.4|DFLS(Phospho)SSSFK	AT4G08180	ORP1C	OSBP(oxysterol binding protein)-related protein 1C	224020	216484	200943	196396	341803	372722	257986	327109	479583	367827	316226	388835	461982	493123	445095	416216
AT4G08180.1;AT4G08180.2;AT4G08180.3;AT4G08180.4|SAS(Phospho)QSYNHSGQFNNNLIHSLSFNHHQSDVTDR	AT4G08180	ORP1C	OSBP(oxysterol binding protein)-related protein 1C	164735	216396	249180	157396	375485	452315	341487	395241	430784	418432	318426	569812	220778	379575	354452	376649
AT4G08350.1|AYEAPT(Phospho)PGSGWASTPGGSYSDAGTPR	AT4G08350	GTA02	global transcription factor group A2	2.8413e+06	2.88256e+06	2.58878e+06	2.69789e+06	1.38641e+06	1.61581e+06	1.56866e+06	1.65172e+06	1.59645e+06	1.40467e+06	1.45223e+06	1.51383e+06	1.33501e+06	1.44037e+06	1.40641e+06	1.21649e+06
AT4G08480.1|SLDFPNRTS(Phospho)FRVDGVDDGEIDR	AT4G08480	MEKK2	mitogen-activated protein kinase kinase kinase 9	660209	760879	778774	764309	532545	424928	640751	489087	315256	256840	376421	322370	378031	422993	351142	368694
AT4G08500.1|FKS(Phospho)FDLDK	AT4G08500	MAPKKK8(MEKK1)	MAPK/ERK kinase kinase 1	682743	647117	537208	624991	357581	291819	310616	354882	297554	343342	349135	258872	555752	525349	415019	476229
AT4G08500.1|FKS(Phospho)FDLDKVR	AT4G08500	MAPKKK8(MEKK1)	MAPK/ERK kinase kinase 1	1.44306e+06	1.68812e+06	1.54402e+06	1.6344e+06	686562	529925	991894	973559	519076	670198	665820	623372	943702	899323	750447	714618
AT4G09320.1|NVIHGSDSVES(Phospho)ARK	AT4G09320	NDK1	nucleoside diphosphate kinase	1.45992e+06	1.76706e+06	1.48514e+06	1.00534e+06	1.9081e+06	1.8946e+06	2.24827e+06	2.72791e+06	3.03679e+06	2.8621e+06	2.98475e+06	2.45656e+06	1.67966e+06	1.54138e+06	2.02832e+06	2.0584e+06
AT4G09320.1|NVIHGS(Phospho)DSVESAR	AT4G09320	NDK1	nucleoside diphosphate kinase	3.2449e+06	4.45516e+06	2.42397e+06	2.00847e+06	4.41302e+06	4.91259e+06	5.81272e+06	8.28058e+06	8.41445e+06	8.38255e+06	9.60753e+06	5.67188e+06	3.62003e+06	3.4642e+06	4.34175e+06	4.78304e+06
AT4G09510.1;AT4G09510.2|SMVDT(Phospho)PLSVR	AT4G09510	CINV2	cytosolic invertase 2	2.44433e+06	2.63936e+06	2.70499e+06	3.13971e+06	2.3779e+06	1.92187e+06	2.21509e+06	2.07449e+06	1.67784e+06	1.74142e+06	1.5544e+06	1.95887e+06	862926	807055	900122	935759
AT4G09510.1;AT4G09510.2|SMVDT(Phospho)PLS(Phospho)VR	AT4G09510	CINV2	cytosolic invertase 2	757232	940656	763347	930720	675377	751408	731657	841715	634754	714476	856115	641173	363672	377631	385296	361544
AT4G09510.1;AT4G09510.2|QDS(Phospho)ILEMAHS(Phospho)PGSR	AT4G09510	CINV2	cytosolic invertase 2	356767	402245	412637	434468	697902	550683	725434	830487	695171	1.03161e+06	1.28095e+06	661426	638228	608541	588549	764576
AT4G09900.1|ALS(Phospho)MAIHQAQVS(Phospho)QR	AT4G09900	MES12	methyl esterase 12	1.32255e+06	1.55181e+06	1.36432e+06	1.47098e+06	648046	534997	811786	799642	463691	445847	465318	417993	659122	570751	479061	437078
AT4G09900.1|RALS(Phospho)MAIHQAQVS(Phospho)QR	AT4G09900	MES12	methyl esterase 12	939866	1.04954e+06	890249	1.04063e+06	438722	364406	495419	436083	257072	261562	308679	240198	469983	430178	326612	286031
AT4G09900.1|ALS(Phospho)MAIHQAQVSQR	AT4G09900	MES12	methyl esterase 12	1.91041e+06	1.94928e+06	1.90075e+06	2.12942e+06	1.01696e+06	669113	990810	833582	576809	596826	565355	666800	1.02977e+06	1.01589e+06	818132	807844
AT4G10380.1|VDSMS(Phospho)FDHR	AT4G10380	NIP5-1	NOD26-like intrinsic protein 5%3B1	493327	352611	357748	458638	321362	286312	372836	450403	186286	201392	232120	175397	43663	162720	117879	122674
AT4G10840.1|KWPS(Phospho)LGFKF	AT4G10840	KLCR1	Tetratricopeptide repeat (TPR)-like superfamily protein	1.23577e+06	1.31591e+06	1.43555e+06	1.99627e+06	1.04369e+06	643235	1.35438e+06	1.14873e+06	564983	499221	415641	770555	477099	568146	517120	482926
AT4G10840.1|KWPS(Phospho)LGFK	AT4G10840	KLCR1	Tetratricopeptide repeat (TPR)-like superfamily protein	3.71954e+06	4.5081e+06	5.23489e+06	4.74736e+06	4.68787e+06	3.49206e+06	4.46968e+06	4.80658e+06	2.13425e+06	3.16852e+06	2.92183e+06	4.39733e+06	2.00636e+06	2.42095e+06	1.75199e+06	2.2347e+06
AT4G10840.1|KDS(Phospho)PTVSSSTAAVIDVDDPSLDNPDLGPFLLK	AT4G10840	KLCR1	Tetratricopeptide repeat (TPR)-like superfamily protein	613333	696303	395729	535542	602719	889739	340973	621968	381811	684872	530908	388460	218067	224204	262374	358787
AT4G11380.1;AT4G11380.2|TT(Phospho)VQKT(Phospho)EDEDFAEGSEAGYSSSNPVDSAASPPGNIPQPSGR	AT4G11380		Adaptin family protein	674241	629318	778012	821988	521411	560212	556027	400619	482734	255357	276634	402769	287539	316474	393914	259866
AT4G11610.1;AT4G11610.2;AT4G11610.3|LVHAHS(Phospho)IASAQPADFALK	AT4G11610	MCTP7	C2 calcium/lipid-binding plant phosphoribosyltransferase family protein	665307	734200	697270	737024	368293	340105	386255	359795	264337	392186	303392	308371	554392	534678	416084	394785
AT4G11670.1;AT4G11670.2;AT4G11670.3;AT4G11670.4|LMLS(Phospho)LKR	AT4G11670		DNA topoisomerase 4 subunit B (DUF810)	559142	590547	500843	608130	252573	120578	259821	240234	115002	152211	165564	139441	199871	188546	143696	151405
AT4G11740.1;AT4G11740.2|SRS(Phospho)GS(Phospho)PEEEHASINPAER	AT4G11740	PUX8	Ubiquitin-like superfamily protein	618081	645325	514868	458898	383007	368903	288180	359360	375443	239450	261807	262338	212852	212651	257458	187712
AT4G11740.1;AT4G11740.2|RAAS(Phospho)GSLAPPNADR	AT4G11740	PUX8	Ubiquitin-like superfamily protein	960529	984242	603514	779350	783076	733007	527325	663171	664432	381556	529124	643730	414888	367463	390653	458786
AT4G11850.1|LGGMLS(Phospho)GLGR	AT4G11850	PLDGAMMA1	phospholipase D gamma 1	1.59641e+06	1.94579e+06	1.5552e+06	2.3142e+06	653317	604865	864437	901949	581323	505329	541804	601129	964056	840019	876375	919592
AT4G12250.1|(Met-loss+Acetyl (Protein N-term))MSHLDDLPST(Phospho)PGKYK	AT4G12250	GAE5	UDP-D-glucuronate 4-epimerase 5	1.20693e+06	1.25731e+06	1.33543e+06	1.32446e+06	1.33493e+06	910343	1.0385e+06	971624	701074	661171	619561	728326	423241	401353	445976	424984
AT4G12250.1|(Met-loss (Protein N-term))MSHLDDLPST(Phospho)PGKYK	AT4G12250	GAE5	UDP-D-glucuronate 4-epimerase 5	854779	656083	637334	679058	638980	608721	584096	522404	327979	554032	332176	408438	300724	355166	252161	321903
AT4G12640.1;AT4G12640.2;AT4G12640.3;AT4G12640.4|AS(Phospho)ADFSPK	AT4G12640	ATSPEN2	RNA recognition motif (RRM)-containing protein	612388	628574	484359	428060	771010	712192	521399	643459	1.13349e+06	891333	864264	754228	1.19483e+06	1.12196e+06	1.13074e+06	1.1018e+06
AT4G12770.1;AT4G12770.2;AT4G12780.1;AT4G12780.2;AT4G12780.3;AT4G12780.4;AT4G12780.5;AT4G12780.6|QNS(Phospho)SPFDDLMGNNLGK	AT4G12770	AUXILIN-LIKE2	Chaperone DnaJ-domain superfamily protein	588560	400090	332117	342193	424098	483849	466630	392929	313959	203423	181033	329815	899626	922357	591751	881633
AT4G12770.1;AT4G12770.2|AKQQQENNNDLDSFFNSVSRPS(Phospho)SVPR	AT4G12770	AUXILIN-LIKE2	Chaperone DnaJ-domain superfamily protein	1.84691e+06	1.32495e+06	1.83271e+06	2.07427e+06	1.0037e+06	1.00512e+06	787873	523709	926717	225545	274160	1.07539e+06	851135	1.10584e+06	1.29968e+06	800732
AT4G12780.1;AT4G12780.2;AT4G12780.3;AT4G12780.4;AT4G12780.5;AT4G12780.6|SHLRPPGNISGSQS(Phospho)PPVESPGSYHSK	AT4G12780	AUXI1	Chaperone DnaJ-domain superfamily protein	1.80645e+06	899355	1.59977e+06	1.20862e+06	2.57581e+06	2.15365e+06	1.98684e+06	2.36449e+06	3.45313e+06	3.57697e+06	2.25728e+06	2.98927e+06	5.33203e+06	5.94203e+06	7.90709e+06	5.51648e+06
AT4G12780.1;AT4G12780.2;AT4G12780.3;AT4G12780.4;AT4G12780.5;AT4G12780.6|SHLRPPGNISGSQS(Phospho)PPVES(Phospho)PGSYHSK	AT4G12780	AUXI1	Chaperone DnaJ-domain superfamily protein	9.05618e+06	7.64327e+06	8.24571e+06	7.63217e+06	8.952e+06	8.35032e+06	8.19661e+06	5.52119e+06	7.11164e+06	7.08842e+06	7.27814e+06	6.71615e+06	3.51531e+06	3.53723e+06	4.13804e+06	3.55789e+06
AT4G12780.1;AT4G12780.2;AT4G12780.3;AT4G12780.4;AT4G12780.5;AT4G12780.6|SHLRPPGNISGSQS(Phospho)PPVES(Phospho)PGS(Phospho)YHSK	AT4G12780	AUXI1	Chaperone DnaJ-domain superfamily protein	584358	874992	891928	1.1243e+06	1.02449e+06	1.14553e+06	940475	936795	800801	767574	969746	704606	324898	396777	411490	443535
AT4G12800.1|VSS(Phospho)FTVR	AT4G12800	PSAL	photosystem I subunit l	3.47193e+06	2.54242e+06	3.81068e+06	3.28269e+06	1.76902e+06	2.08601e+06	2.31764e+06	2.60794e+06	1.11416e+06	1.14637e+06	1.67744e+06	1.25558e+06	1.14945e+06	904077	1.15523e+06	1.07274e+06
AT4G12800.1|SS(Phospho)FSSASLSQR	AT4G12800	PSAL	photosystem I subunit l	1.01121e+06	800928	1.06938e+06	1.12907e+06	729926	715300	769448	601220	394675	333820	563244	435995	399707	397318	359586	334092
AT4G13350.1;AT4G13350.2|YGDRS(Phospho)SPGGRS(Phospho)PGFETGSR	AT4G13350	NIG	NSP (nuclear shuttle protein)-interacting GTPase	4.1388e+06	7.62426e+06	7.18346e+06	7.85545e+06	3.31436e+06	3.6225e+06	2.65243e+06	2.1809e+06	2.51617e+06	810881	855342	4.59875e+06	2.29992e+06	2.33334e+06	4.99454e+06	1.78191e+06
AT4G14200.1|VSS(Phospho)ILGQETSPEDGHWPEKR	AT4G14200		Pentatricopeptide repeat (PPR) superfamily protein	3.29912e+06	2.16644e+06	2.16822e+06	3.95641e+06	1.37458e+06	1.34509e+06	1.52515e+06	1.32632e+06	1.16413e+06	1.13624e+06	1.1138e+06	1.13805e+06	1.49796e+06	1.52426e+06	1.15409e+06	1.22995e+06
AT4G14200.1|VS(Phospho)SILGQETS(Phospho)PEDGHWPEKR	AT4G14200		Pentatricopeptide repeat (PPR) superfamily protein	450118	821574	732922	768237	348802	383093	530968	506768	266861	191479	216274	270344	262226	347378	297022	181514
AT4G14200.1|VSSILGQETS(Phospho)PEDGHWPEKR	AT4G14200		Pentatricopeptide repeat (PPR) superfamily protein	565283	2.00862e+06	1.97477e+06	1.85639e+06	4.14544e+06	2.52172e+06	2.26764e+06	2.08359e+06	4.39339e+06	3.08991e+06	2.81248e+06	5.25341e+06	2.75666e+06	3.33058e+06	3.36962e+06	3.06557e+06
AT4G14310.1;AT4G14310.2|VFS(Phospho)DLRK	AT4G14310		Transducin/WD40 repeat-like superfamily protein	400551	391124	440516	564545	326036	332530	389929	353524	151191	140854	194528	189019	171832	148364	160105	139101
AT4G14310.1;AT4G14310.2|SLS(Phospho)SKENPNPK	AT4G14310		Transducin/WD40 repeat-like superfamily protein	65823.9	69868.9	65725.6	74664	52871.9	29418.2	36354.9	36474.7	35492.8	29846.2	31728.6	44642.9	18280.4	20394.8	22272	15046.8
AT4G14340.1|NFELLTIGS(Phospho)GKK	AT4G14340	CKL11	casein kinase I	993818	1.13426e+06	1.24587e+06	1.4184e+06	558235	493505	894688	1.06246e+06	324356	342997	466309	406954	512895	442557	366068	422978
AT4G14340.1|NFELLTIGS(Phospho)GK	AT4G14340	CKL11	casein kinase I	312731	1.40746e+06	335112	369992	84930	116993	286088	290471	47429.7	23600.7	62742.2	120634	96745.7	135607	60968.7	100422
AT4G14650.1|FEMPAPS(Phospho)FDHGLR	AT4G14650		hypothetical protein	529588	658309	463461	612189	491733	490676	643861	709779	316594	282405	308942	310683	281280	295792	221864	248220
AT4G14740.1;AT4G14740.2;AT4G14740.4|SWS(Phospho)VSALEVSK	AT4G14740	FL3	auxin canalization protein (DUF828)	2.10536e+06	2.08773e+06	2.18514e+06	2.46923e+06	383383	368216	503817	492736	381500	381325	380837	437121	478011	498518	427815	412954
AT4G14870.1|RDTAGS(Phospho)ESESEATPSPAEESGSGEDKEVEISAIGAEIK	AT4G14870	SECE1	secE/sec61-gamma protein transport protein	7.21999e+06	7.76274e+06	7.45974e+06	8.51649e+06	6.30587e+06	5.66588e+06	7.06508e+06	6.41378e+06	6.54478e+06	5.09908e+06	5.51333e+06	6.25927e+06	2.06368e+06	2.07783e+06	2.24106e+06	2.26518e+06
AT4G14870.1|RDTAGS(Phospho)ES(Phospho)ESEATPSPAEESGSGEDKEVEISAIGAEIK	AT4G14870	SECE1	secE/sec61-gamma protein transport protein	1.86254e+06	1.77988e+06	1.95769e+06	2.32272e+06	1.42419e+06	1.51409e+06	1.6535e+06	1.71389e+06	1.45862e+06	1.22862e+06	1.36303e+06	1.26035e+06	549629	554191	659368	560999
AT4G14920.1;AT4G14920.2|S(Phospho)FDGSGVDIGKK	AT4G14920		Acyl-CoA N-acyltransferase with RING/FYVE/PHD-type zinc finger protein	144218	88473.2	123099	140400	173824	182313	137010	162416	210276	162019	183478	154605	257489	270038	336584	260368
AT4G14990.1|SDS(Phospho)RDFYNFAK	AT4G14990	PAT1H2	Topoisomerase II-associated protein PAT1	1.52395e+06	1.35234e+06	1.74515e+06	1.72978e+06	726423	562567	793031	816668	964760	983082	1.19417e+06	1.04301e+06	1.15102e+06	1.09325e+06	1.06079e+06	1.01287e+06
AT4G15080.1;AT4G15080.2|MTLT(Phospho)LPR	AT4G15080	PAT19	DHHC-type zinc finger family protein	442175	503410	600547	703010	351468	270183	491539	467749	223293	208628	230473	274448	224114	219818	195854	222341
AT4G15240.1|LDS(Phospho)LSPEMLFPAK	AT4G15240		glycosyltransferase (DUF604)	6.91591e+06	6.13073e+06	7.4614e+06	6.80273e+06	3.05156e+06	3.66365e+06	4.23115e+06	5.05184e+06	2.75597e+06	2.83724e+06	3.11897e+06	2.80941e+06	3.66042e+06	2.74205e+06	2.66379e+06	2.83205e+06
AT4G15545.1|DVS(Phospho)KLEGFRK	AT4G15545	NAIP1	PH-response transcription factor	500423	299825	316862	402934	258555	276101	236634	218991	220184	140120	185653	173249	190008	198883	187574	170312
AT4G15610.1|STLDTERS(Phospho)TAPGTGTTTK	AT4G15610	CASPL1D1	Uncharacterized protein family (UPF0497)	94502.3	276027	129539	163809	240939	95093.8	212368	248389	136335	221107	200007	206739	342181	339248	332405	394699
AT4G15802.1|SGDEPKT(Phospho)PASSS	AT4G15802	HSBP	heat shock factor binding protein	1.79177e+06	1.82223e+06	1.84855e+06	1.78155e+06	1.51313e+06	1.37305e+06	1.27058e+06	1.5056e+06	1.52029e+06	1.47195e+06	1.21166e+06	1.24765e+06	1.00682e+06	837709	876685	853063
AT4G15930.1;AT4G15930.2|S(Phospho)VNGGAPAQTILDDR	AT4G15930		Dynein light chain type 1 family protein	357462	308474	268685	203636	544588	481309	433842	607834	952631	974054	1.01909e+06	866736	1.31443e+06	1.13372e+06	1.19914e+06	1.34233e+06
AT4G15930.1;AT4G15930.2|KKS(Phospho)VNGGAPAQTILDDR	AT4G15930		Dynein light chain type 1 family protein	208013	146548	147718	197413	303642	296352	205481	300288	392937	314642	292933	429767	567012	550660	594655	477107
AT4G16070.1;AT4G16070.2;AT4G16070.3|VLS(Phospho)VVYR	AT4G16070		lipase class 3 family protein	900948	1.13461e+06	1.10104e+06	1.20455e+06	626150	659764	907831	937261	576603	463151	486211	501996	490930	529074	447321	511831
AT4G16150.1|ETHEVHAAPAT(Phospho)PGNSYSSSIT(Phospho)DHLSPK	AT4G16150	CAMTA5	calmodulin-binding transcription activator 5	108108	90745.5	139185	160620	214308	238637	205318	223050	347688	404367	429994	486227	525362	571522	696519	677981
AT4G16150.1|ETHEVHAAPAT(Phospho)PGNSYSSSITDHLSPK	AT4G16150	CAMTA5	calmodulin-binding transcription activator 5	576359	587207	642917	733502	1.22572e+06	1.27289e+06	1.09444e+06	866048	1.60339e+06	1.57295e+06	1.90536e+06	1.84757e+06	1.19697e+06	1.39686e+06	1.69042e+06	1.50059e+06
AT4G16340.1;AT4G16340.2|EALAQAQS(Phospho)SR	AT4G16340	SPK1	guanyl-nucleotide exchange factors%3BGTPase binding%3BGTP binding protein	2.13191e+06	1.93783e+06	2.09896e+06	1.44576e+06	1.28942e+06	1.4106e+06	1.09905e+06	1.31025e+06	1.20891e+06	916161	1.04432e+06	978883	690906	682479	638712	748393
AT4G16360.1|EAMSAASDGNHVAPPELMGQSPPHS(Phospho)PR	AT4G16360	KINbeta2	SNF1-related protein kinase regulatory subunit beta-2	440557	460116	418352	539329	413314	325091	486445	361549	282584	192423	174599	276270	220236	203614	244775	230346
AT4G17060.1|FSGGYS(Phospho)DSPR	AT4G17060	FIP2	FRIGIDA interacting protein 2	420202	289589	337541	357337	613519	598790	571836	685544	796609	662493	707559	747202	1.06752e+06	1.02076e+06	1.1115e+06	1.07383e+06
AT4G17060.1|FSGGYSDS(Phospho)PR	AT4G17060	FIP2	FRIGIDA interacting protein 2	1.42939e+06	1.41019e+06	974270	1.0903e+06	1.00456e+06	1.06266e+06	818948	1.12084e+06	1.03964e+06	1.05747e+06	1.0069e+06	635442	635477	568206	461470	498425
AT4G17060.1|FSGGYSDS(Phospho)PREVGDGYGVR	AT4G17060	FIP2	FRIGIDA interacting protein 2	1.9953e+06	1.90629e+06	2.1292e+06	2.12822e+06	2.0372e+06	1.5823e+06	1.50821e+06	1.05875e+06	1.38934e+06	904108	601711	1.31152e+06	879179	977286	973061	696225
AT4G17140.2;AT4G17140.3|ELSSSSS(Phospho)VSDDKK	AT4G17140		pleckstrin homology (PH) domain-containing protein	775813	813289	799326	630380	446636	548144	410412	550547	331487	466551	458418	375411	361336	296829	243756	278967
AT4G17410.1;AT4G17410.2;AT4G17410.3;AT4G17410.5|YKRS(Phospho)PS(Phospho)VAPS(Phospho)DAGDEHFR	AT4G17410	PQT3	DWNN domain%2C a CCHC-type zinc finger	315634	379174	308473	410458	258285	420545	453294	516400	450501	490472	377895	483028	812153	891951	913622	778119
AT4G17560.1|AEEGNT(Phospho)EAESEEFVAEIADTEGNVEEVVEAKPTR	AT4G17560		Ribosomal protein L19 family protein	2.26596e+06	2.47037e+06	1.8734e+06	2.1635e+06	2.00577e+06	1.47711e+06	1.79568e+06	1.52064e+06	1.66092e+06	1.60383e+06	1.22553e+06	1.30376e+06	366534	321176	423478	477640
AT4G17890.1|LGTLAS(Phospho)GIFSDIQDR	AT4G17890	AGD8	ARF-GAP domain 8	5.41463e+06	5.73092e+06	5.70733e+06	6.06849e+06	2.4222e+06	2.63256e+06	3.59688e+06	3.44886e+06	2.25016e+06	2.26127e+06	2.13229e+06	2.11631e+06	3.51285e+06	2.56835e+06	2.56945e+06	2.4676e+06
AT4G17890.1|KLGT(Phospho)LASGIFSDIQDR	AT4G17890	AGD8	ARF-GAP domain 8	1.55933e+06	1.90397e+06	2.30178e+06	2.6962e+06	1.06933e+06	672085	1.65229e+06	1.63432e+06	701547	941493	799222	1.021e+06	745060	947217	641796	879482
AT4G18700.1|QDGLFHT(Phospho)FC(UniMod:4)GTPAYVAPEVLAR	AT4G18700	CIPK12	CBL-interacting protein kinase 12	3.77593e+06	4.07826e+06	3.2925e+06	3.11002e+06	3.21931e+06	3.3594e+06	2.72153e+06	2.21101e+06	1.92481e+06	2.13299e+06	1.12474e+06	1.64021e+06	1.54331e+06	1.24253e+06	1.12122e+06	1.21645e+06
AT4G18880.1|LKS(Phospho)PPS(Phospho)PR	AT4G18880	HSFA4A	heat shock transcription factor A4A	2.97814e+06	3.12974e+06	4.03862e+06	2.25952e+06	3.69456e+06	3.48196e+06	2.16907e+06	2.36834e+06	3.29846e+06	2.20587e+06	3.07361e+06	3.85794e+06	1.65369e+06	787451	1.35311e+06	1.81627e+06
AT4G18950.1;AT4G18950.2|QSS(Phospho)MAPEKIPEPS(Phospho)VHSEEEVFEDGEEIDGGVR	AT4G18950	BHP	Integrin-linked protein kinase family	1.78579e+06	1.97229e+06	1.78409e+06	2.04698e+06	1.02701e+06	1.29513e+06	1.59129e+06	1.43672e+06	975439	1.08148e+06	1.01174e+06	570802	1.17823e+06	1.43164e+06	661833	1.11302e+06
AT4G19040.1|IPVMVNMASSSLS(Phospho)LTK	AT4G19040	EDR2	ENHANCED DISEASE RESISTANCE 2	32710.9	83844.2	29312.8	74090.4	81760.8	209122	104858	231503	96333.1	263337	158759	101591	119471	258290	343686	151922
AT4G19190.1|EKHVYEASDDPEEFS(Phospho)DRYR	AT4G19190		zinc knuckle (CCHC-type) family protein	311496	169626	284078	348204	317388	316029	337971	310815	324638	252108	253435	366923	415452	614700	648574	511107
AT4G19490.1;AT4G19490.2|SIT(Phospho)NSNRSSLDLGRPSSSSSSSPSPLTK	AT4G19490	VPS54	VPS54	483403	446246	561768	709878	609352	763724	703933	350263	1.06952e+06	498184	619817	1.21096e+06	1.56205e+06	1.82626e+06	2.10088e+06	1.66049e+06
AT4G19490.1;AT4G19490.2|(UniMod:1)MDSHPS(Phospho)LMGR	AT4G19490	VPS54	VPS54	2.00265e+06	2.37607e+06	2.26651e+06	3.00282e+06	1.68277e+06	1.25252e+06	2.24278e+06	2.18426e+06	855946	845516	883015	1.00803e+06	1.51993e+06	1.44834e+06	1.3029e+06	1.39236e+06
AT4G20330.1|LTNAHLPELFQNLNGSS(Phospho)SRN	AT4G20330		Transcription initiation factor TFIIE%2C beta subunit	169778	180790	196341	241984	225395	235331	374829	322820	449520	421223	380179	527453	515810	503852	506640	557088
AT4G21160.1;AT4G21160.2;AT4G21160.3;AT4G21160.4|TPAFLSSSLS(Phospho)K	AT4G21160	AGD12	Calcium-dependent ARF-type GTPase activating protein family	1.9373e+07	1.95614e+07	2.20805e+07	2.23411e+07	8.85702e+06	7.29052e+06	1.06006e+07	9.02319e+06	6.3494e+06	5.63525e+06	6.30498e+06	6.54123e+06	8.84085e+06	8.74731e+06	6.79684e+06	7.56037e+06
AT4G21160.1;AT4G21160.2;AT4G21160.3;AT4G21160.4|TPAFLSSSLS(Phospho)KK	AT4G21160	AGD12	Calcium-dependent ARF-type GTPase activating protein family	8.1449e+07	2.07833e+07	2.27991e+07	1.06923e+07	4.24554e+07	6.88836e+06	1.05341e+07	7.95559e+06	5.56058e+06	5.18119e+06	6.02886e+06	5.82791e+06	8.12029e+06	4.11451e+06	6.04497e+06	6.13176e+06
AT4G22130.1;AT4G22130.2|S(Phospho)SDDTGFSYR	AT4G22130	SRF8	STRUBBELIG-receptor family 8	1.08483e+06	1.11094e+06	1.30001e+06	1.2367e+06	1.60872e+06	1.77191e+06	1.87506e+06	1.77317e+06	2.15077e+06	3.64927e+06	3.55436e+06	2.15619e+06	2.4118e+06	2.22237e+06	1.98109e+06	2.21686e+06
AT4G22190.1|SKPLPETLSPC(UniMod:4)GS(Phospho)QR	AT4G22190		serine/arginine repetitive matrix-like protein	1.90497e+06	1.3893e+06	1.51637e+06	1.67528e+06	857107	791208	711782	492378	621673	460303	626468	572696	547729	495669	444272	422648
AT4G22290.1|AVPYTGGDIKKS(Phospho)GELGR	AT4G22290	SHOU4L2	Ubiquitin-specific protease family C19-related protein	5.50864e+06	4.11485e+06	4.62192e+06	4.58486e+06	4.11646e+06	3.97689e+06	3.34016e+06	3.23701e+06	1.9914e+06	1.4888e+06	1.74069e+06	2.3365e+06	1.37498e+06	1.3176e+06	1.71032e+06	1.01405e+06
AT4G22290.1|S(Phospho)GQLDHQLS(Phospho)NLASSKPK	AT4G22290	SHOU4L2	Ubiquitin-specific protease family C19-related protein	4.94738e+06	5.8573e+06	5.10659e+06	4.56853e+06	5.11399e+06	4.8438e+06	4.72916e+06	4.70138e+06	3.74388e+06	4.11628e+06	3.50041e+06	3.03499e+06	2.45199e+06	2.83192e+06	2.37991e+06	2.51847e+06
AT4G22590.1|LGSS(Phospho)FPSGR	AT4G22590	TPPG	Haloacid dehalogenase-like hydrolase (HAD) superfamily protein	275585	171380	175632	188716	305578	209285	141134	121740	97425.6	124183	119238	104292	114510	118186	60819	58722.2
AT4G22740.1;AT4G22740.2|SGS(Phospho)FGSGLVNR	AT4G22740		glycine-rich protein	1.08487e+07	1.38926e+07	1.24178e+07	1.27624e+07	1.03088e+07	9.09726e+06	9.7315e+06	9.29352e+06	5.43986e+06	5.41103e+06	5.73999e+06	5.78612e+06	5.4289e+06	5.59897e+06	4.44983e+06	4.42046e+06
AT4G23060.1|SRPQLFYERPSS(Phospho)KR	AT4G23060	IQD22	IQ-domain 22	980809	971970	700237	764022	674537	593384	545562	593223	679025	386799	478116	555985	465539	406146	377149	402538
AT4G23060.1|SRPQLFYERPS(Phospho)SKR	AT4G23060	IQD22	IQ-domain 22	1.55615e+06	1.42066e+06	1.21916e+06	1.22309e+06	829349	875472	782366	926338	958534	646080	608171	524905	769211	687599	595662	458783
AT4G23060.1|LEHSIS(Phospho)SR	AT4G23060	IQD22	IQ-domain 22	986286	1.02045e+06	900698	720981	1.00125e+06	894554	884716	1.19158e+06	1.22205e+06	1.41072e+06	1.32141e+06	817246	546275	522031	367278	378902
AT4G23180.1|SLLGSVDDAS(Phospho)ITDIHPR	AT4G23180	CRK10	cysteine-rich RLK (RECEPTOR-like protein kinase) 10	282018	246391	337018	370351	169046	192052	231150	240017	168242	178006	154735	223190	95189.1	114412	160185	115143
AT4G23190.1;AT4G23190.3;AT4G23190.4|TKTES(Phospho)ESDISTTDSLVYDFK	AT4G23190	CRK11	cysteine-rich RLK (RECEPTOR-like protein kinase) 11	128244	126170	166952	74936.9	150123	204513	156682	197020	170992	193003	151965	164455	229182	228419	269321	274789
AT4G23250.1|S(Phospho)FTSSVDEATITQVNPR	AT4G23250	EMB1290	cysteine-rich receptor-like protein kinase 17	89857.3	158726	117743	144252	140901	204464	303767	299664	283138	299900	404677	289167	286302	260553	258260	303662
AT4G23250.1|NGPGSNPSSQGMVPGQSSSKS(Phospho)FTSSVDEATITQVNPR	AT4G23250	EMB1290	cysteine-rich receptor-like protein kinase 17	21300.8	50421.1	35715.9	47099.3	93669.7	81412.2	153230	92900.4	113475	51394.6	61029.6	62191.2	109626	109274	93873.2	73572.6
AT4G23400.1|QPIGT(Phospho)AAQTESKDYKEPPPAPFFEPGELK	AT4G23400	PIP1-5	plasma membrane intrinsic protein 1%3B5	138990	78961.4	189369	146120	217763	169982	374214	268239	353811	500062	204426	340415	408100	206506	332598	202651
AT4G23460.2|LAAAPAPVPDLLGDLMGSDNAAIVPVDEPTT(Phospho)PSGRPLPVVLPASK	AT4G23460	BETAC-AD	Adaptin family protein	2.565e+06	2.60316e+06	2.17929e+06	2.16497e+06	1.75097e+06	2.26534e+06	1.8797e+06	1.70948e+06	1.76661e+06	1.90055e+06	1.20671e+06	1.41454e+06	1.26967e+06	1.02809e+06	1.12258e+06	1.1674e+06
AT4G23630.1;AT4G23630.2|TKKPSS(Phospho)PS(Phospho)SSMK	AT4G23630	RTNLB1	VIRB2-interacting protein 1	44847.3	49534.2	32202.1	36340.7	68730.8	57059.3	69938.8	71752.7	86440.9	49410.9	55987.9	62010.6	92692.8	88110.6	77773	85406.8
AT4G24100.1;AT4G24100.4|GVS(Phospho)AWNFDVR	AT4G24100	MAP4K5	Protein kinase superfamily protein	2.67539e+06	2.40142e+06	2.07645e+06	2.00993e+06	2.44751e+06	2.70488e+06	2.15691e+06	2.42689e+06	4.07008e+06	3.95066e+06	2.69796e+06	3.08013e+06	5.61861e+06	5.72842e+06	4.51113e+06	4.32152e+06
AT4G24100.1;AT4G24100.4|AS(Phospho)SNSLSAPIK	AT4G24100	MAP4K5	Protein kinase superfamily protein	613322	345366	429299	324602	672832	655993	461637	444294	621952	670967	665487	471159	1.14953e+06	1.03797e+06	1.12214e+06	962891
AT4G24100.1;AT4G24100.4|QSQS(Phospho)GPLTSR	AT4G24100	MAP4K5	Protein kinase superfamily protein	4.33829e+06	3.88679e+06	2.72893e+06	2.81313e+06	3.34518e+06	3.44989e+06	2.25291e+06	2.50869e+06	3.2525e+06	2.11497e+06	2.527e+06	1.94666e+06	1.80082e+06	1.56538e+06	1.58581e+06	1.63799e+06
AT4G24270.1;AT4G24270.2;AT4G24270.3;AT4G24270.4|LQQEST(Phospho)PVKPSAGLK	AT4G24270	EMB140	EMBRYO DEFECTIVE 140	476380	376732	290653	364699	391051	345704	290732	341409	362504	232859	401262	293628	180150	160013	182678	184129
AT4G24280.1|GGDGDDVIDADFT(Phospho)DSQ	AT4G24280	HSP70-6	chloroplast heat shock protein 70-1	6.62797e+06	6.78932e+06	5.1211e+06	4.51802e+06	5.14388e+06	6.36815e+06	6.43229e+06	4.94747e+06	4.97728e+06	5.60048e+06	6.38892e+06	4.42843e+06	1.16102e+06	1.13203e+06	884322	1.31869e+06
AT4G24290.2;AT4G24290.3|IYQLEDDLNRS(Phospho)IR	AT4G24290		MAC/Perforin domain-containing protein	572125	565807	632294	653833	1.15531e+06	859688	1.08307e+06	1.18724e+06	1.4914e+06	1.28781e+06	1.33908e+06	1.4236e+06	1.67033e+06	1.65224e+06	1.62491e+06	1.86235e+06
AT4G24370.1|FLALKS(Phospho)QK	AT4G24370	PROS	hypothetical protein	1.88283e+06	1.59586e+06	1.79101e+06	2.00592e+06	1.40224e+06	1.21687e+06	1.58815e+06	1.69969e+06	708001	528208	709192	755275	849069	790029	770104	694891
AT4G24400.1;AT4G24400.2|T(Phospho)TC(UniMod:4)GTPNYVAPEVLSHK	AT4G24400	CIPK8	CBL-interacting protein kinase 8	375768	451717	320178	333345	455191	387987	567371	771164	685805	1.39491e+06	1.21651e+06	569574	808843	751651	596309	806948
AT4G24610.1;AT4G24610.2;AT4G24610.3;AT4G24610.4|KTGHFTRPS(Phospho)AAS(Phospho)ESSGPPDQHPAR	AT4G24610		pesticidal crystal cry8Ba protein	221517	196323	210622	171355	124932	154482	133927	155592	162716	109026	95847.3	104015	98102.3	92600	95574.7	95512.9
AT4G24680.2;AT4G24680.3;AT4G24680.5|GGEGTGILQPSGS(Phospho)TAGK	AT4G24680	MOS1	modifier of snc1	171019	213455	206598	196335	314619	450991	466418	343764	388268	434381	508620	561344	684813	641678	695466	741265
AT4G24680.2;AT4G24680.3;AT4G24680.5|TESGPGS(Phospho)PSHLSNRPSSGGSVTRPSTADSNK	AT4G24680	MOS1	modifier of snc1	1.17128e+06	1.08533e+06	900660	1.27457e+06	751743	734410	625456	633144	513843	355397	547667	469082	273148	303322	360121	340725
AT4G24680.2;AT4G24680.3;AT4G24680.5|SSLNAWGTSSLS(Phospho)PR	AT4G24680	MOS1	modifier of snc1	2.60879e+07	3.27347e+07	2.77137e+07	3.20011e+07	1.93896e+07	2.46824e+07	1.94976e+07	1.72492e+07	1.61461e+07	1.56474e+07	1.48429e+07	1.44381e+07	1.31806e+07	1.37617e+07	1.23217e+07	1.19529e+07
AT4G24680.2;AT4G24680.3;AT4G24680.5|S(Phospho)VEGQGVDC(UniMod:4)TEEANDR	AT4G24680	MOS1	modifier of snc1	1.1262e+06	979534	907290	982839	1.34268e+06	1.33135e+06	1.40707e+06	2.11804e+06	1.93889e+06	2.42533e+06	2.99401e+06	1.51246e+06	1.75331e+06	1.55595e+06	1.44151e+06	1.7891e+06
AT4G25170.1;AT4G25170.2|T(Phospho)LKPHAYDQVYNAFDLLR	AT4G25170		Uncharacterized conserved protein (UCP012943)	1.50887e+06	1.73249e+06	1.8756e+06	2.30691e+06	693000	374290	926624	888705	260533	359512	382634	547337	446458	637818	430042	471761
AT4G25320.1|FGAQPSSIS(Phospho)FNISAEER	AT4G25320	AHL3	AT hook motif DNA-binding family protein	601463	736508	487960	469678	1.75244e+06	1.32252e+06	1.7404e+06	1.13336e+06	665755	1.0507e+06	972322	1.16286e+06	373649	1.18253e+06	802529	993717
AT4G25515.1;AT4G25520.1;AT4G25520.2|NTTASTSNIS(Phospho)GGGR	AT4G25515	SLK3	SEUSS-like 3	482715	458996	685391	304327	340820	344389	291786	355735	468699	329538	330125	358440	232454	213911	165201	235653
AT4G25620.1|SFSTGS(Phospho)NKEFK	AT4G25620		hydroxyproline-rich glycoprotein family protein	464250	635174	447843	592297	411839	441166	301434	517668	183533	286643	373830	242850	294965	233367	187534	217500
AT4G25770.1;AT4G25770.2|TAS(Phospho)QTAHLAAGR	AT4G25770		alpha/beta-Hydrolases superfamily protein	1.70005e+06	1.72519e+06	1.28629e+06	1.34834e+06	1.17416e+06	1.04899e+06	1.02856e+06	1.21457e+06	982849	585281	911235	870632	678893	610224	511405	540375
AT4G25960.1|TRS(Phospho)SFC(UniMod:4)SER	AT4G25960	ABCB2	P-glycoprotein 2	1.28855e+06	1.04018e+06	1.23359e+06	1.1635e+06	346426	265494	527084	646803	498300	459626	449379	479726	327821	597274	524278	566323
AT4G25970.1|RLS(Phospho)RPGSGSVSGLASQR	AT4G25970	PSD3	phosphatidylserine decarboxylase 3	1.01138e+06	965255	791320	952535	699328	714325	761280	904220	659640	505657	606066	518170	453623	443076	421521	400033
AT4G25970.1|LSRPGSGSVSGLAS(Phospho)QR	AT4G25970	PSD3	phosphatidylserine decarboxylase 3	799869	711411	465833	447943	1.20765e+06	603109	718632	743400	278346	244903	335839	370203	436268	280202	246960	216322
AT4G26130.1|FGAPS(Phospho)LLQR	AT4G26130		cotton fiber protein	1.40424e+06	1.45639e+06	1.8673e+06	2.0894e+06	454624	346866	662333	682290	353438	296383	394527	360956	463780	438891	365054	370589
AT4G26130.1|RPET(Phospho)MRVER	AT4G26130		cotton fiber protein	921304	1.05136e+06	946740	939796	1.50505e+06	1.7021e+06	1.6092e+06	1.47868e+06	2.22016e+06	3.02152e+06	2.19597e+06	1.63676e+06	2.20764e+06	1.90262e+06	2.46288e+06	2.11019e+06
AT4G26130.1|FGRPPS(Phospho)LIDR	AT4G26130		cotton fiber protein	3.00833e+07	3.19435e+07	4.13928e+07	3.98117e+07	3.10454e+07	2.39474e+07	3.90879e+07	3.41941e+07	1.85996e+07	1.9349e+07	2.41837e+07	2.23613e+07	1.79242e+07	1.71954e+07	1.76689e+07	1.77766e+07
AT4G26130.1|RRPET(Phospho)MRVER	AT4G26130		cotton fiber protein	193625	155366	172576	188587	347838	250515	167759	144382	455544	214405	160637	359240	458282	472061	572976	413173
AT4G26130.1|VKS(Phospho)INM(UniMod:35)PYFK	AT4G26130		cotton fiber protein	981544	634793	1.97148e+06	828545	648288	469494	542930	509582	379480	345815	486286	568994	445356	351039	518480	354981
AT4G26130.1|S(Phospho)INFHLYNSPSPESEIHYSGSDPNPNPPPSLLQR	AT4G26130		cotton fiber protein	4.42923e+06	5.61585e+06	5.72286e+06	7.10821e+06	2.83474e+06	2.43577e+06	4.95926e+06	4.73681e+06	2.08048e+06	2.96452e+06	3.36334e+06	2.97512e+06	2.79896e+06	3.22086e+06	2.49914e+06	3.16899e+06
AT4G26450.1;AT4G26450.2|S(Phospho)LEFGTSTR	AT4G26450		hypothetical protein	474428	497343	523562	440141	795907	694788	597434	700876	983434	1.22628e+06	843972	897784	1.56507e+06	1.54997e+06	1.29096e+06	1.44344e+06
AT4G26450.1;AT4G26450.2|SNS(Phospho)FPSSILR	AT4G26450		hypothetical protein	2.96266e+06	3.84031e+06	3.73839e+06	3.68694e+06	4.87829e+06	5.38959e+06	5.21409e+06	5.02378e+06	6.24342e+06	6.76879e+06	7.05055e+06	6.95695e+06	7.16458e+06	6.73228e+06	7.72579e+06	7.97279e+06
AT4G26450.1;AT4G26450.2|TSGNQC(UniMod:4)DPEEEGKTS(Phospho)SFNKR	AT4G26450		hypothetical protein	47796.7	42741.7	100616	65317	124254	121330	118039	117344	178546	116752	142844	165760	162548	189940	228211	204800
AT4G26450.1;AT4G26450.2|SGS(Phospho)WSER	AT4G26450		hypothetical protein	1.14357e+06	1.14035e+06	1.02324e+06	1.29661e+06	1.68217e+06	1.97427e+06	1.79826e+06	2.08206e+06	2.52924e+06	2.161e+06	2.40262e+06	2.11978e+06	2.16225e+06	2.08337e+06	2.20134e+06	1.97063e+06
AT4G26480.1;AT4G26480.3|FDHPS(Phospho)PLASGGIFQNSR	AT4G26480		RNA-binding KH domain-containing protein	1.18197e+06	1.33576e+06	1.22064e+06	1.44671e+06	1.45802e+06	1.58878e+06	1.4783e+06	1.33829e+06	2.58436e+06	2.57376e+06	2.24877e+06	2.25769e+06	3.78214e+06	4.13947e+06	4.28448e+06	3.99346e+06
AT4G26970.1|SKS(Phospho)FSSALR	AT4G26970	ACO2	aconitase 2	2.70264e+06	2.84154e+06	2.16675e+06	2.45196e+06	3.01672e+06	3.1329e+06	2.55761e+06	3.06592e+06	2.7452e+06	1.77118e+06	2.53522e+06	2.19829e+06	1.18763e+06	1.04442e+06	1.22207e+06	1.17873e+06
AT4G27320.1|HSHHHSSSTPSAATPT(Phospho)PTAGAR	AT4G27320	PHOS34	Adenine nucleotide alpha hydrolases-like superfamily protein	1.37903e+07	1.35645e+07	1.43493e+07	1.18135e+07	9.9752e+06	9.5267e+06	7.77744e+06	1.1145e+07	6.84043e+06	8.66684e+06	6.33274e+06	6.21641e+06	3.759e+06	3.0898e+06	2.56556e+06	3.08502e+06
AT4G27320.1|HSHHHSSSTPSAAT(Phospho)PTPTAGAR	AT4G27320	PHOS34	Adenine nucleotide alpha hydrolases-like superfamily protein	4.67761e+06	6.12517e+06	8.95153e+06	3.52216e+06	3.35344e+06	5.81723e+06	2.07405e+06	2.65721e+06	1.78016e+06	4.00572e+06	1.58047e+06	6.24516e+06	1.60908e+06	2.15158e+06	1.87438e+06	1.24433e+06
AT4G27340.1;AT4G27340.2;AT4G27340.3|LLGRET(Phospho)DEEEEDEDSVVDSVNRR	AT4G27340	TRM5B	Met-10+ like family protein	5.12213e+06	5.18242e+06	6.17325e+06	6.13212e+06	5.20323e+06	4.36814e+06	5.24723e+06	4.56087e+06	4.37631e+06	3.33798e+06	3.25021e+06	5.0939e+06	2.5865e+06	2.84507e+06	3.14279e+06	2.64569e+06
AT4G27430.1;AT4G27430.2|S(Phospho)VELSRDPSLEIK	AT4G27430	CIP7	COP1-interacting protein 7	399897	569010	394075	431120	627605	523737	663165	720135	820545	1.15516e+06	1.0582e+06	978568	1.22078e+06	1.06394e+06	1.03633e+06	1.27234e+06
AT4G27490.1;AT4G27490.2;AT4G27490.3;AT4G27490.4;AT4G27490.5;AT4G27490.6|(Met-loss+Acetyl (Protein N-term))MAAKPGAAT(Phospho)PTYSPK	AT4G27490	RRP41L	3'-5'-exoribonuclease family protein	568160	543206	496877	609238	445086	410753	425544	435715	320320	314306	379443	347368	238028	193600	253500	196585
AT4G28080.1|SALASSAC(UniMod:4)TEQINKPT(Phospho)PM(UniMod:35)LSPVSVK	AT4G28080	TSS	Tetratricopeptide repeat (TPR)-like superfamily protein	1.594e+06	1.60985e+06	1.45245e+06	1.65203e+06	1.61713e+06	1.7898e+06	1.94657e+06	1.57966e+06	3.15225e+06	2.83471e+06	3.93466e+06	2.6012e+06	3.47753e+06	3.80083e+06	3.60031e+06	3.80172e+06
AT4G28080.1|MFVKS(Phospho)PLNK	AT4G28080	TSS	Tetratricopeptide repeat (TPR)-like superfamily protein	1.45737e+07	1.24426e+07	9.78197e+06	1.07429e+07	1.52602e+07	1.52547e+07	1.15539e+07	1.31807e+07	1.87706e+07	2.18785e+07	1.95019e+07	1.53622e+07	2.38879e+07	2.38859e+07	2.57181e+07	2.17858e+07
AT4G28080.1|NGT(Phospho)PKPDASISSK	AT4G28080	TSS	Tetratricopeptide repeat (TPR)-like superfamily protein	738867	748503	500838	672856	953961	1.03391e+06	611958	663780	2.81176e+06	1.63474e+06	1.85316e+06	1.73866e+06	1.28878e+06	1.28008e+06	1.30902e+06	1.62255e+06
AT4G28240.1|RLS(Phospho)SDLRPLAAADLTGDSLPSEER	AT4G28240	WIP1	Wound-responsive family protein	731352	662341	1.15628e+06	1.01833e+06	604536	591833	848085	693192	435477	420216	496530	713341	299236	308145	381932	422882
AT4G28540.1|SFELLS(Phospho)IRK	AT4G28540	CKL6	casein kinase I-like 6	462804	386490	481534	519979	272591	213233	232824	200106	219786	207335	213336	259837	404434	453542	473667	465954
AT4G28860.1|VRPANAS(Phospho)GPSPQINTAVGR	AT4G28860	CKL4	casein kinase I-like 4	110036	79191.9	126654	163368	216898	192713	184637	174209	200752	200033	230090	248738	1.224e+06	1.35422e+06	1.52594e+06	1.1736e+06
AT4G28880.1;AT4G28880.2;AT4G28880.3;AT4G28880.4|TGWTSSFMS(Phospho)PEK	AT4G28880	CKL3	casein kinase I-like 3	1.15003e+06	1.4042e+06	1.10424e+06	1.16271e+06	1.50997e+06	1.66645e+06	1.49917e+06	1.51454e+06	1.98077e+06	2.00509e+06	1.83677e+06	1.88622e+06	2.68036e+06	2.67425e+06	2.38057e+06	2.34505e+06
AT4G29190.1|NLQFNSVKS(Phospho)FPR	AT4G29190	OZF2	Zinc finger C-x8-C-x5-C-x3-H type family protein	399178	445386	496717	411762	655075	453862	427345	416604	267247	300882	277397	379374	192547	206061	209852	153619
AT4G29440.1;AT4G29440.2|LTAQKS(Phospho)HMSEGPDDLGR	AT4G29440	ISTL4	Regulator of Vps4 activity in the MVB pathway protein	1.69638e+06	1.83177e+06	1.06153e+06	1.3031e+06	874631	746343	834306	983886	637295	446561	566302	490330	622516	579617	451960	431733
AT4G29750.1;AT4G29750.2|AVDS(Phospho)DLDDGER	AT4G29750		CRS1 / YhbY (CRM) domain-containing protein	3.88857e+06	3.48026e+06	3.53663e+06	3.55231e+06	3.34076e+06	3.66032e+06	4.14449e+06	5.77008e+06	2.96126e+06	4.33313e+06	6.2372e+06	3.25269e+06	1.26425e+06	1.23027e+06	1.71395e+06	1.49667e+06
AT4G29810.1|FLTQSGT(Phospho)FKDGDLR	AT4G29810	MKK2	MAP kinase kinase 2	2.79805e+07	3.19591e+07	3.68596e+07	3.83108e+07	2.89891e+07	2.08587e+07	3.0711e+07	2.72234e+07	1.46538e+07	1.26555e+07	1.46103e+07	1.66301e+07	1.82308e+07	1.69796e+07	1.6704e+07	1.55647e+07
AT4G29900.1;AT4G29900.2|GEDKDVEAGT(Phospho)SSFTEYEDSPFDIASTK	AT4G29900	ACA10	autoinhibited Ca(2+)-ATPase 10	2.64223e+06	2.87858e+06	2.84614e+06	3.04969e+06	3.11469e+06	3.57499e+06	3.83414e+06	4.39551e+06	4.46101e+06	5.74617e+06	4.79936e+06	4.5103e+06	7.20222e+06	7.28397e+06	5.99782e+06	6.51781e+06
AT4G30160.1;AT4G30160.2;AT4G30160.3;AT4G30160.4|SMSFS(Phospho)PDRVR	AT4G30160	VLN4	villin 4	9.24465e+06	7.21847e+06	7.33783e+06	8.24631e+06	6.45525e+06	6.54214e+06	5.3747e+06	3.98823e+06	3.9635e+06	3.38261e+06	3.69556e+06	4.06501e+06	2.61757e+06	2.60684e+06	2.78845e+06	2.38098e+06
AT4G30160.1;AT4G30160.2;AT4G30160.3;AT4G30160.4|SMSFS(Phospho)PDR	AT4G30160	VLN4	villin 4	1.58026e+07	1.70965e+07	1.48386e+07	1.6642e+07	1.28659e+07	1.46294e+07	1.36059e+07	1.43978e+07	1.01135e+07	1.38278e+07	1.27516e+07	8.77949e+06	7.54403e+06	7.17751e+06	5.92947e+06	7.26699e+06
AT4G30160.1;AT4G30160.2;AT4G30160.3;AT4G30160.4|SM(UniMod:35)SFS(Phospho)PDRVR	AT4G30160	VLN4	villin 4	604892	370487	785720	434517	428407	348196	275329	327482	381491	181619	217737	244770	126840	112926	146142	99524.2
AT4G30190.1;AT4G30190.2|EAVNIFPEKGS(Phospho)YR	AT4G30190	HA2	H[+]-ATPase 2	7.61521e+06	8.44888e+06	8.04312e+06	7.95885e+06	1.39492e+07	1.08986e+07	1.72552e+07	1.89318e+07	1.50209e+07	2.69594e+07	2.74269e+07	1.73664e+07	1.96226e+07	1.76005e+07	1.67415e+07	2.16413e+07
AT4G30190.1;AT4G30190.2|EAVNIFPEKGS(Phospho)YRELSEIAEQAK	AT4G30190	HA2	H[+]-ATPase 2	1.95227e+07	2.08388e+07	1.38496e+07	2.72791e+07	2.72042e+07	2.90109e+07	3.7058e+07	1.39707e+07	1.86082e+07	2.3525e+07	2.5371e+07	4.45092e+07	3.6168e+07	4.0619e+07	5.58905e+07	4.52348e+07
AT4G30190.1;AT4G30190.2|LKGLDIETPSHYT(Phospho)V	AT4G30190	HA2	H[+]-ATPase 2	4.8545e+07	4.07821e+07	6.53131e+07	5.21861e+07	3.69194e+07	2.60942e+07	3.24957e+07	2.06405e+07	1.49949e+07	7.33371e+06	8.75423e+06	2.43747e+07	4.13124e+07	4.47598e+07	5.3078e+07	4.13002e+07
AT4G30190.1;AT4G30190.2|EAQWALAQRT(Phospho)LHGLQPK	AT4G30190	HA2	H[+]-ATPase 2	6.53465e+06	5.56313e+06	7.11973e+06	7.53984e+06	6.12829e+06	4.81812e+06	5.35936e+06	2.73985e+06	1.40373e+06	306331	325988	2.19641e+06	1.99026e+06	2.24718e+06	3.58062e+06	1.52015e+06
AT4G30190.1;AT4G30190.2|GLDIETPSHYT(Phospho)V	AT4G30190	HA2	H[+]-ATPase 2	8.79617e+07	1.11569e+08	1.2385e+08	1.17256e+08	6.47431e+07	7.77379e+07	1.08992e+08	1.06495e+08	3.6737e+07	5.46291e+07	7.30171e+07	5.29058e+07	8.38795e+07	8.12157e+07	8.43252e+07	9.13888e+07
AT4G30190.1;AT4G30190.2|LKGLDIET(Phospho)PSHYTV	AT4G30190	HA2	H[+]-ATPase 2	1.14144e+07	2.4407e+07	3.62692e+07	3.64619e+07	8.61938e+06	1.82643e+07	2.26683e+07	1.425e+07	5.08854e+06	5.14291e+06	5.99903e+06	1.71684e+07	2.16653e+07	2.36278e+07	2.91289e+07	2.24844e+07
AT4G30200.1;AT4G30200.2;AT4G30200.3|NSSDASLPIT(Phospho)PFRSDEIK	AT4G30200	VIL2	vernalization5/VIN3-like protein	143638	124000	219717	246464	98883	131094	170782	170616	121142	82690.5	109347	149330	73644.9	49342.5	119317	95145.7
AT4G30440.1|(Met-loss (Protein N-term))MPSIEDELFPST(Phospho)PGKFK	AT4G30440	GAE1	UDP-D-glucuronate 4-epimerase 1	1.29351e+07	1.24267e+07	1.39777e+07	1.45796e+07	6.83046e+06	8.11964e+06	7.89851e+06	7.36221e+06	3.57203e+06	3.52156e+06	3.44147e+06	4.85902e+06	1.58661e+06	1.68732e+06	2.08949e+06	1.92253e+06
AT4G31420.1;AT4G31420.2|IGVKS(Phospho)NVIR	AT4G31420	REIL1	Zinc finger protein 622	201519	196625	187116	215143	86172.6	50538.1	82356.8	111376	67108.7	27373.3	55938	68396.9	41902.8	41950.8	23457.5	32124
AT4G31880.1;AT4G31880.2|AIDEESLHTS(Phospho)S(Phospho)GDNEKPAVS(Phospho)SGK	AT4G31880	PDS5C	transcriptional regulator	1.33583e+06	1.78597e+06	1.64501e+06	1.63466e+06	1.89634e+06	2.38256e+06	1.9703e+06	1.85655e+06	2.59517e+06	2.57711e+06	2.94538e+06	2.76246e+06	3.76262e+06	4.51225e+06	4.51566e+06	4.26736e+06
AT4G31920.1|LNS(Phospho)LGAGMFQPVSSSFPR	AT4G31920	ARR10	response regulator 10	1.09902e+06	939169	892120	1.10306e+06	392038	565031	540809	608568	285765	442994	390921	425131	616227	520930	558327	555545
AT4G32180.1;AT4G32180.2;AT4G32180.3|RGTEITAPVPMT(Phospho)PSK	AT4G32180	PANK2	pantothenate kinase 2	540755	840220	471828	790945	467090	455296	363727	351644	301522	320108	262218	216267	230611	237263	212525	216445
AT4G32180.1;AT4G32180.2;AT4G32180.3|NMAPSTSGT(Phospho)PIHR	AT4G32180	PANK2	pantothenate kinase 2	232954	221870	159651	238506	197011	253775	184850	146417	160600	156438	191909	157036	77720	78679.8	70341.4	110403
AT4G32300.1|LYS(Phospho)SFFK	AT4G32300	SD25	S-domain-2 5	318960	303621	269858	316203	125734	100084	165228	128683	112987	90776.5	106265	86327	112873	142058	67494	98193.3
AT4G32330.1;AT4G32330.3;AT4G32330.4|TASGADSEETQT(Phospho)PR	AT4G32330	WDL5	TPX2 (targeting protein for Xklp2) protein family	1.15518e+06	1.13989e+06	1.34977e+06	1.22728e+06	836203	822173	607630	638310	611776	464599	441758	408109	275976	248517	220443	258836
AT4G32330.1;AT4G32330.3;AT4G32330.4|KVGALPNYGFS(Phospho)FK	AT4G32330	WDL5	TPX2 (targeting protein for Xklp2) protein family	1.64997e+06	1.82319e+06	1.94998e+06	2.29381e+06	665157	580939	944356	941762	538304	494724	691519	666967	752079	777873	617206	587539
AT4G32330.1;AT4G32330.3;AT4G32330.4|ENGAVSVETVDTTS(Phospho)ESQNENSANSSTLDTIEHVK	AT4G32330	WDL5	TPX2 (targeting protein for Xklp2) protein family	92433.7	77309.5	104839	66231.2	96091.8	90328.5	149155	76363	116565	159391	170604	137541	192703	151780	186744	199458
AT4G32350.1;AT4G32350.2;AT4G32350.3|S(Phospho)LPAEQLAGPSEPAK	AT4G32350	ISTL7	Regulator of Vps4 activity in the MVB pathway protein	799632	891470	951328	948787	1.32523e+06	1.04294e+06	1.41788e+06	1.77452e+06	1.42996e+06	2.11603e+06	2.39874e+06	1.57479e+06	1.58888e+06	1.75559e+06	1.45213e+06	1.70082e+06
AT4G32410.1|NAISS(Phospho)PYIDPR	AT4G32410	CESA1	cellulose synthase 1	9.71878e+06	9.4869e+06	1.05511e+07	1.00174e+07	8.7821e+06	7.77585e+06	8.87617e+06	8.71825e+06	7.18317e+06	7.48109e+06	7.05971e+06	7.24403e+06	4.24357e+06	4.1025e+06	4.37532e+06	4.27861e+06
AT4G32410.1|HGEEFSSS(Phospho)SRHESQPIPLLTHGHTVSGEIR	AT4G32410	CESA1	cellulose synthase 1	490397	730613	812955	777020	2.04288e+06	1.59178e+06	1.65483e+06	1.00327e+06	1.32658e+06	1.36226e+06	1.46843e+06	1.85664e+06	1.23779e+06	1.52677e+06	1.28303e+06	1.23829e+06
AT4G32420.1;AT4G32420.3;AT4G32420.4;AT4G32420.5;AT4G32420.6|SNGISDAASEQISDRQPDIVDDHPSKS(Phospho)R	AT4G32420	CYP95	Cyclophilin-like peptidyl-prolyl cis-trans isomerase family protein	49386.3	227531	247437	229296	248823	250442	276838	208602	536981	376104	441551	555437	600191	588569	630469	595014
AT4G32850.1;AT4G32850.10;AT4G32850.11;AT4G32850.12;AT4G32850.13;AT4G32850.14;AT4G32850.15;AT4G32850.16;AT4G32850.17;AT4G32850.2;AT4G32850.3;AT4G32850.4;AT4G32850.5;AT4G32850.6;AT4G32850.7;AT4G32850.8;AT4G32850.9|(UniMod:1)MMVGTQNLGGSLPPLNS(Phospho)PK	AT4G32850	nPAP	nuclear poly(a) polymerase	182916	137285	153098	152164	162463	255992	114987	131078	259899	293399	185927	164779	469283	328096	349522	281209
AT4G32850.1;AT4G32850.10;AT4G32850.11;AT4G32850.12;AT4G32850.13;AT4G32850.14;AT4G32850.15;AT4G32850.16;AT4G32850.17;AT4G32850.2;AT4G32850.3;AT4G32850.4;AT4G32850.5;AT4G32850.6;AT4G32850.7;AT4G32850.8;AT4G32850.9|SVSISGTDS(Phospho)PLLPSR	AT4G32850	nPAP	nuclear poly(a) polymerase	3.37988e+06	3.38656e+06	3.89921e+06	3.77632e+06	3.27755e+06	3.08958e+06	3.86888e+06	3.27586e+06	2.82957e+06	2.9897e+06	3.23962e+06	3.41946e+06	924426	2.07625e+06	2.29929e+06	2.25785e+06
AT4G33050.2;AT4G33050.3;AT4G33050.5|KPTVTPPEPFVFFS(Phospho)PRPVTELDAAATTLQK	AT4G33050	EDA39	calmodulin-binding family protein	420240	628382	399730	438843	452697	538219	358297	309837	801660	1.0902e+06	526227	538175	1.52646e+06	1.23195e+06	1.60529e+06	1.5267e+06
AT4G33080.1;AT4G33080.2|LAFS(Phospho)TVGTPDYIAPEVLLKK	AT4G33080	NDR6	AGC (cAMP-dependent%2C cGMP-dependent and protein kinase C) kinase family protein	435567	300715	469281	525912	299901	287959	257323	270949	210853	121216	159682	260843	1.06688e+06	1.01496e+06	1.1887e+06	879481
AT4G33530.1|RKAS(Phospho)IDFGAGPSSALDVEQSLEK	AT4G33530	POT13	K+ uptake permease 5	3.78703e+06	4.70447e+06	5.21382e+06	5.04751e+06	6.25536e+06	6.43089e+06	7.76524e+06	7.18725e+06	7.09849e+06	7.43353e+06	6.99846e+06	8.20674e+06	8.57295e+06	9.68021e+06	1.0324e+07	1.02874e+07
AT4G33530.1|KAS(Phospho)IDFGAGPSSALDVEQSLEK	AT4G33530	POT13	K+ uptake permease 5	1.47836e+06	1.869e+06	1.88989e+06	1.83053e+06	2.42409e+06	2.39769e+06	3.15001e+06	3.02103e+06	2.34618e+06	3.2197e+06	2.7141e+06	2.55361e+06	3.23463e+06	4.17172e+06	3.52208e+06	4.07563e+06
AT4G33650.1;AT4G33650.2|YSTSSSYSASPST(Phospho)TRR	AT4G33650	DRP3A	dynamin-related protein 3A	125310	174645	177575	225554	162124	152702	226959	221773	78614.8	53464.3	85990.7	134913	98024.2	91260.8	97161.1	113520
AT4G33690.1|WQS(Phospho)EDDDDEGLGDVEVK	AT4G33690		G patch domain protein	246752	232362	291514	284347	238695	253790	301327	289371	317360	348323	412350	339313	581064	602294	582004	514747
AT4G34390.1;AT4G34390.2|S(Phospho)GISYPVAPLVMTK	AT4G34390	XLG2	extra-large GTP-binding protein 2	2.2331e+06	4.2797e+06	3.40757e+06	3.59911e+06	1.77103e+06	1.46563e+06	1.99101e+06	1.83266e+06	1.63505e+06	1.55981e+06	1.50289e+06	715313	2.49968e+06	2.16804e+06	1.25564e+06	1.80953e+06
AT4G34860.1;AT4G34860.2;AT4G34860.3|SGFNT(Phospho)PR	AT4G34860	INVB	Plant neutral invertase family protein	3.38736e+06	3.313e+06	2.59033e+06	2.73459e+06	2.19968e+06	2.31023e+06	1.75407e+06	2.07185e+06	2.06786e+06	1.50544e+06	1.79474e+06	1.75822e+06	1.22189e+06	1.09248e+06	1.1712e+06	1.16825e+06
AT4G35060.1|NTEYDPHVS(Phospho)R	AT4G35060	HIPP25	Heavy metal transport/detoxification superfamily protein	1.69349e+06	1.90183e+06	1.4726e+06	1.43741e+06	851345	798343	830824	753097	743938	563303	764383	654449	681469	618805	508133	525926
AT4G35060.1|RAELYPFVPYDVVAHPYAS(Phospho)GVYDNR	AT4G35060	HIPP25	Heavy metal transport/detoxification superfamily protein	995196	1.25075e+06	1.03598e+06	1.22107e+06	543893	353569	704718	593214	376436	452101	341164	571580	559067	657460	490731	518642
AT4G35100.1;AT4G35100.2|ASAIKALGS(Phospho)FRS(Phospho)NATN	AT4G35100	PIP2-7	plasma membrane intrinsic protein 3	167671	185872	123557	144987	166175	146158	178909	124281	484620	344870	180348	325655	1.1322e+06	630731	383893	221519
AT4G35300.1;AT4G35300.10;AT4G35300.11;AT4G35300.4;AT4G35300.5;AT4G35300.6;AT4G35300.7;AT4G35300.8|GGSTMSVLS(Phospho)R	AT4G35300	TMT2	tonoplast monosaccharide transporter2	909287	942349	631674	758369	1.79311e+06	1.8429e+06	1.21471e+06	886116	1.77875e+06	1.75453e+06	1.77883e+06	1.56231e+06	1.39741e+06	1.30876e+06	1.14078e+06	1.13477e+06
AT4G35310.1;AT4G35310.2|TMRNS(Phospho)LNIS(Phospho)MRDA	AT4G35310	CPK5	calmodulin-domain protein kinase 5	1.36085e+06	1.33846e+06	1.08507e+06	1.18766e+06	919311	624479	561443	352363	456344	304464	328385	528478	300557	574162	587335	485531
AT4G35310.1;AT4G35310.2|TMRNS(Phospho)LNISMR	AT4G35310	CPK5	calmodulin-domain protein kinase 5	1.24855e+06	1.3259e+06	896090	1.00496e+06	4.08444e+06	3.56057e+06	2.70023e+06	1.5897e+06	3.02529e+06	4.07586e+06	3.18409e+06	4.09439e+06	1.76664e+06	3.38075e+06	3.62519e+06	3.41883e+06
AT4G35310.1;AT4G35310.2|T(Phospho)MRNS(Phospho)LNIS(Phospho)MRDA	AT4G35310	CPK5	calmodulin-domain protein kinase 5	521523	786784	729421	709171	554905	702733	614972	296871	301375	141062	154577	318715	196683	410416	251717	289579
AT4G35310.1;AT4G35310.2|TM(UniMod:35)RNS(Phospho)LNISMR	AT4G35310	CPK5	calmodulin-domain protein kinase 5	337025	71166.6	321915	225885	581787	570880	380129	376528	737865	606855	607913	750870	381785	477682	585112	474105
AT4G35320.1|SKS(Phospho)VSAMGEQAGSSVK	AT4G35320		hypothetical protein	3.61879e+06	3.47114e+06	2.01106e+06	2.48503e+06	2.5821e+06	2.3656e+06	2.05448e+06	2.50098e+06	2.41473e+06	1.44351e+06	1.89945e+06	1.72422e+06	1.53042e+06	1.38422e+06	1.18494e+06	1.3416e+06
AT4G35320.1|RRLS(Phospho)SLSLNLSNQPAAIAAR	AT4G35320		hypothetical protein	2.02847e+06	1.76529e+06	1.97884e+06	2.2272e+06	1.31172e+06	836409	1.65698e+06	976003	803157	445687	362336	1.06076e+06	1.01938e+06	1.06986e+06	1.16163e+06	1.12081e+06
AT4G35470.1|KQS(Phospho)SMEIV	AT4G35470	PIRL4	plant intracellular ras group-related LRR 4	683486	586759	402292	575100	483678	528117	445616	430420	394176	468382	474731	316542	234915	236301	179739	170150
AT4G35470.1|DMVSRDDS(Phospho)FVTK	AT4G35470	PIRL4	plant intracellular ras group-related LRR 4	2.98442e+06	3.23229e+06	2.84999e+06	3.5278e+06	1.32111e+06	999134	1.05312e+06	895269	965039	593534	669305	864498	1.35809e+06	1.34112e+06	880920	788670
AT4G35470.1|DDS(Phospho)FVTK	AT4G35470	PIRL4	plant intracellular ras group-related LRR 4	1.74239e+06	1.39343e+06	1.3556e+06	1.4097e+06	673273	525674	563349	720561	483575	511295	663919	407674	730891	633829	408160	459315
AT4G35470.1|SDS(Phospho)QSSLNFSER	AT4G35470	PIRL4	plant intracellular ras group-related LRR 4	6.60249e+06	7.98009e+06	7.71628e+06	7.99676e+06	4.95747e+06	3.61242e+06	5.63497e+06	5.65355e+06	3.29239e+06	3.69302e+06	4.03089e+06	3.34174e+06	4.49401e+06	4.24832e+06	3.2872e+06	3.4146e+06
AT4G35580.1;AT4G35580.2;AT4G35580.3|SGS(Phospho)LVKPQIK	AT4G35580	NTL9	NAC transcription factor-like 9	280231	254628	281860	369129	233588	163226	332071	369649	126735	82555.4	192787	128693	97000.8	75752.2	88250.5	94123.8
AT4G35720.1|C(UniMod:4)VS(Phospho)LPVR	AT4G35720		DUF241 domain protein%2C putative (DUF241)	141630	170894	143242	174422	264221	192639	141747	123944	125415	100307	91055.8	144100	75656.6	73965.9	40235.9	28933.1
AT4G35730.1|FSLS(Phospho)LFR	AT4G35730	ISTL3	Regulator of Vps4 activity in the MVB pathway protein	286226	269678	305195	459666	117300	76619.4	156573	180363	60929.1	54045.5	50543.7	56890.2	70407.5	64651.8	58301.2	62280.6
AT4G35785.2|GRS(Phospho)EVENPGTTLYVTGLSTR	AT4G35785		RNA-binding (RRM/RBD/RNP motifs) family protein	1.40299e+06	1.69201e+06	1.2647e+06	1.41327e+06	978753	1.06954e+06	2.05472e+06	1.95482e+06	1.67116e+06	1.84406e+06	1.69453e+06	1.48844e+06	3.86708e+06	4.62105e+06	3.47266e+06	3.5188e+06
AT4G35800.1;AT4G35800.2|SPVSGTPYHEGMMS(Phospho)PNYLLS(Phospho)PNMR	AT4G35800	NRPB1	RNA polymerase II large subunit	227204	352260	124611	224589	273853	392241	503393	492941	370506	773480	758282	355307	480120	480572	397111	545294
AT4G35890.1;AT4G35890.2|QVS(Phospho)SPWTQIVR	AT4G35890	LARP1C	winged-helix DNA-binding transcription factor family protein	5.37313e+06	7.00723e+06	7.17065e+06	7.96504e+06	3.03886e+06	2.93004e+06	5.35222e+06	5.63673e+06	2.63519e+06	2.26715e+06	2.75366e+06	2.94491e+06	3.4308e+06	3.04825e+06	2.87367e+06	2.78231e+06
AT4G35890.1;AT4G35890.2|RIS(Phospho)GNHGSPTASVAQSPR	AT4G35890	LARP1C	winged-helix DNA-binding transcription factor family protein	1.04254e+06	937583	1.86638e+06	1.06172e+06	116389	933234	203065	591844	204889	203188	299556	303602	502889	293751	307140	371747
AT4G35920.1;AT4G35920.2;AT4G35920.3;AT4G35920.4;AT4G35920.5|STS(Phospho)NVSSGHDLLSR	AT4G35920	MCA1	PLAC8 family protein	5.89765e+06	3.56777e+06	4.82061e+06	3.93422e+06	2.33083e+06	2.09625e+06	2.20288e+06	2.48749e+06	2.01161e+06	1.52013e+06	3.02765e+06	1.68228e+06	1.78868e+06	1.65224e+06	1.5351e+06	1.5759e+06
AT4G36110.1|AALSQAAS(Phospho)LK	AT4G36110	SAUR9	SAUR-like auxin-responsive protein family	1.15799e+06	965365	1.04488e+06	1.11972e+06	490127	407195	481528	486817	279664	263518	310263	333096	459941	415299	298724	290420
AT4G36500.1|STS(Phospho)VPYYAPS(Phospho)IK	AT4G36500		hypothetical protein	2.71893e+06	2.54994e+06	2.38978e+06	2.57664e+06	739856	726656	780285	754404	657486	628854	429276	576490	909698	757070	422571	544064
AT4G36500.1|RSTS(Phospho)VPYYAPS(Phospho)IK	AT4G36500		hypothetical protein	1.5578e+06	960077	956368	962603	318981	435449	376661	600490	379952	479686	393127	270038	491025	291456	259464	249179
AT4G36520.1|SVS(Phospho)DKQSQSSGFFGER	AT4G36520	AUXILIN-LIKE4	Chaperone DnaJ-domain superfamily protein	594596	774293	787073	861513	2.10371e+06	2.0598e+06	1.76573e+06	1.38084e+06	2.05522e+06	1.79677e+06	2.11616e+06	1.88289e+06	1.77705e+06	1.69504e+06	1.75017e+06	1.56859e+06
AT4G36750.1|TTATNTGGTTT(Phospho)PAITTTAAK	AT4G36750		Quinone reductase family protein	1.87502e+06	1.4865e+06	1.25026e+06	1.32935e+06	2.36806e+06	2.34134e+06	2.00464e+06	2.6005e+06	2.72811e+06	3.51532e+06	3.69792e+06	2.22102e+06	3.11291e+06	2.84597e+06	3.12329e+06	2.70851e+06
AT4G36890.1|SNS(Phospho)FRSPTSLDSSVDGSGK	AT4G36890	IRX14	Nucleotide-diphospho-sugar transferases superfamily protein	852168	878957	924160	1.06632e+06	894457	794860	698109	688137	479487	328719	485301	526666	557105	487314	401661	428507
AT4G37080.1;AT4G37080.2;AT4G37080.3;AT4G37080.4|SKS(Phospho)MSQHEFNSMITPTKK	AT4G37080		ternary complex factor MIP1 leucine-zipper protein (Protein of unknown function%2C DUF547)	588479	532111	425495	637412	380748	440596	396190	525766	283165	229691	190213	254888	529304	603832	554970	485575
AT4G37300.1|AVYRS(Phospho)NPATNEWIPATEEDFDSESSSKPNR	AT4G37300	MEE59	maternal effect embryo arrest 59	125556	284503	126294	179993	332865	404275	433821	171852	418427	391809	447885	552203	577419	654824	678034	611487
AT4G37590.1|VFS(Phospho)KLWS(Phospho)GKER	AT4G37590	NPY5	Phototropic-responsive NPH3 family protein	1.88701e+06	2.00052e+06	2.08271e+06	2.31678e+06	866793	689905	1.11893e+06	1.00356e+06	415932	324625	347826	455644	684443	739900	508080	429369
AT4G37700.1|IDEASPLISFGS(Phospho)K	AT4G37700		hypothetical protein	222958	243991	223366	272038	354101	394678	415918	377031	452899	425291	399274	466933	769293	910590	803303	865628
AT4G37870.1|SAPTT(Phospho)PINQNAAAAFAAVSEEER	AT4G37870	PCKA	phosphoenolpyruvate carboxykinase 1	1.57438e+08	1.43332e+08	1.57172e+08	1.59979e+08	8.69383e+07	9.21809e+07	1.01328e+08	8.30208e+07	7.60233e+07	7.68857e+07	6.23519e+07	7.08106e+07	3.47937e+07	3.81647e+07	3.55408e+07	4.34941e+07
AT4G37870.1|RSAPTT(Phospho)PINQNAAAAFAAVSEEER	AT4G37870	PCKA	phosphoenolpyruvate carboxykinase 1	4.83897e+06	4.52025e+06	5.50263e+06	5.23945e+06	2.86708e+06	2.88314e+06	2.98884e+06	2.81648e+06	2.18741e+06	2.25267e+06	1.71765e+06	2.12108e+06	1.07387e+06	1.35449e+06	1.40678e+06	1.22e+06
AT4G37870.1|KRS(Phospho)APTT(Phospho)PINQNAAAAFAAVSEEER	AT4G37870	PCKA	phosphoenolpyruvate carboxykinase 1	3.20794e+07	3.09282e+07	3.50294e+07	3.67684e+07	2.93786e+07	3.16635e+07	3.3617e+07	3.01605e+07	2.05515e+07	1.66666e+07	1.6235e+07	2.47816e+07	9.47876e+06	9.81056e+06	9.97457e+06	9.29052e+06
AT4G37870.1|S(Phospho)APTTPINQNAAAAFAAVSEEER	AT4G37870	PCKA	phosphoenolpyruvate carboxykinase 1	5.36827e+07	5.07771e+07	4.25828e+07	4.19298e+07	5.95879e+07	7.07215e+07	8.76427e+07	9.7925e+07	1.04895e+08	1.60286e+08	1.51669e+08	1.13656e+08	1.26667e+08	1.06082e+08	9.06325e+07	1.22909e+08
AT4G37930.1|LSS(Phospho)SIDKPIRPLIR	AT4G37930	SHM1	serine transhydroxymethyltransferase 1	2.5733e+06	2.49272e+06	2.68466e+06	2.90152e+06	1.25494e+06	769924	1.42599e+06	1.0725e+06	538772	502905	702703	572082	619912	521200	377347	373277
AT4G37930.1|STS(Phospho)C(UniMod:4)YMSSLPSEAVDEKER	AT4G37930	SHM1	serine transhydroxymethyltransferase 1	2.05699e+06	2.23481e+06	2.21262e+06	2.62342e+06	1.54676e+06	1.0435e+06	1.60293e+06	1.42042e+06	643442	559571	779696	782346	611383	673998	540958	481395
AT4G37930.1|STS(Phospho)C(UniMod:4)YMSSLPSEAVDEK	AT4G37930	SHM1	serine transhydroxymethyltransferase 1	690636	752355	841553	894045	460098	379166	547866	476085	183323	249870	253255	222226	180819	294066	167111	201968
AT4G38360.2|VKDDSC(UniMod:4)MSSS(Phospho)PSRR	AT4G38360	LAZ1	organic solute transporter ostalpha protein (DUF300)	463893	387239	425585	585906	310759	168660	297024	306355	192392	116610	155526	152454	218988	145676	157375	184369
AT4G38360.2|VKDDSC(UniMod:4)MSSSPS(Phospho)R	AT4G38360	LAZ1	organic solute transporter ostalpha protein (DUF300)	82778.1	68785.7	67511.8	78856.2	84600.5	59558.8	59228.1	56458.6	45851.3	41469.9	46536.4	25641.9	29666.5	23196.3	36102.6	42636.9
AT4G38470.1;AT4G38470.2;AT4G38470.3|IELQSQSWPMQQSFS(Phospho)PEKENGQTGAR	AT4G38470	STY46	ACT-like protein tyrosine kinase family protein	2.3367e+06	2.80434e+06	1.97351e+06	2.19538e+06	1.06624e+07	1.11379e+07	2.40148e+06	1.13204e+07	1.2371e+07	2.73725e+06	2.85467e+06	1.14458e+07	1.43006e+07	1.45178e+07	1.2792e+07	1.29348e+07
AT4G38550.1;AT4G38550.3|TVSKS(Phospho)TPGSPAHPPGAR	AT4G38550		phospholipase-like protein (PEARLI 4) family protein	354580	303331	343369	260206	527008	507834	456387	706413	1.46578e+06	1.51547e+06	1.65356e+06	1.26221e+06	2.04191e+06	1.96032e+06	1.87919e+06	2.11926e+06
AT4G38550.1;AT4G38550.3|RAET(Phospho)EYDFPMSNEQRPYWK	AT4G38550		phospholipase-like protein (PEARLI 4) family protein	2.58391e+06	2.64815e+06	3.06657e+06	3.35132e+06	3.35788e+06	3.2069e+06	3.81282e+06	4.0808e+06	4.27292e+06	3.45966e+06	3.39042e+06	4.94674e+06	6.89109e+06	7.25849e+06	7.45308e+06	6.76557e+06
AT4G38550.1;AT4G38550.3|SNASPFHPFRS(Phospho)PSPSPFHTPDR	AT4G38550		phospholipase-like protein (PEARLI 4) family protein	466471	418574	548768	467413	548308	390642	556415	827145	790428	820720	892310	942736	1.1832e+06	1.34885e+06	1.3817e+06	1.42042e+06
AT4G38550.1;AT4G38550.3|MEAM(UniMod:35)SYEPETNAPSS(Phospho)PYHPAGNR	AT4G38550		phospholipase-like protein (PEARLI 4) family protein	711197	729043	1.50156e+06	871683	544258	461682	517561	557559	342181	302012	338110	500616	268921	236051	291732	267366
AT4G38550.1;AT4G38550.3|TVSKS(Phospho)TPGS(Phospho)PAHPPGAR	AT4G38550		phospholipase-like protein (PEARLI 4) family protein	664621	856325	830057	587499	1.13177e+06	1.27883e+06	1.11219e+06	1.66334e+06	2.35348e+06	2.14723e+06	2.67044e+06	1.70681e+06	2.05466e+06	1.86134e+06	1.71462e+06	2.29584e+06
AT4G38550.1;AT4G38550.3|S(Phospho)NHGKEQIEDFYEQDDDVTPR	AT4G38550		phospholipase-like protein (PEARLI 4) family protein	262237	408152	450753	436272	405940	271592	494801	637973	908869	916982	962489	873244	1.26507e+06	1.27958e+06	1.23527e+06	1.48731e+06
AT4G38550.1;AT4G38550.3|S(Phospho)NYDKEQFEDLYEQDGDVTPR	AT4G38550		phospholipase-like protein (PEARLI 4) family protein	373108	335841	356661	410907	197197	216075	263882	362710	591564	621924	726780	531849	877761	929037	872990	887941
AT4G38550.1;AT4G38550.3|ERMEAMSYEPETNAPSS(Phospho)PYHPAGNR	AT4G38550		phospholipase-like protein (PEARLI 4) family protein	1.01618e+06	845455	1.06645e+06	1.43049e+06	836258	767661	721093	574045	471170	283132	328758	636706	421622	375975	490736	490534
AT4G38550.1;AT4G38550.3|AET(Phospho)EYDFPMSNEQRPYWK	AT4G38550		phospholipase-like protein (PEARLI 4) family protein	229935	382166	96403.3	300997	331495	285631	340405	423672	413620	557466	524031	428670	645129	711739	571597	670369
AT4G38550.1;AT4G38550.3|DHYDMYEPEANTMLQNS(Phospho)APGS(Phospho)PFHPAGSR	AT4G38550		phospholipase-like protein (PEARLI 4) family protein	606693	576748	484137	471120	440878	572788	582094	892649	775508	1.3386e+06	1.17865e+06	702835	1.0174e+06	1.22303e+06	910357	1.311e+06
AT4G38600.1;AT4G38600.3|QLMLDEDDDDRFGGSDLVS(Phospho)SDGSR	AT4G38600	UPL3	HECT ubiquitin protein ligase family protein KAK	254493	317360	274037	305730	383478	370029	380367	355899	259550	404133	352742	372605	715582	703327	790272	674897
AT4G38600.1;AT4G38600.3|SRS(Phospho)AINIGDTSK	AT4G38600	UPL3	HECT ubiquitin protein ligase family protein KAK	483288	477668	297574	322114	265986	226400	256591	353836	228484	126473	174371	189482	232033	216963	191084	182189
AT4G38600.1;AT4G38600.3|RSS(Phospho)NANSDGNQSEEPKNPASLTIGANHNSLDTPTASFMLR	AT4G38600	UPL3	HECT ubiquitin protein ligase family protein KAK	181844	303787	239916	193405	101285	125624	337271	163813	81395.7	97661.9	100306	114620	128391	172092	178823	133563
AT4G38710.1|GSFESLS(Phospho)R	AT4G38710		glycine-rich protein	1.01478e+06	1.03437e+06	1.0926e+06	1.34577e+06	634716	491133	909525	715182	338102	361600	514081	404248	297669	266917	262113	232607
AT4G38900.1;AT4G38900.2;AT4G38900.3|SVS(Phospho)VDSC(UniMod:4)FM(UniMod:35)EK	AT4G38900	BZIP29	Basic-leucine zipper (bZIP) transcription factor family protein	373759	319343	735672	396860	315580	209254	256930	288559	193017	171870	165464	193807	437228	518796	552290	490671
AT4G39260.1|S(Phospho)GGGGGYSGGGGGGYSGGGGGGYER	AT4G39260	RBG8	cold%2C circadian rhythm%2C and RNA binding 1	473542	608724	420594	636773	704641	738909	881016	1.47415e+06	1.31363e+06	1.41538e+06	1.99451e+06	1.33357e+06	1.40475e+06	1.30694e+06	958659	1.08592e+06
AT4G39260.1|SGGGGGYS(Phospho)GGGGGGYSGGGGGGYER	AT4G39260	RBG8	cold%2C circadian rhythm%2C and RNA binding 1	625464	498985	508018	548640	747703	858360	957362	1.19471e+06	940474	1.36687e+06	1.85129e+06	1.06897e+06	1.06448e+06	982086	1.04043e+06	1.14289e+06
AT4G39680.1;AT4G39680.2|WNSNS(Phospho)IKVPEAQITNSATPTTTPR	AT4G39680		SAP domain-containing protein	993658	1.05895e+06	1.36855e+06	1.52054e+06	986071	844646	1.13721e+06	1.20383e+06	508317	489732	597480	769593	626692	482682	731883	620314
AT4G39860.2|NPHT(Phospho)STADLLSWSETPPPPHHSTPSAAR	AT4G39860		hematological/neurological-like protein	357357	353492	321679	316114	280778	300414	441520	449482	392980	630402	595916	445654	731940	702251	585828	708452
AT4G40010.1|SSVLHS(Phospho)QPK	AT4G40010	SnRK2.7	SNF1-related protein kinase 2.7	4.6063e+06	4.33326e+06	4.92167e+06	3.94941e+06	6.71019e+06	6.36813e+06	5.88252e+06	6.9012e+06	1.05443e+07	1.03315e+07	1.00225e+07	9.75014e+06	1.97929e+07	1.84794e+07	1.99159e+07	1.89765e+07
AT5G01020.1|S(Phospho)VSDLSDPSTPR	AT5G01020	PBL8	Protein kinase superfamily protein	3.21319e+06	3.11129e+06	2.81316e+06	2.89251e+06	1.05606e+06	1.00732e+06	1.103e+06	850119	1.21518e+06	1.10086e+06	1.42014e+06	1.2369e+06	2.9223e+06	2.89201e+06	2.30971e+06	2.19153e+06
AT5G01170.1|KPPSISAVS(Phospho)LK	AT5G01170	OPSL1	hypothetical protein (DUF740)	468410	438569	507175	644771	182168	187033	267446	172025	72489.7	68873.8	80316.3	70654.7	99235.5	100270	82841	59915.4
AT5G01390.1;AT5G01390.4|YGDDIFAS(Phospho)FR	AT5G01390		DNAJ heat shock family protein	1.23766e+06	1.50218e+06	1.29746e+06	1.62661e+06	516639	351338	617924	404497	284183	278888	233912	314518	377586	392938	254089	343989
AT5G01400.1;AT5G01400.2;AT5G01400.3|ITPS(Phospho)VSEESTDGLNGNDGVSLPR	AT5G01400	ESP4	HEAT repeat-containing protein	281429	292889	275961	329712	248034	364994	411788	406816	498564	527993	484968	501909	774703	641124	742696	743078
AT5G02290.1;AT5G02290.2|DGS(Phospho)KGSSTASFSYMPR	AT5G02290	PBL11	Protein kinase superfamily protein	2.48331e+06	2.29701e+06	2.29789e+06	2.53865e+06	1.87006e+06	1.41089e+06	1.59412e+06	1.33716e+06	1.30094e+06	1.13521e+06	886786	1.45306e+06	1.2222e+06	1.27584e+06	1.18168e+06	1.04287e+06
AT5G02550.1|RPS(Phospho)QSVFPISLDDLSDISLAANPPSTVPTNPPR	AT5G02550		hypothetical protein	6.8647e+06	6.93832e+06	6.63923e+06	6.6346e+06	2.65472e+06	2.60885e+06	2.34499e+06	2.99838e+06	2.13983e+06	2.36081e+06	1.48274e+06	1.61834e+06	6.48764e+06	4.90124e+06	5.09285e+06	5.17735e+06
AT5G03040.1;AT5G03040.2;AT5G03040.3|HSIAGS(Phospho)S(Phospho)VRDDESLAGSPALPSYMVPTK	AT5G03040	iqd2	IQ-domain 2	3.14011e+06	2.85565e+06	2.94875e+06	3.07532e+06	1.00722e+06	1.19746e+06	1.21346e+06	1.15782e+06	1.21093e+06	1.23098e+06	1.14975e+06	1.10944e+06	996980	1.0776e+06	1.21392e+06	1.17649e+06
AT5G03040.1;AT5G03040.2;AT5G03040.3|RLSYPTS(Phospho)PALPKPR	AT5G03040	iqd2	IQ-domain 2	9.58066e+06	9.07938e+06	1.02178e+07	1.03009e+07	7.70155e+06	7.89577e+06	6.57978e+06	5.56348e+06	4.86024e+06	4.63541e+06	4.90737e+06	4.90938e+06	4.64467e+06	4.45247e+06	4.70433e+06	4.32487e+06
AT5G03040.1;AT5G03040.2;AT5G03040.3|LSYPTS(Phospho)PALPKPR	AT5G03040	iqd2	IQ-domain 2	4.56505e+07	3.1918e+07	4.64664e+07	4.59126e+07	3.70201e+07	2.8798e+07	2.25058e+07	2.885e+07	1.52602e+07	2.19631e+07	1.67162e+07	2.1971e+07	1.5006e+07	1.50983e+07	2.11089e+07	1.5363e+07
AT5G03040.1;AT5G03040.2;AT5G03040.3|ALAYSYS(Phospho)HQQNWK	AT5G03040	iqd2	IQ-domain 2	501441	553844	679118	737321	434720	382520	654360	568917	453880	308282	515364	353453	466375	247265	204853	206698
AT5G03040.1;AT5G03040.2;AT5G03040.3|HSIAGSS(Phospho)VRDDES(Phospho)LAGSPALPSYMVPTK	AT5G03040	iqd2	IQ-domain 2	648362	547532	519391	524117	164095	224188	169121	208409	705576	180817	191884	183876	132959	241137	191452	208240
AT5G03280.1|YSS(Phospho)MPDISGLSMSAR	AT5G03280	EIN2	NRAMP metal ion transporter family protein	1.83243e+06	2.43401e+06	2.11059e+06	2.95532e+06	1.12154e+06	1.42233e+06	1.67059e+06	2.0453e+06	1.08904e+06	1.19529e+06	2.44392e+06	2.20811e+06	7.05038e+06	7.58299e+06	6.98826e+06	6.76175e+06
AT5G03280.1|KYSS(Phospho)MPDISGLSMSAR	AT5G03280	EIN2	NRAMP metal ion transporter family protein	2.48313e+06	3.35671e+06	3.44125e+06	5.19439e+06	1.85307e+06	1.92402e+06	2.79759e+06	2.73973e+06	1.39961e+06	1.37493e+06	2.95286e+06	3.79814e+06	1.06556e+07	1.02979e+07	1.2451e+07	1.17163e+07
AT5G03280.1|SLSGEGGS(Phospho)GTGSLSR	AT5G03280	EIN2	NRAMP metal ion transporter family protein	830106	707609	916159	1.08842e+06	698235	672785	763801	961966	527063	383353	992591	845314	1.70837e+06	1.67702e+06	1.96575e+06	2.00034e+06
AT5G03280.1|RYSS(Phospho)LRAPSSSEGWEHQQPATVHGYQMK	AT5G03280	EIN2	NRAMP metal ion transporter family protein	365035	445448	519271	672995	280390	262205	319984	169453	164054	100785	308106	427407	1.21302e+06	1.55049e+06	1.68436e+06	1.29184e+06
AT5G03280.1|LSNKPVGMNQDGPGS(Phospho)RK	AT5G03280	EIN2	NRAMP metal ion transporter family protein	173000	330599	339453	349473	182678	161142	181019	201478	108584	53171.7	301664	281707	890782	870712	994876	1.17798e+06
AT5G03280.1|AAPTSNFTVGSDGPPS(Phospho)FR	AT5G03280	EIN2	NRAMP metal ion transporter family protein	4.10296e+06	7.29247e+06	7.45377e+06	9.33384e+06	3.03662e+06	3.30218e+06	4.67213e+06	4.86344e+06	2.30606e+06	2.31264e+06	5.48357e+06	5.10739e+06	1.51487e+07	1.43625e+07	1.61992e+07	1.54662e+07
[truncated: 457 more rows]

## Sheet: cold_10min_433pep
Accession	log2FC	AveExpr	t	P.Value	adj.P.Val	AGI	Name	Description
[truncated: 433 more rows]

[truncated: 4 more sheets: cold_30min_1209pep, cold_2hr_1691pep, cold_E3 ligases, cold_phosphatases]
