# Supplementary material for: Data-Independent Acquisition-Based Proteome and Phosphoproteome Profiling Reveals Early Protein Phosphorylation and Dephosphorylation Events in Arabidopsis Seedlings upon Cold Exposure
Source: Int J Mol Sci. 2021 Nov 27;22(23):12856. doi: 10.3390/ijms222312856 (PMC8657928; doi:10.3390/ijms222312856)
Supplement: Supplementary file 1 [file ijms-22-12856-s001.zip › Table S6. Representative phosphopeptides mentioned in this study which responded to cold stress to a lesser extent.xlsx]

## Sheet: Sheet2
	AGI	name	phospep	CK_1	CK_2	CK_3	CK_4	CS10_1	CS10_2	CS10_3	CS10_4	CS30_1	CS30_2	CS30_3	CS30_4	CS120_1	CS120_2	CS120_3	CS120_4	CK/CK	CS10/CK	CS30/CK	CS120/CK	log2FC_CK	log2FC_CS10	log2FC_CS30	log2FC_CS120
	AT2G01180	LPP1	GVPVTSS(Phospho)QNGDALR	240486	190184	131969	141989	200560	222755	164156	98251.7	360773	207265	75545.5	217736	424227	446169	386582	274298	1	0.973169	1.22237	2.17317	0	-0.0392373	0.289687	1.1198
PIs biosynthesis and degradation	AT3G08510	PLC2	EVPS(Phospho)FIQR	9.08234e+07	9.56959e+07	8.49841e+07	8.33231e+07	1.17275e+08	9.68199e+07	1.03794e+08	9.54314e+07	1.30781e+08	1.28115e+08	9.09593e+07	1.00248e+08	1.61645e+08	1.57189e+08	1.36272e+08	1.28336e+08	1	1.16485	1.26852	1.6443	0	0.220147	0.343141	0.717473
PIs biosynthesis and degradation	AT1G21980	PIP5K1	M(UniMod:35)GLS(Phospho)PFVLR	322094	253397	503402	208247	249467	266362	196921	259287	377751	259387	189272	208096	195254	148021	139494	140294	1	0.755191	0.803725	0.484068	0	-0.405087	-0.315226	-1.04672
PIs biosynthesis and degradation	AT1G10900	PIP5K7	SLEYDDTGKFVLS(Phospho)R	473131	417998	468090	464325	541936	492576	525004	328878	699405	394620	375536	701118	729342	926274	985788	735699	1	1.03556	1.19036	1.85194	0	0.0504149	0.251401	0.889041
PIs biosynthesis and degradation	AT4G18010	At5PTase2	RVFS(Phospho)SNATLGFK	1.55298e+06	1.73128e+06	1.93224e+06	1.92441e+06	1.95159e+06	1.35969e+06	1.98395e+06	1.66034e+06	1.03076e+06	1.05511e+06	1.02145e+06	1.2809e+06	855922	1.00187e+06	985377	965285	1	0.974047	0.614519	0.53333	0	-0.0379363	-0.702472	-0.906901
PIs biosynthesis and degradation	AT1G05470	At5PTase6	RFS(Phospho)VC(UniMod:4)DR	829184	738278	498137	499832	532586	571719	443228	500898	613195	389482	480675	325929	428165	338067	353339	315089	1	0.798474	0.705254	0.559227	0	-0.324683	-0.503784	-0.838493
PIs biosynthesis and degradation	AT1G65580	At5PTase15	RLS(Phospho)EDGNHDGIGDGNGSDSLPEFVGK	1.51286e+06	1.49047e+06	1.61442e+06	1.78307e+06	1.87853e+06	1.51681e+06	1.86655e+06	1.75312e+06	2.07511e+06	2.15008e+06	1.90784e+06	2.16257e+06	2.56943e+06	2.70045e+06	2.93905e+06	2.74836e+06	1	1.09596	1.29602	1.71186	0	0.132191	0.37409	0.775564
PIs biosynthesis and degradation	AT4G33240	Fab1a	SISTIPGFTVSSAEKS(Phospho)PTTELR	474564	490018	529291	416508	625585	515360	569448	774872	689415	797528	721079	508974	954863	821036	766078	905502	1	1.30093	1.42223	1.8046	0	0.379538	0.508152	0.851681
PIs biosynthesis and degradation	AT3G14270	Fab1b	RSS(Phospho)FIATDVEDPSR	1.34012e+06	1.43031e+06	1.50106e+06	1.65055e+06	1.28746e+06	1.13363e+06	1.28374e+06	1.30961e+06	842115	901943	1.14268e+06	943953	990098	930895	897498	915522	1	0.846744	0.646853	0.630528	0	-0.240002	-0.62849	-0.665367
PIs biosynthesis and degradation	AT1G17340	SAC5	SGS(Phospho)NLDIENM(UniMod:35)RPLIR	127795	97072.6	219719	123615	128099	111617	120492	103813	155937	164605	139289	206379	222893	221806	239729	216091	1	0.816647	1.17249	1.58486	0	-0.292216	0.229573	0.664353
PIs biosynthesis and degradation	AT3G14205	SAC2	S(Phospho)FETIPESR	1.02279e+06	1.0212e+06	945023	852662	1.21926e+06	986986	1.03023e+06	1.07398e+06	1.60899e+06	2.12115e+06	1.72946e+06	1.37406e+06	1.77532e+06	1.76481e+06	1.37371e+06	1.66019e+06	1	1.12203	1.77883	1.71124	0	0.166107	0.830925	0.775043
	AT2G42010	PLDβ1	VDSSSSY(Phospho)YASTESPHSADMQMTLFGK	3.90827e+06	4.27611e+06	3.86197e+06	3.9592e+06	2.46372e+06	2.66312e+06	3.42097e+06	3.43627e+06	2.55547e+06	2.63185e+06	2.35424e+06	2.75313e+06	2.41192e+06	2.82845e+06	2.18618e+06	2.35961e+06	1	0.748745	0.643194	0.611422	0	-0.417454	-0.636674	-0.709759
PA target	At2g36530	LOS2	TYDLNFKEENNNGS(Phospho)QK	37983	86839	131588	13179.9	70911.3	105168	75444.5	92808.7	117825	180422	237711	87743.8	135672	131801	108454	174617	1	1.27724	2.31352	2.04215	0	0.353034	1.21009	1.03009
PA target	At3g19820	DIM/CBB1	(Met-loss (Protein N-term))MS(Phospho)DLQTPLVRPK	4.61199e+07	3.58534e+07	4.15174e+07	1.29773e+07	1.39003e+07	1.47939e+07	1.3567e+07	9.13749e+06	3.72339e+07	3.86077e+07	1.50986e+07	1.37343e+07	1.42272e+07	1.41405e+07	1.48251e+07	1.3739e+07	1	0.376636	0.767026	0.417181	0	-1.40876	-0.382652	-1.26126
PA target	At2g25430	PICALM4A	KVVT(Phospho)PLREM(UniMod:35)TPER	980901	715952	1.2768e+06	701256	841849	680698	560976	459533	685187	351274	397578	706843	555776	551982	624615	464569	1	0.692005	0.582567	0.597822	0	-0.531145	-0.779504	-0.742212
PA target	AT1G60940	SNRK2.10	SSLLHS(Phospho)MPK	3.08701e+06	2.9966e+06	3.92779e+06	4.68585e+06	2.0912e+06	1.74731e+06	3.05979e+06	2.3962e+06	4.34883e+06	4.36892e+06	5.66065e+06	6.13944e+06	2.44088e+06	2.31477e+06	2.48283e+06	2.02868e+06	1	0.632397	1.39603	0.630537	0	-0.661098	0.481332	-0.665348
PA target	AT1G60940	SNRK2.10	QVHAS(Phospho)MGEVR	6.21356e+06	5.56197e+06	5.46403e+06	6.31587e+06	4.46991e+06	4.51006e+06	4.88013e+06	5.453e+06	8.48674e+06	5.61923e+06	9.68496e+06	9.90069e+06	3.85894e+06	3.45236e+06	4.10271e+06	3.68139e+06	1	0.8199	1.43031	0.640846	0	-0.28648	0.51633	-0.64195
	AT1G10940	SnRK2.4	SSLLHS(Phospho)RPK	1.05986e+06	966229	1.3835e+06	948383	647591	614408	555859	654523	1.2346e+06	1.147e+06	1.45087e+06	1.40808e+06	648100	653876	712953	605025	1	0.567324	1.20252	0.601187	0	-0.817756	0.266066	-0.734115
	AT3G45640	MPK3	IC(UniMod:4)DFGLARPTSENDFMTEY(Phospho)VVTR	629552	787021	745471	840680	1.05553e+06	1.00905e+06	862940	777134	1.2078e+06	1.28691e+06	880135	1.13458e+06	1.02936e+06	1.13132e+06	1.10461e+06	1.17705e+06	1	1.23377	1.50178	1.47944	0	0.303068	0.586673	0.565047
PA target	AT2G43790	MPK6	VTSESDFMT(Phospho)EYVVTR	2.04657e+06	1.94359e+06	1.86982e+06	1.97072e+06	1.99323e+06	2.17855e+06	1.73219e+06	1.58931e+06	3.00691e+06	2.57171e+06	2.09948e+06	2.50342e+06	3.35404e+06	3.58214e+06	3.14743e+06	3.01916e+06	1	0.95691	1.30021	1.67326	0	-0.0635445	0.378741	0.742657
PA target	AT2G43790	MPK6	VTSESDFMTEY(Phospho)VVTR	607173	393959	620437	406576	546722	545425	491524	509385	802639	760473	463927	548239	742440	790969	741197	718634	1	1.03201	1.26977	1.47585	0	0.0454505	0.344568	0.561548
	AT3G23150	ETR2	SPAS(Phospho)SADGDVYIR	511352	473650	513214	517292	511100	476329	550104	650910	383026	557998	763920	439881	732058	643515	815305	911626	1	1.0858	1.06416	1.53932	0	0.118761	0.0897166	0.62229
	AT5G42750	BKI1	GELFS(Phospho)APASMR	572371	567261	484746	559631	625566	635823	760692	842939	933739	853410	932597	832881	973910	897616	792171	841749	1	1.31182	1.62665	1.60505	0	0.391566	0.701907	0.682619
	AT3G56850	AREB3	QSS(Phospho)LYSLTLDEVQNHLGSSGK	818253	858203	1.06392e+06	1.25674e+06	943798	879880	837392	861989	842259	954496	663417	992442	1.40047e+06	1.72942e+06	1.57243e+06	2.05577e+06	1	0.881399	0.863776	1.69074	0	-0.182132	-0.211272	0.757655
	AT3G56850	AREB3	QGS(Phospho)LTLPR	6.54561e+06	6.76006e+06	7.80496e+06	98949	1.39009e+07	1.04808e+07	1.17247e+07	1.12965e+07	1.34371e+07	1.38955e+07	1.59823e+07	1.57478e+07	2.76299e+07	2.51172e+07	2.51351e+07	2.6065e+07	1	2.23498	2.78472	4.90095	0	1.16026	1.47753	2.29306
PA target	AT5G60410	SIZ1	KMEMLPVKQEGY(Phospho)SDGPAPLK	1.82704e+06	2.01496e+06	2.04113e+06	2.12213e+06	2.40481e+06	2.02924e+06	2.19256e+06	1.94148e+06	2.39616e+06	2.23181e+06	1.90988e+06	2.40583e+06	3.12561e+06	3.17105e+06	3.11721e+06	2.76194e+06	1	1.07031	1.11723	1.52098	0	0.0980275	0.15992	0.604997
PA target	AT5G60410	SIZ1	LGDSAS(Phospho)GNHGDPATTNGINSSHQMSTR	260883	259108	175456	220074	257492	318167	236340	220822	473209	298795	387865	303361	320380	320277	470475	457083	1	1.12812	1.59825	1.71292	0	0.173925	0.676491	0.776457
PA target	AT5G60410	SIZ1	QEGYS(Phospho)DGPAPLK	626729	732945	585544	789135	866326	1.0272e+06	947390	813738	936705	1.42542e+06	1.50852e+06	918955	1.42742e+06	1.38096e+06	1.10488e+06	1.39878e+06	1	1.33657	1.75164	1.9427	0	0.418536	0.808707	0.958063
	AT1G79570	RAF20	TNS(Phospho)SLHEFGNK	606199	537415	851952	568251	594225	514016	567402	689900	445877	372694	462900	739821	271662	381046	376164	391851	1	0.922665	0.788392	0.554144	0	-0.116122	-0.343015	-0.851667
	AT1G79570	RAF20	DSS(Phospho)VGNLHGYK	2.42548e+06	2.45028e+06	2.12423e+06	1.80854e+06	1.98175e+06	2.15377e+06	1.64046e+06	2.20919e+06	1.71458e+06	1.37901e+06	1.63977e+06	1.41653e+06	1.56486e+06	1.25575e+06	1.42393e+06	1.32896e+06	1	0.906527	0.698174	0.632739	0	-0.141578	-0.518341	-0.660318
	AT1G79570	RAF20	LPYVSPLS(Phospho)R	1.92885e+06	2.58331e+06	2.09528e+06	2.1514e+06	1.55853e+06	1.7476e+06	2.54073e+06	3.4314e+06	2.77769e+06	5.45468e+06	7.38905e+06	3.13042e+06	4.07661e+06	3.751e+06	3.55252e+06	4.45763e+06	1	1.0593	2.1409	1.8082	0	0.0831133	1.09822	0.854556
	AT5G11260	HY5	SSSSAPHLEIKEGIES(Phospho)DEEIR	3.09227e+06	3.91179e+06	4.11357e+06	4.05977e+06	3.41016e+06	3.5357e+06	3.32896e+06	2.86713e+06	2.68162e+06	2.09462e+06	2.20989e+06	3.10626e+06	2.01883e+06	2.69371e+06	2.61793e+06	2.26222e+06	1	0.865889	0.664962	0.632038	0	-0.207745	-0.588657	-0.661917
	AT3G46640	LUX /PCL1	GGSSGPNTSSSNNNVEEEDRVGSSS(Phospho)PGSDSK	1.1694e+06	1.04076e+06	825547	892866	1.05091e+06	1.02476e+06	853048	1.02901e+06	1.09218e+06	829854	1.05501e+06	925250	568311	567581	596679	547617	1	1.00742	0.993313	0.580411	0	0.0106653	-0.00968015	-0.784852
PA target	AT3G14940	PPC3	S(Phospho)AQELVK	1.57681e+07	1.52182e+07	9.8465e+06	9.63556e+06	1.41044e+07	1.50824e+07	1.13066e+07	1.54336e+07	1.8904e+07	1.77134e+07	1.86019e+07	1.50273e+07	2.25223e+07	1.85229e+07	1.77161e+07	2.0681e+07	1	1.10816	1.3919	1.5741	0	0.148168	0.477051	0.654529
	AT2G18790	phyB	KRPLST(Phospho)ASGSGDMMLMMPY	224671	206263	217251	197616	195949	268038	281984	218978	257183	285903	255813	265819	366265	315890	384397	366850	1	1.14087	1.25883	1.69473	0	0.190132	0.332079	0.761052
	AT1G03970	GBF4	HSS(Phospho)FQMVEGSMGGGVTR	597284	597428	639384	782238	1.11826e+06	854696	1.1092e+06	1.01395e+06	834725	787487	893986	1.03929e+06	1.17834e+06	1.14032e+06	1.18837e+06	1.16678e+06	1	1.56559	1.35896	1.78639	0	0.646703	0.4425	0.837049
	AT4G29190	TZF3	S(Phospho)LGSC(UniMod:4)SINDVVPSFR	2.2578e+06	2.29002e+06	1.6286e+06	1.77672e+06	2.21657e+06	2.30692e+06	2.34674e+06	1.95975e+06	2.41557e+06	2.41277e+06	2.06718e+06	2.36188e+06	3.43472e+06	3.32229e+06	2.36257e+06	3.06564e+06	1	1.11025	1.16399	1.53213	0	0.150884	0.219081	0.615534
	AT5G55230	MAP65-1	RET(Phospho)LNRPAAPTNYVAISK	289305	368592	339606	359324	457829	414162	459779	408619	393250	515513	340910	474050	488907	516343	493841	543409	1	1.28269	1.27041	1.50535	0	0.359173	0.345291	0.5901
	AT5G03280	EIN2	YSS(Phospho)LRAPSSSEGWEHQQPATVHGYQMK	47427.1	606555	581882	824801	84755	273503	814537	73647.1	558110	576800	679646	158633	2.26551e+06	2.53797e+06	2.50014e+06	2.7005e+06	1	0.604874	0.957549	4.8548	0	-0.725294	-0.0625811	2.27941
	AT3G57410	VLN3	AAALAALTSAFNSS(Phospho)SGR	508396	517490	663182	728799	531790	411345	785925	756484	103414	327823	575132	441505	307067	104326	68729.2	373624	1	1.02799	0.598823	0.353099	0	0.039828	-0.739798	-1.50186
	AT2G38750	AtANN4	KAS(Phospho)KS(Phospho)FFVEDEER	3.08729e+06	2.36011e+06	2.27636e+06	2.06835e+06	3.10881e+06	3.35973e+06	3.25629e+06	2.49149e+06	3.4206e+06	4.5818e+06	3.83336e+06	3.39684e+06	4.29812e+06	4.45303e+06	4.18245e+06	5.07459e+06	1	1.24757	1.5556	1.83905	0	0.319117	0.63747	0.878961
phosphatase	AT1G08420	BSL2	QM(UniMod:35)S(Phospho)INSVPK	760019	760954	1.30816e+06	490760	813944	585130	550893	382613	883514	484003	698205	617911	480877	191182	515843	317118	1	0.702607	0.80835	0.453334	0	-0.50921	-0.306949	-1.14135
phosphatase	AT4G03960	DSP4	HTPLSFSC(UniMod:4)S(Phospho)KR	299540	272614	236633	275425	179060	203356	208933	264378	236194	127399	146962	177203	149434	140046	124058	137718	1	0.789261	0.63434	0.508439	0	-0.341425	-0.656673	-0.975852
phosphatase	AT4G33500	PP2C62	LVVVTS(Phospho)DVENDGENVASTTEDEITVR	1.32696e+06	1.62618e+06	1.31185e+06	1.51251e+06	1.46752e+06	1.2488e+06	1.45743e+06	1.31561e+06	1.20422e+06	1.37739e+06	1.10745e+06	1.10542e+06	800102	930220	549966	927250	1	0.950126	0.829854	0.555177	0	-0.0738096	-0.26907	-0.848981
phosphatase	AT1G03590	PPC6-6	VNS(Phospho)LVQLPR	2.54195e+07	2.43105e+07	2.64377e+07	2.54227e+07	1.69155e+07	1.56883e+07	1.69186e+07	1.51963e+07	1.5666e+07	1.35282e+07	1.39314e+07	1.38234e+07	1.72275e+07	1.50928e+07	1.30001e+07	1.26722e+07	1	0.637056	0.560574	0.570848	0	-0.650508	-0.835022	-0.808821
phosphatase	AT1G03590	PPC6-6	SLS(Phospho)TDQENNSYGK	252717	224735	193305	244599	382986	330726	367003	392686	421145	289601	387851	366711	367830	358763	360406	376483	1	1.60965	1.60081	1.59881	0	0.686744	0.678799	0.676998
phosphatase	AT2G35350	PLL1	SGLFMS(Phospho)GPIER	875811	778911	670128	779369	622306	765559	607070	675052	664218	592143	494684	556601	587430	382505	495115	390893	1	0.860116	0.74339	0.597878	0	-0.217397	-0.427809	-0.742078
phosphatase	AT1G16220		VNS(Phospho)LLSIPR	5.36221e+06	6.69363e+06	6.22055e+06	6.42609e+06	4.12372e+06	3.62731e+06	4.66744e+06	4.73915e+06	3.91155e+06	3.84884e+06	4.56605e+06	4.62158e+06	4.13717e+06	3.88674e+06	3.84478e+06	3.74008e+06	1	0.69457	0.686086	0.63187	0	-0.525808	-0.543539	-0.6623
phosphatase	AT5G23720	PHS1	SYDTGLMS(Phospho)PMSDR	1.37188e+06	1.77203e+06	1.23917e+06	1.44465e+06	1.56388e+06	1.99559e+06	1.72217e+06	1.66606e+06	2.01543e+06	2.37114e+06	2.44536e+06	1.7283e+06	2.64304e+06	2.50128e+06	2.5331e+06	2.49103e+06	1	1.19218	1.46888	1.74484	0	0.253602	0.554714	0.803093
phosphatase	AT5G23720	PHS1	LSSGS(Phospho)VDSAMNMEIQK	488262	639494	651122	596050	579407	789861	800804	450600	700415	753391	832328	841056	842857	931646	878549	915383	1	1.10348	1.31675	1.50254	0	0.142054	0.396983	0.587408
phosphatase	AT1G18030		HAADSFS(Phospho)SEDLVSPVKK	140732	126293	101711	153446	131639	132044	139044	123716	160585	135735	148097	155995	190834	205514	208520	207358	1	1.00816	1.14981	1.55545	0	0.0117259	0.201401	0.637328
phosphatase	AT2G20630	PPC3-1.2	VGLC(UniMod:4)GS(Phospho)DTGR	804667	571026	518572	595845	942160	879326	705247	765573	1.11369e+06	724181	822093	647894	966720	918986	1.01593e+06	1.07806e+06	1	1.32215	1.3284	1.5982	0	0.40289	0.409686	0.676452
phosphatase	AT2G25620	AtDBP1	S(Phospho)FSAEGLK	342641	382835	441205	373912	499042	447210	389374	447773	406089	540121	633405	515964	667025	658719	539952	688949	1	1.15761	1.36024	1.65822	0	0.211143	0.443864	0.729637
phosphatase	AT4G38520	APD6	GAGVNLPHNTLAPC(UniMod:4)TT(Phospho)PTQAAAAGAS	736439	1.05895e+06	585220	817977	798919	1.21719e+06	961431	883886	1.16804e+06	1.08615e+06	1.05985e+06	729395	1.42522e+06	1.52446e+06	1.23792e+06	1.09752e+06	1	1.20723	1.26413	1.65233	0	0.271699	0.33815	0.724502
phosphatase	AT3G10550	MTM1	INFTTS(Phospho)DVEDDPR	126259	64695.7	56689.3	44515.5	81220.9	93407.8	83179.4	84114.2	114832	134644	88364.2	99173.8	172656	90818.9	114819	101953	1	1.17033	1.49581	1.64378	0	0.22691	0.580922	0.71702
phosphatase	AT4G21670	CPL1;FRY2	HLVPSEPSLQS(Phospho)S(Phospho)PAREEGEVPESELDPDTR	607382	589551	693576	706082	771655	877978	932925	1.00094e+06	780551	894050	1.02473e+06	985254	942147	1.28102e+06	1.22002e+06	1.17246e+06	1	1.38008	1.41901	1.77758	0	0.46475	0.504884	0.829914
phosphatase	AT4G03080	BSL1	QLS(Phospho)LDQFQNESR	1.00735e+07	1.38973e+07	1.21957e+07	1.23794e+07	1.56504e+07	1.41741e+07	1.8777e+07	1.6778e+07	2.04773e+07	1.98837e+07	2.2758e+07	1.95939e+07	2.34424e+07	2.22712e+07	2.22183e+07	2.10427e+07	1	1.34676	1.70381	1.83279	0	0.429488	0.768762	0.874043
	AT2G33700	PP2CG1	SIS(Phospho)AEGLNLLK	3.12261e+06	3.01654e+06	3.19447e+06	3.38774e+06	1.24739e+06	1.64491e+06	1.84421e+06	2.30301e+06	1.97167e+06	2.15454e+06	2.0147e+06	2.1062e+06	2.54218e+06	3.11769e+06	2.75557e+06	2.77749e+06	1	0.553362	0.648288	0.879853	0	-0.853703	-0.625293	-0.184666
