# Supplementary material for: Data-Independent Acquisition-Based Proteome and Phosphoproteome Profiling Reveals Early Protein Phosphorylation and Dephosphorylation Events in Arabidopsis Seedlings upon Cold Exposure
Source: Int J Mol Sci. 2021 Nov 27;22(23):12856. doi: 10.3390/ijms222312856 (PMC8657928; doi:10.3390/ijms222312856)
Supplement: Supplementary file 1 [file ijms-22-12856-s001.zip › Table S7. Cold-responsive phosphopeptides with undetected sample group(s).xlsx]

## Sheet: discussed_in_manuscript
	AGI	name	description	phospeptide	CK_1	CK_2	CK_3	CK_4	CS10_1	CS10_2	CS10_3	CS10_4	CS30_1	CS30_2	CS30_3	CS30_4	CS120_1	CS120_2	CS120_3	CS120_4
	AT1G01060	LHY	Homeodomain-like superfamily protein	AT1G01060.4|QNT(Phospho)ALQDQNLASKSPASSSDDSDETGVTK	105562	87319.3	81741.7	106837	NA	NA	NA	NA	NA	NA	NA	NA	NA	NA	NA	NA
	AT1G01060	LHY	Homeodomain-like superfamily protein	AT1G01060.4|SSC(UniMod:4)GSNTPSGS(Phospho)DAETDALDKMEK	70746.9	96294.3	73154.6	88711.6	NA	NA	NA	NA	NA	NA	NA	NA	NA	NA	NA	NA
	AT1G01060	LHY	Homeodomain-like superfamily protein	AT1G01060.4|SSC(UniMod:4)GSNT(Phospho)PSGS(Phospho)DAETDALDKMEK	552834	503895	565786	659719	324021	346435	419402	385297	169107	156751	124195	161889	NA	NA	NA	NA
	AT1G13260	RAV1	related to ABI3/VP1 1	AT1G13260.1|MGS(Phospho)GSSVVLDSENGVEAESR	NA	NA	NA	NA	NA	NA	244812	NA	98863	163067	NA	NA	343278	243679	255675	265130
	AT2G40940	ERS1	ethylene response sensor 1	AT2G40940.1|LGIC(UniMod:4)NGPSSS(Phospho)SGSMALHLAAK	NA	NA	NA	NA	NA	NA	NA	NA	NA	NA	NA	177643	497437	635656	800761	816989
	AT2G46830	CCA1	circadian clock associated 1	AT2G46830.1|KTGS(Phospho)GTILMSK	NA	NA	NA	NA	NA	NA	NA	NA	NA	NA	NA	NA	81958.4	73356.1	86159.1	80343
	AT2G46830	CCA1	circadian clock associated 1	AT2G46830.1|IS(Phospho)SNITDPWK	NA	NA	NA	NA	NA	NA	NA	NA	187718	266436	213653	NA	445040	461315	398031	432769
	AT3G16857	ARR1	response regulator 1	AT3G16857.1;AT3G16857.2|SIFS(Phospho)FDNTK	NA	NA	NA	NA	NA	NA	57894.9	52368.3	106825	114894	64080.5	139375	95000.9	106508	79574	82025.6
	AT3G26744	ICE1	basic helix-loop-helix (bHLH) DNA-binding superfamily protein	AT3G26744.1;AT3G26744.2;AT3G26744.4;AT3G26744.6|DLSSVPDFLS(Phospho)AR	NA	NA	NA	NA	NA	162125	NA	142143	452088	424595	354909	262331	231042	279928	215121	222111
	AT4G16110	ARR2	response regulator 2	AT4G16110.1|GPDS(Phospho)GTAAGGSNSDPFPANLR	NA	NA	NA	NA	NA	NA	123715	132081	205526	227223	224326	187887	485825	345335	265229	274910
	AT4G33950	OST1	Protein kinase superfamily protein	AT4G33950.1;AT4G33950.2|SSVLHS(Phospho)QPKS(Phospho)TVGTPAYIAPEVLLK	NA	NA	NA	NA	NA	NA	NA	NA	NA	NA	NA	NA	643361	621183	538463	672896
	AT4G33950	OST1	Protein kinase superfamily protein	AT4G33950.1;AT4G33950.2|S(Phospho)TVGTPAYIAPEVLLKK	NA	NA	NA	NA	NA	NA	NA	NA	NA	NA	15753.9	33696.3	500988	616279	548628	457842
	AT4G33950	OST1	Protein kinase superfamily protein	AT4G33950.1;AT4G33950.2|S(Phospho)TVGTPAYIAPEVLLK	NA	NA	NA	NA	NA	NA	NA	NA	99080.8	129978	156429	NA	1.68115e+06	1.15042e+06	1.03821e+06	1.21708e+06
E3 ligase	AT2G32950	COP1	Transducin/WD40 repeat-like superfamily protein	AT2G32950.1|(UniMod:1)MEEIST(Phospho)DPVVPAVKPDPR	NA	NA	NA	NA	NA	NA	NA	NA	NA	NA	NA	NA	132205	129091	64073.8	69474.3
E3 ligase	AT5G08560	WDR26	transducin family protein / WD-40 repeat family protein	AT5G08560.1;AT5G08560.2;AT5G08560.3|LVQGSS(Phospho)SNGVIHR	NA	NA	NA	NA	145754	NA	NA	80174.4	176093	93959	130533	NA	107313	131690	156006	110156
E3 ligase	AT5G42940	RHG1A	RING/U-box superfamily protein	AT5G42940.1;AT5G42940.2|VSQPGRS(Phospho)FEENGVGTGSSVEGR	NA	NA	NA	NA	232571	169170	208120	286351	212024	NA	NA	213735	412507	327350	320038	483963
E3 ligase	AT5G05970	NEDD1	Transducin/WD40 repeat-like superfamily protein	AT5G05970.1;AT5G05970.2|RFS(Phospho)TYAER	173522	224311	108322	147115	NA	NA	NA	NA	NA	NA	NA	NA	NA	NA	NA	NA
E3 ligase	AT5G02430	0	Transducin/WD40 repeat-like superfamily protein	AT5G02430.1|SGPLLSSVVS(Phospho)NTR	603079	965186	909533	899315	NA	NA	903277	677678	NA	NA	NA	NA	NA	NA	NA	NA
DUBs	AT1G50670	0	OTU-like cysteine protease family protein	AT1G50670.1;AT1G50670.2;AT1G50670.3|S(Phospho)YTDTANFTLR	NA	NA	NA	NA	NA	NA	NA	25532.7	NA	110216	120236	NA	68803.9	60305.8	43564.8	70849.8
DUBs	AT4G39910	UBP3	ubiquitin-specific protease 3	AT4G39910.1|T(Phospho)EHETSSS(Phospho)SSPEKIANGLK	NA	NA	NA	NA	239857	341964	307498	242837	409161	297769	361496	395426	550218	633681	731869	517366
DUBs	AT2G21270	UFD1	ubiquitin fusion degradation 1	AT2G21270.1;AT2G21270.2;AT2G21270.3;AT2G21270.4;AT2G21270.5|FQAFS(Phospho)GKK	133022	154403	150265	207551	NA	66194.6	88616.8	NA	NA	NA	54656.5	NA	NA	NA	NA	NA
DUBs	AT4G31670	UBP18	ubiquitin-specific protease 18	AT4G31670.1|DYGITTLT(Phospho)PSAK	151436	160530	242742	269430	NA	180331	149607	184356	133466	135840	101995	NA	NA	NA	NA	NA
phosphatase	AT3G55270	MKP1	mitogen-activated protein kinase phosphatase 1	AT3G55270.1|YVSKT(Phospho)PLSR	NA	NA	NA	NA	NA	94480.5	NA	NA	171013	104098	187596	NA	313338	231367	224038	284948
phosphatase	AT4G21670	CPL1;FRY2	C-terminal domain phosphatase-like 1	AT4G21670.1|DETALPVS(Phospho)SRPTDPR	NA	NA	NA	NA	NA	424868	368376	330933	397011	406611	420499	NA	517555	516910	460809	534258
phosphatase	AT4G21670	CPL1;FRY2	C-terminal domain phosphatase-like 1	AT4G21670.1|DATPFTNENIS(Phospho)MGNANALNNQPFAR	NA	NA	NA	NA	NA	112427	NA	NA	NA	NA	NA	NA	205621	190855	189300	170604

## Sheet: cold_phos_missing_values_all
AGI	name	description	phospeptide	CK_1	CK_2	CK_3	CK_4	CS10_1	CS10_2	CS10_3	CS10_4	CS30_1	CS30_2	CS30_3	CS30_4	CS120_1	CS120_2	CS120_3	CS120_4
AT1G08720	EDR1 (RAF2)	Protein kinase superfamily protein	AT1G08720.1;AT1G08720.2|HNTFLS(Phospho)SK	NA	NA	NA	NA	NA	NA	NA	NA	NA	NA	NA	NA	308609	272018	205203	305250
AT1G34220		Regulator of Vps4 activity in the MVB pathway protein	AT1G34220.1;AT1G34220.2|(Met-loss+Acetyl (Protein N-term))MS(Phospho)MLDSFFNK	NA	NA	NA	NA	NA	NA	NA	NA	NA	NA	NA	NA	27574.8	31813.8	22411.4	19756
AT1G58110		Basic-leucine zipper (bZIP) transcription factor family protein	AT1G58110.1;AT1G58110.2|AT(Phospho)SKDLDSQFSSLSLNTK	NA	NA	NA	NA	NA	NA	NA	NA	NA	NA	NA	NA	145211	152514	116900	151652
AT1G67890		PAS domain-containing protein tyrosine kinase family protein	AT1G67890.1|IKHETYLT(Phospho)TNGR	NA	NA	NA	NA	NA	NA	NA	NA	NA	NA	NA	NA	270071	99049.9	86393.1	186204
AT1G68740	PHO1-H1	EXS (ERD1/XPR1/SYG1) family protein	AT1G68740.1;AT1G68740.2|LASSGS(Phospho)NNDVYETELLEK	NA	NA	NA	NA	NA	NA	NA	NA	NA	NA	NA	NA	26614.2	43201.5	38756.7	23788.2
AT1G69220	SIK1	Protein kinase superfamily protein	AT1G69220.1|EIDMTT(Phospho)MGR	NA	NA	NA	NA	NA	NA	NA	NA	NA	NA	NA	NA	160807	181371	149757	185440
AT1G70280		NHL domain-containing protein	AT1G70280.1;AT1G70280.2|HYS(Phospho)SIPHTYYEQDSEK	NA	NA	NA	NA	NA	NA	NA	NA	NA	NA	NA	NA	128526	180066	154339	175097
AT2G19110	HMA4	heavy metal atpase 4	AT2G19110.1;AT2G19110.2;AT2G19110.3|GVLIKDEGNC(UniMod:4)KS(Phospho)GSENMGTVK	NA	NA	NA	NA	NA	NA	NA	NA	NA	NA	NA	NA	124057	51440.4	53919.7	26304.1
AT2G31840	MRL7L	Thioredoxin superfamily protein	AT2G31840.1;AT2G31840.2|KEEEDDDEDSEGDDS(Phospho)EKEIVWQDDNYIRPIK	NA	NA	NA	NA	NA	NA	NA	NA	NA	NA	NA	NA	90610.2	129606	124241	119210
AT2G32950	COP1	Transducin/WD40 repeat-like superfamily protein	AT2G32950.1|(UniMod:1)MEEIST(Phospho)DPVVPAVKPDPR	NA	NA	NA	NA	NA	NA	NA	NA	NA	NA	NA	NA	132205	129091	64073.8	69474.3
AT2G46830	CCA1	circadian clock associated 1	AT2G46830.1|KTGS(Phospho)GTILMSK	NA	NA	NA	NA	NA	NA	NA	NA	NA	NA	NA	NA	81958.4	73356.1	86159.1	80343
AT3G19760	EIF4A3	eukaryotic initiation factor 4A-III	AT3G19760.1|EVQALILS(Phospho)PTR	NA	NA	NA	NA	NA	NA	NA	NA	NA	NA	NA	NA	407273	425881	296352	391345
AT3G49590		Autophagy-related protein 13	AT3G49590.1;AT3G49590.2;AT3G49590.3|KT(Phospho)SS(Phospho)SISQSLPLGR	NA	NA	NA	NA	NA	NA	NA	NA	NA	NA	NA	NA	204913	316769	283277	291353
AT4G00752	PUX9	UBX domain-containing protein	AT4G00752.1|LNTRYS(Phospho)LDNNPS(Phospho)SVLSPR	NA	NA	NA	NA	NA	NA	NA	NA	NA	NA	NA	NA	90721.7	107572	106808	63164
AT4G01290		chorismate synthase	AT4G01290.1;AT4G01290.2|GSFPKPSGFGAGT(Phospho)SAPRPQSNDSHQLSR	NA	NA	NA	NA	NA	NA	NA	NA	NA	NA	NA	NA	948081	814841	749081	925260
AT4G33950	OST1	Protein kinase superfamily protein	AT4G33950.1;AT4G33950.2|SSVLHS(Phospho)QPKS(Phospho)TVGTPAYIAPEVLLK	NA	NA	NA	NA	NA	NA	NA	NA	NA	NA	NA	NA	643361	621183	538463	672896
AT5G03280	EIN2	NRAMP metal ion transporter family protein	AT5G03280.1|LSNKPVGM(UniMod:35)NQDGPGS(Phospho)RK	NA	NA	NA	NA	NA	NA	NA	NA	NA	NA	NA	NA	53868.1	73150.2	118876	75175.2
AT5G03280	EIN2	NRAMP metal ion transporter family protein	AT5G03280.1|YSSLRAPSS(Phospho)SEGWEHQQPATVHGYQM(UniMod:35)K	NA	NA	NA	NA	NA	NA	NA	NA	NA	NA	NA	NA	146935	145211	138049	137194
AT5G03730	CTR1 (RAF1)	Protein kinase superfamily protein	AT5G03730.1;AT5G03730.2|LKAST(Phospho)FLS(Phospho)SK	NA	NA	NA	NA	NA	NA	NA	NA	NA	NA	NA	NA	95586.7	91833.3	104281	105048
AT5G09620		Octicosapeptide/Phox/Bem1p family protein	AT5G09620.1;AT5G09620.2|FSYNS(Phospho)YPDSAESSPR	NA	NA	NA	NA	NA	NA	NA	NA	NA	NA	NA	NA	711044	625705	615269	702985
AT2G40940	ERS1	ethylene response sensor 1	AT2G40940.1|LGIC(UniMod:4)NGPSSS(Phospho)SGSMALHLAAK	NA	NA	NA	NA	NA	NA	NA	NA	NA	NA	NA	177643	497437	635656	800761	816989
AT1G03900	ATNAP4	non-intrinsic ABC protein 4	AT1G03900.1|EKETGETS(Phospho)ESDNHIDIHPAVNHR	NA	NA	NA	NA	NA	NA	NA	NA	426413	249381	NA	NA	509864	409813	363925	386590
AT1G03970	GBF4	G-box binding factor 4	AT1G03970.1|LNNDGS(Phospho)YTFDFPMQR	NA	NA	NA	NA	NA	NA	NA	NA	396307	253800	79056.1	96479.3	892206	613263	471582	282171
AT1G13020	EIF4B2	eukaryotic initiation factor 4B2	AT1G13020.1|AGS(Phospho)IDES(Phospho)RSVESMERPR	NA	NA	NA	NA	NA	NA	NA	NA	873615	1.06014e+06	977703	NA	2.85908e+06	328947	660671	4.08265e+06
AT1G13020	EIF4B2	eukaryotic initiation factor 4B2	AT1G13020.1|AVERPGS(Phospho)SAS(Phospho)R	NA	NA	NA	NA	NA	NA	NA	NA	NA	457569	306765	166865	806473	710746	507971	619669
AT1G13020	EIF4B2	eukaryotic initiation factor 4B2	AT1G13020.1|AGS(Phospho)IDES(Phospho)RS(Phospho)VESMERPR	NA	NA	NA	NA	NA	NA	NA	NA	49105.5	259479	124072	NA	659221	739584	695361	663136
AT1G24706	THO2	THO2	AT1G24706.1;AT1G24706.2;AT1G24706.3;AT1G24706.4;AT1G24706.5;AT1G24706.6;AT1G24706.7;AT1G24706.8;AT1G24706.9|EQQVPSAEPGEYS(Phospho)PM(UniMod:35)PHHSSLSTSM(UniMod:35)GPSSYEGR	NA	NA	NA	NA	NA	NA	NA	NA	369044	NA	NA	NA	579218	486521	693947	573942
AT1G27090		glycine-rich protein	AT1G27090.1|(Met-loss (Protein N-term))MAAT(Phospho)ASSEASEGPVM(UniMod:35)GLINK	NA	NA	NA	NA	NA	NA	NA	NA	69724.6	NA	72193.4	NA	148766	146690	223122	220155
AT1G27850		RUN/FYVE domain protein	AT1G27850.1|SVSMKS(Phospho)PVIQANNSSC(UniMod:4)FTR	NA	NA	NA	NA	NA	NA	NA	NA	60568	NA	NA	NA	88508.2	145006	192647	140814
AT1G29350		RNA polymerase II degradation factor-like protein (DUF1296)	AT1G29350.1;AT1G29370.1|TSNNAS(Phospho)SLGGQSISMPEALR	NA	NA	NA	NA	NA	NA	NA	NA	NA	166760	184118	216210	292091	179254	284408	377083
AT1G69220	SIK1	Protein kinase superfamily protein	AT1G69220.1|ATMALQAQSVVAPSLEDTST(Phospho)LGPK	NA	NA	NA	NA	NA	NA	NA	NA	NA	NA	589850	NA	519657	775779	613091	683394
AT1G75100	JAC1	J-domain protein required for chloroplast accumulation response 1	AT1G75100.1|ADVVST(Phospho)AKSYSDDC(UniMod:4)DDPPQVFVTGK	NA	NA	NA	NA	NA	NA	NA	NA	NA	NA	11418.9	NA	97680.1	45223.2	62035.8	54534.4
AT1G76970	TOL4	Target of Myb protein 1	AT1G76970.1;AT1G76970.2;AT1G76970.3;AT1G76970.4;AT1G76970.5;AT1G76970.6;AT1G76970.7|RPVHGS(Phospho)DSGMVDILSGDVYKPQGNSSSQGVK	NA	NA	NA	NA	NA	NA	NA	NA	129190	NA	NA	96410.7	316367	307550	299521	338183
AT2G25730		zinc finger FYVE domain protein	AT2G25730.1;AT2G25730.2;AT2G25730.3;AT2G25730.4|S(Phospho)FGPLSNK	NA	NA	NA	NA	NA	NA	NA	NA	NA	86163.6	82314	NA	100161	83791.3	97164.7	120589
AT2G26930	ISPE	4-(cytidine 5'-phospho)-2-C-methyl-D-erithritol kinase	AT2G26930.1|EANEWYKEPASANAT(Phospho)TSSAESR	NA	NA	NA	NA	NA	NA	NA	NA	220291	182252	NA	184533	161714	106691	173891	78119.4
AT2G37170	PIP2B	plasma membrane intrinsic protein 2	AT2G37170.1;AT2G37180.1|ASGSKSLGS(Phospho)FRS(Phospho)AANV	NA	NA	NA	NA	NA	NA	NA	NA	239857	155364	NA	103586	403984	252906	178498	172560
AT2G38280	AMPD	AMP deaminase%2C putative / myoadenylate deaminase	AT2G38280.1;AT2G38280.2|AS(Phospho)VHGAS(Phospho)SIRK	NA	NA	NA	NA	NA	NA	NA	NA	NA	NA	22019.8	NA	84890.5	73739.7	54769.9	93971.9
AT2G40620	BZIP18	Basic-leucine zipper (bZIP) transcription factor family protein	AT2G40620.1|LGSGSGSASDS(Phospho)AGPSAPR	NA	NA	NA	NA	NA	NA	NA	NA	175699	112595	NA	NA	159398	439197	137129	150935
AT2G41900		CCCH-type zinc finger protein with ARM repeat domain-containing protein	AT2G41900.1|SSS(Phospho)PC(UniMod:4)HSPTGENGGSGSGSPLGSPFK	NA	NA	NA	NA	NA	NA	NA	NA	86731.5	138614	123533	119873	467208	499578	473478	475910
AT2G45850	AHL9	AT hook motif DNA-binding family protein	AT2G45850.1;AT2G45850.2;AT2G45850.3|GLS(Phospho)GSGPPTFHGSPQQQQGLR	NA	NA	NA	NA	NA	NA	NA	NA	97583.3	NA	NA	NA	135590	180218	196596	148655
AT2G46830	CCA1	circadian clock associated 1	AT2G46830.1|IS(Phospho)SNITDPWK	NA	NA	NA	NA	NA	NA	NA	NA	187718	266436	213653	NA	445040	461315	398031	432769
AT3G02830	ZFN1	zinc finger protein 1	AT3G02830.1;AT3G02830.2|LSVS(Phospho)ETR	NA	NA	NA	NA	NA	NA	NA	NA	216663	175627	142849	232356	377093	420877	348089	332702
AT3G12320	LNK3	hypothetical protein	AT3G12320.1;AT3G12320.2;AT3G12320.3|AT(Phospho)SSNNSVGSSSMYGGGR	NA	NA	NA	NA	NA	NA	NA	NA	314645	198480	182806	272637	391352	345974	295042	460180
AT3G12590		hypothetical protein	AT3G12590.1|AGPQQIWDDST(Phospho)VNT(Phospho)FRPR	NA	NA	NA	NA	NA	NA	NA	NA	246653	NA	NA	NA	671030	806421	630609	777646
AT3G13460	ECT2	evolutionarily conserved C-terminal region 2	AT3G13460.1|S(Phospho)ALGYGSSGYDSR	NA	NA	NA	NA	NA	NA	NA	NA	NA	NA	124331	109628	228756	235221	241074	279724
AT3G16760		Tetratricopeptide repeat (TPR)-like superfamily protein	AT3G16760.1;AT3G16760.2|NAPPVSASGSSKS(Phospho)PYSMGNLGDSLPK	NA	NA	NA	NA	NA	NA	NA	NA	NA	100770	101222	NA	242349	256569	219104	204986
AT3G17850	IREH1	Protein kinase superfamily protein	AT3G17850.1|FGPKS(Phospho)DQGMTTSSASSMTPR	NA	NA	NA	NA	NA	NA	NA	NA	NA	301407	NA	NA	476568	563418	331305	318891
AT3G24870	EAF1B	Helicase/SANT-associated%2C DNA binding protein	AT3G24870.4;AT3G24880.1;AT3G24880.2;AT3G24880.3|DMHTT(Phospho)SVSC(UniMod:4)PVFANSNGNIVPK	NA	NA	NA	NA	NA	NA	NA	NA	205228	328469	244851	305735	513917	484981	457503	507853
AT3G49590		Autophagy-related protein 13	AT3G49590.1;AT3G49590.2;AT3G49590.3|S(Phospho)PSS(Phospho)QDSLPGIALYR	NA	NA	NA	NA	NA	NA	NA	NA	514154	657693	516492	459369	975097	435720	569557	537253
AT3G56850	DPBF3	ABA-responsive element binding protein 3	AT3G56850.1|SVC(UniMod:4)SVEANQPSSMAVNGGAAAQEGLS(Phospho)R	NA	NA	NA	NA	NA	NA	NA	NA	385577	608382	NA	NA	1.51477e+06	1.32636e+06	1.24892e+06	1.25504e+06
AT3G58570	RH52	P-loop containing nucleoside triphosphate hydrolases superfamily protein	AT3G58570.1|TPSSEFVAPS(Phospho)PGNNDR	NA	NA	NA	NA	NA	NA	NA	NA	NA	NA	307555	NA	464682	405177	431928	393231
AT4G00330	CRCK2	calmodulin-binding receptor-like cytoplasmic kinase 2	AT4G00330.1;AT4G00330.2|RRHSYT(Phospho)VGSPATTSSNYSNTTFTDR	NA	NA	NA	NA	NA	NA	NA	NA	381577	NA	420577	NA	708150	603153	1.02512e+06	813100
AT4G01810		Sec23/Sec24 protein transport family protein	AT4G01810.1;AT4G01810.2;AT4G01810.3|TPVPHS(Phospho)PPVVAS(Phospho)PIPPR	NA	NA	NA	NA	NA	NA	NA	NA	1.03247e+06	NA	NA	NA	1.19e+06	1.26245e+06	1.36229e+06	638609
AT4G02350	SEC15B	exocyst complex component sec15B	AT4G02350.1;AT4G02350.2|DPSDSIFGT(Phospho)FGTR	NA	NA	NA	NA	NA	NA	NA	NA	59454.6	133508	112462	NA	251811	244353	146209	272806
AT4G10610	CID12	CTC-interacting domain 12	AT4G10610.1;AT4G10610.2|S(Phospho)DGGES(Phospho)FKR	NA	NA	NA	NA	NA	NA	NA	NA	31602.7	48321.9	62463.9	43763.8	44118.5	34022.7	40636.2	51409.5
AT4G17090	BAM3	chloroplast beta-amylase	AT4G17090.1|SDS(Phospho)GNGLTAFTYLR	NA	NA	NA	NA	NA	NA	NA	NA	114751	NA	80927.6	NA	89731.2	106218	99953	157768
AT4G18700	CIPK12	CBL-interacting protein kinase 12	AT4G18700.1|DC(UniMod:4)RVS(Phospho)LEGSR	NA	NA	NA	NA	NA	NA	NA	NA	125372	99055.9	109425	NA	143250	255672	124245	135990
AT4G19210	ABCE2	RNAse l inhibitor protein 2	AT4G19210.1|VAETPQES(Phospho)AEEIQSYAR	NA	NA	NA	NA	NA	NA	NA	NA	NA	204349	171311	NA	448455	555441	625362	553256
AT4G32660	AFC3	Protein kinase superfamily protein	AT4G32660.1;AT4G32660.2|(UniMod:1)MIANGFES(Phospho)MDKER	NA	NA	NA	NA	NA	NA	NA	NA	NA	111545	90231.9	NA	165219	132417	190143	201858
AT4G33950	OST1	Protein kinase superfamily protein	AT4G33950.1;AT4G33950.2|S(Phospho)TVGTPAYIAPEVLLKK	NA	NA	NA	NA	NA	NA	NA	NA	NA	NA	15753.9	33696.3	500988	616279	548628	457842
AT4G33950	OST1	Protein kinase superfamily protein	AT4G33950.1;AT4G33950.2|S(Phospho)TVGTPAYIAPEVLLK	NA	NA	NA	NA	NA	NA	NA	NA	99080.8	129978	156429	NA	1.68115e+06	1.15042e+06	1.03821e+06	1.21708e+06
AT4G38550		phospholipase-like protein (PEARLI 4) family protein	AT4G38550.1;AT4G38550.3|T(Phospho)VSKST(Phospho)PGSPAHPPGARSPPPSYLSNK	NA	NA	NA	NA	NA	NA	NA	NA	460238	285116	NA	751264	1.1812e+06	1.41751e+06	1.69508e+06	1.23229e+06
AT4G40010	SnRK2.7	SNF1-related protein kinase 2.7	AT4G40010.1|ST(Phospho)VGTPAYVAPEVLSR	NA	NA	NA	NA	NA	NA	NA	NA	NA	NA	59524.5	NA	344581	149996	249247	246468
AT5G04280	RZ1C	RNA-binding (RRM/RBD/RNP motifs) family protein with retrovirus zinc finger-like domain-containing protein	AT5G04280.1|DSGYS(Phospho)IAGK	NA	NA	NA	NA	NA	NA	NA	NA	233231	243459	233493	277414	470271	382242	359006	330783
AT5G04950	NAS1	nicotianamine synthase 1	AT5G04950.1|LGGPTT(Phospho)PGVNGTR	NA	NA	NA	NA	NA	NA	NA	NA	NA	118589	136628	28114.5	211026	107781	204437	254356
AT5G08680		ATP synthase alpha/beta family protein	AT5G08680.1|LLS(Phospho)PGPAHGAAPC(UniMod:4)GTLLGR	NA	NA	NA	NA	NA	NA	NA	NA	NA	169093	184002	178643	216284	169660	197567	203392
AT5G15440	EDL1	EID1-like 1	AT5G15440.1|RNS(Phospho)LLGGSENGPPPQK	NA	NA	NA	NA	NA	NA	NA	NA	NA	NA	200142	NA	131613	202957	47881.3	335949
AT5G21160		LA RNA-binding protein	AT5G21160.1;AT5G21160.2;AT5G21160.3|LVIVTQNS(Phospho)GK	NA	NA	NA	NA	NA	NA	NA	NA	NA	NA	152102	NA	89247.6	86809	90913.8	102529
AT5G45300	BMY2	beta-amylase 2	AT5G45300.1;AT5G45300.2;AT5G45300.3|S(Phospho)IESPLSSST(Phospho)LK	NA	NA	NA	NA	NA	NA	NA	NA	NA	178527	NA	NA	163520	246170	196573	208286
AT5G45330	DCP5-L	decapping 5-like protein	AT5G45330.1;AT5G45330.2;AT5G45330.3|SIPHELPAVASNS(Phospho)APVIPGPLSK	NA	NA	NA	NA	NA	NA	NA	NA	296808	249721	302207	272879	1.61724e+06	1.65509e+06	1.63919e+06	1.6214e+06
AT5G52200	I-2	phosphoprotein phosphatase inhibitor	AT5G52200.1|T(Phospho)VSGT(Phospho)SSSSSPELI	NA	NA	NA	NA	NA	NA	NA	NA	66500.9	NA	NA	NA	174753	163472	203533	201525
AT5G62810	PEX14	peroxin 14	AT5G62810.1|KPYTNGS(Phospho)NVDYDTR	NA	NA	NA	NA	NA	NA	NA	NA	27398.8	36745	36294	NA	97810.9	94327	99081	80060.7
ATCG01130	YCF1.2	Ycf1 protein	ATCG01130.1|KLS(Phospho)FFSEPQQEEK	NA	NA	NA	NA	NA	NA	NA	NA	293451	333661	286590	338841	464917	425208	479538	498856
AT1G04400	CRY2	cryptochrome 2	AT1G04400.1;AT1G04400.2|EPGLC(UniMod:4)PS(Phospho)VS(Phospho)SNDQQVPSAVR	NA	NA	NA	NA	NA	NA	NA	197875	163461	295684	351722	NA	227161	202410	159451	259578
AT1G27090		glycine-rich protein	AT1G27090.1|(UniMod:1)AAT(Phospho)ASSEASEGPVM(UniMod:35)GLINK	NA	NA	NA	NA	NA	NA	NA	132356	190268	219608	210880	167543	389947	391246	313884	342788
AT1G30755		elongation factor G%2C putative (DUF668)	AT1G30755.1;AT1G30755.5;AT1G30755.6|S(Phospho)QELVGLK	NA	NA	NA	NA	NA	NA	NA	79782.1	64550.7	120759	134051	15367.8	92096.8	64190.3	64622.4	108209
AT1G50670		OTU-like cysteine protease family protein	AT1G50670.1;AT1G50670.2;AT1G50670.3|S(Phospho)YTDTANFTLR	NA	NA	NA	NA	NA	NA	NA	25532.7	NA	110216	120236	NA	68803.9	60305.8	43564.8	70849.8
AT2G27100	SE	C2H2 zinc-finger protein SERRATE (SE)	AT2G27100.1|LRS(Phospho)YQDLDAPEEEVTVIDYR	NA	NA	NA	NA	NA	NA	NA	185002	NA	168483	179063	NA	214417	451599	340985	465731
AT2G37180	PIP2-3	Aquaporin-like superfamily protein	AT2G37180.1|SLGS(Phospho)FRSAANV	NA	NA	NA	NA	NA	NA	NA	57295.2	NA	140148	80364.8	NA	521994	193201	151780	115522
AT2G41410	CML35	Calcium-binding EF-hand family protein	AT2G41410.1|ASVSRS(Phospho)EPSSFSSNASSSSSDGSYGNLK	NA	NA	NA	NA	NA	NA	NA	30964.2	61417.4	72082.8	69009.4	79692.6	55612.2	62407.4	85246.6	59590.9
AT3G08020		PHD finger family protein	AT3G08020.1|ATFGSVTQFPAASTS(Phospho)EGNHVDDK	NA	NA	NA	NA	NA	NA	NA	106363	141033	123659	106839	127478	158752	188577	149307	150621
AT3G14172		GPI-anchored adhesin-like protein	AT3G14172.1;AT3G14172.2|HFAQS(Phospho)VPNFSEIKK	NA	NA	NA	NA	NA	NA	NA	46751.4	85687.2	NA	NA	NA	382309	338693	337327	363280
AT3G24870	EAF1B	Helicase/SANT-associated%2C DNA binding protein	AT3G24870.4;AT3G24880.1;AT3G24880.2;AT3G24880.3|NLQQPSLS(Phospho)TPAAVSGSDR	NA	NA	NA	NA	NA	NA	NA	112091	NA	NA	NA	NA	167629	84648.8	123700	93608.8
AT3G26400	EIF4B1	eukaryotic translation initiation factor 4B1	AT3G26400.1|AGS(Phospho)IDET(Phospho)RSFES(Phospho)TERPR	NA	NA	NA	NA	NA	NA	NA	45177.6	81505.2	77432.8	131508	NA	204973	197688	134959	201185
AT4G00752	PUX9	UBX domain-containing protein	AT4G00752.1|Y(Phospho)SLDNNPSSVLS(Phospho)PR	NA	NA	NA	NA	NA	NA	NA	473026	NA	981502	622687	418904	940425	808363	623491	805216
AT4G12050	AHL26	Putative AT-hook DNA-binding family protein	AT4G12050.1;AT4G22810.1|(UniMod:1)MDPVQSHGSQS(Phospho)S(Phospho)LPPPFHAR	NA	NA	NA	NA	NA	NA	NA	913543	896146	915995	764631	985351	901865	1.06359e+06	965350	853072
AT4G13930	SHM4	serine hydroxymethyltransferase 4	AT4G13930.1|IMGLDLPSGGHLTHGYYT(Phospho)SGGKK	NA	NA	NA	NA	NA	NA	NA	56105.3	NA	NA	102036	NA	126014	111697	212843	167397
AT4G16150	CAMTA5	calmodulin-binding transcription activator 5	AT4G16150.1|ETHEVHAAPAT(Phospho)PGNS(Phospho)YSSSITDHLSPK	NA	NA	NA	NA	NA	NA	NA	68145.5	223036	242765	260361	270578	275375	403905	389561	426203
AT4G17140		pleckstrin homology (PH) domain-containing protein	AT4G17140.2;AT4G17140.3|ASS(Phospho)SGRESSVTFLPVIDK	NA	NA	NA	NA	NA	NA	NA	39341.8	NA	43532.3	NA	NA	105484	117488	100099	115928
AT4G30790	ATG11	autophagy-like protein	AT4G30790.1|(UniMod:1)SGS(Phospho)FTESFADDGK	NA	NA	NA	NA	NA	NA	NA	176502	NA	266448	266770	NA	207395	187824	208062	241336
AT4G37300	MEE59	maternal effect embryo arrest 59	AT4G37300.1|(Met-loss+Acetyl (Protein N-term))MSTMKPS(Phospho)RSDEISDPEQQIK	NA	NA	NA	NA	NA	NA	NA	1.02525e+06	NA	1.72979e+06	NA	NA	1.2128e+06	1.16515e+06	1.50968e+06	1.24092e+06
AT4G38550		phospholipase-like protein (PEARLI 4) family protein	AT4G38550.1;AT4G38550.3|SNAS(Phospho)PFHPFRS(Phospho)PSPSPFHTPDR	NA	NA	NA	NA	NA	NA	NA	290082	NA	251805	227641	NA	298005	302734	309837	343061
AT5G46400	AT PRP39-2	Tetratricopeptide repeat (TPR)-like superfamily protein	AT5G46400.1|S(Phospho)QERPPQMPYSPVGTGR	NA	NA	NA	NA	NA	NA	NA	174036	NA	353785	288191	269466	524290	670685	464919	430329
AT1G09770	CDC5	cell division cycle 5	AT1G09770.1|QGMT(Phospho)PMRT(Phospho)PQRT(Phospho)PAGK	NA	NA	NA	NA	NA	NA	140464	NA	NA	223863	NA	NA	199305	209082	196107	271559
AT1G13260	RAV1	related to ABI3/VP1 1	AT1G13260.1|MGS(Phospho)GSSVVLDSENGVEAESR	NA	NA	NA	NA	NA	NA	244812	NA	98863	163067	NA	NA	343278	243679	255675	265130
AT1G24706	THO2	THO2	AT1G24706.1;AT1G24706.2;AT1G24706.3;AT1G24706.4;AT1G24706.5;AT1G24706.6;AT1G24706.7;AT1G24706.8;AT1G24706.9|EQQVPS(Phospho)AEPGEYSPMPHHSSLSTSMGPSSYEGR	NA	NA	NA	NA	NA	NA	952946	NA	2.86161e+06	2.78443e+06	2.73225e+06	NA	3.10639e+06	3.528e+06	3.45255e+06	3.18353e+06
AT1G53590	NTMC2T6.1	Calcium-dependent lipid-binding (CaLB domain) family protein	AT1G53590.1|LNKEDIQTS(Phospho)FASDTTNLGSFSSDK	NA	NA	NA	NA	NA	NA	114945	NA	154709	189978	219328	98134.7	157137	161876	134427	162609
AT1G74050	RPL6C	Ribosomal protein L6 family protein	AT1G74050.1|S(Phospho)KVDAPVEKPPK	NA	NA	NA	NA	NA	NA	74444.4	NA	181576	114897	168367	169083	75220	128199	106597	128421
AT3G49120	PER34	peroxidase CB	AT3G49120.1|MGNITPT(Phospho)TGTQGQIR	NA	NA	NA	NA	NA	NA	56720.8	NA	NA	NA	NA	NA	74861.4	44982.1	46882	70496
AT3G53930	ATG1B	Protein kinase superfamily protein	AT3G53930.1;AT3G53930.2|(Met-loss+Acetyl (Protein N-term))MAQSS(Phospho)LVAAAGR	NA	NA	NA	NA	NA	NA	41273.3	NA	NA	NA	NA	NA	150919	164488	151004	138997
AT3G62330		Zinc knuckle (CCHC-type) family protein	AT3G62330.1;AT3G62330.2|NVPRGS(Phospho)PQAYGS(Phospho)DR	NA	NA	NA	NA	NA	NA	23125.5	NA	NA	NA	NA	67793.6	218007	190632	202442	184550
AT5G15020	SNL2	SIN3-like 2	AT5G15020.1;AT5G15020.2|MEGFEAYS(Phospho)GPASHSEK	NA	NA	NA	NA	NA	NA	34141.3	NA	47718.3	49106.7	NA	NA	70017.6	75909.6	57125.6	59041.3
AT5G52310	RD29A	low-temperature-responsive protein 78 (LTI78) / desiccation-responsive protein 29A (RD29A)	AT5G52310.1|S(Phospho)KEFKEFDQDFDSVLGK	NA	NA	NA	NA	NA	NA	522006	NA	700321	NA	NA	NA	853379	840517	845508	961619
AT5G64070	PI4KB1	phosphatidylinositol 4-OH kinase beta1	AT5G64070.1;AT5G64070.2|MSLSTAQAIDQAMT(Phospho)PK	NA	NA	NA	NA	NA	38017.3	NA	NA	47782.7	47482.7	40945.2	NA	88907.4	63227.9	89124.5	75135.1
AT1G12330		cyclin-dependent kinase-like protein	AT1G12330.1|DKFSVVPLESHNNPS(Phospho)FISSPNLIIK	NA	NA	NA	NA	2.07161e+06	NA	NA	NA	2.08774e+06	2.17147e+06	NA	NA	2.25694e+06	2.52025e+06	2.27199e+06	2.56792e+06
AT5G58140	PHOT2	phototropin 2	AT5G58140.1;AT5G58140.2;AT5G58140.5;AT5G58140.6;AT5G58140.7|ETHGST(Phospho)SSSSKPPLDGNNKGSSSK	NA	NA	NA	NA	632748	NA	NA	NA	559262	320968	321825	436338	437485	396877	401406	322801
AT2G45460		SMAD/FHA domain-containing protein	AT2G45460.1;AT2G45460.2;AT2G45460.3;AT2G45460.4|ISS(Phospho)QNGASPSPSLNSK	NA	NA	NA	NA	317374	NA	NA	NA	386350	193802	278653	241376	398886	340816	336854	223532
AT3G54030	BSK6	kinase with tetratricopeptide repeat domain-containing protein	AT3G54030.1|S(Phospho)ASVLESPDIENGGK	NA	NA	NA	NA	287532	NA	NA	NA	270068	211033	214876	NA	234357	213051	208905	241092
AT1G27090		glycine-rich protein	AT1G27090.1|(UniMod:1)AATASS(Phospho)EASEGPVM(UniMod:35)GLINKR	NA	NA	NA	NA	283173	NA	NA	NA	520967	380713	354757	NA	872652	841698	954977	1.07757e+06
AT5G01380	GT-3A	Homeodomain-like superfamily protein	AT5G01380.1|HHQFS(Phospho)S(Phospho)DDEEEEVDEPNQDINEELLSLVETQKR	NA	NA	NA	NA	279019	NA	NA	NA	NA	NA	NA	NA	359103	461248	327241	264791
AT1G67910		hypothetical protein	AT1G67910.1;AT1G67910.2|T(Phospho)KSIEAASLLDSPPKPADS(Phospho)PSTAT	NA	NA	NA	NA	173358	NA	NA	NA	346246	341049	273060	394837	351383	351434	293158	184783
AT3G24880	EAF1A	Helicase/SANT-associated%2C DNA binding protein	AT3G24880.1;AT3G24880.2;AT3G24880.3|S(Phospho)YDLGDDLPYVNNTGGSNSSSLMAK	NA	NA	NA	NA	144505	NA	NA	NA	202064	192760	184930	150512	167883	221279	152525	242061
AT5G57610	RAF35	kinase superfamily with octicosapeptide/Phox/Bem1p domain-containing protein	AT5G57610.1|(UniMod:1)MDSGSVNSSVTSLVSS(Phospho)LNDEPHR	NA	NA	NA	NA	128699	NA	NA	NA	NA	NA	153057	NA	291210	243119	151583	230505
AT3G58690		Protein kinase superfamily protein	AT3G58690.1|SASKLS(Phospho)GC(UniMod:4)SSSFSLAR	NA	NA	NA	NA	106523	NA	NA	NA	NA	163580	152328	19974.7	265905	161901	225086	193053
AT4G17640	CKB2	casein kinase II beta chain 2	AT4G17640.1;AT4G17640.2|VTSTS(Phospho)VLMGK	NA	NA	NA	NA	98216.3	NA	NA	NA	229719	323760	217612	334165	424726	488953	446620	453470
AT3G15970	NUP50B	NUP50 (Nucleoporin 50 kDa) protein	AT3G15970.1;AT3G15970.2|AVIEEHKDSKPSVAEAAAPLKTPENSPS(Phospho)AEDA	NA	NA	NA	NA	78478.7	NA	NA	NA	NA	NA	66542	NA	46115.8	81881.1	541597	86201.1
AT2G37840	ATG1C	Protein kinase superfamily protein	AT2G37840.1;AT2G37840.2|SSAGQMQGSS(Phospho)LAMMNR	NA	NA	NA	NA	69096.4	NA	NA	NA	NA	NA	NA	NA	289977	235790	261228	288232
AT5G52580		RabGAP/TBC domain-containing protein	AT5G52580.1;AT5G52580.2;AT5G52580.3|SSEDQNVFIVNDFQS(Phospho)PLQR	NA	NA	NA	NA	61503	NA	NA	NA	NA	78321.1	NA	NA	143167	126594	86991.1	84970.7
AT1G62430	CDS1	CDP-diacylglycerol synthase 1	AT1G62430.1|(UniMod:1)M(UniMod:35)EEENVTSS(Phospho)PSTPVHR	NA	NA	NA	NA	44146.6	NA	NA	NA	95145.3	78849.1	85190.9	74587.2	73899.3	54550	67896	46492.1
AT1G15210	ABCG35	pleiotropic drug resistance 7	AT1G15210.1|T(Phospho)KSVNEDEEALK	NA	NA	NA	NA	NA	NA	63509.1	60200.9	243547	170638	193937	26804.6	177370	145511	160731	92227.1
AT1G18620		LONGIFOLIA protein	AT1G18620.1;AT1G18620.2;AT1G18620.3;AT1G18620.4|SSPT(Phospho)FSEDGSSEHPSPVSVLNAEIYR	NA	NA	NA	NA	NA	123174	NA	119850	NA	260715	233584	195816	384180	241853	413509	367141
AT1G20770		coiled-coil protein	AT1G20770.1|GVS(Phospho)EEKPSAKDETVLAADEEIKK	NA	NA	NA	NA	NA	229749	206660	161267	NA	255442	189903	NA	284947	182725	290993	262235
AT1G20920	RH42	P-loop containing nucleoside triphosphate hydrolases superfamily protein	AT1G20920.1;AT1G20920.3;AT1G20920.4;AT1G20920.5;AT1G20920.6;AT1G20920.7|YRS(Phospho)EDLDVVEEEADLKK	NA	NA	NA	NA	NA	119836	NA	NA	147240	NA	NA	NA	396753	271384	356971	382643
AT1G21580		Zinc finger C-x8-C-x5-C-x3-H type family protein	AT1G21580.1;AT1G21580.2;AT1G21580.3;AT1G21580.4;AT1G21580.5;AT1G21580.6;AT1G21580.7;AT1G21580.8|SAANMVSERPSSSAFS(Phospho)DSAVMRPFK	NA	NA	NA	NA	NA	58460.5	NA	42173.7	40261.5	53722.1	35206.5	NA	80841.1	88013.3	57841.5	77649
AT1G28380	NSL1	MAC/Perforin domain-containing protein	AT1G28380.1|S(Phospho)PASVYSGKPK	NA	NA	NA	NA	NA	264494	NA	NA	514833	567897	530882	259218	476767	455193	328655	599251
AT1G32360		Zinc finger (CCCH-type) family protein	AT1G32360.1|T(Phospho)RGSPSSSSATTTSAASNR	NA	NA	NA	NA	NA	1.04167e+06	NA	972424	NA	NA	974803	1.0064e+06	1.54252e+06	784557	799185	779804
AT1G32790	CID11	CTC-interacting domain 11	AT1G32790.1|QGGNGVNGGFFTSAGS(Phospho)FFR	NA	NA	NA	NA	NA	44606.1	NA	48127.3	27968.9	57973.1	46563.7	NA	60841	81079	43446.8	51348.5
AT1G48130	PER1	1-cysteine peroxiredoxin 1	AT1G48130.1|LSFLYPS(Phospho)TTGR	NA	NA	NA	NA	NA	177127	NA	NA	NA	202954	216462	NA	300325	259769	360398	349849
AT1G56080		interactor of constitutive active ROPs protein	AT1G56080.1|QSMTPQFS(Phospho)PAFTPSGTPK	NA	NA	NA	NA	NA	70698.7	NA	NA	75113.7	NA	23238.4	NA	81559.3	77406.7	67300.7	76348.1
AT1G56110	NOP56	NOP56-like pre RNA processing ribonucleoprotein	AT1G56110.1|LISHAGS(Phospho)LTNLAK	NA	NA	NA	NA	NA	NA	156521	76056.4	65469.5	128139	88212.1	NA	135184	120935	185525	107609
AT1G59870	ABCG36	ABC-2 and Plant PDR ABC-type transporter family protein	AT1G59870.1|NIEDIFSSGS(Phospho)RRT(Phospho)QS(Phospho)VNDDEEALK	NA	NA	NA	NA	NA	357800	NA	357264	402710	560469	418926	381005	612564	722382	552197	690813
AT1G62480		Vacuolar calcium-binding protein-like protein	AT1G62480.1|(Met-loss+Acetyl (Protein N-term))MATIEVEQVT(Phospho)PVAAENIEVPPPK	NA	NA	NA	NA	NA	NA	1.89567e+06	2.12092e+06	NA	NA	NA	NA	2.52649e+06	1.69958e+06	1.6797e+06	1.67921e+06
AT1G70060	SNL4	SIN3-like 4	AT1G70060.1;AT1G70060.2|C(UniMod:4)PQPTKS(Phospho)LDKDTDR	NA	NA	NA	NA	NA	29331.7	NA	NA	50674.8	12581.2	44306	NA	33093.5	15063.7	12974.5	38444.8
AT1G70330	ENT1	equilibrative nucleotide transporter 1	AT1G70330.1|SAGIVTDSEAGPETSLLLNPHEGS(Phospho)TK	NA	NA	NA	NA	NA	NA	457262	425143	477637	583349	553013	2.7582e+06	646637	459795	448627	510238
AT1G73660	SIS8	protein tyrosine kinase family protein	AT1G73660.1|HS(Phospho)TYLS(Phospho)S(Phospho)KSTAGTAEWMAPEVLR	NA	NA	NA	NA	NA	138086	245442	222148	NA	129357	181266	368027	1.37171e+06	1.86067e+06	1.29946e+06	1.71821e+06
AT2G02160		CCCH-type zinc finger family protein	AT2G02160.1|GNSEYDPDFS(Phospho)AIADGDKEALR	NA	NA	NA	NA	NA	341336	699403	NA	391290	728961	569420	NA	450448	713083	569088	819168
AT2G02160		CCCH-type zinc finger family protein	AT2G02160.1|LS(Phospho)VGGHDYAAPDSSMDR	NA	NA	NA	NA	NA	80115.3	59335.9	NA	NA	159261	158807	97764.6	371944	393039	304094	345220
AT2G02170		Remorin family protein	AT2G02170.1;AT2G02170.2;AT2G02170.4;AT2G02170.5|DMGT(Phospho)EMTPIAS(Phospho)QEPS(Phospho)RNGTPIR	NA	NA	NA	NA	NA	NA	107317	97646.2	NA	120431	117721	95851.7	158055	124758	171856	120125
AT2G03240	PHO1-H5	EXS (ERD1/XPR1/SYG1) family protein	AT2G03240.1|AFSGLISTS(Phospho)PKK	NA	NA	NA	NA	NA	128056	NA	170641	108579	140576	240041	NA	142027	20764.8	109499	238688
AT2G07180	PBL17	Protein kinase superfamily protein	AT2G07180.1;AT2G07180.2|SVT(Phospho)LYEASSDSQGTR	NA	NA	NA	NA	NA	NA	195160	177604	NA	182357	107836	133233	765750	710211	627389	582062
AT2G37040	PAL1	PHE ammonia lyase 1	AT2G37040.1;AT3G53260.1|GT(Phospho)DSYGVTTGFGATSHR	NA	NA	NA	NA	NA	52179.9	NA	63375.2	68145.2	94926.4	60553.6	NA	42401.6	99859.6	58761.8	90790.4
AT2G37170	PIP2B	plasma membrane intrinsic protein 2	AT2G37170.1;AT2G37180.1|ASGSKSLGS(Phospho)FR	NA	NA	NA	NA	NA	NA	213173	197670	476092	521644	320304	NA	476245	242926	188591	293951
AT2G43160	EPSIN2	ENTH/VHS family protein	AT2G43160.1;AT2G43160.2;AT2G43160.3;AT2G43160.4;AT2G43160.5|SRS(Phospho)VDNYGS(Phospho)R	NA	NA	NA	NA	NA	197554	NA	160666	229651	198509	272474	NA	299437	169434	208132	247098
AT2G46020	BRM	transcription regulatory protein SNF2	AT2G46020.1;AT2G46020.2;AT2G46020.3;AT2G46020.4;AT2G46020.5;AT2G46020.6|QKLVNEPETEPS(Phospho)SPQR	NA	NA	NA	NA	NA	2.42659e+06	NA	NA	NA	837157	NA	NA	1.64629e+06	1.51672e+06	1.76751e+06	1.33416e+06
AT3G01720	SERGT1	peptidyl serine alpha-galactosyltransferase	AT3G01720.1|T(Phospho)SYSNTGFLDTK	NA	NA	NA	NA	NA	176195	NA	277285	202874	297425	331813	298200	517297	536388	472636	486077
AT3G04810	NEK2	NIMA-related kinase 2	AT3G04810.1;AT3G04810.2;AT3G04810.3|TSFLHQINS(Phospho)PDVSMNAPR	NA	NA	NA	NA	NA	711273	874610	847915	783384	842370	884420	NA	775240	1.01153e+06	982992	858016
AT3G06010	CHR12	SNF2/Brahma-type chromatin-remodeling protein CHR12	AT3G06010.1|YSFTC(UniMod:4)SS(Phospho)SDSR	NA	NA	NA	NA	NA	93067.5	NA	NA	109027	87272.9	NA	60185.2	178943	161696	119683	79707.5
AT3G07790		DGCR14-like protein	AT3G07790.1|QISS(Phospho)PS(Phospho)PSSYSDDTLR	NA	NA	NA	NA	NA	NA	260061	301222	431618	606576	918263	533031	1.11788e+06	1.21635e+06	1.33239e+06	1.31107e+06
AT3G15970	NUP50B	NUP50 (Nucleoporin 50 kDa) protein	AT3G15970.1;AT3G15970.2|DSKPSVAEAAAPLKTPENS(Phospho)PSAEDA	NA	NA	NA	NA	NA	207842	NA	89435.3	156898	192614	NA	NA	192073	227527	172686	189375
AT3G16857	ARR1	response regulator 1	AT3G16857.1;AT3G16857.2|SIFS(Phospho)FDNTK	NA	NA	NA	NA	NA	NA	57894.9	52368.3	106825	114894	64080.5	139375	95000.9	106508	79574	82025.6
AT3G18640		Zinc finger C-x8-C-x5-C-x3-H type family protein	AT3G18640.1;AT3G18640.2;AT3G18640.3|SRVS(Phospho)QNNDNSYFSEQDGTR	NA	NA	NA	NA	NA	143169	NA	NA	86394.8	90271.4	NA	NA	144759	136283	276048	142590
AT3G23900		RNA recognition motif (RRM)-containing protein	AT3G23900.1;AT3G23900.3;AT3G23900.4|RRS(Phospho)PT(Phospho)YSPPFR	NA	NA	NA	NA	NA	158213	103767	140637	135812	152756	172247	152318	126772	113529	137969	156046
AT3G26730		RING/U-box superfamily protein	AT3G26730.1|NQTQS(Phospho)LS(Phospho)PPDVSR	NA	NA	NA	NA	NA	NA	572127	563899	NA	375728	NA	357708	725382	519424	855659	714004
AT3G26744	ICE1	basic helix-loop-helix (bHLH) DNA-binding superfamily protein	AT3G26744.1;AT3G26744.2;AT3G26744.4;AT3G26744.6|DLSSVPDFLS(Phospho)AR	NA	NA	NA	NA	NA	162125	NA	142143	452088	424595	354909	262331	231042	279928	215121	222111
AT3G47070		thylakoid soluble phosphoprotein	AT3G47070.1|EGTTT(Phospho)GGRGT(Phospho)VR	NA	NA	NA	NA	NA	2.23469e+06	NA	NA	NA	3.11984e+06	2.73879e+06	NA	3.44819e+06	2.66812e+06	2.39902e+06	2.44841e+06
AT3G53510	ABCG20	ABC-2 type transporter family protein	AT3G53510.1|(Met-loss+Acetyl (Protein N-term))MSGLFGILS(Phospho)PAK	NA	NA	NA	NA	NA	37497.5	58935.6	59523.1	17442.5	47381	39063.5	79457	40663.9	71512.7	43309.4	58823.8
AT3G53930	ATG1B	Protein kinase superfamily protein	AT3G53930.1;AT3G53930.2|SSYGFS(Phospho)VER	NA	NA	NA	NA	NA	NA	225719	179166	236548	295013	267884	NA	458788	448972	392961	419641
AT3G55270	MKP1	mitogen-activated protein kinase phosphatase 1	AT3G55270.1|YVSKT(Phospho)PLSR	NA	NA	NA	NA	NA	94480.5	NA	NA	171013	104098	187596	NA	313338	231367	224038	284948
AT3G56410		hypothetical protein (DUF3133)	AT3G56410.2|S(Phospho)VSHS(Phospho)EELLYKK	NA	NA	NA	NA	NA	61162.1	50112.4	101317	95457.3	169312	161065	65570.4	106752	117113	98768.4	104769
AT3G62150	ABCB21	P-glycoprotein 21	AT3G62150.1;AT3G62150.2;AT3G62150.3|S(Phospho)SS(Phospho)FSMFGFPAGIDTNNEAIPEK	NA	NA	NA	NA	NA	184485	194533	254930	249879	401120	325456	181984	406965	389080	273382	442696
AT3G62700	ABCC14	multidrug resistance-associated protein 10	AT3G62700.1|SIS(Phospho)IES(Phospho)PR	NA	NA	NA	NA	NA	276654	319589	430407	444252	875824	704460	282729	616680	623494	433354	633346
AT3G63500	OBE4	fibronectin type III domain protein (DUF1423)	AT3G63500.2;AT3G63500.3|SKS(Phospho)LASPTWSK	NA	NA	NA	NA	NA	480918	462395	545019	510672	692036	724288	656390	525229	611553	599503	515029
AT4G01330		Protein kinase superfamily protein	AT4G01330.1;AT4G01330.2|TEISPAVAETSES(Phospho)DSSKDRR	NA	NA	NA	NA	NA	NA	741704	779491	NA	NA	NA	771143	801138	740108	746288	682011
AT4G02050	STP7	sugar transporter protein 7	AT4G02050.1;AT4G02050.2|VLPDATNLEDESKNVS(Phospho)V	NA	NA	NA	NA	NA	199480	NA	NA	NA	250044	211954	NA	193814	203247	292195	226819
AT4G11300		ROH1%2C putative (DUF793)	AT4G11300.1|RSS(Phospho)TDQWSSFGR	NA	NA	NA	NA	NA	162697	NA	NA	197632	243271	140083	NA	283015	243535	232946	238173
AT4G11560		bromo-adjacent homology (BAH) domain-containing protein	AT4G11560.1;AT4G11560.2|AETPGS(Phospho)GAGISSEHYAILEK	NA	NA	NA	NA	NA	59554.8	66052.6	54822.2	100975	145634	77391.5	40445	103468	103485	62939.7	85715.7
AT4G14920		Acyl-CoA N-acyltransferase with RING/FYVE/PHD-type zinc finger protein	AT4G14920.1;AT4G14920.2|SSS(Phospho)GC(UniMod:4)LIVK	NA	NA	NA	NA	NA	43501.6	16169.2	NA	NA	55339.3	48436	43089.5	54898.7	50517.1	43570.9	65247.8
AT4G16110	ARR2	response regulator 2	AT4G16110.1|GPDS(Phospho)GTAAGGSNSDPFPANLR	NA	NA	NA	NA	NA	NA	123715	132081	205526	227223	224326	187887	485825	345335	265229	274910
AT4G21670	CPL1	C-terminal domain phosphatase-like 1	AT4G21670.1|DETALPVS(Phospho)SRPTDPR	NA	NA	NA	NA	NA	424868	368376	330933	397011	406611	420499	NA	517555	516910	460809	534258
AT4G21670	CPL1	C-terminal domain phosphatase-like 1	AT4G21670.1|DATPFTNENIS(Phospho)MGNANALNNQPFAR	NA	NA	NA	NA	NA	112427	NA	NA	NA	NA	NA	NA	205621	190855	189300	170604
AT4G22670	AtHip1	HSP70-interacting protein 1	AT4G22670.1|S(Phospho)FVVEES(Phospho)DDDMDETEEVKPK	NA	NA	NA	NA	NA	247277	NA	483599	291049	972037	1.22767e+06	279712	376449	363837	309027	441658
AT4G24680	MOS1	modifier of snc1	AT4G24680.2;AT4G24680.3;AT4G24680.5|ADVSTGGGS(Phospho)QTTVPEFGTSSK	NA	NA	NA	NA	NA	303754	194645	349607	461262	390428	331701	333300	690900	665599	724618	725400
AT4G25940		ENTH/ANTH/VHS superfamily protein	AT4G25940.1|IFS(Phospho)ATSVVQPR	NA	NA	NA	NA	NA	22676.5	18804.2	22869.4	NA	36379.5	21103.6	NA	17948.5	20215.3	33283.8	16529.6
AT4G28860	CKL4	casein kinase I-like 4	AT4G28860.1|NVRPETSNSGFGS(Phospho)GNK	NA	NA	NA	NA	NA	10307.4	NA	NA	17753.3	NA	13626.9	NA	23235.5	27872.9	24387.6	31443.9
AT4G30160	VLN4	villin 4	AT4G30160.1;AT4G30160.2;AT4G30160.3;AT4G30160.4|S(Phospho)MSFS(Phospho)PDRVR	NA	NA	NA	NA	NA	NA	1.24195e+07	1.25964e+07	1.30545e+07	1.1789e+07	NA	NA	1.24815e+07	1.26994e+07	1.26066e+07	1.14688e+07
AT4G31700	RPS6A	ribosomal protein S6	AT4G31700.1|LS(Phospho)SAAAKPS(Phospho)VTA	NA	NA	NA	NA	NA	NA	144633	170012	NA	269567	219376	NA	199021	242416	163202	225231
AT4G33080	NDR6	AGC (cAMP-dependent%2C cGMP-dependent and protein kinase C) kinase family protein	AT4G33080.1;AT4G33080.2|KLAFS(Phospho)TVGTPDYIAPEVLLK	NA	NA	NA	NA	NA	319148	NA	NA	NA	NA	259652	NA	911057	683663	870474	828567
AT4G36970		Remorin family protein	AT4G36970.1|VFRGS(Phospho)VGGGGC(UniMod:4)DGYGR	NA	NA	NA	NA	NA	NA	292137	309571	351407	298576	NA	NA	509204	431774	389113	257777
AT4G39955		alpha/beta-Hydrolases superfamily protein	AT4G39955.1|VKS(Phospho)PEEAAAVLFPQSPSMLR	NA	NA	NA	NA	NA	553369	NA	526367	977442	1.09931e+06	1.06978e+06	960585	2.4164e+06	2.63813e+06	2.26004e+06	2.27889e+06
AT5G03730	CTR1 (RAF1)	Protein kinase superfamily protein	AT5G03730.1;AT5G03730.2|AST(Phospho)FLSSK	NA	NA	NA	NA	NA	NA	33174.2	52863.5	NA	NA	134327	NA	296852	242539	306142	309363
AT5G05880	UGT76C4	UDP-Glycosyltransferase superfamily protein	AT5G05880.1|EMFLPLQDS(Phospho)EQDDPVEKFPPLR	NA	NA	NA	NA	NA	42567.6	NA	NA	143731	162443	157215	156285	238516	267916	271940	324082
AT5G07120	SNX2B	sorting nexin 2B	AT5G07120.1;AT5G07120.2;AT5G07120.3|QLFGEGGGASS(Phospho)VEVVQPGR	NA	NA	NA	NA	NA	173277	NA	NA	80176.4	267393	96697.5	389545	353718	376474	290553	273220
AT5G14270	BET9	bromodomain and extraterminal domain protein 9	AT5G14270.1;AT5G14270.3|DLVLGNSNGNSLGSVS(Phospho)GDPK	NA	NA	NA	NA	NA	NA	207155	146420	226195	NA	NA	NA	357670	330690	229524	277277
AT5G17910		cardiomyopathy-associated protein	AT5G17910.1;AT5G17910.2;AT5G17910.3|VSS(Phospho)IPDTESVC(UniMod:4)TVLEDDEKK	NA	NA	NA	NA	NA	78939.3	189901	226483	105225	360419	243586	222180	373480	373670	301103	344367
AT5G18590		Galactose oxidase/kelch repeat superfamily protein	AT5G18590.1;AT5G18590.2|VQLSDS(Phospho)VQGYKS(Phospho)PLR	NA	NA	NA	NA	NA	NA	213459	214311	NA	195478	282523	211827	295276	261006	304191	303832
AT5G19050		alpha/beta-Hydrolases superfamily protein	AT5G19050.1|SS(Phospho)SM(UniMod:35)AGGGSGSGDYGGPIK	NA	NA	NA	NA	NA	1.82959e+06	2.0344e+06	2.38879e+06	NA	1.47896e+06	2.00419e+06	2.10276e+06	1.62364e+06	1.52223e+06	1.23774e+06	1.36438e+06
AT5G37720	ALY4	ALWAYS EARLY 4	AT5G37720.1;AT5G37720.2|(Met-loss+Acetyl (Protein N-term))MS(Phospho)GALNMTLDEIVK	NA	NA	NA	NA	NA	20224	NA	NA	16668.9	NA	14700.5	NA	28134.1	44173	42295.9	21878
AT5G38640		NagB/RpiA/CoA transferase-like superfamily protein	AT5G38640.1|SSVPVAS(Phospho)SLPGIGMDSMAAAK	NA	NA	NA	NA	NA	2.01867e+07	NA	NA	2.27495e+07	2.25951e+07	NA	NA	4.96401e+07	5.26987e+07	5.10402e+07	5.93542e+07
AT5G42950		GYF domain-containing protein	AT5G42950.1|S(Phospho)KGDDDLFWGPVEQSTQDTK	NA	NA	NA	NA	NA	286584	363280	NA	267240	598739	276231	394010	936214	746894	918518	885478
AT5G45490		P-loop containing nucleoside triphosphate hydrolases superfamily protein	AT5G45490.1;AT5G45490.2|LLAERDPVFVDDEVGPVGS(Phospho)THGQTDS(Phospho)SNRQPANQASS	NA	NA	NA	NA	NA	80388.8	69044.2	NA	NA	84888.8	NA	94829.8	106486	86300.4	134646	164223
AT5G56140		RNA-binding KH domain-containing protein	AT5G56140.1|S(Phospho)VPS(Phospho)SPGPNWLNSPGSSSGLIAK	NA	NA	NA	NA	NA	100919	NA	60989.1	80742.7	82291.7	101515	NA	162620	124734	171376	97940.5
AT5G57610	RAF35	kinase superfamily with octicosapeptide/Phox/Bem1p domain-containing protein	AT5G57610.1|EPLPGPLLQTNLTAAPIMQTPVMQTS(Phospho)VESK	NA	NA	NA	NA	NA	86373.3	NA	NA	79179.2	NA	NA	NA	231721	159307	182563	137035
AT5G61970		signal recognition particle-related / SRP-like protein	AT5G61970.1|MSTIS(Phospho)LNNTAAQVEEK	NA	NA	NA	NA	NA	NA	208025	164175	169168	159012	175740	163975	258163	176790	204173	290137
AT5G62810	PEX14	peroxin 14	AT5G62810.1|ITKFS(Phospho)ESGGDGSGGIK	NA	NA	NA	NA	NA	87883.5	NA	NA	NA	NA	NA	NA	84374.6	75585	96739	88232.3
AT5G63600	FLS5	flavonol synthase 5	AT5G63600.1;AT5G63600.2|(UniMod:1)M(UniMod:35)EEERDHNAS(Phospho)ESSLPSLSK	NA	NA	NA	NA	NA	NA	55231.4	72861.1	83644.1	NA	NA	109353	276715	256996	338395	321951
AT5G65460	KCA2	kinesin like protein for actin based chloroplast movement 2	AT5G65460.2;AT5G65460.3;AT5G65460.4;AT5G65460.6|SSSGSS(Phospho)S(Phospho)PGRSPVRYYDEQIYGFK	NA	NA	NA	NA	NA	1.8455e+06	NA	940654	1.61995e+06	685852	706890	1.7492e+06	1.40919e+06	1.60255e+06	1.87645e+06	1.33196e+06
AT1G02890		AAA-type ATPase family protein	AT1G02890.1;AT1G02890.2|KPISSVEAGITGGS(Phospho)TLS(Phospho)SQAVR	NA	NA	NA	NA	NA	44530.8	81389.6	NA	NA	99296.5	144756	69482.6	197319	184306	193156	234160
AT2G23140	PUB4	RING/U-box superfamily protein with ARM repeat domain-containing protein	AT2G23140.1;AT2G23140.2;AT2G23140.4|VSNKS(Phospho)HDWDAS(Phospho)SSETGKPSFSSR	NA	NA	NA	NA	342620	NA	NA	351472	419830	486244	490715	480061	519261	510046	531022	581923
AT4G38550		phospholipase-like protein (PEARLI 4) family protein	AT4G38550.1;AT4G38550.3|S(Phospho)TPGS(Phospho)PAHPPGAR	NA	NA	NA	NA	210573	NA	NA	1.00778e+06	600120	1.03766e+06	1.32617e+06	452690	961107	697780	603955	722237
AT5G08560	WDR26	transducin family protein / WD-40 repeat family protein	AT5G08560.1;AT5G08560.2;AT5G08560.3|LVQGSS(Phospho)SNGVIHR	NA	NA	NA	NA	145754	NA	NA	80174.4	176093	93959	130533	NA	107313	131690	156006	110156
AT3G43300	ATMIN7	HOPM interactor 7	AT3G43300.1;AT3G43300.2;AT3G43300.3|DNGKVS(Phospho)AQASPR	NA	NA	NA	NA	62800.8	NA	NA	43038.4	76966.4	94071.7	54215.5	53988.5	108661	76743.9	50749.4	78413.8
AT5G37710		alpha/beta-Hydrolases superfamily protein	AT5G37710.1|LST(Phospho)LEKEHK	NA	NA	NA	NA	763084	NA	465967	NA	698173	911802	630413	497925	673503	516117	586017	586382
AT4G14990	PAT1H2	Topoisomerase II-associated protein PAT1	AT4G14990.2|(UniMod:1)MDDLAT(Phospho)TFAK	NA	NA	NA	NA	141523	NA	345436	NA	262365	311390	267484	NA	340914	232524	192633	130407
AT4G01960		transmembrane protein	AT4G01960.1;AT4G01960.2;AT4G01960.3|SSQS(Phospho)LDLSDMK	NA	NA	NA	NA	108464	NA	115293	NA	222377	275561	217650	189593	418310	428105	347257	442883
AT5G60660	PIP2-4	plasma membrane intrinsic protein 2%3B4	AT5G60660.1|(Met-loss (Protein N-term))MAKDLDVNES(Phospho)GPPAAR	NA	NA	NA	NA	87018.2	NA	113948	NA	144066	NA	NA	NA	224598	185439	199928	123060
AT1G76810		eukaryotic translation initiation factor 2 (eIF-2) family protein	AT1G76810.1|KGGS(Phospho)VLASVGDDSVADETK	NA	NA	NA	NA	70184.3	NA	56676.5	NA	62883.8	108215	100301	61733.6	138742	135552	131048	156776
AT5G07020	MPH1	proline-rich family protein	AT5G07020.1|ASSDDADC(UniMod:4)NAEEC(UniMod:4)APEKEVGT(Phospho)VSMEWLAGEK	NA	NA	NA	NA	138163	178391	NA	NA	377316	349058	335013	428649	540430	542793	525177	506158
AT2G45050	GATA2	GATA transcription factor 2	AT2G45050.1|(UniMod:1)MDVYGLSS(Phospho)PDLLR	NA	NA	NA	NA	95837.2	132372	NA	NA	126489	222924	NA	133259	346931	140541	230075	228409
AT4G12780	AUXI1	Chaperone DnaJ-domain superfamily protein	AT4G12780.1;AT4G12780.2;AT4G12780.3;AT4G12780.4;AT4G12780.5;AT4G12780.6|S(Phospho)PSAPAFDYDAMFKEPK	NA	NA	NA	NA	87403.6	122339	NA	NA	135185	171741	159625	89590.8	194317	177422	143419	158822
AT2G07360		SH3 domain-containing protein	AT2G07360.1;AT2G07360.2|YQSTYEGYGSPIREEPPPPYSYSEPQSRES(Phospho)FENPVAGSGSR	NA	NA	NA	NA	35122.8	35212.7	NA	NA	50954.7	NA	31966.7	79083.7	57500.6	89807.8	74580.5	33263.3
AT1G09770	CDC5	cell division cycle 5	AT1G09770.1|EIQTPNPMLT(Phospho)PSMTPGGAGLTPR	NA	NA	NA	NA	NA	291503	294812	333085	327631	440534	390316	NA	376276	298565	276382	375360
AT4G30890	UBP24	ubiquitin-specific protease 24	AT4G30890.1;AT4G30890.2;AT4G30890.3|TDPIGLDNLS(Phospho)MSDGESDPVYK	NA	NA	NA	NA	2.28811e+07	2.5361e+07	2.56261e+07	NA	2.63036e+07	2.58901e+07	2.50141e+07	2.64889e+07	2.89821e+07	3.0084e+07	2.64768e+07	3.11746e+07
AT1G79090	PAT1	topoisomerase II-associated protein	AT1G79090.1;AT1G79090.2;AT1G79090.3|SSSS(Phospho)GNYDGMLGFGDLR	NA	NA	NA	NA	2.09969e+07	2.11392e+07	2.90273e+07	NA	1.94113e+07	1.99358e+07	2.06402e+07	2.59752e+07	2.47785e+07	2.42093e+07	1.91926e+07	2.5183e+07
AT2G35880	WDL4	TPX2 (targeting protein for Xklp2) protein family	AT2G35880.1;AT2G35880.2;AT2G35880.3|SS(Phospho)VGS(Phospho)ASGFSFR	NA	NA	NA	NA	3.83277e+06	5.70557e+06	3.88634e+06	NA	7.52899e+06	NA	4.69546e+06	4.99182e+06	9.27686e+06	1.04592e+07	7.28712e+06	7.53521e+06
AT1G31830		Amino acid permease family protein	AT1G31830.2|(Met-loss+Acetyl (Protein N-term))MSQYENNEVPYSSVGADEVPSS(Phospho)PPKATDK	NA	NA	NA	NA	2.87186e+06	187521	NA	3.36307e+06	NA	NA	252240	NA	235139	3.4026e+06	169395	3.36194e+06
AT2G25800		elongation factor Ts (DUF810)	AT2G25800.1|ELSLGHS(Phospho)K	NA	NA	NA	NA	971094	NA	509291	683376	1.51935e+06	1.08067e+06	1.2161e+06	1.15424e+06	913578	806180	984631	1.14605e+06
AT5G04280	RZ1C	RNA-binding (RRM/RBD/RNP motifs) family protein with retrovirus zinc finger-like domain-containing protein	AT5G04280.1|SGGGGAYPSS(Phospho)STFDRY	NA	NA	NA	NA	885987	NA	911193	815679	840449	738344	855156	836743	1.11305e+06	1.1006e+06	1.09498e+06	1.00416e+06
AT2G38290	AMT2	ammonium transporter 2	AT2G38290.1;AT2G38290.2|DQEAAHPS(Phospho)YVHGAR	NA	NA	NA	NA	728254	180168	502878	535432	703658	383687	478672	603208	926964	896885	470018	508523
AT1G27850		RUN/FYVE domain protein	AT1G27850.1|RIS(Phospho)PTPGKPSGPVS(Phospho)RS(Phospho)PTPTSR	NA	NA	NA	NA	719008	754388	660115	818464	947077	712148	893598	794347	953010	976894	939654	867106
AT3G45780	PHOT1	phototropin 1	AT3G45780.1;AT3G45780.2|GS(Phospho)LEVFNPSTQLTRPDNPVFRPEPPAWQNLSDPR	NA	NA	NA	NA	685634	660584	1.07299e+06	1.11529e+06	1.04523e+06	1.99479e+06	1.59592e+06	1.31715e+06	1.2399e+06	1.43796e+06	1.13305e+06	1.67247e+06
AT5G63490	CBSCBSPB1	CBS / octicosapeptide/Phox/Bemp1 (PB1) domains-containing protein	AT5G63490.1;AT5G63490.2|FWDSAMALSPNEDDEDS(Phospho)RS(Phospho)ESSMK	NA	NA	NA	NA	567693	534085	466784	462620	600385	676335	707475	617330	340489	442622	401357	453574
AT3G04910	WNK1	with no lysine (K) kinase 1	AT3G04910.1;AT3G04910.2;AT3G04910.3|T(Phospho)SMGSVMDFLR	NA	NA	NA	NA	558076	693627	555944	800936	946065	1.0939e+06	999819	713131	1.26922e+06	861221	969684	1.01804e+06
AT2G35630	MOR1	ARM repeat superfamily protein	AT2G35630.1;AT2G35630.2|T(Phospho)SVSTSTSSGGLDSLPR	NA	NA	NA	NA	548565	419041	427547	NA	507742	564085	617890	NA	583402	590540	635250	610441
AT2G33490		hydroxyproline-rich glycoprotein family protein	AT2G33490.1;AT2G33490.2;AT2G33490.3;AT2G33490.4|LGTPS(Phospho)PPLTPMSLIHPPPQALPER	NA	NA	NA	NA	546232	710389	862541	NA	NA	824028	931589	1.10106e+06	1.07837e+06	704635	1.05787e+06	884305
AT1G27850		RUN/FYVE domain protein	AT1G27850.1|GRPQSQIS(Phospho)LSR	NA	NA	NA	NA	545754	520982	144880	203176	785890	NA	540998	413100	579159	226566	367876	349720
AT2G38070		LOW protein: UPF0503-like protein%2C putative (DUF740)	AT2G38070.1|MPSMLSVVEDS(Phospho)PVR	NA	NA	NA	NA	538826	467390	431503	574402	584345	765607	659395	530489	589352	557285	560797	620011
AT5G07910		Leucine-rich repeat (LRR) family protein	AT5G07910.1|S(Phospho)TGIVGLR	NA	NA	NA	NA	492586	NA	326118	360463	NA	382416	358258	436880	487000	386448	436639	412767
AT3G03050	CSLD3	cellulose synthase-like D3	AT3G03050.1|HQQPVS(Phospho)NSVTFAR	NA	NA	NA	NA	473628	378674	188571	266380	154605	226905	108065	NA	146651	243505	158700	208821
AT3G01810		EEIG1/EHBP1 protein amino-terminal domain protein	AT3G01810.1;AT3G01810.2;AT3G01810.3|S(Phospho)SLDINR	NA	NA	NA	NA	442756	562468	595558	683733	1.08569e+06	941541	1.2142e+06	771878	813500	783616	779482	856495
AT5G65970	MLO10	Seven transmembrane MLO family protein	AT5G65970.1|TTGHSTASYMSNFEDQSMS(Phospho)DLEAEPLSPEPIEGHTLVR	NA	NA	NA	NA	441472	729229	1.01425e+06	972729	782492	1.36575e+06	1.22466e+06	1.19777e+06	868020	755617	1.17378e+06	1.35265e+06
AT2G31010	RAF13	Protein kinase superfamily protein	AT2G31010.1;AT2G31010.2|RPTLES(Phospho)PSK	NA	NA	NA	NA	410784	NA	307970	412805	431898	438353	524741	319446	290115	309567	256969	308385
AT4G38470	STY46	ACT-like protein tyrosine kinase family protein	AT4G38470.1;AT4G38470.2;AT4G38470.3|IELQSQSWPMQQSFS(Phospho)PEK	NA	NA	NA	NA	392772	155690	NA	179658	136551	225222	174320	NA	306451	222080	157708	192300
AT1G63310		hypothetical protein	AT1G63310.1|NMIS(Phospho)SLTHMGGDK	NA	NA	NA	NA	384322	414550	429456	401642	553309	587943	541387	614728	486780	436257	471923	373646
AT1G69160		suppressor	AT1G69160.1|SS(Phospho)ISHFFSSSR	NA	NA	NA	NA	366207	239101	393982	390474	487242	605848	499087	448910	173743	235202	235476	296828
AT5G11960		magnesium transporter%2C putative (DUF803)	AT5G11960.1|DTNPSAVIQAATLHHLLSS(Phospho)PSKDKD	NA	NA	NA	NA	334900	418869	552027	NA	373134	NA	513883	592605	375464	388596	554091	578700
AT4G22190		serine/arginine repetitive matrix-like protein	AT4G22190.1|RSS(Phospho)C(UniMod:4)DSNPPEFEFWR	NA	NA	NA	NA	332720	309163	375221	409062	336236	561108	533407	279330	374616	431865	335363	385057
AT1G75400		RING/U-box superfamily protein	AT1G75400.1|VVDSYGES(Phospho)EC(UniMod:4)DEFVFQK	NA	NA	NA	NA	289351	329789	307675	NA	NA	270898	NA	NA	298383	406444	357296	302864
AT5G06320	NHL3	NDR1/HIN1-like 3	AT5G06320.1|(Met-loss+Acetyl (Protein N-term))MADLNGAYYGPS(Phospho)IPPPKK	NA	NA	NA	NA	276112	283824	358152	367406	382192	349525	404022	403701	434117	426169	415741	492612
AT3G22380	TIC	time for coffee	AT3G22380.1;AT3G22380.2|SEAEAPSKS(Phospho)QVPFSNQLK	NA	NA	NA	NA	273967	219205	204600	142396	366092	305069	271652	135733	468610	438803	405570	283867
AT5G64640	PME64	Plant invertase/pectin methylesterase inhibitor superfamily	AT5G64640.1|(UniMod:1)MDS(Phospho)PTLPHS(Phospho)IS(Phospho)ASSSTPFASAAVKPHR	NA	NA	NA	NA	255617	325840	363446	378132	479962	NA	673418	626420	236229	250133	270984	393830
AT5G64220	CAMTA2	Calmodulin-binding transcription activator protein with CG-1 and Ankyrin domain	AT5G64220.1;AT5G64220.2|ENHSNS(Phospho)LSGTGS(Phospho)VNVDSTATR	NA	NA	NA	NA	251603	200218	215082	NA	481692	401536	456100	302368	396413	211833	344777	372234
AT2G40070		flocculation FLO11-like protein	AT2G40070.1;AT2G40070.2|S(Phospho)PASLQGR	NA	NA	NA	NA	250209	263982	219498	254963	333554	369176	477479	261671	278543	218506	205455	258343
AT3G09600	RVE8	Homeodomain-like superfamily protein	AT3G09600.1;AT3G09600.2;AT3G09600.4;AT3G09600.6;AT3G09600.7|GLLNVSSPS(Phospho)TS(Phospho)GMGSSSR	NA	NA	NA	NA	247891	315081	214899	NA	296931	346691	257578	NA	568320	492544	520818	577568
AT4G39910	UBP3	ubiquitin-specific protease 3	AT4G39910.1|T(Phospho)EHETSSS(Phospho)SSPEKIANGLK	NA	NA	NA	NA	239857	341964	307498	242837	409161	297769	361496	395426	550218	633681	731869	517366
AT5G42940	RHG1A	RING/U-box superfamily protein	AT5G42940.1;AT5G42940.2|VSQPGRS(Phospho)FEENGVGTGSSVEGR	NA	NA	NA	NA	232571	169170	208120	286351	212024	NA	NA	213735	412507	327350	320038	483963
AT1G62430	CDS1	CDP-diacylglycerol synthase 1	AT1G62430.1|SNEVVT(Phospho)DGDKVNASPLLVNDR	NA	NA	NA	NA	228285	178982	194442	158822	342140	350827	287026	303148	757352	854928	740408	738507
AT1G21170	SEC5B	Exocyst complex component SEC5	AT1G21170.1;AT1G21170.2|DVTYQKPPS(Phospho)ANSR	NA	NA	NA	NA	227969	210314	215073	242862	NA	218231	348564	247610	138194	106281	141906	183418
AT5G57610	RAF35	kinase superfamily with octicosapeptide/Phox/Bem1p domain-containing protein	AT5G57610.1|ISGFDGM(UniMod:35)SS(Phospho)LGQPSYPNPHLQDR	NA	NA	NA	NA	221295	NA	155441	158349	322586	NA	248693	266866	413658	341303	443410	289449
AT4G17640	CKB2	casein kinase II beta chain 2	AT4G17640.1;AT4G17640.2|INEIHDNRPS(Phospho)HSMSQPVNGK	NA	NA	NA	NA	216500	217244	NA	186490	284698	191833	263056	277796	225693	260989	271495	352937
AT2G03070	MED8	mediator subunit 8	AT2G03070.1|SAASPSGPNFDNTT(Phospho)SPLPYSNSPR	NA	NA	NA	NA	212041	NA	389701	350674	326220	NA	522168	NA	355362	400343	424810	482382
AT3G26400	EIF4B1	eukaryotic translation initiation factor 4B1	AT3G26400.1|LGGGFS(Phospho)SYGGR	NA	NA	NA	NA	211463	141234	187606	196991	199030	225229	204395	183295	348339	302393	260091	294504
AT3G07950	RBL19	rhomboid protein-like protein	AT3G07950.1|SNATSEDHDYSTS(Phospho)GAPLPGSDSAEASR	NA	NA	NA	NA	183043	184644	168747	119709	181786	170900	214884	191317	168709	201663	228340	179185
AT4G18890	BEH3	BES1/BZR1 homolog 3	AT4G18890.1;AT4G18890.2|LPFFHGNSISAPVT(Phospho)PPLAR	NA	NA	NA	NA	178109	290985	344948	388774	290809	516599	440673	329051	316996	211075	257305	331407
AT1G49760	PAB8	poly(A) binding protein 8	AT1G49760.1;AT1G49760.2|DVNTMPGPTQNMLSVPYDVSS(Phospho)GGGVHHR	NA	NA	NA	NA	176141	123886	226612	177739	135024	201330	173775	258223	290897	348213	357421	378435
AT4G26650		RNA-binding (RRM/RBD/RNP motifs) family protein	AT4G26650.1;AT4G26650.2|GSSVY(Phospho)SDSTWQQSMPHHQSSNELDGLSR	NA	NA	NA	NA	162516	NA	145170	155753	NA	225280	223160	289090	428861	568628	579810	543538
AT4G17610		tRNA/rRNA methyltransferase (SpoU) family protein	AT4G17610.1;AT4G17610.2;AT4G17610.3|SRS(Phospho)MEVER	NA	NA	NA	NA	161659	75476.9	125349	143860	183727	179674	153542	159101	185252	169783	220863	268309
AT4G34390	XLG2	extra-large GTP-binding protein 2	AT4G34390.1;AT4G34390.2|RDNRES(Phospho)DDDDETSSGYR	NA	NA	NA	NA	153610	238967	197023	262675	211339	293263	173720	170380	98758	185344	181844	202912
AT5G62820		Uncharacterized protein family (UPF0497)	AT5G62820.1|TASSNSEAQSYNESPHS(Phospho)PLR	NA	NA	NA	NA	152092	161883	111721	NA	197215	NA	192175	168595	200664	191121	192322	190874
AT2G02160		CCCH-type zinc finger family protein	AT2G02160.1|LSVGGHDYAAPDSS(Phospho)MDR	NA	NA	NA	NA	145555	139726	153615	104174	278027	294613	222876	222360	514721	503058	500919	464517
AT3G10030		aspartate/glutamate/uridylate kinase family protein	AT3G10030.1;AT3G10030.2|SGS(Phospho)SMGNTVKPAR	NA	NA	NA	NA	144088	NA	93995.7	147254	239435	164580	229255	153866	220810	205456	195260	230430
AT2G44600		hypothetical protein	AT2G44600.1|SVSGMAFC(UniMod:4)LS(Phospho)PLVR	NA	NA	NA	NA	136844	212218	171812	192869	110677	209902	136981	149470	205237	137195	150178	142149
AT3G18640		Zinc finger C-x8-C-x5-C-x3-H type family protein	AT3G18640.1;AT3G18640.2;AT3G18640.3|KTGEDTNDAENVVDEDEDGDDDGS(Phospho)DEENKK	NA	NA	NA	NA	136473	125513	119050	194364	NA	183074	183030	118089	103719	76599.9	90233.4	101660
AT2G23320	WRKY15	WRKY DNA-binding protein 15	AT2G23320.1;AT2G23320.2|C(UniMod:4)NS(Phospho)ENLLTGK	NA	NA	NA	NA	135932	108405	99711.4	68636.7	143791	84131.1	123592	105805	184852	232104	155488	157886
AT4G12770		Chaperone DnaJ-domain superfamily protein	AT4G12770.1;AT4G12770.2;AT4G12780.1;AT4G12780.2;AT4G12780.3;AT4G12780.4;AT4G12780.5;AT4G12780.6|ASVNSPTASQMDELDDFS(Phospho)IGR	NA	NA	NA	NA	133804	183002	258512	222922	72951.3	172727	147449	200151	93400.6	175203	140462	143300
AT4G09810	URGT5	Nucleotide-sugar transporter family protein	AT4G09810.1;AT4G09810.2|KNYS(Phospho)LPTTR	NA	NA	NA	NA	121950	140138	143862	NA	118187	120372	168328	119844	120696	130081	166091	142208
AT5G23080	TGH	SWAP (Suppressor-of-White-APricot)/surp domain-containing protein	AT5G23080.1;AT5G23080.2|VS(Phospho)PTVQK	NA	NA	NA	NA	117338	NA	48557.5	30853.9	NA	49887.3	38392	78913.1	17699.1	35064.3	17137.2	32761.6
AT2G44680	CKB4	casein kinase II beta subunit 4	AT2G44680.1;AT2G44680.2;AT2G44680.3|DKDSVPSTSTAKS(Phospho)QLHSR	NA	NA	NA	NA	115237	153758	57994.7	NA	119011	56487.5	111243	NA	100364	90870.7	97585.2	104238
AT1G01210		DNA-directed RNA polymerase%2C subunit M%2C archaeal	AT1G01210.1;AT1G01210.2;AT1G01210.3|S(Phospho)IEAVVTKDDIPTAAETEAPC(UniMod:4)PR	NA	NA	NA	NA	112401	103288	148544	88391.2	142857	127180	121908	113161	161987	169040	164017	150540
AT2G46040		ARID/BRIGHT AND ELM2 DNA-binding domain-containing protein	AT2G46040.1;AT2G46040.2;AT2G46040.3|ATENENPAPEANTFQKPALLS(Phospho)PNK	NA	NA	NA	NA	100487	NA	162967	126961	132790	81205.9	104099	176580	174431	176227	179991	196338
AT4G03550	CALS12	glucan synthase-like 5	AT4G03550.1|NLQGELGGQSDGFVSENDRSS(Phospho)LSR	NA	NA	NA	NA	97039	NA	300368	260453	146606	176370	158260	240486	274305	144293	231581	194474
AT4G01440		nodulin MtN21 /EamA-like transporter family protein	AT4G01440.1;AT4G01440.2;AT4G01440.5|GHLM(UniMod:35)VVPMT(Phospho)P	NA	NA	NA	NA	97016	NA	164218	143439	92981.4	108925	168068	NA	93121.5	89395.7	147523	145591
AT2G02950	PKS1	phytochrome kinase substrate 1	AT2G02950.1|KS(Phospho)LEVFGSPVAIEK	NA	NA	NA	NA	88978.9	81980.9	145102	182797	88583.5	171522	110053	127264	104106	147994	128054	103216
AT5G61280		Remorin family protein	AT5G61280.1;AT5G61280.2;AT5G61280.3|LLEYPSENRRPQEIGSSSGT(Phospho)SGLASASSK	NA	NA	NA	NA	84664.5	95220.2	122822	95606.4	139588	81208	116890	148209	78541.4	79398.6	100689	141644
AT3G28860	ABCB19	ATP binding cassette subfamily B19	AT3G28860.1|STRLS(Phospho)HSLS(Phospho)TK	NA	NA	NA	NA	80427	NA	87263.3	70949.8	NA	78150.1	NA	96868.7	87576.4	115996	118980	131335
AT5G04280	RZ1C	RNA-binding (RRM/RBD/RNP motifs) family protein with retrovirus zinc finger-like domain-containing protein	AT5G04280.1|S(Phospho)GGGGAYPS(Phospho)SSTFDRY	NA	NA	NA	NA	73285.4	90785.6	92667.3	30697.6	121352	NA	95243.5	NA	205690	197213	150151	182894
AT1G67230	CRWN1	little nuclei1	AT1G67230.1|ATNPDSNGSSHGTGLDMVTPVS(Phospho)GR	NA	NA	NA	NA	72294.2	131378	105578	NA	132966	214505	142771	169507	281178	250965	216020	253508
AT4G24290		MAC/Perforin domain-containing protein	AT4G24290.2;AT4G24290.3|IYQLEDDLNRS(Phospho)IRQESHDR	NA	NA	NA	NA	71105.7	56504.1	46175.1	35632.7	NA	NA	84639.9	89251	60731.6	81512.6	72482.5	61383.5
AT5G16030		mental retardation GTPase activating protein	AT5G16030.1;AT5G16030.2;AT5G16030.3;AT5G16030.4|FS(Phospho)ASYIGSFR	NA	NA	NA	NA	66818.7	60119.4	76274.7	62729.2	75460.5	126641	141635	NA	83659.4	102998	92477.4	153359
AT2G02950	PKS1	phytochrome kinase substrate 1	AT2G02950.1|TS(Phospho)FDFMK	NA	NA	NA	NA	64272.4	70316.1	64508.6	75546.8	129303	132583	108876	90276.4	94643.7	114526	90680.9	85135
AT3G49601		pre-mRNA-splicing factor	AT3G49601.1|SKVEVYSAGMS(Phospho)QK	NA	NA	NA	NA	61176.6	249997	117723	NA	205691	178981	216559	NA	309518	246506	237706	182732
AT5G39500	GNL1	GNOM-like 1	AT5G39500.1;AT5G39500.2|(UniMod:1)GYQNHPS(Phospho)GSNSFHGEFK	NA	NA	NA	NA	53532.1	84882.2	31584.6	NA	NA	66190.1	125470	60407	80480.4	44094.5	106179	81410.2
AT2G43210	PUX11	Ubiquitin-like superfamily protein	AT2G43210.1;AT2G43210.2;AT2G43210.3|KQGTVINEEDSGVGVS(Phospho)GR	NA	NA	NA	NA	41428.7	96166.9	143450	164843	133042	274473	301795	169398	90345.8	70206.2	80630	179974
AT1G20970		calponin-like domain protein	AT1G20970.1|ERSS(Phospho)INTDEEVATASVASEIK	NA	NA	NA	NA	35914.2	51209.9	NA	25118.4	36121.1	39114.8	37042.6	41759.8	59873.5	37622.3	47102.1	35704.6
AT5G05700	ATE1	arginine-tRNA protein transferase 1	AT5G05700.1|(Met-loss+Acetyl (Protein N-term))MS(Phospho)LKNDASSSHDGGSNR	NA	NA	NA	NA	28319.4	25248.4	NA	22779.6	47622.4	39605.2	30878.3	35438.8	40188.7	44569.8	52178.2	44930.3
AT2G39130	AVT1C	Transmembrane amino acid transporter family protein	AT2G39130.1;AT2G39130.2;AT2G39130.3|HRLS(Phospho)SQGLLSPIPS(Phospho)R	517517	625341	736115	747063	NA	NA	NA	NA	NA	NA	NA	NA	NA	NA	NA	NA
AT4G36030	ARO3	armadillo repeat only 3	AT4G36030.1|SYS(Phospho)MSSQIK	338506	316874	259892	418343	NA	NA	NA	NA	NA	NA	NA	NA	NA	NA	NA	NA
AT1G70940	PIN3	Auxin efflux carrier family protein	AT1G70940.1|LAPNSTAALQSKT(Phospho)GLGGAEASQR	163634	306633	334677	403072	NA	NA	NA	NA	NA	NA	NA	NA	NA	NA	NA	NA
AT4G27430	CIP7	COP1-interacting protein 7	AT4G27430.1;AT4G27430.2|KSVT(Phospho)FSETNMEEK	346459	241013	225993	308195	NA	NA	NA	NA	NA	NA	NA	NA	NA	NA	NA	NA
AT5G20050		Protein kinase superfamily protein	AT5G20050.1|LSSIC(UniMod:4)SS(Phospho)IISPISPR	347537	293096	255963	291968	NA	NA	NA	NA	NA	NA	NA	NA	NA	NA	NA	NA
AT3G52950	CBSCBSPB3	CBS / octicosapeptide/Phox/Bemp1 (PB1) domains-containing protein	AT3G52950.1;AT3G52950.2|(Met-loss+Acetyl (Protein N-term))MSTQATGPSS(Phospho)TSGR	358492	248143	193969	286311	NA	NA	NA	NA	NA	NA	NA	NA	NA	NA	NA	NA
AT1G17140	ICR1	interactor of constitutive active rops 1	AT1G17140.1;AT1G17140.2|LITTDQS(Phospho)FKPGVDR	171931	213174	192362	280675	NA	NA	NA	NA	NA	NA	NA	NA	NA	NA	NA	NA
AT5G03040	iqd2	IQ-domain 2	AT5G03040.1;AT5G03040.2;AT5G03040.3|NGSTQPNTPSSARGT(Phospho)PR	268627	218429	249971	269278	NA	NA	NA	NA	NA	NA	NA	NA	NA	NA	NA	NA
AT1G45688		transmembrane protein	AT1G45688.1;AT1G45688.2|TATSFHSTPVLS(Phospho)PMGS(Phospho)PPHS(Phospho)HSSMGR	146838	271860	92117.3	255366	NA	NA	NA	NA	NA	NA	NA	NA	NA	NA	NA	NA
AT2G13610	ABCG5	ABC-2 type transporter family protein	AT2G13610.1|AAHVLTPQTT(Phospho)LQEK	184619	117937	293658	228940	NA	NA	NA	NA	NA	NA	NA	NA	NA	NA	NA	NA
AT5G20540	BRXL4	BREVIS RADIX-like 4	AT5G20540.1|TIHRPPGLAAYSSSDSLDHNS(Phospho)MQSQQFYDSGLLNSTPK	78118.7	119526	105693	218046	NA	NA	NA	NA	NA	NA	NA	NA	NA	NA	NA	NA
AT4G23440		Disease resistance protein (TIR-NBS class)	AT4G23440.1;AT4G23440.2|IASSS(Phospho)MISC(UniMod:4)TPSR	159020	242424	143449	211593	NA	NA	NA	NA	NA	NA	NA	NA	NA	NA	NA	NA
AT5G51510		jagunal-like protein	AT5G51510.1|KPT(Phospho)AGRPSGTDGSDFSYR	200377	197112	169378	203635	NA	NA	NA	NA	NA	NA	NA	NA	NA	NA	NA	NA
AT5G20050		Protein kinase superfamily protein	AT5G20050.1|LSS(Phospho)IC(UniMod:4)SSIISPISPR	178299	178858	192267	202812	NA	NA	NA	NA	NA	NA	NA	NA	NA	NA	NA	NA
AT2G32240		early endosome antigen	AT2G32240.1|DIDLSFSSPT(Phospho)KRK	88530.9	152100	125823	193843	NA	NA	NA	NA	NA	NA	NA	NA	NA	NA	NA	NA
AT3G14860		NHL domain-containing protein	AT3G14860.1;AT3G14860.2|T(Phospho)SSKRQDYAQFYASGEVAQPK	210093	248944	199987	189749	NA	NA	NA	NA	NA	NA	NA	NA	NA	NA	NA	NA
AT4G00450	MED12	RNA polymerase II transcription mediator	AT4G00450.1;AT4G00450.2;AT4G00450.3|VLDENS(Phospho)PSVGYGITTER	176701	182883	219434	183372	NA	NA	NA	NA	NA	NA	NA	NA	NA	NA	NA	NA
AT1G27850		RUN/FYVE domain protein	AT1G27850.1|GSVAS(Phospho)SGDDDLHSLQSIPVGGSER	331512	353565	445436	182423	NA	NA	NA	NA	NA	NA	NA	NA	NA	NA	NA	NA
AT5G05970	NEDD1	Transducin/WD40 repeat-like superfamily protein	AT5G05970.1;AT5G05970.2|RFS(Phospho)TYAER	173522	224311	108322	147115	NA	NA	NA	NA	NA	NA	NA	NA	NA	NA	NA	NA
AT5G18400		Cytokine-induced anti-apoptosis inhibitor 1%2C Fe-S biogenesi	AT5G18400.1;AT5G18400.2;AT5G18400.3|IGS(Phospho)SFALK	96595.6	67717.4	138676	130273	NA	NA	NA	NA	NA	NA	NA	NA	NA	NA	NA	NA
AT5G28290	NEK3	NIMA-related kinase 3	AT5G28290.1;AT5G28290.2;AT5G28290.3|HRPVDLS(Phospho)ANDTSR	148837	177848	199891	121000	NA	NA	NA	NA	NA	NA	NA	NA	NA	NA	NA	NA
AT1G67040		DnaA initiator-associating protein	AT1G67040.1;AT1G67040.2|SPS(Phospho)LVAR	184140	225679	154976	118514	NA	NA	NA	NA	NA	NA	NA	NA	NA	NA	NA	NA
AT1G75180		Erythronate-4-phosphate dehydrogenase family protein	AT1G75180.1;AT1G75180.2;AT1G75180.3;AT1G75180.4|LPS(Phospho)SLSSPLLDLR	128269	81058.8	85123	112377	NA	NA	NA	NA	NA	NA	NA	NA	NA	NA	NA	NA
AT1G69900		Actin cross-linking protein	AT1G69900.1|LLTFGSSESIGSDPGSLVSVSS(Phospho)SK	60323.3	72371.1	73216.5	110684	NA	NA	NA	NA	NA	NA	NA	NA	NA	NA	NA	NA
AT1G74690	IQD31	IQ-domain 31	AT1G74690.1|LLVEAES(Phospho)AKPK	124186	52761.4	62673.2	110576	NA	NA	NA	NA	NA	NA	NA	NA	NA	NA	NA	NA
AT1G01060	LHY	Homeodomain-like superfamily protein	AT1G01060.4|QNT(Phospho)ALQDQNLASKSPASSSDDSDETGVTK	105562	87319.3	81741.7	106837	NA	NA	NA	NA	NA	NA	NA	NA	NA	NA	NA	NA
AT4G27060	TOR1	ARM repeat superfamily protein	AT4G27060.1|(Met-loss+Acetyl (Protein N-term))MS(Phospho)TPTTSGSAAKPTRPAR	111437	78267.2	90418.6	104302	NA	NA	NA	NA	NA	NA	NA	NA	NA	NA	NA	NA
AT5G17280		oxidoreductase-like protein%2C amino-terminal protein	AT5G17280.1|SFS(Phospho)NYSITSVSPEQQLK	107160	121532	137378	96611.8	NA	NA	NA	NA	NA	NA	NA	NA	NA	NA	NA	NA
AT1G21630		Calcium-binding EF hand family protein	AT1G21630.1;AT1G21630.2|Y(Phospho)DSFNAQSYDSSSNNNASET(Phospho)PK	78345	158675	125392	92854.3	NA	NA	NA	NA	NA	NA	NA	NA	NA	NA	NA	NA
AT1G09330	ECH	golgi apparatus membrane protein-like protein ECHIDNA protein	AT1G09330.1|QFQQFASQT(Phospho)IASR	86509	93175	91929.8	92782.6	NA	NA	NA	NA	NA	NA	NA	NA	NA	NA	NA	NA
AT1G78020	FLZ6	senescence-associated family protein%2C putative (DUF581)	AT1G78020.1|LLS(Phospho)M(UniMod:35)VTPR	91152.3	59711.3	151367	90622.7	NA	NA	NA	NA	NA	NA	NA	NA	NA	NA	NA	NA
AT1G01060	LHY	Homeodomain-like superfamily protein	AT1G01060.4|SSC(UniMod:4)GSNTPSGS(Phospho)DAETDALDKMEK	70746.9	96294.3	73154.6	88711.6	NA	NA	NA	NA	NA	NA	NA	NA	NA	NA	NA	NA
AT3G52890	KIPK1	KCBP-interacting protein kinase	AT3G52890.1;AT3G52890.2;AT3G52890.3;AT3G52890.4|LMSSSFHHHET(Phospho)SASAGPSR	77461.3	122030	113240	72785.7	NA	NA	NA	NA	NA	NA	NA	NA	NA	NA	NA	NA
AT2G17220	PIX13	Protein kinase superfamily protein	AT2G17220.1;AT2G17220.2|QQQGHYRPQQLSS(Phospho)FRPR	366103	208186	123304	67578.8	NA	NA	NA	NA	NA	NA	NA	NA	NA	NA	NA	NA
AT4G14200		Pentatricopeptide repeat (PPR) superfamily protein	AT4G14200.1|SLVS(Phospho)SPLVTR	45291.4	50575.5	37524.6	67571.4	NA	NA	NA	NA	NA	NA	NA	NA	NA	NA	NA	NA
AT1G48090		calcium-dependent lipid-binding family protein	AT1G48090.1;AT1G48090.2;AT1G48090.3;AT1G48090.4;AT1G48090.5;AT1G48090.6|GVT(Phospho)GILTKPLEGAK	54372.5	45594.6	45909.3	50049.9	NA	NA	NA	NA	NA	NA	NA	NA	NA	NA	NA	NA
AT1G08670		ENTH/VHS family protein	AT1G08670.1|QAS(Phospho)FFIK	38318.8	58410.1	54227.2	44385.2	NA	NA	NA	NA	NA	NA	NA	NA	NA	NA	NA	NA
AT2G26530	AR781	AR781%2C pheromone receptor-like protein (DUF1645)	AT2G26530.1;AT2G26530.2|TFTS(Phospho)LFR	82813.2	88421.7	41718.1	43464.2	NA	NA	NA	NA	NA	NA	NA	NA	NA	NA	NA	NA
AT2G38440	SCAR2	SCAR homolog 2	AT2G38440.1|SLTPTQS(Phospho)TKVEDK	52909	50376	32075.8	29072.4	NA	NA	NA	NA	NA	NA	NA	NA	NA	NA	NA	NA
AT5G63490	CBSCBSPB1	CBS / octicosapeptide/Phox/Bemp1 (PB1) domains-containing protein	AT5G63490.1;AT5G63490.2|RSLS(Phospho)VTT(Phospho)ASLHGK	1.33599e+06	1.12995e+06	1.35888e+06	1.48346e+06	NA	NA	NA	956190	NA	NA	NA	NA	NA	NA	NA	NA
AT2G26330	ERECTA	Leucine-rich receptor-like protein kinase family protein	AT2G26330.1|TPHSVNC(UniMod:4)SS(Phospho)MSASDAQLFLR	258514	519295	419035	387002	NA	NA	NA	259885	NA	NA	NA	NA	NA	NA	NA	NA
AT3G06620	RAF7	PAS domain-containing protein tyrosine kinase family protein	AT3G06620.1|NIGEGAPS(Phospho)WR	163933	204418	164403	292686	NA	NA	NA	97246.4	NA	NA	NA	NA	NA	NA	NA	NA
AT2G41410	CML35	Calcium-binding EF-hand family protein	AT2G41410.1|SEPSSFSSNASSSSSDGSY(Phospho)GNLK	71212.2	101081	115816	237976	NA	NA	NA	130114	NA	NA	NA	NA	NA	NA	NA	NA
AT1G79590	SYP52	syntaxin of plants 52	AT1G79590.1;AT1G79590.2;AT1G79590.3|TNQVASALNMS(Phospho)NFANRDSLFGTDLKPDDAINR	95306.6	158557	56770.9	208031	NA	NA	NA	129821	NA	NA	NA	NA	NA	NA	NA	NA
AT5G63490	CBSCBSPB1	CBS / octicosapeptide/Phox/Bemp1 (PB1) domains-containing protein	AT5G63490.1;AT5G63490.2|RSLS(Phospho)VTTAS(Phospho)LHGK	186033	95319.7	241141	192762	NA	NA	NA	37932	NA	NA	NA	NA	NA	NA	NA	NA
AT3G52870	IQM3	IQ calmodulin-binding motif family protein	AT3G52870.1|SLQLGHQLS(Phospho)LK	2.14363e+06	4.39639e+06	4.29002e+06	4.63341e+06	NA	NA	2.99015e+06	NA	NA	NA	NA	NA	NA	NA	NA	NA
AT2G25480		TPX2 (targeting protein for Xklp2) protein family	AT2G25480.1;AT2G25480.2|ADSEEAITIQT(Phospho)PR	507229	882036	1.41575e+06	1.71692e+06	467572	374432	275668	NA	NA	NA	NA	NA	NA	NA	NA	NA
AT1G57700		Protein kinase superfamily protein	AT1G57700.1|T(Phospho)SISEKFNPEGDSGNGFR	958815	1.42559e+06	1.50028e+06	1.25663e+06	890135	1.04799e+06	958493	767606	NA	NA	NA	NA	NA	NA	NA	NA
AT1G48090		calcium-dependent lipid-binding family protein	AT1G48090.1;AT1G48090.2;AT1G48090.3;AT1G48090.4;AT1G48090.5;AT1G48090.6|ISDWMPAIEPT(Phospho)SSISR	940168	1.61402e+06	1.02513e+06	1.1486e+06	NA	NA	779788	NA	NA	NA	NA	NA	NA	NA	NA	NA
AT1G52320		kinesin-like protein	AT1G52320.1;AT1G52320.2;AT1G52320.5|VIT(Phospho)WNRS(Phospho)FR	846373	877118	974442	951621	234169	NA	329590	NA	NA	NA	NA	NA	NA	NA	NA	NA
AT5G02430		Transducin/WD40 repeat-like superfamily protein	AT5G02430.1|SGPLLSSVVS(Phospho)NTR	603079	965186	909533	899315	NA	NA	903277	677678	NA	NA	NA	NA	NA	NA	NA	NA
AT4G26610	D6PKL1	D6 protein kinase like 1	AT4G26610.1|MKNETGNQVSPLPELVAEPT(Phospho)SAR	525682	674753	703665	883835	317439	420690	NA	340235	NA	NA	NA	NA	NA	NA	NA	NA
AT5G16030		mental retardation GTPase activating protein	AT5G16030.1;AT5G16030.2;AT5G16030.3;AT5G16030.4|RFSASYIGS(Phospho)FREDHHK	661074	781282	757295	826610	NA	NA	218627	283617	NA	NA	NA	NA	NA	NA	NA	NA
AT2G30520	RPT2	Phototropic-responsive NPH3 family protein	AT2G30520.1|T(Phospho)RSQLQADTTLAK	698816	538327	660454	746566	645379	NA	NA	NA	NA	NA	NA	NA	NA	NA	NA	NA
AT5G44610	PCAP2	microtubule-associated protein 18	AT5G44610.1;AT5G44610.2;AT5G44610.3|APET(Phospho)PVVETPAKAPETPAAAPQK	865001	1.08949e+06	922105	745083	NA	1.40395e+06	NA	NA	NA	NA	NA	NA	NA	NA	NA	NA
AT3G08670		serine/arginine repetitive matrix-like protein	AT3G08670.1|NDYDWLLT(Phospho)PPGT(Phospho)PLGNDSHSSLAAPK	342817	602562	808317	672945	NA	514685	NA	NA	NA	NA	NA	NA	NA	NA	NA	NA
AT2G39900	WLIN2A	GATA type zinc finger transcription factor family protein	AT2G39900.1|TPS(Phospho)RLAGM(UniMod:35)FSGTQDK	524580	470949	985783	622721	NA	NA	619080	505710	NA	NA	NA	NA	NA	NA	NA	NA
AT1G72410		COP1-interacting protein-like protein	AT1G72410.1|RSS(Phospho)IVSDMSTDLASEK	519050	668740	491432	611045	229789	142250	305222	303497	NA	NA	NA	NA	NA	NA	NA	NA
AT1G24160		triadin	AT1G24160.1;AT1G24160.2|SFQKS(Phospho)FDFKS(Phospho)SVDGLNTAVK	401918	577807	491164	543121	NA	200270	234437	164171	NA	NA	NA	NA	NA	NA	NA	NA
AT1G10960	FD1	ferredoxin 1	AT1G10960.1|(Met-loss+Acetyl (Protein N-term))MASTALSSAIVSTS(Phospho)FLR	298410	310199	505253	536378	320692	392536	357443	271386	NA	NA	NA	NA	NA	NA	NA	NA
AT3G61440	CYSC1	cysteine synthase C1	AT3G61440.1|KLFSTVGSPS(Phospho)FAQR	367437	457775	561960	534477	246978	202631	298124	287876	NA	NA	NA	NA	NA	NA	NA	NA
AT4G26850	VTC2	GDP-L-galactose phosphorylase 1	AT4G26850.1|RVPT(Phospho)VVSNYQK	864798	566104	567533	521450	116449	150653	96206.9	175746	NA	NA	NA	NA	NA	NA	NA	NA
AT1G01950	ARK2	armadillo repeat kinesin 2	AT1G01950.1;AT1G01950.2;AT1G01950.3|GAPGNSYSGTDSLPSRHS(Phospho)QAR	634872	601408	385183	495435	NA	545229	NA	NA	NA	NA	NA	NA	NA	NA	NA	NA
AT1G18620		LONGIFOLIA protein	AT1G18620.1;AT1G18620.2;AT1G18620.3;AT1G18620.4|LM(UniMod:35)GLETLPGS(Phospho)PLSR	394683	373156	931096	458442	NA	NA	376980	367265	NA	NA	NA	NA	NA	NA	NA	NA
AT2G21660	RBG7	cold%2C circadian rhythm%2C and rna binding 2	AT2G21660.1|SGGGGGY(Phospho)SGGGGSYGGGGGR	437948	452728	440411	456635	NA	1.00827e+06	NA	NA	NA	NA	NA	NA	NA	NA	NA	NA
AT4G28750	PSAE1	Photosystem I reaction centre subunit IV / PsaE protein	AT4G28750.1|DSPAAAAAPDGATAT(Phospho)KPKPPPIGPK	404259	491206	289388	448628	453704	353661	NA	NA	NA	NA	NA	NA	NA	NA	NA	NA
AT2G13610	ABCG5	ABC-2 type transporter family protein	AT2G13610.1|RAAHVLTPQTT(Phospho)LQEK	441671	527639	403608	438710	NA	NA	130664	NA	NA	NA	NA	NA	NA	NA	NA	NA
AT5G42950		GYF domain-containing protein	AT5G42950.1|SIPS(Phospho)PYSYWPGR	487307	435769	511389	435415	NA	239827	NA	167773	NA	NA	NA	NA	NA	NA	NA	NA
AT1G60950	FD2	2Fe-2S ferredoxin-like superfamily protein	AT1G60950.1|SLPS(Phospho)ANTQSLFGLK	327256	343210	453976	410279	146470	NA	229915	151083	NA	NA	NA	NA	NA	NA	NA	NA
AT4G26910		Dihydrolipoamide succinyltransferase	AT4G26910.1;AT4G26910.2|SAS(Phospho)LVSSTLQR	243679	266834	316753	388274	NA	NA	184013	NA	NA	NA	NA	NA	NA	NA	NA	NA
AT3G02730	TRXF1	thioredoxin F-type 1	AT3G02730.1|IGFC(UniMod:4)SLDS(Phospho)R	223166	237838	334601	371595	41206.3	NA	75171.8	68251.6	NA	NA	NA	NA	NA	NA	NA	NA
AT2G22125	CSI1	binding protein	AT2G22125.1|MHDS(Phospho)EPPT(Phospho)PHS(Phospho)TTK	300712	334039	220262	349981	NA	123915	93048.5	132454	NA	NA	NA	NA	NA	NA	NA	NA
AT1G30570	HERK2	hercules receptor kinase 2	AT1G30570.1|LNT(Phospho)LAASTM(UniMod:35)GR	412292	404896	586238	346093	241438	NA	NA	NA	NA	NA	NA	NA	NA	NA	NA	NA
AT1G79970		hypothetical protein	AT1G79970.1;AT1G79970.2|EMALSEDYTC(UniMod:4)IIS(Phospho)HGPNPK	431245	427468	303027	344638	131392	NA	321283	NA	NA	NA	NA	NA	NA	NA	NA	NA
AT1G16080		nuclear protein	AT1G16080.1|RSES(Phospho)LKPSVSR	305516	534494	557005	330038	NA	NA	207592	NA	NA	NA	NA	NA	NA	NA	NA	NA
AT1G67900	NPY8	Phototropic-responsive NPH3 family protein	AT1G67900.1;AT1G67900.2;AT1G67900.3;AT1G67900.4;AT1G67900.5;AT1G67900.6|ALLAAHNIDPSNPNAAAFST(Phospho)TTSIAAPEDR	290448	349329	400472	316993	194676	NA	262074	NA	NA	NA	NA	NA	NA	NA	NA	NA
AT3G27580	D6PKL3	Protein kinase superfamily protein	AT3G27580.1;AT3G27580.2|QIRPLPELIAEPT(Phospho)SAR	210420	183512	249232	288927	NA	192373	163594	155947	NA	NA	NA	NA	NA	NA	NA	NA
AT1G24160		triadin	AT1G24160.1;AT1G24160.2;AT1G70100.1;AT1G70100.2;AT1G70100.3;AT1G70100.4;AT1G70100.5;AT1G70100.6|AFKS(Phospho)FQK	226676	260468	153777	236484	NA	NA	262111	NA	NA	NA	NA	NA	NA	NA	NA	NA
AT5G01170	OPSL1	hypothetical protein (DUF740)	AT5G01170.1|YSLDEPRAS(Phospho)WDGHLIGR	157628	91120.4	109110	229410	NA	32986.5	NA	NA	NA	NA	NA	NA	NA	NA	NA	NA
AT1G04030		eisosome protein	AT1G04030.1;AT1G04030.2|AIDC(UniMod:4)GSASS(Phospho)FKGIPNTSSK	279820	255351	303439	228121	90756	NA	75723	NA	NA	NA	NA	NA	NA	NA	NA	NA
AT3G16490	IQD26	IQ-domain 26	AT3G16490.1|DAC(UniMod:4)FRPSYPGLMTPSYMANTQS(Phospho)FK	225732	287714	232319	222339	132318	167026	NA	NA	NA	NA	NA	NA	NA	NA	NA	NA
AT4G08330		hypothetical protein	AT4G08330.1;AT4G08330.2|FGGNQFY(Phospho)SPSFSSSSSSSS(Phospho)MR	245912	214013	192599	193894	71263	60373.2	NA	NA	NA	NA	NA	NA	NA	NA	NA	NA
AT5G61140	BRR2C	U5 small nuclear ribonucleoprotein helicase	AT5G61140.1;AT5G61140.2|LTS(Phospho)SLREPFDIDQAYLR	149252	116972	101248	174592	NA	NA	34085.6	NA	NA	NA	NA	NA	NA	NA	NA	NA
AT5G65683	WAVH2	Zinc finger (C3HC4-type RING finger) family protein	AT5G65683.1|FGFLSNPST(Phospho)PR	114159	151224	154572	172701	NA	130203	112106	121020	NA	NA	NA	NA	NA	NA	NA	NA
AT1G28380	NSL1	MAC/Perforin domain-containing protein	AT1G28380.1|LST(Phospho)GLSPNPATTKPQSK	155182	120963	97464.3	172687	24386.4	NA	NA	NA	NA	NA	NA	NA	NA	NA	NA	NA
AT1G61590	PBL15	Protein kinase superfamily protein	AT1G61590.1|SEFS(Phospho)KNHLGPLPS(Phospho)FR	102821	129157	135234	165705	NA	NA	62028.3	NA	NA	NA	NA	NA	NA	NA	NA	NA
AT2G40070		flocculation FLO11-like protein	AT2G40070.1;AT2G40070.2|TLS(Phospho)KKS(Phospho)LDMAIR	125008	114159	117942	154301	30361.2	NA	54380.9	NA	NA	NA	NA	NA	NA	NA	NA	NA
AT1G76360		Protein kinase superfamily protein	AT1G76360.1|NFRPES(Phospho)VIGEGGFGQVFK	180783	142397	180335	150664	NA	39748.1	48504.5	57311.2	NA	NA	NA	NA	NA	NA	NA	NA
AT3G03150		hypothetical protein	AT3G03150.1|SKS(Phospho)FQLITSLR	66610.3	139227	123544	149544	NA	NA	81248.2	70256.1	NA	NA	NA	NA	NA	NA	NA	NA
AT1G75100	JAC1	J-domain protein required for chloroplast accumulation response 1	AT1G75100.1|GVPVVIWGS(Phospho)SR	119049	117339	131797	148189	NA	55573.7	47310.9	52178.3	NA	NA	NA	NA	NA	NA	NA	NA
AT2G25430		epsin N-terminal homology (ENTH) domain-containing protein / clathrin assembly protein-like protein	AT2G25430.1|VAS(Phospho)NMAPDLEVAIVK	103010	129162	112067	145910	57319.9	41931.6	NA	NA	NA	NA	NA	NA	NA	NA	NA	NA
AT2G23360	FPP7	filament-like protein (DUF869)	AT2G23360.1|EMGT(Phospho)SLVGT(Phospho)PK	163343	168426	142817	115312	106272	124415	NA	NA	NA	NA	NA	NA	NA	NA	NA	NA
AT4G04885	PCFS4	PCF11P-similar protein 4	AT4G04885.1|LVSINSTS(Phospho)RK	78449.9	195662	69976.6	109078	NA	NA	140588	NA	NA	NA	NA	NA	NA	NA	NA	NA
AT1G78880		Ubiquitin-specific protease family C19-related protein	AT1G78880.1|EKPPTM(UniMod:35)SSVAMPYTGGDIKKS(Phospho)GELGK	323940	81882.3	403683	108738	122078	126395	NA	152665	NA	NA	NA	NA	NA	NA	NA	NA
AT5G15910		NAD(P)-binding Rossmann-fold superfamily protein	AT5G15910.1|SQAYSSVVTMSS(Phospho)ISQR	133769	221661	186067	107603	NA	NA	181932	NA	NA	NA	NA	NA	NA	NA	NA	NA
AT2G46225	ABIL1	ABI-1-like 1	AT2G46225.1;AT2G46225.2;AT2G46225.3|RTDT(Phospho)RQNHYQAISR	191160	232892	156919	105734	NA	NA	35163.5	NA	NA	NA	NA	NA	NA	NA	NA	NA
AT4G25050	ACP4	acyl carrier protein 4	AT4G25050.1;AT4G25050.2|(Met-loss+Acetyl (Protein N-term))MASLSTTSLS(Phospho)FK	88081.6	81674	101675	105017	NA	18500.3	45858	53208.3	NA	NA	NA	NA	NA	NA	NA	NA
AT1G13930		oleosin-B3-like protein	AT1G13930.1;AT1G13930.2;AT1G13930.3|KLSS(Phospho)STPEEPDHNKPVEGTETATRPATNAELMASAK	149864	113434	64555.9	104224	69333.6	189548	125489	84699.4	NA	NA	NA	NA	NA	NA	NA	NA
AT5G49230	DI19-7	Drought-responsive family protein	AT5G49230.1;AT5G49230.2|(UniMod:1)MDSNSWINC(UniMod:4)PPVFSSSPS(Phospho)SRR	71124.4	71209.5	48909	103845	NA	NA	56147.2	NA	NA	NA	NA	NA	NA	NA	NA	NA
AT4G21390	B120	S-locus lectin protein kinase family protein	AT4G21390.1;AT4G21390.2|NTDTS(Phospho)VVVADLTK	104519	64584.1	65994.4	102507	NA	NA	69851.5	38057.3	NA	NA	NA	NA	NA	NA	NA	NA
AT3G45780	PHOT1	phototropin 1	AT3G45780.1;AT3G45780.2|(UniMod:1)M(UniMod:35)EPTEKPSTKPS(Phospho)SRTLPR	108248	124511	219094	100873	NA	NA	25657.5	22495.7	NA	NA	NA	NA	NA	NA	NA	NA
AT1G16220		Protein phosphatase 2C family protein	AT1G16220.1|VNS(Phospho)LLS(Phospho)IPR	77714.8	113332	71545.7	99358.9	NA	NA	46409.3	NA	NA	NA	NA	NA	NA	NA	NA	NA
AT4G13630		zein-binding protein (Protein of unknown function%2C DUF593)	AT4G13630.1;AT4G13630.2|ASGFDLLTAQS(Phospho)LKK	48461.7	71815	69373.6	98108.8	NA	NA	99288.8	93082.4	NA	NA	NA	NA	NA	NA	NA	NA
AT5G20200		nucleoporin-like protein	AT5G20200.1|LATS(Phospho)WRHPQSSK	103903	4061.75	93768.7	95170.9	NA	NA	96443.9	104780	NA	NA	NA	NA	NA	NA	NA	NA
AT4G18630		hypothetical protein (DUF688)	AT4G18630.1|GISKS(Phospho)QELYPTR	115506	85013.3	80701.6	86248.4	64517.8	NA	NA	NA	NA	NA	NA	NA	NA	NA	NA	NA
AT1G22230		nucleolar GTP-binding protein	AT1G22230.1|SISSPSSS(Phospho)FNRR	135092	90602.1	68067	86034.3	NA	NA	20173.5	NA	NA	NA	NA	NA	NA	NA	NA	NA
AT2G22125	CSI1	binding protein	AT2G22125.1|M(UniMod:35)HDSEPPT(Phospho)PHSTTK	52966.3	116116	137652	79657.2	19960.9	NA	NA	NA	NA	NA	NA	NA	NA	NA	NA	NA
AT3G09032		josephin-like protein	AT3G09032.1|RVS(Phospho)FNPNPEATDEPIFPK	74373.8	115345	88576.3	78638.3	44487.4	NA	91011.2	70155.4	NA	NA	NA	NA	NA	NA	NA	NA
AT5G20110		Dynein light chain type 1 family protein	AT5G20110.1;AT5G20110.2|IPISTPS(Phospho)ISQQEVEEKPIVQSNK	117124	105153	109172	76533.7	79753.5	NA	72558.1	NA	NA	NA	NA	NA	NA	NA	NA	NA
AT1G61560	MLO6	Seven transmembrane MLO family protein	AT1G61560.1;AT1G61560.2;AT1G61560.3;AT1G61560.4|TSESTT(Phospho)PFSSRPT(Phospho)T(Phospho)PTHGSSPIHLLR	72329.3	91406.7	54473.2	63275.2	34086.7	46298.1	64939	75386.3	NA	NA	NA	NA	NA	NA	NA	NA
AT2G31010	RAF13	Protein kinase superfamily protein	AT2G31010.1;AT2G31010.2|SMLSTGRNS(Phospho)FR	86279.6	110693	77655.2	58973.1	NA	66099.4	61952.2	NA	NA	NA	NA	NA	NA	NA	NA	NA
AT2G32710	KRP4	Cyclin-dependent kinase inhibitor family protein	AT2G32710.1;AT2G32710.2|AKS(Phospho)LALQQQQQR	64857.6	68561.4	30501.9	58047.5	11649.3	NA	NA	NA	NA	NA	NA	NA	NA	NA	NA	NA
AT3G20410	CPK9	calmodulin-domain protein kinase 9	AT3G20410.1;AT3G20410.2|NHGLMKPQQNGNT(Phospho)TR	56498.3	51698.1	48792.9	56558.7	NA	NA	21171	NA	NA	NA	NA	NA	NA	NA	NA	NA
AT1G53590	NTMC2T6.1	Calcium-dependent lipid-binding (CaLB domain) family protein	AT1G53590.1|KIGS(Phospho)M(UniMod:35)FHR	135108	87544.8	128024	45821.5	NA	51899.1	NA	NA	NA	NA	NA	NA	NA	NA	NA	NA
AT3G61110	RPS27B	ribosomal protein S27	AT3G61110.1|LTEGC(UniMod:4)S(Phospho)FRR	14955.6	30458.7	24597	34563.2	NA	NA	35160.5	59642	NA	NA	NA	NA	NA	NA	NA	NA
AT3G08670		serine/arginine repetitive matrix-like protein	AT3G08670.1|SFS(Phospho)KSSLDMAIR	1.6502e+06	1.69944e+06	1.98385e+06	1.71981e+06	NA	NA	NA	NA	189266	NA	NA	NA	NA	NA	NA	NA
AT1G24460		TGN-related%2C localized SYP41 interacting protein	AT1G24460.1;AT1G24460.2|SIFET(Phospho)PRAPSTSEISEIEDK	420023	515849	627676	602927	NA	NA	NA	NA	113259	NA	NA	NA	NA	NA	NA	NA
AT1G21170	SEC5B	Exocyst complex component SEC5	AT1G21170.1;AT1G21170.2|TSTDSPS(Phospho)RNYR	193967	237177	343441	282302	NA	NA	NA	NA	92063.4	NA	NA	NA	NA	NA	NA	NA
AT1G06210	TOL2	ENTH/VHS/GAT family protein	AT1G06210.1|MVS(Phospho)EKVKDMLQAPTLESK	2.06794e+06	2.2558e+06	2.28407e+06	2.99407e+06	NA	NA	1.64078e+06	1.09419e+06	796780	NA	NA	NA	NA	NA	NA	NA
AT4G26850	VTC2	GDP-L-galactose phosphorylase 1	AT4G26850.1|RVPT(Phospho)VVSNYQKDDGAEDPVGC(UniMod:4)GR	1.60761e+06	1.46438e+06	1.83484e+06	1.94344e+06	546624	405101	447817	349280	170252	NA	NA	NA	NA	NA	NA	NA
AT3G50670	RNU1	U1 small nuclear ribonucleoprotein-70K	AT3G50670.1|ERS(Phospho)RELSHEQPR	1.00118e+06	680442	1.02272e+06	1.05299e+06	817377	639642	563325	394221	608756	NA	NA	NA	NA	NA	NA	NA
AT1G27580		F-box protein (DUF295)	AT1G27580.1|STT(Phospho)LTLDSAK	620607	579372	835415	853766	183846	124167	224253	158974	37336.1	NA	NA	NA	NA	NA	NA	NA
AT3G49010	RPL13B	breast basic conserved 1	AT3G49010.4|LTSEMKS(Phospho)FK	854583	907982	640974	793144	NA	229643	352555	334539	92296.4	NA	NA	NA	NA	NA	NA	NA
AT2G20190	CLASP	CLIP-associated protein	AT2G20190.1|GNLLSESHPT(Phospho)FSSLTAK	228213	315835	333618	548139	137329	NA	NA	161901	194323	NA	NA	NA	NA	NA	NA	NA
AT1G20440	COR47	cold-regulated 47	AT1G20440.1|LPGHHDEKAEDSPAVTS(Phospho)TPLVVTEHPVEPTTELPVEHPEEK	570081	532489	433917	492427	432486	NA	372839	226615	7.5776e+06	NA	NA	NA	NA	NA	NA	NA
AT5G50380	ATEXO70F1	exocyst subunit exo70 family protein F1	AT5G50380.1|DESMGGSSSGSPSY(Phospho)GQR	417053	324582	279620	274171	517204	NA	413862	NA	522135	NA	NA	NA	NA	NA	NA	NA
AT4G38440	IYO	RPAP1-like%2C carboxy-terminal protein	AT4G38440.1|SHGPHLAPVGS(Phospho)SIAQPK	195227	184798	193299	267157	65683	NA	161803	103070	55834.6	NA	NA	NA	NA	NA	NA	NA
AT5G64940	ATH13	ABC2 homolog 13	AT5G64940.1;AT5G64940.2|SVS(Phospho)IAGIFLPR	220412	192747	264043	266996	NA	113158	113691	121144	64724.9	NA	NA	NA	NA	NA	NA	NA
AT1G69070		nucleolar-like protein	AT1G69070.1;AT1G69070.2|LTVISGDDLGDSFS(Phospho)VEEDKPK	244690	353670	292663	261094	206348	NA	303911	238597	200751	NA	NA	NA	NA	NA	NA	NA
AT5G08280	HEMC	hydroxymethylbilane synthase	AT5G08280.1|TTGDKILS(Phospho)QPLADIGGK	148634	118808	186458	186545	NA	NA	94160.8	NA	79395.9	NA	NA	NA	NA	NA	NA	NA
AT4G09510	CINV2	cytosolic invertase 2	AT4G09510.1;AT4G09510.2|SM(UniMod:35)VDT(Phospho)PLSVR	143498	127288	267387	141625	NA	196248	96623	NA	147789	NA	NA	NA	NA	NA	NA	NA
AT5G66100		winged-helix DNA-binding transcription factor family protein	AT5G66100.1;AT5G66100.2|FSIDS(Phospho)SISR	92059.5	88339	87941.6	122594	NA	NA	135091	105989	24757.9	NA	NA	NA	NA	NA	NA	NA
AT3G51630	WNK5	with no lysine (K) kinase 5	AT3G51630.1;AT3G51630.2|S(Phospho)LMELINK	96630.7	91551.9	74257.5	112397	NA	37360.5	49258.8	46077.3	20260.3	NA	NA	NA	NA	NA	NA	NA
AT2G47160	BOR1	HCO3- transporter family	AT2G47160.1;AT2G47160.2|SLS(Phospho)QVFS(Phospho)PR	65860.1	74609.7	99543.6	81750.4	130506	72748.9	NA	NA	31536.8	NA	NA	NA	NA	NA	NA	NA
AT3G59360	UTR6	UDP-galactose transporter 6	AT3G59360.1;AT3G59360.2|LVSPGS(Phospho)KTISR	57684.9	38277.8	42076.5	69744.4	78149	50902	70113.4	76797.8	54105.9	NA	NA	NA	NA	NA	NA	NA
AT4G31580	RSZ22	serine/arginine-rich 22	AT4G31580.1;AT4G31580.2|S(Phospho)YSRS(Phospho)PPPYR	1.52004e+06	995956	1.58333e+06	1.68858e+06	NA	NA	978553	778661	NA	NA	NA	737184	NA	NA	NA	NA
AT5G08450		zinc finger CCCH domain protein	AT5G08450.1;AT5G08450.2;AT5G08450.3|RSPLPLVYRS(Phospho)PSLPTTVSSSDPHLTHAPVPMEPR	541674	516486	622387	766361	569453	695387	NA	602478	NA	NA	NA	851891	NA	NA	NA	NA
AT1G03060	SPI	BEACH-DOMAIN HOMOLOG A1	AT1G03060.1;AT1G03060.2;AT1G03060.3;AT1G03060.4|FRYDSSSVGS(Phospho)HGDMDDFSVPK	571820	512846	542342	759481	NA	192185	275849	240410	NA	NA	NA	180821	NA	NA	NA	NA
AT5G62070	IQD23	IQ-domain 23	AT5G62070.1|QQSLLGPRS(Phospho)TENS(Phospho)PQVGSSGSR	653207	497124	657973	621826	592269	519781	487085	NA	NA	NA	NA	435637	NA	NA	NA	NA
AT4G27300	SD11	S-locus lectin protein kinase family protein	AT4G27300.1|NVPDISSS(Phospho)LSLR	429106	520398	560484	603906	NA	NA	183425	66226	NA	NA	NA	48166.8	NA	NA	NA	NA
AT3G22240		cysteine-rich/transmembrane domain PCC1-like protein	AT3G22240.1|MNPSEQNHLSVEKPSQTSSGPYTS(Phospho)PPPIGYPTR	349350	401939	313290	489958	NA	229227	156729	NA	NA	NA	NA	89754.6	NA	NA	NA	NA
AT2G39730	RCA	rubisco activase	AT2G39730.1|VQLAET(Phospho)YLSQAALGDANADAIGR	312211	292851	324203	297846	NA	NA	272020	188705	NA	NA	NA	171589	NA	NA	NA	NA
AT1G25570		Di-glucose binding protein with Leucine-rich repeat domain-containing protein	AT1G25570.1|QKS(Phospho)LM(UniMod:35)LLEM(UniMod:35)ESQHAK	285910	226725	247992	237304	84818.3	NA	106436	210564	NA	NA	NA	60801.3	NA	NA	NA	NA
AT1G55980		FAD/NAD(P)-binding oxidoreductase family protein	AT1G55980.1;AT1G55980.2;AT1G56000.1|KQMS(Phospho)SVAVAMK	176073	177138	143679	171589	110273	103028	133820	157417	NA	NA	NA	52604.3	NA	NA	NA	NA
AT2G35880	WDL4	TPX2 (targeting protein for Xklp2) protein family	AT2G35880.1;AT2G35880.2;AT2G35880.3|AGPM(UniMod:35)PS(Phospho)FYKEPPPKVELK	83657.7	124467	435095	139292	NA	NA	37812.2	NA	NA	NA	NA	19077.5	NA	NA	NA	NA
AT4G38550		phospholipase-like protein (PEARLI 4) family protein	AT4G38550.1;AT4G38550.3|(UniMod:1)M(UniMod:35)EAM(UniMod:35)SYEPETNAPSS(Phospho)PYHPAGNR	67870	63205.2	261778	100163	NA	44510.6	79633.6	NA	NA	NA	NA	38644.2	NA	NA	NA	NA
AT1G29350		RNA polymerase II degradation factor-like protein (DUF1296)	AT1G29350.1;AT1G29370.1|T(Phospho)MSGVPTNTYYNLQAQQQLQLQHQQQQQQAQQAAGGYR	55755.1	96115.5	38047.5	89184.9	31510.4	NA	105459	NA	NA	NA	NA	43211.7	NA	NA	NA	NA
AT1G13640	PI4KG6	Phosphatidylinositol 3- and 4-kinase family protein	AT1G13640.1;AT1G13640.2|SSST(Phospho)PC(UniMod:4)LSPTGNDLQR	22548.7	53346.7	43240.8	54982.8	NA	NA	13039.9	NA	NA	NA	NA	40137.8	NA	NA	NA	NA
AT2G41620	NUP93A	Nucleoporin interacting component (Nup93/Nic96-like) family protein	AT2G41620.1|DFLQSLS(Phospho)R	115250	109453	194503	169031	NA	NA	NA	NA	NA	NA	60424.9	NA	NA	NA	NA	NA
AT2G14835		RING/U-box superfamily protein	AT2G14835.1;AT2G14835.2|SS(Phospho)SPGLAAAAAR	638443	410070	545976	677847	NA	NA	287649	408291	NA	NA	266571	NA	NA	NA	NA	NA
AT1G61560	MLO6	Seven transmembrane MLO family protein	AT1G61560.1;AT1G61560.2;AT1G61560.3;AT1G61560.4|TSESTT(Phospho)PFSSRPT(Phospho)TPTHGSSPIHLLR	335904	332646	354553	422609	241287	202303	280588	238820	NA	NA	167473	NA	NA	NA	NA	NA
AT5G58000		Reticulon family protein	AT5G58000.2|ATS(Phospho)VYSAPPNSTSSTDR	639708	708402	108452	413196	NA	NA	179619	NA	NA	NA	173552	NA	NA	NA	NA	NA
AT2G41410	CML35	Calcium-binding EF-hand family protein	AT2G41410.1|SEPSS(Phospho)FSSNASSSSSDGSYGNLK	209049	226928	283757	406665	169948	122036	219662	231072	NA	NA	52281	NA	NA	NA	NA	NA
AT1G42440		pre-rRNA-processing TSR1-like protein	AT1G42440.1|DIDTET(Phospho)QNESEMVDDEDLTEEQIKDEIKK	271478	295286	338067	348889	223206	NA	262458	336184	NA	NA	271823	NA	NA	NA	NA	NA
AT2G41900		CCCH-type zinc finger protein with ARM repeat domain-containing protein	AT2G41900.1|TNS(Phospho)SPIVGSPVNNNTWSSK	345258	412191	413477	347515	405310	NA	317859	296249	NA	NA	207828	NA	NA	NA	NA	NA
AT1G79090	PAT1	topoisomerase II-associated protein	AT1G79090.1;AT1G79090.2;AT1G79090.3|LLSDVDDLAS(Phospho)TFSK	270846	288689	359085	320189	NA	NA	129346	219964	NA	NA	76514.1	NA	NA	NA	NA	NA
AT2G26080	GLDP2	glycine decarboxylase P-protein 2	AT2G26080.1|YVSSVSS(Phospho)FLHR	78512.5	216477	311956	259227	NA	NA	26497.6	10799.7	NA	NA	30611.5	NA	NA	NA	NA	NA
AT2G21270	UFD1	ubiquitin fusion degradation 1	AT2G21270.1;AT2G21270.2;AT2G21270.3;AT2G21270.4;AT2G21270.5|FQAFS(Phospho)GKK	133022	154403	150265	207551	NA	66194.6	88616.8	NA	NA	NA	54656.5	NA	NA	NA	NA	NA
AT5G04480		UDP-Glycosyltransferase superfamily protein	AT5G04480.1;AT5G04480.2|SHSGLDRPS(Phospho)LR	234588	223467	184015	152943	160306	142121	144887	165414	NA	NA	126437	NA	NA	NA	NA	NA
AT4G25960	ABCB2	P-glycoprotein 2	AT4G25960.1|T(Phospho)RS(Phospho)SFC(UniMod:4)SERESVTRPDGADPSK	107727	49166.2	116577	135099	105717	NA	64858.5	NA	NA	NA	268805	NA	NA	NA	NA	NA
AT3G26510		Octicosapeptide/Phox/Bem1p family protein	AT3G26510.1;AT3G26510.2;AT3G26510.3;AT3G26510.4;AT3G26510.5;AT3G26510.6|KSPPPLALPSSTTTSSSSTTSSTSS(Phospho)SPR	100905	78371.7	128235	102846	68931.6	NA	95106.8	116030	NA	NA	50099.5	NA	NA	NA	NA	NA
AT4G10840	KLCR1	Tetratricopeptide repeat (TPR)-like superfamily protein	AT4G10840.1|(Met-loss (Protein N-term))MPAMPGLVSVKT(Phospho)PS(Phospho)DTPPLR	1.60297e+06	1.71222e+06	1.67515e+06	1.93179e+06	NA	NA	NA	NA	NA	1.85229e+06	NA	NA	NA	NA	NA	NA
AT1G08670		ENTH/VHS family protein	AT1G08670.1|ITGFGNSS(Phospho)FVIHSETNNGR	95229.5	215875	147073	135365	NA	NA	NA	NA	NA	117840	NA	NA	NA	NA	NA	NA
AT1G76660		hydroxyproline-rich glycoprotein family protein	AT1G76660.1;AT1G76660.2|FLT(Phospho)SSMDLK	67716.7	79013.3	76344.2	91076.2	NA	NA	NA	22622.9	NA	24152	NA	NA	NA	NA	NA	NA
AT3G17850	IREH1	Protein kinase superfamily protein	AT3G17850.1|SVPPLAPPENYAIKESES(Phospho)PANIDR	983141	1.05932e+06	1.23392e+06	962418	NA	684469	NA	NA	NA	262597	NA	NA	NA	NA	NA	NA
AT4G12780	AUXI1	Chaperone DnaJ-domain superfamily protein	AT4G12780.1;AT4G12780.2;AT4G12780.3;AT4G12780.4;AT4G12780.5;AT4G12780.6|TAETSSNVEEDPFVVLEESEST(Phospho)PREPSRTDPLDDIGK	1.01231e+06	1.09057e+06	1.23399e+06	887077	802817	855285	917553	601941	NA	569374	NA	NA	NA	NA	NA	NA
AT5G52060	BAG1	BCL-2-associated athanogene 1	AT5G52060.1|WETFDHHPVT(Phospho)PLSSTTAK	570919	586508	676004	843890	427363	495011	444627	NA	NA	345139	NA	NA	NA	NA	NA	NA
AT2G29630	THIC	thiaminC	AT2G29630.1;AT2G29630.2;AT2G29630.3|KHT(Phospho)IDPSSPDFQPIPSFEEC(UniMod:4)FPK	586109	522393	486234	495804	584309	666678	630523	543623	NA	514698	NA	NA	NA	NA	NA	NA
AT2G23140	PUB4	RING/U-box superfamily protein with ARM repeat domain-containing protein	AT2G23140.1;AT2G23140.2;AT2G23140.4|SGPLAATTS(Phospho)AATR	432256	504199	532595	451488	NA	204177	395151	314388	NA	126587	NA	NA	NA	NA	NA	NA
AT4G30790	ATG11	autophagy-like protein	AT4G30790.1|(Met-loss+Acetyl (Protein N-term))MSGS(Phospho)FTESFADDGK	551102	567443	393916	285766	327290	NA	NA	NA	NA	493892	NA	NA	NA	NA	NA	NA
AT1G20450	ERD10	Dehydrin family protein	AT1G20450.1|NTVPEQET(Phospho)PKVATEESSAPEIK	203745	352039	153889	219791	NA	NA	133485	NA	NA	142838	NA	NA	NA	NA	NA	NA
AT3G15040		senescence regulator (Protein of unknown function%2C DUF584)	AT3G15040.1|S(Phospho)LAQS(Phospho)SLLSC(UniMod:4)SVLEGAGR	2.78866e+06	2.57135e+06	1.80744e+06	219311	NA	2.54465e+06	NA	NA	NA	1.63646e+06	NA	NA	NA	NA	NA	NA
AT5G64220	CAMTA2	Calmodulin-binding transcription activator protein with CG-1 and Ankyrin domain	AT5G64220.1;AT5G64220.2|LLT(Phospho)VVEGFRENEASSSSALK	227597	198417	265418	214888	NA	NA	159436	NA	NA	176990	NA	NA	NA	NA	NA	NA
AT1G23080	PIN7	Auxin efflux carrier family protein	AT1G23080.1;AT1G23080.2;AT1G23080.3;AT1G23080.4|SFYGGGGTNMT(Phospho)PRPSNLTGAEIYSLNT(Phospho)TPR	54140.9	138362	190104	161277	176819	183719	295803	97832.8	NA	72081.4	NA	NA	NA	NA	NA	NA
AT4G24680	MOS1	modifier of snc1	AT4G24680.2;AT4G24680.3;AT4G24680.5|TESGPGSPS(Phospho)HLS(Phospho)NRPSSGGSVTRPSTADSNK	96952.5	92554.6	116209	124755	73706	53132.9	94414	60512.5	NA	89780.9	NA	NA	NA	NA	NA	NA
AT1G70290	TPS8	trehalose-6-phosphatase synthase S8	AT1G70290.1;AT1G70290.2|GLGDSSSSLKPSSS(Phospho)HTQVAFESIV	61193.4	124847	50173.9	88563	NA	60350.8	91834.5	53571.4	NA	39329.2	NA	NA	NA	NA	NA	NA
AT2G47800	ABCC4	multidrug resistance-associated protein 4	AT2G47800.1|TPTS(Phospho)PHAS(Phospho)SPR	92992.5	126823	671002	990405	NA	NA	NA	101128	NA	NA	1.28851e+06	1.13497e+06	NA	NA	NA	NA
AT1G73240		nucleoporin protein Ndc1-Nup protein	AT1G73240.1|TNLQSPQQLMGPAS(Phospho)IK	375781	442282	515909	521448	287771	NA	358950	386821	NA	NA	253711	225197	NA	NA	NA	NA
AT5G07980		dentin sialophosphoprotein-like protein	AT5G07980.1;AT5G07980.2|GMGPENS(Phospho)PSTSASADR	519342	825135	506539	426266	444154	NA	563420	376511	NA	NA	364399	327380	NA	NA	NA	NA
AT1G16860		Ubiquitin-specific protease family C19-related protein	AT1G16860.1|S(Phospho)GPIPGAPS(Phospho)RS(Phospho)GSFAGTAQSGPGAPM(UniMod:35)ATGR	243172	400987	579087	385867	NA	201696	323237	382889	NA	NA	216492	162361	NA	NA	NA	NA
AT1G03930	CKL9	dual specificity kinase 1	AT1G03930.1|DRS(Phospho)AS(Phospho)RNSVDGPLSK	327518	308828	241512	255197	166372	175132	157484	122068	NA	NA	98746.8	101091	NA	NA	NA	NA
AT2G32590	CAPH	condensin complex subunit	AT2G32590.1|IQAPTS(Phospho)PFFLGSNDDRLER	204652	272509	304300	220001	146147	242314	268268	359769	NA	NA	238462	314717	NA	NA	NA	NA
AT3G63070	HULK3	Tudor/PWWP/MBT domain-containing protein	AT3G63070.1|LNS(Phospho)S(Phospho)PARGTPNC(UniMod:4)NSVC(UniMod:4)R	174874	189970	182007	180225	NA	NA	92779	147517	NA	NA	97533.2	76402.9	NA	NA	NA	NA
AT1G03365	RF4	RING/U-box superfamily protein	AT1G03365.1;AT1G03365.2|KNS(Phospho)KLDSPVVVVDAK	135178	121635	155570	119149	NA	NA	148027	176798	NA	NA	86307.6	64840.5	NA	NA	NA	NA
AT5G53620		RNA polymerase II degradation factor	AT5G53620.1;AT5G53620.2;AT5G53620.3|AVS(Phospho)DSQDTTDYVDLEQLK	201020	58759.6	222468	49889	106937	233161	28723.7	145541	NA	NA	79505.4	163306	NA	NA	NA	NA
AT1G11960		ERD (early-responsive to dehydration stress) family protein	AT1G11960.1;AT1G11960.3|SS(Phospho)PLHSGALVSK	6.85464e+06	803083	4.41195e+06	4.2545e+06	NA	NA	NA	NA	NA	1.38885e+06	NA	4.94902e+06	NA	NA	NA	NA
AT5G35180		ENHANCED DISEASE RESISTANCE protein (DUF1336)	AT5G35180.1;AT5G35180.2;AT5G35180.3;AT5G35180.4;AT5G35180.5|VSFSGDLNHSGS(Phospho)HSGSHSR	195901	2.18327e+06	155909	1.85199e+06	225978	231278	2.30245e+06	2.72869e+06	NA	549378	NA	170853	NA	NA	NA	NA
AT3G12590		hypothetical protein	AT3G12590.1|(Met-loss+Acetyl (Protein N-term))MSSTYS(Phospho)PGQSPGSSR	541316	407195	448835	481589	426387	390847	360600	298945	225347	271477	NA	NA	NA	NA	NA	NA
AT4G33080	NDR6	AGC (cAMP-dependent%2C cGMP-dependent and protein kinase C) kinase family protein	AT4G33080.1;AT4G33080.2|KLAFST(Phospho)VGTPDYIAPEVLLK	302826	258294	268102	328788	131665	NA	204555	280389	164674	175689	NA	NA	NA	NA	NA	NA
AT3G54620	BZIP25	basic leucine zipper 25	AT3G54620.1;AT3G54620.2;AT3G54620.3|LINELSGSDSS(Phospho)PTTNTIER	250322	289436	245483	240433	203136	NA	204472	233400	252380	218387	NA	NA	NA	NA	NA	NA
AT1G45207		Remorin family protein	AT1G45207.2;AT1G45207.3|T(Phospho)VSLDLSNVTSTS(Phospho)PR	384308	537266	280858	234663	323632	428004	NA	NA	250818	268263	NA	NA	NA	NA	NA	NA
AT2G17290	CPK6	Calcium-dependent protein kinase family protein	AT2G17290.1;AT2G17290.2|RYGS(Phospho)TLKDTEIR	112590	75508.4	67075.3	134027	61418.4	75165.2	119299	161026	100562	117084	NA	NA	NA	NA	NA	NA
AT4G13630		zein-binding protein (Protein of unknown function%2C DUF593)	AT4G13630.1;AT4G13630.2|SVSLSSVGC(UniMod:4)GVGEGAC(UniMod:4)SS(Phospho)PGMVQR	146330	172177	79110.7	113179	113626	178380	NA	NA	75788.7	125553	NA	NA	NA	NA	NA	NA
AT1G12850		Phosphoglycerate mutase family protein	AT1G12850.1|KVLEQEPEMLPC(UniMod:4)HAS(Phospho)ASPLSPQLSSLGT(Phospho)PR	100249	119919	79572.5	108690	82741.2	126782	80413.9	NA	56770.6	37647.9	NA	NA	NA	NA	NA	NA
AT1G07630	PLL5	pol-like 5	AT1G07630.1|GFM(UniMod:35)S(Phospho)GPLDR	72529.4	73978	236853	130348	NA	NA	NA	NA	117986	NA	103477	NA	NA	NA	NA	NA
AT5G20720	CPN20	chaperonin 20	AT5G20720.1;AT5G20720.2;AT5G20720.3;AT5G20720.4|TLGGILLPSTAQS(Phospho)KPQGGEVVAVGEGR	2.76806e+06	3.03695e+06	7.64712e+06	2.76086e+06	2.74463e+06	NA	2.98372e+06	3.00086e+06	3.0578e+06	NA	2.67443e+06	NA	NA	NA	NA	NA
AT5G07220	BAG3	BCL-2-associated athanogene 3	AT5G07220.1|DLLSFVEEEEEEPRNS(Phospho)NAS(Phospho)SSSGTPAVVASK	1.73123e+06	1.64354e+06	1.80051e+06	1.76793e+06	NA	1.44494e+06	NA	1.58069e+06	1.43996e+06	NA	1.16473e+06	NA	NA	NA	NA	NA
AT1G08760		GPI-anchored adhesin-like protein%2C putative (DUF936)	AT1G08760.1|LLEKGS(Phospho)PR	639068	713948	670789	471412	666743	NA	NA	345041	661596	NA	664359	NA	NA	NA	NA	NA
AT1G19680		RING/U-box superfamily protein	AT1G19680.1|QVS(Phospho)DSQTLGLK	93516.6	87038.6	128947	126643	NA	NA	80403	74207.5	79964.1	NA	96271.4	NA	NA	NA	NA	NA
AT4G38470	STY46	ACT-like protein tyrosine kinase family protein	AT4G38470.1;AT4G38470.2;AT4G38470.3|IELQSQSWPMQQS(Phospho)FSPEKENGQTGAR	1.8709e+07	1.75078e+07	1.61128e+07	1.83648e+07	NA	NA	1.82033e+07	1.85412e+07	1.98127e+07	NA	1.77611e+07	NA	NA	NA	NA	NA
AT1G70100		neurofilament heavy protein	AT1G70100.1;AT1G70100.2;AT1G70100.3;AT1G70100.4;AT1G70100.5;AT1G70100.6|SAST(Phospho)ISSMSTSR	1.27307e+06	1.2128e+06	1.15981e+06	1.35623e+06	NA	NA	573893	450045	229641	NA	NA	47162.5	NA	NA	NA	NA
AT5G12110		elongation factor 1-beta 1	AT5G12110.1|VGGGVAPPSEAHPHTEEPAADGDGDDDDDIDLFADET(Phospho)EDEKKAAEER	696406	701606	821419	854901	520107	425304	477802	451510	240301	NA	NA	459832	NA	NA	NA	NA
AT3G14172		GPI-anchored adhesin-like protein	AT3G14172.1;AT3G14172.2|HQTMGSILDS(Phospho)PGES(Phospho)TSPWNSR	606922	940656	645595	686672	701861	707938	795710	531582	556478	NA	NA	510888	NA	NA	NA	NA
AT5G17410		Spc97 / Spc98 family of spindle pole body (SBP) component	AT5G17410.1;AT5G17410.2|(UniMod:1)M(UniMod:35)ESMTPISC(UniMod:4)PTT(Phospho)PR	430802	437911	548719	333147	137592	273762	NA	151946	250833	NA	NA	162385	NA	NA	NA	NA
AT1G70940	PIN3	Auxin efflux carrier family protein	AT1G70940.1|GPTPRPS(Phospho)NFEENC(UniMod:4)AMAS(Phospho)SPR	178054	233960	264557	277829	NA	109596	NA	99191.9	53045.6	NA	NA	81887.2	NA	NA	NA	NA
AT1G43620	UGT80B1	UDP-Glycosyltransferase superfamily protein	AT1G43620.1;AT1G43620.2;AT1G43620.3;AT1G43620.4;AT1G43620.5;AT1G43620.6;AT1G43620.7|S(Phospho)LTEKGSPAIHNLK	317619	275912	117180	184331	249599	217941	84962.2	53450	87355.8	NA	NA	25136.1	NA	NA	NA	NA
AT2G35658		transmembrane protein	AT2G35658.1;AT2G35658.2;AT2G35658.3|RS(Phospho)ASASIVSDQLSANSPSPSPSPPR	790218	860267	646377	717450	NA	NA	NA	NA	NA	664547	630732	618872	NA	NA	NA	NA
AT3G05420	ACBP4	acyl-CoA binding protein 4	AT3G05420.1|TLEAPLPGS(Phospho)LSAVNNAT(Phospho)TR	707597	774410	643136	592730	NA	NA	NA	857345	288010	770630	919829	389243	NA	NA	NA	NA
AT5G16730		weak chloroplast movement under blue light protein (DUF827)	AT5G16730.1|TSLS(Phospho)ETTTTTTPTGK	596999	347473	402875	415681	NA	NA	NA	260367	308138	270180	NA	235008	NA	NA	NA	NA
AT1G32400	TOM2A	tobamovirus multiplication 2A	AT1G32400.1;AT1G32400.2;AT1G32400.3|YGLDTSEFTYNPS(Phospho)ESHRFQQM(UniMod:35)PAQPNEEK	3.5399e+06	3.43841e+06	4.95027e+06	3.83792e+06	2.00638e+06	1.89828e+06	1.89306e+06	NA	959727	NA	213879	1.83787e+06	NA	NA	NA	NA
AT3G19680		hypothetical protein (DUF1005)	AT3G19680.1|NLLHSSSMMS(Phospho)EISSTR	3.99823e+06	3.80159e+06	3.4073e+06	3.82751e+06	1.76976e+06	1.34869e+06	NA	NA	1.37128e+06	1.26107e+06	1.08699e+06	NA	NA	NA	NA	NA
AT1G62480		Vacuolar calcium-binding protein-like protein	AT1G62480.1|(UniMod:1)ATIEVEQVT(Phospho)PVAAENIEVPPPK	2.53159e+06	2.27243e+06	2.51457e+06	1.97645e+06	2.07201e+06	2.97092e+06	1.87084e+06	NA	2.51932e+06	2.8053e+06	2.07225e+06	1.54796e+06	NA	NA	NA	NA
AT2G20950		phospholipase-like protein (PEARLI 4) family protein	AT2G20950.1;AT2G20950.4;AT2G20950.8|YST(Phospho)PERPREPDEDVT(Phospho)PR	1.01975e+06	868977	1.23985e+06	1.27012e+06	532342	590391	748171	826649	209087	173612	270801	339374	NA	NA	NA	NA
AT1G54270	TIF4A-2	eif4a-2	AT1G54270.1;AT1G54270.2;AT3G13920.1;AT3G13920.2;AT3G13920.4|VHAC(UniMod:4)VGGT(Phospho)S(Phospho)VREDQR	1.56051e+06	1.3197e+06	1.20208e+06	1.142e+06	972282	967982	780613	1.01601e+06	663389	NA	774891	592785	NA	NA	NA	NA
AT1G35780		N-lysine methyltransferase	AT1G35780.1|KPHMS(Phospho)TADLLTWPENQPFESPAAVSSR	1.00357e+06	952655	734033	1.0009e+06	NA	885105	992051	1.1106e+06	776677	1.40276e+06	901832	996008	NA	NA	NA	NA
AT4G15545		PH-response transcription factor	AT4G15545.1|RHSVS(Phospho)FATTR	978138	1.01576e+06	1.05609e+06	970856	440290	280848	496851	391515	691559	528265	457182	NA	NA	NA	NA	NA
AT1G79570	RAF20	kinase superfamily with octicosapeptide/Phox/Bem1p domain-containing protein	AT1G79570.1;AT1G79570.2;AT1G79570.4;AT1G79570.5|DGISTNLANPQLT(Phospho)LGQDYGGNFSEKDGGGTGSIPPALENEQMK	1.08116e+06	1.35318e+06	1.20478e+06	927892	NA	1.58705e+06	1.08667e+06	NA	NA	1.62131e+06	1.43395e+06	1.52792e+06	NA	NA	NA	NA
AT1G55535		transmembrane protein	AT1G55535.1;AT1G55535.2;AT1G55535.3|NSFLNPPT(Phospho)PAIAR	871683	1.07144e+06	964170	903630	730461	835705	612890	468185	597601	647466	NA	500539	NA	NA	NA	NA
AT3G53460	CP29	chloroplast RNA-binding protein 29	AT3G53460.1;AT3G53460.2;AT3G53460.3;AT3G53460.4|NVAVS(Phospho)SDFEVEEDDMFADGDDSAPVER	563205	701486	966966	873465	493316	571256	612545	568125	343015	333199	515590	391126	NA	NA	NA	NA
AT3G25690	CHUP1	Hydroxyproline-rich glycoprotein family protein	AT3G25690.1;AT3G25690.2;AT3G25690.4;AT3G25690.5;AT3G25690.6|NAGESVAITTFGQVDQESPGT(Phospho)PETPNLPR	791547	706692	832301	829156	456284	925803	NA	441130	552903	NA	316329	468647	NA	NA	NA	NA
AT5G25280		serine-rich protein-like protein	AT5G25280.1;AT5G25280.2;AT5G25280.3|VNLFTSAPMTQS(Phospho)FR	479138	586498	730399	806890	NA	NA	428361	256555	NA	247635	211103	NA	NA	NA	NA	NA
AT1G29930	LHCB1.3	chlorophyll A/B binding protein 1	AT1G29930.1|(UniMod:1)AASTMALS(Phospho)SPAFAGK	469252	528879	580084	686668	544701	415404	603269	440546	395473	403960	373174	641233	NA	NA	NA	NA
AT1G01060	LHY	Homeodomain-like superfamily protein	AT1G01060.4|SSC(UniMod:4)GSNT(Phospho)PSGS(Phospho)DAETDALDKMEK	552834	503895	565786	659719	324021	346435	419402	385297	169107	156751	124195	161889	NA	NA	NA	NA
AT4G35300	TMT2	tonoplast monosaccharide transporter2	AT4G35300.1;AT4G35300.10;AT4G35300.11;AT4G35300.4;AT4G35300.5;AT4G35300.6;AT4G35300.7;AT4G35300.8|RQGS(Phospho)LIDPLVTLFGSVHEK	583502	639726	482137	639393	370430	NA	317678	255958	NA	314861	69074.1	NA	NA	NA	NA	NA
AT1G31660		bystin-like protein	AT1G31660.1|IVNTQPFISDDASVAS(Phospho)SR	428113	580762	2.12097e+06	618863	344665	514844	578371	573371	246356	347163	509146	NA	NA	NA	NA	NA
AT5G43870		auxin canalization protein (DUF828)	AT5G43870.1;AT5G43870.2|VS(Phospho)PSFNGHIR	810207	789231	1.00093e+06	617425	898826	712259	457537	356112	NA	251565	192760	NA	NA	NA	NA	NA
AT2G05120		Nucleoporin%2C Nup133/Nup155-like protein	AT2G05120.2|NRVPPPDS(Phospho)PVT(Phospho)PATQNR	442741	428620	403623	595968	NA	515212	319961	631656	364923	503071	444158	349972	NA	NA	NA	NA
AT3G61310	AHL11	AT hook motif DNA-binding family protein	AT3G61310.1|KY(Phospho)GQDGGSVSLALSPSISNVSPNS(Phospho)NK	677194	652261	737612	592752	NA	740666	NA	660612	686581	923762	NA	789722	NA	NA	NA	NA
AT5G58190	ECT10	evolutionarily conserved C-terminal region 10	AT5G58190.1;AT5G58190.2|EKDQGS(Phospho)ISS(Phospho)TSDLYGNR	536047	577200	568971	585315	302842	409082	333540	NA	112779	188981	158581	NA	NA	NA	NA	NA
AT3G23050	IAA7	indole-3-acetic acid 7	AT3G23050.1;AT3G23050.2;AT3G23050.3|ATELC(UniMod:4)LGLPGGAEAVES(Phospho)PAK	371321	613500	439818	575120	460849	543236	361578	220347	259066	310021	188179	322602	NA	NA	NA	NA
AT1G34220		Regulator of Vps4 activity in the MVB pathway protein	AT1G34220.1;AT1G34220.2|FPSMEKPQFDHQNSS(Phospho)VS(Phospho)SYGDLPELQRPETSPLDR	228904	545327	489876	520749	361315	632545	1.10033e+06	1.29426e+06	NA	504741	480641	122784	NA	NA	NA	NA
AT5G13630	CHLH	magnesium-chelatase subunit chlH%2C chloroplast%2C putative / Mg-protoporphyrin IX chelatase%2C putative (CHLH)	AT5G13630.1;AT5G13630.2|VKS(Phospho)AVSGNGLFTQTNPEVR	275485	338268	475656	498254	229843	160166	279660	239304	167619	92228.3	93459.2	186072	NA	NA	NA	NA
AT4G14870	SECE1	secE/sec61-gamma protein transport protein	AT4G14870.1|DT(Phospho)AGSESESEATPSPAEESGSGEDKEVEISAIGAEIK	405317	414821	389699	472821	348841	319017	458527	436367	377588	472496	580231	195417	NA	NA	NA	NA
AT4G18240	SS4	starch synthase 4	AT4G18240.1|GSPKPILSINSGLQSNNDEES(Phospho)DLENGSADSVPSLK	235177	350024	477155	463697	294911	321686	698252	585600	NA	779828	927813	499259	NA	NA	NA	NA
AT4G04885	PCFS4	PCF11P-similar protein 4	AT4G04885.1|LVSINS(Phospho)TSR	407456	347765	457829	449099	535792	383304	366543	457570	407094	NA	312968	425465	NA	NA	NA	NA
AT5G14460		Pseudouridine synthase family protein	AT5G14460.1|RLYGS(Phospho)DS(Phospho)EDENSSR	455129	514675	392218	436419	353084	460504	288623	360180	338636	209104	283180	313946	NA	NA	NA	NA
AT3G13990		dentin sialophosphoprotein%2C putative (DUF1296)	AT3G13990.1;AT3G13990.2|SDSPVS(Phospho)AVS(Phospho)EPQLPEQK	362661	426656	502153	428894	475506	NA	NA	678890	678879	826828	NA	808642	NA	NA	NA	NA
AT1G04920	SPS3	sucrose phosphate synthase 3F	AT1G04920.1|DAT(Phospho)EDLSEDLS(Phospho)EGEKGDGLGEIVQPET(Phospho)PRR	234927	444449	409693	418395	315463	372975	344831	272796	253263	271614	205727	NA	NA	NA	NA	NA
AT4G29310		DUF1005 family protein (DUF1005)	AT4G29310.1|VSGQGES(Phospho)PAISSPVK	287748	311470	316567	409142	307328	324616	314007	340216	246514	218521	280610	253445	NA	NA	NA	NA
AT2G02480	STI	AAA-type ATPase family protein	AT2G02480.1;AT2G02480.2|LETAWLQTADKDT(Phospho)PGSIIR	257061	266498	389535	408282	232606	214785	265981	276132	170290	NA	145410	236192	NA	NA	NA	NA
AT2G04880	WRKY1	zinc-dependent activator protein-1	AT2G04880.1;AT2G04880.2|VVTHNNMLDSEVDDKEGDANKT(Phospho)PQSSTLQSITK	330154	259436	220249	394007	214161	254755	304531	322684	114103	142917	164115	235378	NA	NA	NA	NA
AT3G61690		nucleotidyltransferase	AT3G61690.1;AT3G61690.2;AT3G61690.3|GAAASAHM(UniMod:35)SSPDDPSS(Phospho)PHFPR	420417	293917	739585	390551	353167	359297	319965	371388	325720	249624	280943	322585	NA	NA	NA	NA
AT4G31160	DCAF1	DDB1-CUL4 associated factor 1	AT4G31160.1|KQLTFSPS(Phospho)FSSQSR	181635	401532	351447	377638	378581	340501	383364	304740	NA	289569	242763	209352	NA	NA	NA	NA
AT2G31010	RAF13	Protein kinase superfamily protein	AT2G31010.1;AT2G31010.2|KTMS(Phospho)LPS(Phospho)SPHAYR	486387	375669	297199	373153	375796	437274	311858	214454	NA	121464	161131	187023	NA	NA	NA	NA
AT5G22830	MRS2-11	magnesium (Mg) transporter 10	AT5G22830.1;AT5G22830.2|SPTTAEDFVGDYESLNVS(Phospho)DDDDGSDSNSSDGDNGGGRDDSK	402527	591158	350256	369000	398844	589949	542616	536072	488808	643844	805619	211453	NA	NA	NA	NA
AT1G14840	MAP70.4	microtubule-associated proteins 70-4	AT1G14840.1;AT1G14840.2|GES(Phospho)PSSIKGEEESADKATNNDSVPGVLYDLLQK	98066.7	249820	184325	368550	NA	NA	237357	321267	NA	123438	90265.9	144484	NA	NA	NA	NA
AT1G68830	STN7	Serine/Threonine kinase domain protein	AT1G68830.1|TVTET(Phospho)IDEISDGRKT(Phospho)VWWNR	313027	365401	291990	362642	NA	NA	128139	177591	150459	286591	91466	155832	NA	NA	NA	NA
AT1G13920		Remorin family protein	AT1G13920.1;AT1G13920.2;AT1G13920.3;AT1G13920.4;AT1G13920.5;AT1G13920.6;AT1G13920.7|T(Phospho)RSEPRAPPPPPPPLLSPSPLR	162955	190645	269276	357206	279057	374115	392624	299415	246885	NA	54197.6	344782	NA	NA	NA	NA
AT5G13460	IQD11	IQ-domain 11	AT5G13460.1|SFDTQSESYS(Phospho)PYK	227279	294316	267302	354147	261829	235832	229820	241657	155958	150315	172341	239265	NA	NA	NA	NA
AT1G78880		Ubiquitin-specific protease family C19-related protein	AT1G78880.1|KIS(Phospho)GPLDYS(Phospho)GSM(UniMod:35)K	231884	233810	535568	302525	255478	227817	275429	262544	261850	197717	182388	274251	NA	NA	NA	NA
AT5G18310		ubiquitin hydrolase	AT5G18310.1;AT5G18310.2|VRDVS(Phospho)AQS(Phospho)DKYYIDVNGVK	274165	156148	129251	279689	108163	115437	145616	144741	97834.7	89730.8	87796.3	134490	NA	NA	NA	NA
AT1G13920		Remorin family protein	AT1G13920.1;AT1G13920.2;AT1G13920.3;AT1G13920.4;AT1G13920.5;AT1G13920.6;AT1G13920.7|T(Phospho)RSEPRAPPPPPPPLLS(Phospho)PSPLR	269133	149741	351354	275167	341455	394044	332579	226212	329132	169456	114697	418419	NA	NA	NA	NA
AT1G12460		Leucine-rich repeat protein kinase family protein	AT1G12460.1;AT1G12460.2|FLPVMDSFGLT(Phospho)KK	198290	129725	213565	273047	67822.3	79037.3	170887	157588	NA	35975.6	38813.2	46680.7	NA	NA	NA	NA
AT2G44770		ELMO/CED-12 family protein	AT2G44770.1|RDS(Phospho)DANSTFDLTPAQEEC(UniMod:4)LQSLQNR	274597	257114	350497	271772	176753	217785	192763	181650	205110	151734	109995	NA	NA	NA	NA	NA
AT4G31670	UBP18	ubiquitin-specific protease 18	AT4G31670.1|DYGITTLT(Phospho)PSAK	151436	160530	242742	269430	NA	180331	149607	184356	133466	135840	101995	NA	NA	NA	NA	NA
AT3G54050	CFBP1	high cyclic electron flow 1	AT3G54050.1;AT3G54050.2|HVASSSQPSILS(Phospho)PR	127179	121059	209059	263266	140625	198988	142307	121486	213420	173310	182453	196266	NA	NA	NA	NA
AT3G25690	CHUP1	Hydroxyproline-rich glycoprotein family protein	AT3G25690.1;AT3G25690.2;AT3G25690.4;AT3G25690.5;AT3G25690.6|RLMLEYAGS(Phospho)ER	175545	225160	191323	261813	212956	74083.8	235271	258793	81923.8	120387	142435	110905	NA	NA	NA	NA
AT1G21170	SEC5B	Exocyst complex component SEC5	AT1G21170.1;AT1G21170.2|LITESSES(Phospho)LSK	237094	251148	228562	259462	209513	281730	275098	189140	143439	217157	197825	158157	NA	NA	NA	NA
AT3G26510		Octicosapeptide/Phox/Bem1p family protein	AT3G26510.1;AT3G26510.2;AT3G26510.3;AT3G26510.4;AT3G26510.5;AT3G26510.6|SPSLSKPPLPPS(Phospho)PPR	241039	235265	509893	259166	NA	375996	488887	351590	303568	406701	436819	NA	NA	NA	NA	NA
AT3G10650	NUP1	nuclear pore complex protein	AT3G10650.1;AT3G10650.2|EKS(Phospho)PSKLS(Phospho)PSMLR	258613	264473	283720	256802	NA	270058	255969	NA	252068	NA	330171	358609	NA	NA	NA	NA
AT5G44030	CESA4	cellulose synthase A4	AT5G44030.1|AFS(Phospho)STGS(Phospho)VLGKDFEAER	232441	422256	209400	255786	NA	NA	287312	NA	292541	383507	NA	205192	NA	NA	NA	NA
AT2G47400	CP12-1	CP12 domain-containing protein 1	AT2G47400.1|AGGSDPLEEYC(UniMod:4)NDNPET(Phospho)DEC(UniMod:4)RTYDN	272993	282001	269707	251261	243932	243643	247604	189119	247028	139361	175699	229630	NA	NA	NA	NA
AT2G17840	ERD7	Senescence/dehydration-associated protein-like protein	AT2G17840.1|NVMSTSS(Phospho)TVTTELVDHK	205751	218905	145174	244446	206296	209911	167933	148616	128862	188430	106159	159728	NA	NA	NA	NA
AT2G42780		transcription elongation factor B polypeptide	AT2G42780.1|SFS(Phospho)ISTPK	241619	347859	258480	243546	NA	NA	158919	134630	115637	147990	143112	NA	NA	NA	NA	NA
AT4G38550		phospholipase-like protein (PEARLI 4) family protein	AT4G38550.1;AT4G38550.3|DHYDM(UniMod:35)YEPEANTMLQNSAPGS(Phospho)PFHPAGS(Phospho)RSPPPYR	252700	188282	541070	237483	188043	230813	NA	258126	NA	174661	207502	105914	NA	NA	NA	NA
AT5G06670		P-loop containing nucleoside triphosphate hydrolases superfamily protein	AT5G06670.1;AT5G06670.2;AT5G06670.3;AT5G06670.6|LYQEASVDSHSS(Phospho)PTSSSVR	287312	232517	207003	237036	82600.6	77202.4	173392	270200	45670.8	29283	NA	104087	NA	NA	NA	NA
AT5G50530	CBSCBSPB4	CBS / octicosapeptide/Phox/Bemp1 (PB1) domains-containing protein	AT5G50530.1;AT5G50640.1|S(Phospho)FSYPNTFAFK	336515	333753	450719	230706	NA	472328	388885	256736	264829	417542	225710	NA	NA	NA	NA	NA
AT4G00110	GAE3	UDP-D-glucuronate 4-epimerase 3	AT4G00110.1|QM(UniMod:35)SHLDDIPST(Phospho)PGK	268094	143505	393698	219633	226679	135377	147494	173529	137746	93511.3	90241.8	108942	NA	NA	NA	NA
AT1G67700	HHL1	multidrug resistance protein	AT1G67700.1;AT1G67700.2;AT1G67700.3;AT1G67700.4;AT1G67700.5|LSSLNPGSDEKTEET(Phospho)SDEK	245455	319404	199861	210073	126488	212698	194050	155135	213237	183776	178589	122263	NA	NA	NA	NA
AT3G13990		dentin sialophosphoprotein%2C putative (DUF1296)	AT3G13990.1;AT3G13990.2|NAS(Phospho)PRNPATGSNK	298838	217087	276455	208382	198440	161414	107925	55938.1	168382	NA	50946.5	156757	NA	NA	NA	NA
AT1G15820	LHCB6	light harvesting complex photosystem II subunit 6	AT1G15820.1|TAENFANYT(Phospho)GDQGYPGGR	238006	318393	279727	198819	363361	273521	190307	204335	237534	238981	172822	110609	NA	NA	NA	NA
AT4G28910	AFPH2	Putative interactor of JAZ	AT4G28910.1;AT4G28910.2;AT4G28910.3|ASHVS(Phospho)TATDEGS(Phospho)TAENEDVAESEVGGGSSSNHAK	224592	207194	238957	196756	207981	202810	181711	NA	NA	108422	145538	117751	NA	NA	NA	NA
AT1G61520	LHCA3	PSI type III chlorophyll a/b-binding protein	AT1G61520.1;AT1G61520.3|QIFGSKPVASAS(Phospho)QKK	74734.8	157805	237579	171349	322640	221631	345743	416784	94420.7	NA	69110	52523.7	NA	NA	NA	NA
AT3G60080	BTL13	RING/U-box superfamily protein	AT3G60080.1|TVS(Phospho)GLGIGM(UniMod:35)R	123562	95178.6	377113	167874	125940	59791	116149	87026.3	48970.1	NA	52317.9	81589.4	NA	NA	NA	NA
AT1G15290		Tetratricopeptide repeat (TPR)-like superfamily protein	AT1G15290.1|NQDVQQQNIYS(Phospho)PLQK	150254	170449	180691	166615	189081	95746.8	141636	82859.1	126040	162183	107726	NA	NA	NA	NA	NA
AT2G18230	PPA2	pyrophosphorylase 2	AT2G18230.1|NPNVT(Phospho)LNER	167817	119570	131842	162231	NA	NA	101076	114220	NA	52367.7	97046.1	NA	NA	NA	NA	NA
AT4G03260		Outer arm dynein light chain 1 protein	AT4G03260.1;AT4G03260.2;AT4G03260.3;AT4G03260.4|VDES(Phospho)PNLYQQGPR	185506	167486	217191	161841	NA	168570	213747	160474	NA	97206.2	121643	NA	NA	NA	NA	NA
AT4G33240	FAB1A	1-phosphatidylinositol-3-phosphate 5-kinase FAB1A	AT4G33240.1;AT4G33240.2;AT4G33240.3;AT4G33240.4;AT4G33240.5;AT4G33240.6;AT4G33240.7|SVASTTSNSSNC(UniMod:4)TIDST(Phospho)AGPSPRPK	103008	100613	92717.2	141953	95032	89152.6	60893.8	NA	106469	56808.9	NA	78718.7	NA	NA	NA	NA
AT3G15220		Protein kinase superfamily protein	AT3G15220.1|GQYDDSGS(Phospho)PRT(Phospho)PK	160962	164814	167825	134992	85280.3	127266	85740.6	75951.4	46429.9	22402.7	41397.9	45631.5	NA	NA	NA	NA
AT1G24300		GYF domain-containing protein	AT1G24300.1;AT1G24300.2|MM(UniMod:35)S(Phospho)FEAQDR	116938	106285	223123	126283	216878	NA	162367	229975	81552.1	101194	93029.1	NA	NA	NA	NA	NA
AT3G58640		Mitogen activated protein kinase kinase kinase-like protein	AT3G58640.1;AT3G58640.2|DFTGDVATSS(Phospho)C(UniMod:4)KS(Phospho)VGGAK	107642	97958.6	126987	125624	132533	112630	93744.6	96452.9	NA	70053.8	50161.1	77172.1	NA	NA	NA	NA
AT3G06620	RAF7	PAS domain-containing protein tyrosine kinase family protein	AT3G06620.1|SHS(Phospho)VS(Phospho)PHRPAR	51792.8	134102	149169	120548	321146	125286	102754	105460	76532.8	65794.5	79276.5	200957	NA	NA	NA	NA
AT1G74950	TIFY10B	TIFY domain/Divergent CCT motif family protein	AT1G74950.1;AT1G74950.2|QSS(Phospho)FSSSSSSGTK	129362	134360	118051	114271	99448.4	NA	101368	118810	NA	97427	74064.2	NA	NA	NA	NA	NA
AT5G39760	ZHD10	homeobox protein 23	AT5G39760.1|MMDMTPTITTTTTPT(Phospho)PKSPEPESET(Phospho)PTR	95867.3	129335	55815.5	107477	78842.1	77596.8	103877	85609.3	74188.1	67045.7	98673.5	56518.6	NA	NA	NA	NA
AT4G13590	PAM71-HL	Uncharacterized protein family (UPF0016)	AT4G13590.1;AT4G13590.2|NGEETGIELGEYS(Phospho)EAEELVK	111119	135853	94920.5	105566	159077	285229	147381	110135	128990	141521	258360	114852	NA	NA	NA	NA
AT1G67700	HHL1	multidrug resistance protein	AT1G67700.1;AT1G67700.2;AT1G67700.3;AT1G67700.4;AT1G67700.5|LSSLNPGSDEKTEET(Phospho)SDEKAK	148361	155495	106342	105532	124144	111086	98266.3	130898	136856	NA	90550.4	98076.4	NA	NA	NA	NA
AT4G24680	MOS1	modifier of snc1	AT4G24680.2;AT4G24680.3;AT4G24680.5|T(Phospho)ESGPGSPSHLSNRPSSGGSVT(Phospho)RPSTADSNK	97094.6	93247.7	40771.1	104997	87850.6	74191.6	54379.7	39046.3	50235.9	NA	48569	52173.6	NA	NA	NA	NA
AT3G49590		Autophagy-related protein 13	AT3G49590.1;AT3G49590.2;AT3G49590.3|FSGVLS(Phospho)SSDS(Phospho)PR	150746	197766	110934	101700	103518	201272	153143	NA	103112	170944	186186	NA	NA	NA	NA	NA
AT4G14750	IQD19	IQ-domain 19	AT4G14750.1;AT4G14750.2;AT4G14750.3|MYSPAPSALTEM(UniMod:35)S(Phospho)PR	118487	164776	216882	100793	153607	NA	141983	NA	117358	NA	87821	152197	NA	NA	NA	NA
AT4G18600	WAVE5	SCAR family protein	AT4G18600.1;AT4G18600.2;AT4G18600.3;AT4G18600.4|EEPVMAHPLFAGDS(Phospho)ANEK	42708.2	87619	82915.4	87598.4	NA	NA	110456	152446	NA	118006	114063	NA	NA	NA	NA	NA
AT1G01790	KEA1	K+ efflux antiporter 1	AT1G01790.1;AT1G01790.2|LTQPYESS(Phospho)DHENGKPSVESSK	123983	125882	66762.8	86588.5	136543	153536	74750.7	118413	130901	78573.7	129550	90187.7	NA	NA	NA	NA
AT1G14180		RING/U-box superfamily protein	AT1G14180.1;AT1G14180.2|SNS(Phospho)VAMENLANQVSLVHSR	77026.7	47506	52410.6	69620.5	NA	39800.9	60376.1	58271.9	47927.9	NA	62361.5	60693.6	NA	NA	NA	NA
AT3G09850		D111/G-patch domain-containing protein	AT3G09850.1|RNS(Phospho)GFISIGGMK	68573.2	60066	58008.1	62931.9	NA	143863	75177.3	107350	NA	37522.5	45674.8	NA	NA	NA	NA	NA
AT1G72500		inter alpha-trypsin inhibitor%2C heavy chain-like protein	AT1G72500.1|TM(UniMod:35)ARPVS(Phospho)IK	62927.5	90238.4	59540.4	59878.5	49848.7	NA	71882.8	110056	44967.4	46079	68920.7	NA	NA	NA	NA	NA
AT1G77110	PIN6	Auxin efflux carrier family protein	AT1G77110.1;AT1G77110.2|AAPQATAAGGGASMEEGAAGKDTT(Phospho)PVAAIGK	45506.7	40616	55711.5	58639.3	NA	45143.8	65792.9	51633	NA	40299.2	56863	53888.8	NA	NA	NA	NA
AT1G33490		E3 ubiquitin-protein ligase	AT1G33490.1;AT1G33490.2|KFSSVDSTAKT(Phospho)PTK	102230	374334	100500	54606.1	142085	102832	44001.7	62850.3	130156	90423.5	64828.9	63859.2	NA	NA	NA	NA
AT3G09840	CDC48A	cell division cycle 48	AT3G09840.1|DFST(Phospho)AILER	22320.4	50326.5	57923.2	49576.1	67618.3	55059.8	36034.2	43728.3	26970.4	44178.4	29119.7	NA	NA	NA	NA	NA
AT2G35410		RNA-binding (RRM/RBD/RNP motifs) family protein	AT2G35410.1|ETSADEET(Phospho)SQEEKTEETQNSNLK	43899.8	60943.9	43692.8	47608.5	34237.2	45486.4	67309.9	101888	67649.4	112388	108301	41774.1	NA	NA	NA	NA
AT2G15900		phox domain-containing protein	AT2G15900.1|SQS(Phospho)IVLHK	87239.9	56454	37866.4	42988.7	37283.7	NA	33760.8	26197.3	33137.7	27811.1	NA	18248.6	NA	NA	NA	NA
AT5G40450		A-kinase anchor-like protein	AT5G40450.1;AT5G40450.2|ILKEDNHQEEYAES(Phospho)VEATK	85832.2	106567	119516	34988.8	78285.8	109077	109144	87460.7	117059	58590.5	107027	77152.9	NA	NA	NA	NA
AT2G35880	WDL4	TPX2 (targeting protein for Xklp2) protein family	AT2G35880.1;AT2G35880.2;AT2G35880.3|S(Phospho)SVGS(Phospho)ASGFSFR	5.81369e+06	6.00437e+06	5.1814e+06	4.68514e+06	NA	NA	5.1229e+06	6.73063e+06	NA	8.56225e+06	7.5171e+06	NA	NA	NA	NA	NA
AT5G12850		CCCH-type zinc finger protein with ARM repeat domain-containing protein	AT5G12850.1|QSMLS(Phospho)PIK	19411.4	28793.4	22334.3	29903.8	38819	NA	NA	27959.8	23632.1	21903.4	20991.1	NA	NA	NA	NA	NA
AT5G23150	HUA2	Tudor/PWWP/MBT domain-containing protein	AT5G23150.1;AT5G23150.2;AT5G23150.3|VSADKHENS(Phospho)PGIK	56994.8	41507.6	23779.1	25934.3	42258.8	32483	20064.4	17296.1	26056.3	36601.2	20807.1	28135	NA	NA	NA	NA
AT5G57870	EIF(ISO)4G1	MIF4G domain-containing protein / MA3 domain-containing protein	AT5G57870.1|LFGS(Phospho)SSSSSSLSFGSLSSSDLPLLRPHGGAPASSFPFK	5.06079e+06	7.26635e+06	6.53426e+06	6.4986e+06	4.70414e+06	2.26482e+06	7.30339e+06	5.66049e+06	2.25043e+06	2.93766e+06	2.47628e+06	3.18124e+06	NA	NA	NA	NA
