# Supplementary material for: Data-Independent Acquisition-Based Proteome and Phosphoproteome Profiling Reveals Early Protein Phosphorylation and Dephosphorylation Events in Arabidopsis Seedlings upon Cold Exposure
Source: Int J Mol Sci. 2021 Nov 27;22(23):12856. doi: 10.3390/ijms222312856 (PMC8657928; doi:10.3390/ijms222312856)
Supplement: Supplementary file 1 [file ijms-22-12856-s001.zip › Table S8. Motif analysis of cold-responsive phosphopeptides.xlsx]

## Sheet: total phospep
motif	score	fg.matches	fg.size	bg.matches	bg.size	fold.increase
......S.P.[STY]P.........	922.958	217	29616	1043	1895850	13.3184
..........[STY]PR.S......	922.958	143	29399	633	1894807	14.5601
.......RS.[STY]P.........	922.958	164	29256	734	1894174	14.4661
........P.[STY]P.S.......	628.103	149	29092	798	1893440	12.1524
..........[STY]P.RS......	626.955	107	28943	530	1892642	13.2018
.......RP.[STY]P.........	626.084	87	28836	290	1892112	19.6849
........P.[STY]P.........	615.305	684	28749	5314	1891822	8.47017
......S...[STY]P.R.......	627.538	109	28065	550	1886508	13.3216
..........[STY]PRS.......	625.984	93	27956	478	1885958	13.1254
.......G..[STY]P.........	615.305	549	27863	5359	1885480	6.93238
...P......[STY]P.....R...	624.44	67	27314	273	1880121	16.8932
.......RS.[STY].S........	922.958	196	27247	1632	1879848	8.28591
..........[STY]P....R....	615.305	451	27051	4203	1878216	7.4504
........S.[STY]P.....R...	624.622	76	26600	457	1874013	11.7162
.......RS.[STY]F.........	626.336	78	26524	416	1873556	13.2443
........S.[STY]P.........	615.305	615	26446	8683	1873140	5.01667
..........[STY]PS........	615.305	579	25831	7753	1864457	5.39039
.......RS.[STY].P........	626.938	93	25252	567	1856704	12.06
...P...RS.[STY]..........	622.913	63	25159	430	1856137	10.8091
.........P[STY]SPR.......	635.821	22	25096	41	1855707	39.6774
..........[STY]SP.R......	623.524	82	25074	620	1855666	9.7881
.......RS.[STY]..........	615.305	456	24992	7165	1855046	4.72392
..........[STY]SPR.......	624.523	75	24536	550	1847881	10.27
.........P[STY]SP........	624.626	91	24461	776	1847331	8.85626
.........R[STY].SP.......	629.658	73	24370	563	1846555	9.82474
..........[STY]SP.H......	621.819	37	24297	263	1845992	10.6887
.......R..[STY]SP........	621.943	47	24260	392	1845729	9.12198
..........[STY]RSP.......	622.863	47	24213	462	1845337	7.75324
..........[STY]SP........	615.305	457	24166	9256	1844875	3.76925
....P..R..[STY].S........	623.955	53	23709	474	1835619	8.65699
.........R[STY].S.P......	621.557	46	23656	534	1835145	6.6826
..........[STY].SP.......	615.305	363	23610	9478	1834611	2.97603
..........[STY]P.R.......	615.305	260	23247	2228	1825133	9.1619
.........S[STY]P.........	615.305	471	22987	6132	1822905	6.09117
......P.SP[STY]..........	623.286	59	22516	684	1816773	6.95994
.......KS.[STY]F.........	622.412	42	22457	479	1816089	7.09086
........SP[STY]..........	615.305	307	22415	8765	1815610	2.83707
.....L.R..[STY]..S.......	623.885	88	22108	939	1806845	7.65929
...R......[STY]P.S.......	621.601	44	22020	255	1805906	14.1511
.......S..[STY]P.........	615.305	325	21976	5067	1805651	5.27009
..........[STY]DSE.......	630.783	80	21651	790	1800584	8.42167
..........[STY].GSP......	623.99	44	21571	461	1799794	7.96351
..........[STY].P.SP.....	629.68	88	21527	700	1799333	10.5078
........RR[STY].S........	621.689	59	21439	843	1798633	5.87168
..........[STY]SD.E......	922.958	82	21380	877	1797790	7.86223
.......R..[STY]..S.......	615.305	325	21298	7481	1796913	3.66532
........S.[STY]D.E.......	625.247	57	20973	746	1789432	6.51915
..........[STY]DSD.......	922.958	80	20916	885	1788686	7.7304
.......KS.[STY]..........	615.305	249	20836	8273	1787801	2.5825
.......R..[STY]S.D.......	622.154	42	20587	486	1779528	7.47007
..........[STY]P..SP.....	626.134	48	20545	368	1779042	11.2947
......R..S[STY]..........	615.305	290	20497	9819	1778674	2.56293
......SP..[STY]P.........	622.12	74	20207	540	1768855	11.9958
.......R..[STY]S.........	615.305	220	20133	6943	1768315	2.78309
..........[STY]...SP.H...	621.875	28	19913	235	1761372	10.5391
.........R[STY].S........	615.305	248	19885	7945	1761137	2.76456
....R..S..[STY]..........	615.305	275	19637	9303	1753192	2.63915
......SR..[STY]F.........	622.467	38	19362	371	1743889	9.22525
..........[STY]...SPR....	622.114	43	19324	505	1743518	7.68257
......S...[STY]PR........	621.599	32	19281	182	1743013	15.8946
..........[STY]P..S......	615.305	258	19249	3783	1742831	6.17491
........S.[STY]D.D.......	326.814	38	18991	581	1739048	5.98923
......SR..[STY]..........	615.305	205	18953	5938	1738467	3.16667
........S.[STY]...TP.....	325.218	37	18748	574	1732529	5.95683
..........[STY]SD........	322.528	205	18711	8489	1731955	2.23531
..........[STY]..SP......	615.305	248	18506	8578	1723466	2.6925
..........[STY]P....S....	615.305	256	18258	3885	1714888	6.18916
..R.....S.[STY]..........	318.15	198	18002	7819	1711003	2.40682
........R.[STY].S........	615.305	219	17804	7910	1703184	2.64857
.........S[STY]D.E.......	630.26	51	17585	554	1695274	8.87479
..........[STY]....SP....	615.305	249	17534	8753	1694720	2.74954
.......SP.[STY]..........	615.305	236	17285	8988	1685967	2.56111
....S.....[STY]P.........	615.305	209	17049	3268	1676979	6.29061
........S.[STY]F.R.......	326.702	30	16840	350	1673711	8.51906
.......R.S[STY]..........	323.306	129	16810	4803	1673361	2.67362
...K....S.[STY]..........	317.886	190	16681	7977	1668558	2.3825
..........[STY]P.....SP..	623.931	26	16491	266	1660581	9.84249
..........[STY]...SP.....	615.305	227	16465	7519	1660315	3.04435
..........[STY]DD....S...	622.703	36	16238	540	1652796	6.78571
..S.......[STY]D.E.......	626.443	41	16202	507	1652256	8.24678
..........[STY]P.......S.	615.305	144	16161	2953	1651749	4.98396
..........[STY]SG........	319.962	219	16017	11182	1648796	2.01609
.......R..[STY].S........	321.704	109	15798	3649	1637614	3.09644
.......R..[STY]F.....S...	622.16	23	15689	235	1633965	10.1931
..........[STY].....SP...	615.305	191	15666	7542	1633730	2.641
..........[STY]P.....S...	615.305	110	15475	2149	1626188	5.37894
.......S..[STY]D.E.......	331.903	33	15365	390	1624039	8.94362
........S.[STY]..D.......	315.49	146	15332	6633	1623649	2.33097
..........[STY]P.S.......	615.305	118	15186	1981	1617016	6.34262
..........[STY]ESE.......	325.578	38	15068	694	1615035	5.86882
.R.....S..[STY]..........	316.855	150	15030	7489	1614341	2.15131
..........[STY].SG.......	319.096	200	14880	9958	1606852	2.16886
..........[STY]EDE.......	922.958	75	14680	723	1596894	11.2843
..........[STY]DDE.......	629.306	79	14605	469	1596171	18.4091
.........G[STY]P.........	615.305	95	14526	1747	1595702	5.9736
.....R..S.[STY]..........	313.67	124	14431	6201	1593955	2.20871
.........E[STY]EEE.......	635.766	30	14307	195	1587754	17.0734
.........D[STY]DE........	626.064	44	14277	458	1587559	10.6827
.........G[STY].G........	321.319	188	14233	7420	1587101	2.82528
..........[STY]PE........	615.305	120	14045	2038	1579681	6.62254
..........[STY].SD.......	316.467	130	13925	6544	1577643	2.25068
..........[STY]D.EE......	627.044	35	13795	339	1571099	11.7585
........S.[STY]..........	307.653	1401	13760	115830	1570760	1.38073
..........[STY]E.E.......	615.305	186	12359	7133	1454930	3.06973
..........[STY]DED.......	329.608	34	12173	475	1447797	8.51325
........G.[STY]P.........	615.305	70	12139	1688	1447322	4.94433
.......R..[STY].E........	316.016	88	12069	3566	1445634	2.95589
.........G[STY]GR........	326.03	31	11981	442	1442068	8.44174
..........[STY]DDD.......	922.958	86	11950	632	1441626	16.416
....LAD...[STY]RS........	351.876	25	11864	26	1440994	116.788
.......R.G[STY]..........	315.964	75	11839	2891	1440968	3.15757
..........[STY]D.E.E.....	621.508	36	11764	316	1438077	13.9265
..........[STY]SE........	319.567	149	11728	7852	1437761	2.32632
.......R..[STY]G.........	615.305	93	11579	3241	1429909	3.54357
..........[STY].S....P...	314.015	87	11486	4651	1426668	2.32342
........A.[STY]P.........	615.305	86	11399	1383	1422017	7.75737
..........[STY]..S..E....	316.927	139	11313	7896	1420634	2.21061
...R.....S[STY]..........	317.195	119	11174	6347	1412738	2.37045
..........[STY]D.E.......	615.305	131	11055	3228	1406391	5.1628
.......R..[STY]..G.......	320.948	85	10924	2939	1403163	3.71489
.........G[STY].R........	314.608	93	10839	4495	1400224	2.67277
.......K..[STY]F.........	615.305	133	10746	4465	1395729	3.86887
..........[STY]P...E.....	615.305	59	10613	1187	1391264	6.51587
.......S..[STY]TP........	325.977	30	10554	446	1390077	8.85948
.......R..[STY].D........	615.305	85	10524	2253	1389631	4.98169
..........[STY]G.EE......	326.179	27	10439	448	1387378	8.0098
.......RT.[STY]..........	615.305	76	10412	1955	1386930	5.1783
..........[STY]P.G.......	318.143	40	10336	1085	1384975	4.93992
..........[STY].SS.......	313.822	218	10296	16194	1383890	1.8094
.......R..[STY].G........	319.738	71	10078	2464	1367696	3.91051
..........[STY]P..E......	319.84	38	10007	910	1365232	5.69698
........GG[STY]..........	315.31	123	9969	6804	1364322	2.47404
......SP..[STY]..........	317.969	120	9846	6803	1357518	2.43202
.........S[STY]D.........	313.958	91	9726	5682	1350715	2.22418
..........[STY]EED.......	323.894	33	9635	645	1345033	7.14226
..........[STY]E.G.......	316.7	93	9602	4775	1344388	2.72692
........R.[STY].D........	321.09	101	9509	3702	1339613	3.84352
..........[STY]PG........	317.199	31	9408	762	1335911	5.77679
....S..S..[STY]..........	314.296	175	9377	12924	1335149	1.928
..........[STY]F.......S.	317.517	100	9202	5451	1322225	2.63601
.........S[STY]S.........	314.625	176	9102	13171	1316774	1.93316
.........A[STY].E....G...	323.39	23	8926	274	1303603	12.2593
.....L.R..[STY]..E.......	322.647	20	8903	230	1303329	12.7297
..........[STY]TP........	615.305	117	8883	4096	1303099	4.19029
..........[STY]D.D.......	615.305	107	8766	3257	1299003	4.86827
..........[STY]GGG.......	326.514	42	8659	1020	1295746	6.16171
..........[STY].E........	307.653	716	8617	73937	1294726	1.45503
..........[STY].G........	307.653	659	7901	70825	1220789	1.43766
........R.[STY]S.........	313.784	73	7242	4671	1149964	2.48164
..........[STY]EDD.......	330.105	37	7169	453	1145293	13.0485
..........[STY].S........	307.653	680	7132	78200	1144840	1.39584
.......D..[STY].D........	315.293	77	6452	3781	1066640	3.36672
..........[STY]PP........	615.305	60	6375	1378	1062859	7.25935
.......R..[STY].P........	319.937	54	6315	1814	1061481	5.00375
..........[STY]PD........	314.157	24	6261	724	1059667	5.61046
..........[STY].D........	307.653	516	6237	54981	1058943	1.59343
..........[STY]GPL.......	329.972	31	5721	378	1003962	14.3918
.........G[STY].K........	316.007	82	5690	4923	1003584	2.93782
..........[STY]PR........	615.305	44	5608	780	998661	10.0454
..........[STY].P.TP.....	622.882	34	5564	261	997881	23.3631
.....L.R..[STY]..........	615.305	99	5530	2829	997620	6.31309
.......E..[STY]P.........	314.244	49	5431	718	994791	12.5004
.......R..[STY]P.........	319.815	30	5382	499	994073	11.1044
.....M.R..[STY]..........	313.918	26	5352	781	993574	6.18026
.......R..[STY]..........	307.653	242	5326	24046	992793	1.87599
..........[STY]S.........	307.653	602	5084	80562	968747	1.42387
........A.[STY].P........	313.657	57	4482	3694	888185	3.0578
..........[STY]P.........	307.653	242	4425	9159	884491	5.28138
..........[STY]FK........	317.778	58	4183	2824	875332	4.29782
..........[STY].P........	14.6758	373	4125	51307	872508	1.53772
..........[STY]FR........	318.522	52	3752	2558	821201	4.44928
.........G[STY]..........	14.3111	302	3700	41900	818643	1.59472
.........S[STY]..........	14.0738	430	3398	67626	776743	1.45348
.........D[STY]D.........	20.4201	41	2968	2387	709117	4.10379
..........[STY].R.S......	18.6788	55	2927	4318	706730	3.07547
..........[STY].T........	12.9164	351	2872	57092	702412	1.50362
.......D..[STY]..........	13.7505	254	2521	39252	645320	1.65643
..........[STY]...R......	10.8227	205	2267	33077	606068	1.6569
..........[STY].R..G.....	16.8931	38	2062	2500	572991	4.22379
..........[STY].N........	8.14384	222	2024	41894	570491	1.49362
..........[STY].HG.......	14.8346	24	1802	1382	528597	5.09417
..........[STY]D.........	8.47082	143	1778	25203	527215	1.68244
..........[STY].K........	7.45022	244	1635	52411	502012	1.42943
..........[STY].R........	7.73919	176	1391	36646	449601	1.55234
..........[STY].A........	9.68734	246	1215	55623	412955	1.50317
.......H..[STY].V........	13.902	22	969	1539	357332	5.27148
.......K..[STY]..........	6.73671	107	947	23821	355793	1.68761
..........[STY]E.........	7.60554	90	840	19046	331972	1.8675
...KV.....[STY]..........	13.5768	20	750	1177	312926	7.0898
..........[STY].Q........	6.16123	102	730	26059	311749	1.67157
..........[STY]......Y..P	21.2541	20	628	431	285690	21.11

## Sheet: cold responsive phospep
motif	score	fg.matches	fg.size	bg.matches	bg.size	fold.increase
.......RS.[STY]..........	615.305	132	2107	10955	1895850	10.8418
..........[STY]PR........	615.305	70	1975	4943	1884895	13.5154
.....L.R..[STY]..........	318.072	82	1905	9278	1879952	8.7219
......S.P.[STY]P.........	329.515	29	1823	977	1870674	30.4589
..........[STY]P.R.......	316.157	44	1794	4448	1869697	10.3095
.......R..[STY]F.........	316.727	38	1750	3404	1865249	11.8985
........P.[STY]P.........	314.725	45	1712	5736	1861845	8.53185
.......R..[STY]..........	307.653	238	1667	75354	1856109	3.51673
........S.[STY]F.........	315.44	34	1429	8276	1780755	5.11953
..........[STY]P.........	307.653	219	1395	75356	1772479	3.69261
..........[STY]FR........	318.672	30	1176	3420	1697123	12.6591
..........[STY]F.R.......	314.052	21	1146	3502	1693703	8.86249
.........R[STY]..........	14.0854	120	1125	83733	1690201	2.15313
...R......[STY]..........	13.1246	111	1005	80723	1606468	2.19802
..........[STY]...R......	12.1419	100	894	77606	1525745	2.19912
..........[STY].P.S......	17.2662	25	794	8558	1448139	5.32792
....R.....[STY]..........	10.9837	85	769	70179	1439581	2.26737
.......K..[STY]..........	10.9556	91	684	84410	1369402	2.15835
..........[STY].R........	10.9305	69	593	60419	1284992	2.47469
......R...[STY]..........	9.3766	61	524	58610	1224573	2.43227
..........[STY].K........	9.01563	65	463	71903	1165963	2.27651
........R.[STY]..........	7.16322	44	398	49374	1094060	2.4497
.........G[STY]..........	6.96381	53	354	72140	1044686	2.16811
..........[STY].S........	7.1836	70	301	117311	972546	1.92798

## Sheet: up or down accumulated phospep
up accumulated phospep	motif	score	fg.matches	fg.size	bg.matches	bg.size	fold.increase
	..........[STY]P.........	307.653	153	772	95804	1895850	3.92188
	.......RS.[STY]..........	315.281	34	619	10210	1800046	9.68381
	.......R..[STY]..........	307.653	80	585	84437	1789836	2.89878
	.........G[STY]..........	10.8645	76	505	111255	1705399	2.3069
	.........R[STY]..........	12.3566	63	429	84658	1594144	2.7653
	..........[STY]...S......	7.87849	74	366	153220	1509486	1.99189
down accumulated phospep	motif	score	fg.matches	fg.size	bg.matches	bg.size	fold.increase
	.....L.R..[STY]..........	615.305	97	1361	10435	1895850	12.9487
	..........[STY]PR........	615.305	61	1264	5006	1885415	18.176
	.......RS.[STY]..........	320.619	74	1203	9735	1880409	11.8818
	........P.[STY]P.........	317.424	48	1129	7068	1870674	11.2525
	.......R..[STY]F.........	316.533	30	1081	3404	1863606	15.1936
	..........[STY]P.R.......	317.365	32	1051	4093	1860202	13.8378
	.......R..[STY]..........	307.653	161	1019	75354	1856109	3.89179
	..........[STY]FR........	316.689	27	858	3876	1780755	14.4576
	..........[STY]P.........	307.653	136	831	75356	1776879	3.85903
	..........[STY]FK........	314.918	23	695	4174	1701523	13.4905
	..........[STY]F.R.......	315.954	21	672	3654	1697349	14.5162
	........S.[STY]..........	13.2378	135	651	180657	1693695	1.94417
	..........[STY]...R......	9.91087	65	516	78709	1513038	2.42153
	....R.....[STY]..........	8.86572	56	451	72141	1434329	2.46876
	..........[STY].R........	9.16655	50	395	65058	1362188	2.65039
	.......K..[STY]..........	8.92333	54	345	81990	1297130	2.47627
	........R.[STY]..........	7.29888	40	291	64533	1215140	2.58828
	...R......[STY]..........	7.00861	34	251	55069	1150607	2.83025
	......R...[STY]..........	8.11792	33	217	52585	1095538	3.16825

## Sheet: cluster phospep
cluster1	motif	score	fg.matches	fg.size	bg.matches	bg.size	fold.increase
	.......R..[STY]..........	307.653	63	332	99833	1895850	3.60356
	..........[STY]P.........	307.653	55	269	90618	1796017	4.05234
	.........G[STY]..........	7.72502	38	214	111255	1705399	2.72193
cluster2	motif	score	fg.matches	fg.size	bg.matches	bg.size	fold.increase
	..........[STY]P.........	12.952	44	238	95804	1895850	3.65844
	.......R..[STY]..........	11.5446	38	194	94647	1800046	3.72528
	..........[STY]...S......	7.40424	40	156	172832	1705399	2.5301
cluster3	motif	score	fg.matches	fg.size	bg.matches	bg.size	fold.increase
	..........[STY]P.........	307.653	50	227	95804	1895850	4.35878
	.........R[STY]..........	12.01	36	177	91279	1800046	4.0109
cluster4	motif	score	fg.matches	fg.size	bg.matches	bg.size	fold.increase
	.....L.R..[STY]..........	315.106	44	500	10435	1895850	15.988
	.......R..[STY]F.........	315.534	23	456	3857	1885415	24.6559
	.......R..[STY]..........	307.653	109	433	85541	1881558	5.53709
	..........[STY]F.........	307.653	66	324	81062	1796017	4.51328
	..........[STY]P.........	9.39553	41	258	90618	1714955	3.00748
	..........[STY]...R......	7.30805	33	217	84463	1624337	2.92458
	.....F....[STY]..........	6.84505	26	184	66049	1539874	3.29439
	.......P..[STY]..........	6.02762	25	158	77181	1473825	3.02147
cluster6	motif	score	fg.matches	fg.size	bg.matches	bg.size	fold.increase
	..........[STY]PR........	615.305	54	856	5026	1895850	23.7959
	.......RS.[STY]..........	320.049	59	802	10872	1890824	12.7944
	........P.[STY]P.........	314.84	38	743	7107	1879952	13.5287
	..........[STY]P.R.......	315.257	26	705	4108	1872845	16.8134
	.....L.R..[STY]..........	615.305	44	679	9224	1868737	13.1284
	..........[STY]P.........	307.653	123	635	78555	1859513	4.58518
	..........[STY]F.........	307.653	88	512	84466	1780958	3.62397
	.......R..[STY]..........	307.653	69	424	72155	1696492	3.82621
	.....L....[STY]..........	8.33846	70	355	152780	1624337	2.09642
