# Supplementary material for: Data-Independent Acquisition-Based Proteome and Phosphoproteome Profiling Reveals Early Protein Phosphorylation and Dephosphorylation Events in Arabidopsis Seedlings upon Cold Exposure
Source: Int J Mol Sci. 2021 Nov 27;22(23):12856. doi: 10.3390/ijms222312856 (PMC8657928; doi:10.3390/ijms222312856)
Supplement: Supplementary file 1 [file ijms-22-12856-s001.zip › Table S9. Cold-responsive phosphopepetides validated by PRM.xlsx]

## Sheet: Sheet1
AGI	Name	Description	Phosphopeptides	P-sites	Proteins sharing peptides	Retention_time	CK_1	CK_3	CK_4	CK_2	CS10_1	CS10_3	CS10_4	CS10_2	CS30_1	CS30_3	CS30_4	CS30_2	CS120_1	CS120_3	CS120_4	10min/CK ratio	10min/CK p-value	30min/CK ratio	30min/CK ratio p-value	2hr/CK ratio	2hr/CK ratio p-value	CK_1	CK_2	CK_3	CK_4	CS10_1	CS10_2	CS10_3	CS10_4	CS30_1	CS30_2	CS30_3	CS30_4	CS120_1	CS120_2	CS120_3	CS120_4	10min/CK ratio	10min/CK p-value	30min/CK ratio	30min/CK ratio p-value	2hr/CK ratio	2hr/CK ratio p-value
						PRM data																						DIA data
MAPK cascade kinases
AT3G45640	MPK3	mitogen-activated protein kinase 3	IC[+57]DFGLARPTSENDFMTEY[+80]VVTR	Y198		66.215	20910.5	40995.6	32813.1		93266.8	69015	61171.1		194987	214381	174154		111683	74216.4	133197	2.35911	0.0190561	6.16054	0.000232919	3.36886	0.0147177	629552	787021	745471	840680	1.05553e+06	1.00905e+06	862940	777134	1.2078e+06	1.28691e+06	880135	1.13458e+06	1.02936e+06	1.13132e+06	1.10461e+06	1.17705e+06	1.23153	0.230684	1.49525	0.00481356	1.486	0.00382359
AT4G01370	MPK4	MAP kinase 4	TKSETDFMT[+80]EY[+80]VVTR	T201;Y203	AT1G01560	63.5283	105738	7648.15	100216		113982	113074	104185		871199	317388	408964		972034	941486	1.09194e+06	1.55074	0.287245	7.47908	0.057198	14.0703	7.60575e-05	186916	221664	191598	192522	362665	382775	245647	198883	1.00525e+06	736471	537417	497223	990169	1.03633e+06	1.10074e+06	1.07981e+06	1.4514	0.179105	3.37303	2.56149e-05	5.31504	7.34228e-07
AT4G01370	MPK4	MAP kinase 4	TKSETDFMT[+80]EYVVTR	T201	AT1G01560	60.5192	452463	415784	428996		1.00526e+06	811644	522842		1.90064e+06	893820	1.15135e+06		2.07814e+06	1.86988e+06	2.30483e+06	1.80363	0.0687961	3.04169	0.0431693	4.82011	0.000195806	278043	269738	291410	356027	691481	583981	519576	396624	1.23424e+06	1.21292e+06	810973	1.14597e+06	1.44329e+06	1.6299e+06	1.68445e+06	1.62911e+06	1.80839	0.00323517	3.65672	1.0196e-06	5.36686	4.8612e-08
AT2G43790	MPK6	MAP kinase 6	VTSESDFMT[+80]EY[+80]VVTR	T221;Y223		78.0117	1.228e+07	7.80614e+06	2.07678e+07		9.04447e+06	1.4467e+07	1.57365e+07		2.63193e+07	2.21119e+07	2.33331e+07		2.6151e+07	3.25546e+07	3.48358e+07	0.960691	0.907352	1.75661	0.0616463	2.28966	0.0188778	1.50905e+06	1.43073e+06	1.2483e+06	3.83999e+06	1.23955e+06	2.16689e+06	3.17749e+06	3.03126e+06	3.24251e+06	2.16648e+06	2.09067e+06	4.12352e+06	2.90619e+06	NA	2.14538e+06	5.86449e+06	1.1977	#N/A	#N/A	#N/A	#N/A	#N/A
AT1G18150	MPK8	Protein kinase superfamily protein	AAAAVASTLESEEADNGGGYS[+80]AR	S539		55.3208	5.13347e+06	5.89674e+06	8.11484e+06		4.87909e+06	7.31301e+06	6.4773e+06		3.70555e+06	3.79934e+06	3.93123e+06		1.80333e+06	2.28245e+06	2.06669e+06	0.975156	0.896493	0.597341	0.045645	0.321361	0.00873437	1.50151e+06	1.62514e+06	2.13797e+06	2.53302e+06	1.99747e+06	1.9165e+06	2.35359e+06	2.23972e+06	1.27338e+06	1.15948e+06	1.44948e+06	1.34698e+06	762017	657012	805690	873587	1.11164	0.662346	0.683413	0.0154876	0.404099	8.46319e-06
AT1G18150	MPK8	Protein kinase superfamily protein	HHAS[+80]LPR	S495		19.5125	3.85753e+07	4.38375e+07	3.37932e+07		3.10434e+07	2.86283e+07	2.79102e+07		1.78127e+07	1.66007e+07	1.77862e+07		2.19134e+07	1.56422e+07	1.69423e+07	0.753677	0.0352952	0.4492	0.00188537	0.468977	0.00407368	2.02497e+07	2.07559e+07	2.15892e+07	1.43024e+07	1.56942e+07	1.33591e+07	1.01996e+07	1.16381e+07	1.015e+07	8.86983e+06	9.78048e+06	9.31004e+06	1.22708e+07	7.85545e+06	6.92123e+06	7.0916e+06	0.66175	0.06005	0.501328	0.00094566	0.436959	0.000130299
AT3G18040	MPK9	MAP kinase 9	SIASLVTT[+80]LESPPTSQHEGSDYR	T549		70.2925	8.91067e+06	8.19414e+06	8.21001e+06		9.05327e+06	9.11911e+06	7.84243e+06		7.50265e+06	7.71161e+06	7.27892e+06		3.18983e+06	2.93202e+06	3.2874e+06	1.02765	0.650698	0.888538	0.0244623	0.37169	3.36e-05	3.8344e+06	3.84061e+06	5.17317e+06	5.00498e+06	3.94923e+06	4.12209e+06	4.8587e+06	4.91203e+06	3.19745e+06	3.75675e+06	2.76632e+06	4.13121e+06	1.60041e+06	1.44463e+06	1.87548e+06	2.32326e+06	1.0047	0.98889	0.774613	0.125845	0.403167	2.00285e-05
AT3G18040	MPK9	MAP kinase 9	SQLT[+80]TIYR	T51		50.8058	7.0867e+06	8.88172e+06	7.65415e+06		3.05237e+06	2.60695e+06	1.95932e+06		1.47745e+06	1.32253e+06	1.20776e+06		2.18692e+06	1.50905e+06	1.79143e+06	0.322515	0.000987322	0.169657	0.000258248	0.232294	0.000432473	1.96652e+06	2.36324e+06	2.26029e+06	2.24814e+06	862119	569902	646638	563054	468383	442900	455621	420729	541781	728457	506626	506568	0.295016	2.00343e-06	0.202572	4.06256e-08	0.255911	8.1225e-08
AT1G53510	MPK18	mitogen-activated protein kinase 18	VAFNDTPTTVFWTDY[+80]VATR	Y189		90.5783	842277	571315	947816		1.03733e+06	1.57779e+06	1.65644e+06		2.44631e+06	2.35683e+06	2.53296e+06		1.17443e+06	2.28355e+06	2.71035e+06	1.8089	0.0471008	3.10667	0.000175822	2.61214	0.0545056	720388	553160	769951	538103	665767	988725	783166	923508	1.34423e+06	1.34185e+06	1.35412e+06	1.11911e+06	2.18407e+06	1.52372e+06	1.98342e+06	1.6748e+06	1.30313	0.186292	2.01716	0.000203652	2.86056	2.73779e-06
AT4G29810	MKK2	MAP Kinase Kinase 2	FLTQSGT[+80]FKDGDLR	T31	AT4G26070	56.162	3.16557e+06	4.33228e+06	4.00126e+06	4.24072e+06	3.04567e+06	2.68261e+06	3.38032e+06	3.10194e+06	1.33866e+06	620371	439863	1.27904e+06	1.97961e+06	1.90026e+06	2.2159e+06	0.775774	0.0265781	0.233671	0.000135116	0.516377	0.00203957	2.79805e+07	3.19591e+07	3.68596e+07	3.83108e+07	2.89891e+07	2.08587e+07	3.0711e+07	2.72234e+07	1.46538e+07	1.26555e+07	1.46103e+07	1.66301e+07	1.82308e+07	1.69796e+07	1.6704e+07	1.55647e+07	0.795443	0.175557	0.434627	8.28103e-06	0.502451	3.48114e-05
AT1G51660	MKK4	mitogen-activated protein kinase kinase 4	ASPSQNRS[+80]PQNLHQLLPPPRPLSSSSSPTT	S344		52.9508	272019	203239	181702		484068	263620	167857		353696	59344.6	131263		499841	448202	558006	1.39361	0.426601	0.828519	0.706107	2.29245	0.00248365	255296	363634	376428	349760	380608	439795	461158	215177	273270	461362	310716	529110	727805	733477	853567	821964	1.0797	0.865173	1.14116	0.625303	2.35279	0.000987712
AT1G53570	MAPKKK3	mitogen-activated protein kinase kinase kinase 3	LSGVVS[+80]LESSTGR	S162		58.0508	553814	945618	1.04013e+06		1.62029e+06	2.29471e+06	2.06784e+06		1.7661e+06	2.17253e+06	1.97838e+06		1.8711e+06	2.9037e+06	3.1999e+06	2.35585	0.00979835	2.32993	0.00403155	3.14018	0.0134847	195853	377837	334682	231545	660680	471310	907077	641375	547402	707916	771860	946045	819357	1.14422e+06	1.17232e+06	1.24877e+06	2.37076	0.00284034	2.65039	0.000437907	3.93326	1.24055e-05
AT1G63700	MAPKKK4(YDA)	Protein kinase superfamily protein	S[+80]PGSGGNFYTNSFFQEPSR	S794		76.1142	964167	844409	1.04196e+06		1.46645e+06	1.73094e+06	1.40954e+06		1.50236e+06	1.56992e+06	1.7801e+06		1.98418e+06	2.02007e+06	2.08312e+06	1.61616	0.00691441	1.70227	0.00276688	2.13552	7.40193e-05	964700	1.22785e+06	720335	719153	1.39087e+06	1.57575e+06	1.70496e+06	912728	1.79388e+06	2.44694e+06	1.7953e+06	2.0982e+06	2.47665e+06	2.30608e+06	1.64949e+06	2.40445e+06	1.53545	0.0985749	2.27838	0.000750827	2.46492	0.000229964
AT3G13530	MAPKKK7	mitogen-activated protein kinase kinase kinase 7	TPS[+80]SVSGNELAR	S452		38.5692	8.40502e+06	1.68516e+07	1.78081e+07		4.53487e+06	6.42556e+06	6.47746e+06		3.41205e+06	3.29338e+06	3.43333e+06		3.51915e+06	3.60415e+06	3.93859e+06	0.404922	0.0490173	0.23543	0.0213335	0.256866	0.0234345	9.77239e+06	7.76838e+06	8.10347e+06	8.85471e+06	2.98557e+06	2.84618e+06	3.16845e+06	3.38415e+06	1.8527e+06	1.57696e+06	1.94515e+06	1.61734e+06	2.72668e+06	2.47166e+06	1.8126e+06	1.73779e+06	0.359627	8.32635e-06	0.202676	3.9845e-08	0.249854	6.35737e-08
AT4G08500	MAPKKK8(MEKK1)	MAPK/ERK kinase kinase 1	FKS[+80]FDLDK	S119		44.0442	8.07169e+06	7.56495e+06	7.74091e+06		3.80966e+06	4.37582e+06	4.23457e+06		3.18752e+06	2.87891e+06	2.87421e+06		5.03631e+06	3.39891e+06	4.01599e+06	0.531281	8.55336e-05	0.382445	1.1931e-05	0.532614	0.00188775	682743	647117	537208	624991	357581	291819	310616	354882	297554	343342	349135	258872	555752	525349	415019	476229	0.527698	0.000166719	0.499492	2.69338e-05	0.789749	0.0528371
AT4G24100	MAP4K5	Protein kinase superfamily protein	AS[+80]SNSLSAPIK	S511		43.9592	3.74036e+07	4.7436e+07	4.32203e+07		4.62845e+07	8.65389e+07	5.32748e+07		6.28319e+07	2.19288e+07	4.80301e+07		8.33671e+07	5.74327e+07	7.38426e+07	1.45321	0.203902	1.03694	0.904214	1.67611	0.0236443	613322	345366	429299	324602	672832	655993	461637	444294	621952	670967	665487	471159	1.14953e+06	1.03797e+06	1.12214e+06	962891	1.32335	0.287441	1.45101	0.0615727	2.57077	6.73889e-05
AT4G24100	MAP4K5	Protein kinase superfamily protein	GVS[+80]AWNFDVR	S352		74.51	4.21838e+06	4.3381e+06	3.95806e+06		5.98341e+06	4.94864e+06	4.88778e+06		7.46627e+06	5.80736e+06	5.89786e+06		8.10337e+06	9.3283e+06	8.69771e+06	1.26412	0.0417394	1.53194	0.0156825	2.08792	0.000256497	2.67539e+06	2.40142e+06	2.07645e+06	2.00993e+06	2.44751e+06	2.70488e+06	2.15691e+06	2.42689e+06	4.07008e+06	3.95066e+06	2.69796e+06	3.08013e+06	5.61861e+06	5.72842e+06	4.51113e+06	4.32152e+06	1.06622	0.806624	1.4941	0.00987005	2.19941	2.69976e-05
AT4G24100	MAP4K5	Protein kinase superfamily protein	QSQS[+80]GPLTSR	S461		28.4175	3.33813e+06	2.90876e+06	3.43699e+06		2.60907e+06	2.72501e+06	2.88445e+06		2.61373e+06	2.18849e+06	2.17517e+06		1.85413e+06	1.6845e+06	1.80924e+06	0.848681	0.053934	0.720517	0.0141437	0.552245	0.00104697	4.33829e+06	3.88679e+06	2.72893e+06	2.81313e+06	3.34518e+06	3.44989e+06	2.25291e+06	2.50869e+06	3.2525e+06	2.11497e+06	2.527e+06	1.94666e+06	1.80082e+06	1.56538e+06	1.58581e+06	1.63799e+06	0.842521	0.561279	0.715041	0.0798676	0.487685	0.000578529
AT5G03730	CTR1 (RAF1)	Protein kinase superfamily protein	AST[+80]FLSSK	T704		38.7192	33513.3	141394	157911		81443.1	163344	141971		51892.3	279643	236336		1.19183e+06	1.40115e+06	1.4648e+06	1.16207	0.716261	1.70625	0.382751	12.1921	0.000168644	NA	NA	NA	NA	NA	NA	33174.2	52863.5	NA	NA	134327	NA	296852	242539	306142	309363	#N/A	#N/A	#N/A	#N/A	#N/A	#N/A
AT1G08720	EDR1 (RAF2)	Protein kinase superfamily protein	HNTFLS[+80]SK	S823		29.2183	318589	484055	518509		432988	489971	471938		321514	431352	418610		1.93577e+06	1.72912e+06	1.76332e+06	1.05582	0.720272	0.886707	0.519781	4.1087	0.000103595	NA	NA	NA	NA	NA	NA	NA	NA	NA	NA	NA	NA	308609	272018	205203	305250	#N/A	#N/A	#N/A	#N/A	#N/A	#N/A
AT3G06620	RAF7	PAS domain-containing protein tyrosine kinase family protein	NIGEGAPS[+80]WR	S59		50.3042	563401	1.02616e+06	1.16987e+06		242148	563109	502241		214045	236826	244696		198012	206212	222456	0.473828	0.0802977	0.252068	0.0198574	0.227105	0.0178044	163933	204418	164403	292686	NA	NA	NA	97246.4	NA	NA	NA	NA	NA	NA	NA	NA	#N/A	#N/A	#N/A	#N/A	#N/A	#N/A
AT2G31010	RAF13	Protein kinase superfamily protein	KTMS[+80]LPS[+80]SPHAYR	S465;S468		40.6383	0	25813.7	112334		8052.79	65836.8	119376		14600.4	21969.5	46917.6		0	0	0	1.39898	0.714464	0.604337	0.633431	0	0.246715	486387	375669	297199	373153	375796	437274	311858	214454	NA	121464	161131	187023	NA	NA	NA	NA	#N/A	#N/A	#N/A	#N/A	#N/A	#N/A
AT1G79570	RAF20	kinase superfamily with octicosapeptide/Phox/Bem1p domain-containing protein	DSS[+80]VGNLHGYK	S155		35.3733	6.16528e+06	5.31007e+06	6.8909e+06	6.31873e+06	4.81852e+06	4.75672e+06	5.89751e+06	5.91447e+06	3.98629e+06	3.96733e+06	4.20051e+06	4.3137e+06	4.42243e+06	4.62919e+06	3.99413e+06	0.866406	0.12296	0.667119	0.000893704	0.704652	0.00722264	2.42548e+06	2.45028e+06	2.12423e+06	1.80854e+06	1.98175e+06	2.15377e+06	1.64046e+06	2.20919e+06	1.71458e+06	1.37901e+06	1.63977e+06	1.41653e+06	1.56486e+06	1.25575e+06	1.42393e+06	1.32896e+06	0.907248	0.630661	0.700322	0.00796104	0.635271	0.000956268
AT1G79570	RAF20	kinase superfamily with octicosapeptide/Phox/Bem1p domain-containing protein	LPYVSPLS[+80]R	S867		69.7667	1.06705e+07	8.93656e+06	9.80327e+06	1.10291e+07	7.7069e+06	7.05917e+06	8.83792e+06	9.86273e+06	1.12987e+07	1.03622e+07	1.07791e+07	1.19576e+07	1.32715e+07	1.41457e+07	1.3373e+07	0.827577	0.0658962	1.09788	0.139484	1.3449	0.00213082	1.92885e+06	2.58331e+06	2.09528e+06	2.1514e+06	1.55853e+06	1.7476e+06	2.54073e+06	3.4314e+06	2.77769e+06	5.45468e+06	7.38905e+06	3.13042e+06	4.07661e+06	3.751e+06	3.55252e+06	4.45763e+06	1.014	0.981048	1.98747	0.0193445	1.81202	0.0318453
AT1G79570	RAF20	kinase superfamily with octicosapeptide/Phox/Bem1p domain-containing protein	TNS[+80]SLHEFGNK	S130		31.524	840013	944024	1.41833e+06	1.17963e+06	600493	603487	968068	837965	615402	547513	704507	665312	430127	555109	496837	0.686905	0.0726224	0.577986	0.0133409	0.450958	0.0117927	606199	537415	851952	568251	594225	514016	567402	689900	445877	372694	462900	739821	271662	381046	376164	391851	0.933106	0.850658	0.775042	0.208688	0.557707	0.00433201
AT2G35050	RAF24	kinase superfamily with octicosapeptide/Phox/Bem1p domain-containing protein	RNT[+80]LVT[+80]GGVR	T1134;T1137		40.6973	306565	118133	213466	476732	96095.2	162098	398877	474825	787448	693303	730262	744709	360097	288435	319023	1.01525	0.97266	2.65112	0.00111316	1.15712	0.654278	174212	102983	175521	234686	104928	109287	218533	279961	514228	337320	495441	418706	173662	170570	162458	187465	0.987082	0.982671	2.64155	0.00260148	1.05112	0.888029
AT2G35050	RAF24	kinase superfamily with octicosapeptide/Phox/Bem1p domain-containing protein	RNT[+80]LVTGGVR	T1134		32.254	337517	341322	426763	317442	223107	223646	330411	317400	683987	548585	671346	702762	632533	595863	538129	0.769171	0.073422	1.83176	0.000438399	1.65516	0.00143952	349637	311156	277981	273374	169343	190958	187900	284502	741373	476096	768834	691420	491380	432960	414885	497044	0.676219	0.0543991	2.18265	0.000169988	1.51777	0.0140435
AT5G57610	RAF35	kinase superfamily with octicosapeptide/Phox/Bem1p domain-containing protein	ISGFDGM[+16]SS[+80]LGQPSYPNPHLQDR	S569		60.75	184693	195339	208492		411714	255440	348066		530315	324838	351082		1.37455e+06	765913	720313	1.72502	0.0362407	2.04959	0.0338203	4.86092	0.0229698	NA	NA	NA	NA	221295	NA	155441	158349	322586	NA	248693	266866	413658	341303	443410	289449	#N/A	#N/A	#N/A	#N/A	#N/A	#N/A
Other kinases
AT3G45780	phot1	phototropin 1	ALS[+80]ESTNLHPFM[+16]TK	S350		50.1367	8.61518e+06	1.2575e+07	1.16351e+07		1.76637e+07	1.94835e+07	1.75245e+07		2.17381e+07	1.02796e+07	1.56629e+07		2.81078e+07	2.21256e+07	1.97781e+07	1.66553	0.0057292	1.45256	0.232101	2.13285	0.010794	2.17321e+06	2.94123e+06	4.41414e+06	2.19893e+06	5.20446e+06	4.391e+06	4.19888e+06	4.05953e+06	7.87511e+06	7.10157e+06	6.01425e+06	7.00282e+06	6.20923e+06	6.95842e+06	6.34976e+06	5.52677e+06	1.58294	0.0343501	2.48224	8.19976e-05	2.22342	0.000176462
AT3G45780	phot1	phototropin 1	MS[+80]ENVVPSGR	S376		41.5458	1.93792e+06	1.90619e+06	2.59604e+06		1.32866e+07	1.71942e+07	1.79404e+07		3.45446e+07	4.40133e+07	3.15201e+07		2.43209e+07	2.36116e+07	2.0271e+07	7.51863	0.000663014	17.0925	0.000787187	10.5904	8.43895e-05	836786	719892	733285	759847	3.9179e+06	4.01104e+06	4.42504e+06	3.71191e+06	6.39006e+06	8.31171e+06	8.94948e+06	6.04502e+06	5.18517e+06	5.43675e+06	6.68358e+06	5.39303e+06	5.26607	7.97625e-08	9.61894	1.25836e-09	7.41765	7.6272e-10
AT3G45780	phot1	phototropin 1	MSENVVPS[+80]GR	S382		39.4108	2.52535e+06	2.62247e+06	3.52336e+06		1.91368e+06	2.66899e+06	2.66155e+06		1.6514e+06	1.21352e+06	1.46115e+06		1.8368e+06	1.22607e+06	1.45223e+06	0.835438	0.30497	0.498902	0.013327	0.520701	0.0190606	1.00078e+06	881686	849311	990743	747397	643007	714025	820592	429810	421557	525763	412912	605924	626420	524935	443769	0.784752	0.106573	0.479762	1.37878e-05	0.587445	0.000188675
AT3G45780	phot1	phototropin 1	RM[+16]S[+80]ENVVPSGR	S376		25.5075	266116	950881	858458		3.88969e+06	6.43655e+06	6.6783e+06		7.51491e+06	4.35797e+06	5.53183e+06		4.36547e+06	5.79072e+06	5.43417e+06	8.19316	0.00560084	8.38597	0.00568466	7.51178	0.000711989	106048	105818	105827	89974.5	465510	434058	432600	486276	1.28331e+06	631311	795146	989353	571446	518212	554581	636864	4.46599	1.17691e-06	8.78819	1.14565e-08	5.59345	3.24393e-08
AT3G45780	phot1	phototropin 1	RMS[+80]ENVVPSGR	S376		31.3508	534351	1.85246e+06	2.79839e+06		1.73583e+07	2.30304e+07	2.40136e+07		2.77474e+07	3.75927e+07	3.99208e+07		1.46169e+07	3.54481e+07	4.15763e+07	12.4204	0.000817942	20.3003	0.00091745	17.6736	0.0244351	1.41967e+06	1.9147e+06	882123	1.09829e+06	1.05108e+07	1.11988e+07	1.0632e+07	1.15134e+07	2.60621e+07	1.75718e+07	1.80752e+07	1.57156e+07	1.55998e+07	1.45154e+07	1.61468e+07	1.42711e+07	8.60049	2.10542e-07	14.9083	7.9789e-09	11.8642	6.54371e-09
AT3G45780	phot1	phototropin 1	SSLS[+80]FMGIK	S412		72.79	1.46135e+06	1.53415e+06	1.92731e+06		1.3271e+06	1.82905e+06	1.93969e+06		1.01944e+06	1.16648e+06	1.07894e+06		1.78372e+06	1.60026e+06	1.6876e+06	1.03515	0.820154	0.663211	0.0215309	1.03022	0.763724	538914	548364	466833	562027	297460	276594	421051	514848	248915	226948	230832	210163	462339	517226	384101	390272	0.69254	0.0678623	0.433591	7.98764e-05	0.824587	0.24529
AT5G58140	phot2	phototropin 2	APPSPLNDAES[+80]LSER	S16		57.9167	2.02281e+06	2.53084e+06	2.7084e+06		1.6146e+06	2.29896e+06	2.51035e+06		1.22987e+06	1.39782e+06	1.4962e+06		1.37551e+06	1.47545e+06	1.51844e+06	0.884586	0.456824	0.567868	0.00889061	0.601676	0.0100542	315341	505360	467222	567685	287375	299865	465684	493457	222317	307842	253255	227859	178423	196232	230562	201713	0.827324	0.544505	0.552876	0.00605012	0.443029	0.00035604
AT5G58140	phot2	phototropin 2	RS[+80]LEIFNPSSGK	S22		48.9542	4.04827e+06	5.60735e+06	4.68471e+06		8.34608e+06	8.68455e+06	7.76722e+06		1.12577e+07	1.01559e+07	1.0069e+07		1.14236e+07	1.42199e+07	1.42679e+07	1.72924	0.00268736	2.19539	0.000647071	2.78316	0.00122279	814234	909989	939308	797597	1.45836e+06	1.22148e+06	1.50103e+06	1.46857e+06	1.70748e+06	2.09801e+06	1.92243e+06	1.67718e+06	2.27457e+06	2.32259e+06	2.05641e+06	2.37697e+06	1.63085	0.000286238	2.13577	1.62929e-06	2.6116	9.60684e-08
AT5G58140	phot2	phototropin 2	S[+80]LEIFNPSSGK	S22		66.7533	1.16675e+08	1.31722e+08	1.33047e+08		1.87641e+08	2.11196e+08	1.77301e+08		2.66646e+08	2.75291e+08	2.79033e+08		3.60916e+08	3.70812e+08	3.27275e+08	1.51041	0.0045852	2.15227	2.16382e-05	2.7763	9.09287e-05	1.9031e+07	2.24697e+07	1.98134e+07	1.91124e+07	2.76254e+07	3.21524e+07	3.74563e+07	4.57091e+07	5.4479e+07	7.69775e+07	7.65048e+07	5.01191e+07	8.05657e+07	7.7083e+07	6.9652e+07	8.35896e+07	1.75057	0.00427553	3.15674	2.70381e-06	3.86559	3.57254e-07
AT4G40010	SnRK2.7	SNF1-related protein kinase 2.7	SSVLHS[+80]QPK	S154	AT3G50500	21.9825	9.27461e+06	1.16798e+07	1.04743e+07		1.56045e+07	1.66588e+07	1.66848e+07		2.09239e+07	2.21901e+07	2.25553e+07		6.10544e+07	5.63158e+07	5.08695e+07	1.55744	0.00170364	2.08947	0.000179839	5.35306	0.000112581	4.6063e+06	4.33326e+06	4.92167e+06	3.94941e+06	6.71019e+06	6.36813e+06	5.88252e+06	6.9012e+06	1.05443e+07	1.03315e+07	1.00225e+07	9.75014e+06	1.97929e+07	1.84794e+07	1.99159e+07	1.89765e+07	1.45414	0.000640516	2.28871	1.42088e-07	4.34461	3.63325e-10
AT3G50500	SnRK2.2	SNF1-related protein kinase 2.2	SSVLHS[+80]QPKS[+80]TVGTPAYIAPEILLR	S173;S177		78.5125	472591	665046	2.35257e+06		564933	588669	1.09181e+06		1.03345e+06	1.20092e+06	1.75486e+06		1.45679e+07	1.51444e+07	2.056e+07	0.643347	0.540852	1.14298	0.806507	14.4038	0.0014591	809512	860671	1.24652e+06	1.72316e+06	566215	633567	1.03628e+06	1.13979e+06	876693	971941	1.53567e+06	2.18826e+06	1.93134e+07	2.13489e+07	2.05271e+07	2.24832e+07	0.729454	0.488618	1.17612	0.636331	18.8836	8.01811e-08
AT3G50500	SnRK2.2	SNF1-related protein kinase 2.2	ST[+80]VGTPAYIAPEILLR	T178		92.4858	4.87393e+06	7.08322e+06	1.11863e+07		5.75213e+06	7.85241e+06	8.8416e+06		5.71574e+06	9.49307e+06	1.08652e+07		4.28502e+07	4.28499e+07	4.77199e+07	0.96987	0.915659	1.12663	0.70556	5.76491	0.000116977	907845	1.05404e+06	1.45544e+06	936390	747772	1.23255e+06	970911	1.47369e+06	1.16436e+06	1.11815e+06	2.28243e+06	1.44485e+06	1.22512e+07	8.32261e+06	9.6963e+06	1.01441e+07	1.00279	0.995688	1.34701	0.228358	9.36448	1.22587e-07
AT1G10940	SnRK2.4	Protein kinase superfamily protein	ST[+80]VGTPAYIAPEVLSR	T159	AT5G08590	83.988	5.65783e+06	5.80117e+06	8.05721e+06	9.10299e+06	4.75077e+06	4.75882e+06	9.79822e+06	9.26172e+06	1.4931e+07	1.47871e+07	1.94895e+07	2.02045e+07	7.9889e+06	8.86653e+06	7.77033e+06	0.998265	0.994146	2.42537	0.000904379	1.14728	0.359444	1.41604e+06	1.20129e+06	1.72145e+06	2.84449e+06	896517	1.9601e+06	3.10669e+06	2.19244e+06	5.20558e+06	5.27131e+06	1.11901e+07	9.55405e+06	5.28276e+06	3.84561e+06	4.87398e+06	3.28885e+06	1.09487	0.895015	4.33209	0.000509351	2.50054	0.0115715
AT4G40010	SnRK2.7	SNF1-related protein kinase 2.7	ST[+80]VGTPAYVAPEVLSR	T159		72.2325	43493.1	185357	216922		117533	202590	206971		107090	196248	238278		810935	980315	859042	1.18243	0.678584	1.21501	0.653083	5.94539	0.00055879	NA	NA	NA	NA	NA	NA	NA	NA	NA	NA	59524.5	NA	344581	149996	249247	246468	#N/A	#N/A	#N/A	#N/A	#N/A	#N/A
AT4G33950	OST1	Protein kinase superfamily protein	S[+80]TVGTPAYIAPEVLLK	S175		94.728	336452	431979	424709	427146	557611	490798	682491	696531	548568	543903	810708	677786	4.92433e+06	5.35554e+06	4.67048e+06	1.49815	0.0102572	1.59291	0.0118069	12.3026	1.3001e-06	NA	NA	NA	NA	NA	NA	NA	NA	99080.8	129978	156429	NA	1.68115e+06	1.15042e+06	1.03821e+06	1.21708e+06	#N/A	#N/A	#N/A	#N/A	#N/A	#N/A
AT4G33950	OST1	Protein kinase superfamily protein	SSVLHS[+80]QPKS[+80]TVGTPAYIAPEVLLK	S171;S175		74.3583	11632	0	12912.3		0	32036.1	28673.2		31889.7	30869.3	37238		2.45074e+06	2.1531e+06	2.26692e+06	2.47346	0.333242	4.07415	0.00526366	279.933	1.24408e-05	NA	NA	NA	NA	NA	NA	NA	NA	NA	NA	NA	NA	643361	621183	538463	672896	#N/A	#N/A	#N/A	#N/A	#N/A	#N/A
AT2G17290	CPK6	Calcium-dependent protein kinase family protein	NS[+80]LNISM[+16]R	S536	AT4G35310	40.8113	3.86627e+06	1.05782e+06	3.85411e+06	2.82886e+06	7.64008e+06	2.09135e+06	3.90915e+06	5.48511e+06	8.68676e+06	9.3915e+06	7.01403e+06	1.03271e+07	7.54687e+06	6.4923e+06	6.26487e+06	1.64777	0.213571	3.05154	0.000821615	2.33238	0.00609115	152477	119029	223416	92864.4	390316	349416	212662	252241	405226	467110	505923	338833	245816	234086	247384	240052	2.09948	0.00810259	3.04678	0.00012776	1.73565	0.0182738
AT3G53930	ATG1B	Protein kinase superfamily protein	SSYGFS[+80]VER	S349		50.5533	754996	980662	748736		925235	702381	808089		730419	744341	695127		1.99482e+06	1.96882e+06	2.01621e+06	0.980402	0.878712	0.873407	0.248474	2.40697	0.000114101	NA	NA	NA	NA	NA	NA	225719	179166	236548	295013	267884	NA	458788	448972	392961	419641	#N/A	#N/A	#N/A	#N/A	#N/A	#N/A
AT4G21390	B120	S-locus lectin protein kinase family protein	NTDTS[+80]VVVADLTK	S480		67.145	132953	203106	85123		116457	94851.5	107055		50937	45588.7	66188.1		21640.9	0	18430	0.75588	0.380792	0.386327	0.0685895	0.0951391	0.0220016	104519	64584.1	65994.4	102507	NA	NA	69851.5	38057.3	NA	NA	NA	NA	NA	NA	NA	NA	#N/A	#N/A	#N/A	#N/A	#N/A	#N/A
AT4G27300	SD11	S-locus lectin protein kinase family protein	NVPDISSS[+80]LSLR	S798		68.7483	1.84771e+06	2.87231e+06	3.45315e+06		1.71885e+06	2.87311e+06	2.59494e+06		1.0673e+06	1.40588e+06	1.58248e+06		909720	983944	1.35513e+06	0.879328	0.603611	0.496217	0.0496317	0.397495	0.0284115	429106	520398	560484	603906	NA	NA	183425	66226	NA	NA	NA	48166.8	NA	NA	NA	NA	#N/A	#N/A	#N/A	#N/A	#N/A	#N/A
AT4G33080	NDR6	AGC (cAMP-dependent%2C cGMP-dependent and protein kinase C) kinase family protein	KLAFS[+80]TVGTPDYIAPEVLLK	S300		86.4692	25477.6	7723.49	27195.1		18364.5	37715.5	26938.4		6084.64	0	9295.86		92243.8	103015	160901	1.37456	0.418636	0.25466	0.0917959	5.89706	0.0113408	NA	NA	NA	NA	NA	319148	NA	NA	NA	NA	259652	NA	911057	683663	870474	828567	#N/A	#N/A	#N/A	#N/A	#N/A	#N/A
AT5G28290	NEK3	NIMA-related kinase 3	HRPVDLS[+80]ANDTSR	S333		25.7442	236412	236565	185749		34749.6	31753.3	34633.8		21907.4	21773	21131.2		6540.31	8250.58	10635.3	0.153534	0.000392216	0.0983893	0.000304778	0.0385991	0.000239296	148837	177848	199891	121000	NA	NA	NA	NA	NA	NA	NA	NA	NA	NA	NA	NA	#N/A	#N/A	#N/A	#N/A	#N/A	#N/A
AT5G64940	ATH13	ABC2 homolog 13	SVS[+80]IAGIFLPR	S31		90.915	433211	396761	603315		152008	320768	343055		18397.4	74434.9	47057.3		7813.97	37678.3	29937.3	0.569203	0.0787578	0.0976005	0.00278589	0.052627	0.00214399	220412	192747	264043	266996	NA	113158	113691	121144	64724.9	NA	NA	NA	NA	NA	NA	NA	#N/A	#N/A	#N/A	#N/A	#N/A	#N/A
AT1G68830	STN7	Serine/Threonine kinase domain protein	TVTET[+80]IDEISDGRKT[+80]VWWNR	T541;T551		66.4333	483953	326673	343466		161698	325554	205376		213198	35189.3	142314		83899	71429.5	64368.3	0.60015	0.0926008	0.338536	0.023987	0.190363	0.00343007	313027	365401	291990	362642	NA	NA	128139	177591	150459	286591	91466	155832	NA	NA	NA	NA	#N/A	#N/A	#N/A	#N/A	#N/A	#N/A
AT2G07180	PBL17	Protein kinase superfamily protein	SVT[+80]LYEASSDSQGTR	T392		47.0692	1.67683e+06	1.80094e+06	3.60016e+06		2.50875e+06	1.66252e+06	2.12632e+06		3.37274e+06	2.34635e+06	2.3702e+06		6.4007e+06	1.10523e+07	1.24427e+07	0.889749	0.71678	1.14289	0.658599	4.22378	0.0169387	NA	NA	NA	NA	NA	NA	195160	177604	NA	182357	107836	133233	765750	710211	627389	582062	#N/A	#N/A	#N/A	#N/A	#N/A	#N/A
AT3G48750	CDC2	cell division control 2	TFT[+80]HEVVTLWYR	T161		74.2708	1.98963e+07	1.61281e+07	1.44606e+07		2.80856e+07	1.93762e+07	1.44801e+07		1.42745e+07	1.4267e+07	1.39234e+07		8.86613e+06	6.62739e+06	7.6423e+06	1.22694	0.423783	0.841139	0.172548	0.458271	0.00625378	1.86176e+07	2.41246e+07	1.96208e+07	2.25874e+07	2.16096e+07	1.04717e+07	2.67733e+07	2.02091e+07	1.20732e+07	2.02601e+07	1.46675e+07	2.0961e+07	7.79176e+06	1.08712e+07	9.00997e+06	1.32437e+07	0.885598	0.783305	0.784	0.366163	0.4747	0.00472114
AT1G30570	HERK2	hercules receptor kinase 2	LNT[+80]LAASTM[+16]GR	T498		38.0933	2.53988e+06	3.55202e+06	3.04185e+06		752626	859654	804336		565221	277083	362198		860387	322272	341350	0.264581	0.00159186	0.131874	0.000968673	0.166855	0.00174879	412292	404896	586238	346093	241438	NA	NA	NA	NA	NA	NA	NA	NA	NA	NA	NA	#N/A	#N/A	#N/A	#N/A	#N/A	#N/A
Phosphatases
AT3G55270	MKP1	Mitogen-activated protein kinase phosphatase 1	YVSKT[+80]PLSR	T474		25.4417	120569	90680.8	75243.4		265928	152301	127742		412465	267042	294042		955622	844957	882233	1.9057	0.124444	3.39816	0.00795992	9.3643	2.21492e-05	NA	NA	NA	NA	NA	94480.5	NA	NA	171013	104098	187596	NA	313338	231367	224038	284948	#N/A	#N/A	#N/A	#N/A	#N/A	#N/A
AT4G21670	CPL1	C-terminal domain phosphatase-like 1	DETALPVS[+80]SRPTDPR	S839		46.6617	0	19834.2	76505.3		204816	267112	333868		184256	320831	388258		187325	452861	568656	8.36414	0.00567079	9.27289	0.0144259	12.5477	0.0322911	NA	NA	NA	NA	NA	424868	368376	330933	397011	406611	420499	NA	517555	516910	460809	534258	#N/A	#N/A	#N/A	#N/A	#N/A	#N/A
AT1G07630	PLL5	pol-like 5	GFM[+16]S[+80]GPLDR	S143		48.5642	792734	797510	894907		615681	737993	855780		582790	503250	504679		958670	619398	492353	0.889062	0.298049	0.64009	0.00215767	0.833117	0.388748	72529.4	73978	236853	130348	NA	NA	NA	NA	117986	NA	103477	NA	NA	NA	NA	NA	#N/A	#N/A	#N/A	#N/A	#N/A	#N/A
AT3G50110	PEN3	PTEN 3	TDDIVPC[+57]PPGS[+80]SPR	S86		56.66	127660	175308	235399		587408	701406	623806		972345	810707	879703		843927	806594	1.01305e+06	3.55264	0.000563725	4.94599	0.000229208	4.94751	0.000559386	1.69625e+06	1.82503e+06	1.85282e+06	2.1131e+06	5.09057e+06	4.15919e+06	3.75891e+06	3.42554e+06	5.44996e+06	5.3268e+06	4.61149e+06	4.70218e+06	3.57439e+06	3.57503e+06	3.48702e+06	3.69238e+06	2.17778	1.5336e-05	2.68455	4.52284e-07	1.91948	1.4899e-05
Transcription factors
AT2G04880	WRKY1	WRKY transcription factor 1	VVTHNNMLDSEVDDKEGDANKT[+80]PQSSTLQSITK	T391		47.5008	214575	393249	458735		359205	472254	474307		198255	316237	303410		0	60881.7	43293.6	1.22428	0.387381	0.766862	0.369179	0.0976742	0.0129766	330154	259436	220249	394007	214161	254755	304531	322684	114103	142917	164115	235378	NA	NA	NA	NA	#N/A	#N/A	#N/A	#N/A	#N/A	#N/A
AT2G46830	CCA1	circadian clock associated 1	IS[+80]SNITDPWK	S475		63.1808	0	0	0		41106.1	33851.2	18820.7		332177	313952	270312		575819	944943	958209	#DIV/0!	0.00888328	#DIV/0!	7.63445e-05	#DIV/0!	0.00273964	NA	NA	NA	NA	NA	NA	NA	NA	187718	266436	213653	NA	445040	461315	398031	432769	#N/A	#N/A	#N/A	#N/A	#N/A	#N/A
AT3G16857	ARR1	response regulator 1	SIFS[+80]FDNTK	S374		72.7875	9873.91	9599.99	12017.4		102643	59187.8	94052.9		136976	100980	130930		192167	89241.8	115539	8.12553	0.00492767	11.7139	0.000544473	12.605	0.0168951	NA	NA	NA	NA	NA	NA	57894.9	52368.3	106825	114894	64080.5	139375	95000.9	106508	79574	82025.6	#N/A	#N/A	#N/A	#N/A	#N/A	#N/A
AT3G26744	ICE1	basic helix-loop-helix (bHLH) DNA-binding superfamily protein	DLSSVPDFLS[+80]AR	S172		87.6025	74494.3	72235.9	167634		248587	316044	299531		1.2324e+06	904385	1.0597e+06		309767	574965	558719	2.74892	0.00805527	10.1681	0.000651434	4.59165	0.0146362	NA	NA	NA	NA	NA	162125	NA	142143	452088	424595	354909	262331	231042	279928	215121	222111	#N/A	#N/A	#N/A	#N/A	#N/A	#N/A
AT4G16110	ARR2	response regulator 2	GPDS[+80]GTAAGGSNSDPFPANLR	S12		63.8775	235757	234482	221629		375687	396396	364727		562925	467947	464839		750736	491004	611673	1.6431	0.000136415	2.16184	0.00118108	2.67885	0.00674308	NA	NA	NA	NA	NA	NA	123715	132081	205526	227223	224326	187887	485825	345335	265229	274910	#N/A	#N/A	#N/A	#N/A	#N/A	#N/A
AT2G40620	bZIP18	Basic-leucine zipper (bZIP) transcription factor family protein	LGSGSGS[+80]ASDSAGPSAPR	S83		36.9867	545672	401351	407636	449584	400152	341687	432015	406148	712189	722168	511246	606200	1.1419e+06	1.05555e+06	998804	0.875714	0.194377	1.41433	0.0205083	2.36203	8.06706e-05	777052	657570	555241	571053	867195	798301	613945	699024	1.21179e+06	841353	NA	NA	1.02958e+06	1.01607e+06	941034	1.0679e+06	1.16305	#N/A	#N/A	#N/A	#N/A	#N/A
AT3G09600	RVE8	Homeodomain-like superfamily protein	VIS[+80]PQHELATLR	S157		58.3727	115813	179687	143534	73114.5	200488	210237	161556	182481	197153	202703	153840	199991	339865	330099	316221	1.47372	0.0508894	1.47162	0.0542969	2.56744	0.000722667	917217	945303	1.18343e+06	1.19531e+06	1.2948e+06	1.06879e+06	1.00778e+06	886596	1.5283e+06	1.32953e+06	1.50108e+06	1.62462e+06	2.32343e+06	2.40133e+06	2.3275e+06	2.51071e+06	1.00203	0.992842	1.41775	0.0071729	2.27065	2.78078e-06
AT4G16150	CAMTA5	calmodulin-binding transcription activator 5	ETHEVHAAPAT[+80]PGNSYSSSIT[+80]DHLSPK	T154;T164		51.2573	16590.5	9807.62	35041.4	8666.72	24366.2	75293.7	43731.3	72172.5	139154	152351	148311	182418	170880	333265	261241	3.07481	0.0366426	8.87557	1.71929e-05	14.5567	0.00192208	108108	90745.5	139185	160620	214308	238637	205318	223050	347688	404367	429994	486227	525362	571522	696519	677981	1.80773	0.00264548	3.40249	1.38061e-06	5.04244	5.53007e-08
AT4G16150	CAMTA5	calmodulin-binding transcription activator 5	ETHEVHAAPAT[+80]PGNSYSSSITDHLSPK	T154		48.77	458953	709231	560138	600578	918184	932072	843252	971500	1.33604e+06	1.28316e+06	1.38465e+06	1.49891e+06	1.00758e+06	1.28869e+06	973512	1.57371	0.00122698	2.36282	2.65288e-05	1.872	0.00447147	576359	587207	642917	733502	1.22572e+06	1.27289e+06	1.09444e+06	866048	1.60339e+06	1.57295e+06	1.90536e+06	1.84757e+06	1.19697e+06	1.39686e+06	1.69042e+06	1.50059e+06	1.74469	0.00123604	2.731	1.9957e-06	2.27045	8.99301e-06
E3 ligases
AT2G39810	HOS1	ubiquitin-protein ligase	SIS[+80]LPTQPNYSSKPVQEALK	S17		65.9653	1.19446e+06	1.64951e+06	1.27676e+06	1.33528e+06	2.02948e+06	1.86649e+06	2.51235e+06	2.23119e+06	1.80209e+06	1.16702e+06	1.06465e+06	1.80484e+06	2.57483e+06	3.02643e+06	2.89905e+06	1.58348	0.00349323	1.07012	0.682971	2.07729	0.000278677	948604	872905	967238	1.02612e+06	1.3768e+06	1.32171e+06	1.67745e+06	1.62156e+06	1.62778e+06	1.40503e+06	1.66073e+06	1.79803e+06	2.08116e+06	2.16916e+06	2.43669e+06	2.24286e+06	1.56658	0.000764075	1.69785	6.41295e-05	2.34075	4.1563e-07
AT5G60410	SIZ1	DNA-binding protein with MIZ/SP-RING zinc finger%2C PHD-finger and SAP domain-containing protein	QEGYS[+80]DGPAPLK	S493		50.7553	1.11173e+06	995160	1.16519e+06	1.1396e+06	1.02932e+06	1.20948e+06	1.22779e+06	1.12161e+06	1.46519e+06	1.33593e+06	1.21305e+06	1.25156e+06	1.76265e+06	1.68115e+06	1.77977e+06	1.04001	0.483082	1.19359	0.0192337	1.57871	5.88814e-05	626729	732945	585544	789135	866326	1.0272e+06	947390	813738	936705	1.42542e+06	1.50852e+06	918955	1.42742e+06	1.38096e+06	1.10488e+06	1.39878e+06	1.34083	0.160599	1.71843	0.00278877	1.9464	0.000362464
AT1G67900	NPY8	Phototropic-responsive NPH3 family protein	ALLAAHNIDPSNPNAAAFST[+80]TTSIAAPEDR	T549		69.2017	395374	451171	577507		265835	438841	343969		138727	157430	170492		143193	110266	125644	0.736381	0.163941	0.327691	0.00428944	0.266215	0.00312061	290448	349329	400472	316993	194676	NA	262074	NA	NA	NA	NA	NA	NA	NA	NA	NA	#N/A	#N/A	#N/A	#N/A	#N/A	#N/A
AT2G23140	PUB4	RING/U-box superfamily protein with ARM repeat domain-containing protein	SGPLAATTS[+80]AATR	S492		40.7058	1.26972e+06	2.69271e+06	3.42742e+06		850779	1.82808e+06	1.77153e+06		554549	714931	745796		598614	583363	678395	0.602229	0.23867	0.272709	0.0480063	0.251747	0.0438082	432256	504199	532595	451488	NA	204177	395151	314388	NA	126587	NA	NA	NA	NA	NA	NA	#N/A	#N/A	#N/A	#N/A	#N/A	#N/A
AT3G08020	PHD finger family protein	PHD finger family protein	ATFGSVTQFPAASTS[+80]EGNHVDDK	S615		57.4233	111604	75263.9	84389.9		106270	106994	147396		144876	146560	105175		183787	160174	237580	1.32958	0.162499	1.46212	0.0740045	2.14387	0.015143	NA	NA	NA	NA	NA	NA	NA	106363	141033	123659	106839	127478	158752	188577	149307	150621	#N/A	#N/A	#N/A	#N/A	#N/A	#N/A
AT3G26730	RING/U-box superfamily protein	RING/U-box superfamily protein	NQTQS[+80]LS[+80]PPDVSR	S428;S430		54.98	1.43316e+06	528106	1.68216e+06		511741	987600	1.9995e+06		1.85784e+06	1.95488e+06	1.79176e+06		2.27908e+06	2.46746e+06	2.45449e+06	0.960316	0.935734	1.53824	0.138388	1.97644	0.0290394	NA	NA	NA	NA	NA	NA	572127	563899	NA	375728	NA	357708	725382	519424	855659	714004	#N/A	#N/A	#N/A	#N/A	#N/A	#N/A
AT3G60080	BTL13	RING/U-box superfamily protein	TVS[+80]GLGIGM[+16]R	S282		50.7	1.53558e+06	2.47024e+06	1.97567e+06		1.2183e+06	1.37349e+06	1.62439e+06		684482	493632	549040		874014	548224	525194	0.704871	0.116598	0.28875	0.00678746	0.325577	0.0100543	123562	95178.6	377113	167874	125940	59791	116149	87026.3	48970.1	NA	52317.9	81589.4	NA	NA	NA	NA	#N/A	#N/A	#N/A	#N/A	#N/A	#N/A
AT5G15440	EDL1	EID1-like 1	RNS[+80]LLGGSENGPPPQK	S273		34.3708	834876	892947	696810		1.09904e+06	1.32085e+06	1.25709e+06		1.16692e+06	1.49017e+06	1.16605e+06		1.9947e+06	1.71981e+06	1.46608e+06	1.51651	0.00898542	1.57679	0.0190524	2.13665	0.00491577	NA	NA	NA	NA	NA	NA	NA	NA	NA	NA	200142	NA	131613	202957	47881.3	335949	#N/A	#N/A	#N/A	#N/A	#N/A	#N/A
AT5G65683	WAVH2	Zinc finger (C3HC4-type RING finger) family protein	FGFLSNPST[+80]PR	T50		67.395	107222	139644	69144.4		90629	106258	118149		37250.1	33207.7	67107.4		9640.13	0	25094.2	0.996917	0.988866	0.435319	0.0609841	0.109915	0.0123326	114159	151224	154572	172701	NA	130203	112106	121020	NA	NA	NA	NA	NA	NA	NA	NA	#N/A	#N/A	#N/A	#N/A	#N/A	#N/A
Others
AT1G35720	ANN1	annexin 1	RNS[+80]IPLEK	S289		32.852	1.63052e+06	2.00143e+06	1.71701e+06	1.45085e+06	2.08191e+06	1.90601e+06	1.80239e+06	1.63709e+06	1.79621e+06	1.94327e+06	1.64906e+06	1.56443e+06	1.78291e+06	1.99149e+06	1.77007e+06	1.09229	0.329508	1.02252	0.79633	1.08718	0.36403	1.37973e+06	1.21741e+06	774943	820853	1.31757e+06	1.32064e+06	859568	1.0755e+06	1.53749e+06	981704	1.17828e+06	1.10721e+06	1.13758e+06	935172	998454	997841	1.1077	0.756925	1.16513	0.464437	0.997985	0.993226
AT2G38750	ANN4	annexin 4	KAS[+80]KS[+80]FFVEDEER	S46;S48		44.8053	1.88717e+06	1.10755e+06	1.21783e+06	1.59727e+06	934330	1.99904e+06	2.15642e+06	2.49754e+06	2.50315e+06	2.9226e+06	2.34625e+06	2.44075e+06	2.94367e+06	3.09323e+06	3.43707e+06	1.30595	0.288621	1.75784	0.00241902	2.17424	0.000929765	3.08729e+06	2.36011e+06	2.27636e+06	2.06835e+06	3.10881e+06	3.35973e+06	3.25629e+06	2.49149e+06	3.4206e+06	4.5818e+06	3.83336e+06	3.39684e+06	4.29812e+06	4.45303e+06	4.18245e+06	5.07459e+06	1.25365	0.211549	1.56172	0.00318554	1.85502	0.000145475
AT4G35920	MCA1	Integral plasma membrane protein	STS[+80]NVSSGHDLLSR	S278		41.3387	6.1791e+06	6.60182e+06	8.07762e+06	6.5255e+06	3.67453e+06	3.19136e+06	4.11171e+06	3.91331e+06	2.57639e+06	2.28447e+06	2.70392e+06	2.88919e+06	3.16221e+06	2.93632e+06	2.71612e+06	0.543781	0.000530272	0.381754	7.17595e-05	0.429186	0.000599291	5.89765e+06	3.56777e+06	4.82061e+06	3.93422e+06	2.33083e+06	2.09625e+06	2.20288e+06	2.48749e+06	2.01161e+06	1.52013e+06	3.02765e+06	1.68228e+06	1.78868e+06	1.65224e+06	1.5351e+06	1.5759e+06	0.50894	0.00312844	0.444476	0.00028788	0.365855	2.60374e-05
AT5G03280	EIN2	NRAMP metal ion transporter family protein	AAPTSNFTVGSDGPPS[+80]FR	S645		71.9307	7.28848e+06	9.31918e+06	1.07875e+07	1.70309e+07	4.54167e+06	4.56587e+06	7.34284e+06	7.65828e+06	3.38909e+06	3.36317e+06	8.36621e+06	8.02045e+06	2.04117e+07	2.44901e+07	2.179e+07	0.542669	0.0663518	0.520841	0.0792225	2.00158	0.00890788	4.10296e+06	7.29247e+06	7.45377e+06	9.33384e+06	3.03662e+06	3.30218e+06	4.67213e+06	4.86344e+06	2.30606e+06	2.31264e+06	5.48357e+06	5.10739e+06	1.51487e+07	1.43625e+07	1.61992e+07	1.54662e+07	0.575189	0.136083	0.517557	0.0318573	2.26213	0.00697154
AT5G03280	EIN2	NRAMP metal ion transporter family protein	SLSGEGGS[+80]GTGSLSR	S655		39.7887	912214	1.09404e+06	1.5921e+06	1.78742e+06	836390	949886	1.32333e+06	1.40187e+06	606011	576962	1.34555e+06	1.32587e+06	2.81179e+06	3.32766e+06	3.36256e+06	0.837666	0.411725	0.715663	0.245451	2.35237	0.00139602	830106	707609	916159	1.08842e+06	698235	672785	763801	961966	527063	383353	992591	845314	1.70837e+06	1.67702e+06	1.96575e+06	2.00034e+06	0.876155	0.740264	0.733482	0.201166	2.09418	0.0029433
AT5G03280	EIN2	NRAMP metal ion transporter family protein	TPGS[+80]IDSLYGLQR	S757		75.1767	703171	1.21429e+06	1.18372e+06	1.59702e+06	378888	369299	529371	570404	222680	252269	625884	624235	1.76461e+06	2.03237e+06	1.92336e+06	0.393334	0.00955154	0.367177	0.0134274	1.62341	0.0230263	1.13431e+06	2.17694e+06	2.04049e+06	2.96136e+06	537647	636369	938787	1.06704e+06	427967	448994	1.06035e+06	981969	3.16123e+06	2.84024e+06	3.64267e+06	3.43941e+06	0.389304	0.0160482	0.34029	0.00289925	1.65702	0.118409
AT1G20440	COR47	cold-regulated 47	NNVPEHET[+80]PTVATEESPATTTEVTDR	T14		52.3367	1.57638e+07	1.48629e+07	1.23192e+07	1.07376e+07	1.38561e+07	1.46738e+07	1.03726e+07	9.99173e+06	1.13774e+07	1.29155e+07	6.98721e+06	7.47559e+06	4.63718e+06	3.74642e+06	3.7733e+06	0.910787	0.497813	0.721929	0.0913823	0.30194	0.00108082	1.62531e+06	1.56983e+06	1.01193e+06	1.03405e+06	1.56498e+06	1.43748e+06	1.15273e+06	1.39456e+06	1.4557e+06	1.98438e+06	1.24732e+06	755133	622300	629616	443513	550727	1.07882	0.869538	1.00474	0.990296	0.43512	0.00145212
AT1G20450	ERD10	Dehydrin family protein	KPEDSQVVNTTPLVETAT[+80]PIADIPEEK	T221		77.858	2.39082e+07	2.57266e+07	1.71398e+07	1.79816e+07	2.27235e+07	2.20026e+07	1.97547e+07	1.55688e+07	1.79317e+07	1.83254e+07	1.29004e+07	1.3838e+07	1.16576e+07	1.08016e+07	1.04286e+07	0.94447	0.675303	0.743256	0.0765667	0.517371	0.010118	1.00256e+07	9.7666e+06	6.64354e+06	7.20562e+06	7.74307e+06	8.67026e+06	6.917e+06	6.57826e+06	8.41688e+06	8.81176e+06	5.34225e+06	4.49975e+06	4.58103e+06	3.75184e+06	4.05868e+06	4.16739e+06	0.898488	0.752416	0.785326	0.239474	0.499037	0.00125701
AT1G76180	ERD14	Dehydrin family protein	KKDETKPEET[+80]PIASEFEQK	T46		38.5453	2.32843e+06	2.29881e+06	2.07391e+06	2.00255e+06	1.81308e+06	1.82455e+06	1.18504e+06	1.30098e+06	874016	712879	607940	677740	279742	237460	327616	0.703568	0.0134767	0.330041	6.05919e-06	0.129419	6.9548e-06	1.93407e+06	1.42814e+06	1.3498e+06	976600	1.18358e+06	1.10401e+06	561415	1.07081e+06	638309	626696	596173	616945	223602	229939	266452	186089	0.68153	0.175643	0.448352	0.00131201	0.162667	4.18089e-07
AT2G23120	LEA protein	Late embryogenesis abundant protein, group 6	AYGAEGHQEPTPGLGGGSTDAPT[+80]PSGDAPAATTTDAK	T67		54.8373	8.95298e+06	6.33218e+06	5.86956e+06	7.12605e+06	4.63538e+06	6.28661e+06	3.42279e+06	3.46731e+06	3.43473e+06	2.67939e+06	2.29517e+06	2.53431e+06	3.26938e+06	2.49649e+06	2.88473e+06	0.62983	0.0338155	0.386962	0.00096397	0.407844	0.00385007	2.74674e+06	2.82458e+06	2.11887e+06	2.33481e+06	2.02135e+06	1.93275e+06	1.29168e+06	1.24073e+06	1.18569e+06	1.10209e+06	757397	863057	1.19472e+06	992830	892309	1.01424e+06	0.635521	0.0364827	0.386238	5.18327e-05	0.408946	6.14114e-05
AT3G14940	PPC3	Phosphoenolpyruvate carboxylase 3	S[+80]AQELVK	S932		35.1447	2.94557e+07	2.59231e+07	2.7793e+07	3.03287e+07	3.32846e+07	2.9844e+07	2.9698e+07	3.34754e+07	3.50114e+07	3.59959e+07	3.17759e+07	2.94961e+07	4.67887e+07	4.13789e+07	5.02439e+07	1.11279	0.0659057	1.16545	0.0388353	1.62597	0.000773366	1.57681e+07	1.52182e+07	9.8465e+06	9.63556e+06	1.41044e+07	1.50824e+07	1.13066e+07	1.54336e+07	1.8904e+07	1.77134e+07	1.86019e+07	1.50273e+07	2.25223e+07	1.85229e+07	1.77161e+07	2.0681e+07	1.13001	0.646077	1.42396	0.0383774	1.60968	0.00513558
AT3G57410	VLN3	Villin 3	AAALAALTSAFNSS[+80]SGR	S773		85.078	930840	954042	948441	1.18905e+06	761267	644888	1.56476e+06	1.21955e+06	497064	456714	531954	488641	339891	365644	357323	1.04179	0.855499	0.490848	0.000190895	0.352315	0.000292104	508396	517490	663182	728799	531790	411345	785925	756484	103414	327823	575132	441505	307067	104326	68729.2	373624	1.00565	0.995979	0.510088	0.218108	0.283606	0.0175827
AT5G55230	MAP65-1	Microtubule-associated proteins 65-1	RET[+80]LNRPAAPTNYVAISK	T552		47.464	530164	721593	715338	585348	829333	783893	836152	876736	796250	719663	836697	826845	856830	1.09348e+06	1.0047e+06	1.30311	0.00936879	1.24565	0.0284304	1.54362	0.00776335	289305	368592	339606	359324	457829	414162	459779	408619	393250	515513	340910	474050	488907	516343	493841	543409	1.28631	0.0873218	1.25966	0.0628426	1.51053	0.00147743
[truncated: 1 more columns]
